# Supplementary material for: The efficacy of single mitochondrial genes at reconciling the complete mitogenome phylogeny—a case study on dwarf chameleons
Source: PeerJ. 2024 Apr 30;12:e17076. doi: 10.7717/peerj.17076 (PMC11067893; doi:10.7717/peerj.17076)
Supplement: Supplemental Information 2 [file peerj-12-17076-s002.gz › peerj-12-17076-s002]

LOCUS       AMDSF219                1026 bp    DNA     linear   VRT 18-OCT-2023
DEFINITION  NADH dehydrogenase subunit 2 (ND2) gene, partial cds.
ACCESSION   AMDSF219
VERSION
KEYWORDS    .
SOURCE      mitochondrion Bradypodion transvaalense
  ORGANISM  Bradypodion transvaalense
            Eukaryota; Metazoa; Chordata; Craniata; Vertebrata; Euteleostomi;
            Lepidosauria; Squamata; Bifurcata; Unidentata; Episquamata;
            Toxicofera; Iguania; Acrodonta; Chamaeleonidae; Bradypodion.
REFERENCE   1  (bases 1 to 1026)
  AUTHORS   Main,D.C., Taft,J.M., Geneva,A.J., Jansen van Vuuren,B. and
            Tolley,K.A.
  TITLE     More is not always better: the efficacy of single mitochondrial
            genes at reconciling the complete mitogenome phylogeny
  JOURNAL   unpublished
REFERENCE   2  (bases 1 to 1026)
  AUTHORS   Main,D.C., Taft,J.M., Geneva,A.J., Jansen van Vuuren,B. and
            Tolley,K.A.
  TITLE     Direct Submission
  JOURNAL   Submitted (18-OCT-2023) Zoology, University of Johannesburg, Cnr
            Kingsway and University Road Auckland Park, Johannesburg, Gauteng
            2195, South Africa
COMMENT     Bankit Comment: ALT EMAIL:201327040@student.uj.ac.za
            Bankit Comment: TAX: Yes, new species/combinations; SEE ATTACHMENT
            Bankit Comment: TOTAL # OF SEQS:44
            Bankit Comment: FeatPropSourceSeq:KTH288
            
            ##Assembly-Data-START##
            Assembly Method       :: Novoplasty v. 4.3.1
            Sequencing Technology :: Illumina
            ##Assembly-Data-END##
FEATURES             Location/Qualifiers
     source          1..1026
                     /organism="Bradypodion transvaalense"
                     /organelle="mitochondrion"
                     /mol_type="genomic DNA"
                     /isolation_source="Graskop, Mpumalanga"
                     /bio_material="AMDSF219"
                     /db_xref="taxon:179889"
                     /country="South Africa"
                     /note="Eukaryota; Metazoa; Chordata; Craniata; Vertebrata;
                     Euteleostomi;## Lepidosauria; Squamata; Bifurcata;
                     Unidentata; Episquamata;## Toxicofera; Iguania; Acrodonta;
                     Chamaeleonidae; Bradypodion."
     gene            <1..>1026
                     /gene="ND2"
     CDS             <1..>1026
                     /gene="ND2"
                     /EC_number="7.1.1.2"
                     /codon_start=1
                     /transl_table=2
                     /product="NADH-ubiquinone oxidoreductase chain 2"
                     /translation="LNPLTQLMISTNLILGTIITASSHHWLLAWAGLELNMLSILVII
                     MKPKHPRAAEAAIKYFLTQTIASTMMLFSSTINAIQTGQWDISLMTDKYACTMLLLAM
                     TMKIGAAPIYFWLPEVMQGTTMLTALILATWQKIAPISILFMTYNHLPPKFMLTIGIL
                     STIIGGWGSINQAHLRKLMAYSSITNLGWTMVIFSSSPLIATINIAIYMMMLIPTFMF
                     IKKMSLKTLRDASTTWTSSPMASTLLALMLLSLSGLPPLTGFTPKLMIVNELVTQNLI
                     PIATTMVMVSLISLFFYIRTTYITTMTTPPIMLPITTKWRLFSPTQKLTSPLILLSLM
                     TLPLLPTL"
BASE COUNT      361 a    279 c    102 g    284 t
ORIGIN      
        1 ttgaacccac taacccaact aataatttca accaatctaa ttcttggaac aattatcacc
       61 gcctcaagcc accactggct gttagcctga gctggcctag aactaaacat attatccatc
      121 ttagtaatta ttataaaacc caaacaccca cgcgctgccg aagcagcaat taaatacttc
      181 ttaacccaaa caattgcctc aaccataata ttattttcaa gcacaattaa tgctatccaa
      241 acaggacaat gagatatttc tttaataaca gataaatacg cctgcacaat actactacta
      301 gccataacaa taaaaattgg ggctgctcct atttacttct gacttccaga agttatacaa
      361 ggcactacaa tattgaccgc ccttatcctt gccacatgac aaaaaatcgc cccaatttca
      421 attttattca tgacctacaa ccacctaccc cctaaattta tattaaccat cggaatttta
      481 tcaactatca ttggcggatg ggggagcatc aaccaagccc acctacgaaa actaatagca
      541 tattcatcaa tcacaaacct tggctgaaca atggtaattt tttcatcctc acccctcatc
      601 gcaacaatta atattgctat ctacataata atgctcatcc caacatttat gtttattaaa
      661 aaaatatcat taaaaacact tcgagatgca tcaaccacat gaacatcatc cccaatggca
      721 agcaccctac tagcactaat acttctttcg ctaagcggac ttccgccatt gacaggattt
      781 accccaaaac ttataattgt aaatgaactg gttacacaaa acctaattcc tatcgcaaca
      841 acaatggtta tagtgtccct aattagcttg ttcttttata ttcgaacaac ctacattact
      901 acaataacca cacccccaat tatactaccc atcacaacaa aatgacgtct tttttcaccc
      961 acacaaaaat taacatcacc actcatccta ctatcactta taacccttcc attattacca
     1021 acccta
//
LOCUS       ATTENTBT1               1026 bp    DNA     linear   VRT 18-OCT-2023
DEFINITION  NADH dehydrogenase subunit 2 (ND2) gene, partial cds.
ACCESSION   ATTENTBT1
VERSION
KEYWORDS    .
SOURCE      mitochondrion Bradypodion transvaalense
  ORGANISM  Bradypodion transvaalense
            Eukaryota; Metazoa; Chordata; Craniata; Vertebrata; Euteleostomi;
            Lepidosauria; Squamata; Bifurcata; Unidentata; Episquamata;
            Toxicofera; Iguania; Acrodonta; Chamaeleonidae; Bradypodion.
REFERENCE   1  (bases 1 to 1026)
  AUTHORS   Main,D.C., Taft,J.M., Geneva,A.J., Jansen van Vuuren,B. and
            Tolley,K.A.
  TITLE     More is not always better: the efficacy of single mitochondrial
            genes at reconciling the complete mitogenome phylogeny
  JOURNAL   unpublished
REFERENCE   2  (bases 1 to 1026)
  AUTHORS   Main,D.C., Taft,J.M., Geneva,A.J., Jansen van Vuuren,B. and
            Tolley,K.A.
  TITLE     Direct Submission
  JOURNAL   Submitted (18-OCT-2023) Zoology, University of Johannesburg, Cnr
            Kingsway and University Road Auckland Park, Johannesburg, Gauteng
            2195, South Africa
COMMENT     Bankit Comment: ALT EMAIL:201327040@student.uj.ac.za
            Bankit Comment: TAX: Yes, new species/combinations; SEE ATTACHMENT
            Bankit Comment: TOTAL # OF SEQS:44
            Bankit Comment: FeatPropSourceSeq:KTH288
            
            ##Assembly-Data-START##
            Assembly Method       :: Novoplasty v. 4.3.1
            Sequencing Technology :: Illumina
            ##Assembly-Data-END##
FEATURES             Location/Qualifiers
     source          1..1026
                     /organism="Bradypodion transvaalense"
                     /organelle="mitochondrion"
                     /mol_type="genomic DNA"
                     /isolation_source="Soutpansberg, Entabeni, Limpopo"
                     /bio_material="ATENTBT1"
                     /db_xref="taxon:179889"
                     /country="South Africa"
                     /note="Eukaryota; Metazoa; Chordata; Craniata; Vertebrata;
                     Euteleostomi;## Lepidosauria; Squamata; Bifurcata;
                     Unidentata; Episquamata;## Toxicofera; Iguania; Acrodonta;
                     Chamaeleonidae; Bradypodion."
     gene            <1..>1026
                     /gene="ND2"
     CDS             <1..>1026
                     /gene="ND2"
                     /EC_number="7.1.1.2"
                     /codon_start=1
                     /transl_table=2
                     /product="NADH-ubiquinone oxidoreductase chain 2"
                     /translation="LNPLTQLMISTNLILGTIITASSHHWLLAWAGLELNMLSILVII
                     MKPKHPRAAEAAIKYFLTQTIASTMMLFSSTINAIQTGQWDISLMTDKYACTMLLLAM
                     TMKIGAAPIYFWLPEVMQGTTMSTALIIATWQKIAPISILFMTYNHLPPKIMLTIGIL
                     STIIGGWGSINQAHLRKLMAYSSITNLGWTMVIFSSSPLIATINIAIYMMMLIPTFMF
                     IKKMSLKTLRDASTTWTSSPMASTLLALMLLSLSGLPPLTGFTPKLMIVNELVTQNLI
                     PIATTMVMVSLISLFFYIRTTYITTMTTPPIMLPVTTKWRLFSPPQKLTSPLILLSLM
                     TLPLLPIL"
BASE COUNT      364 a    282 c    101 g    279 t
ORIGIN      
        1 ttgaacccac taacccaact aataatttca accaatctaa ttcttggaac aattatcacc
       61 gcctcaagcc accactgact gttagcctga gccggcctag aactaaacat attatccatc
      121 ctagtaatta ttataaaacc caaacaccca cgcgctgccg aagcagcaat taaatacttc
      181 ttaacccaaa caattgcctc aaccataata ctattttcaa gcacaattaa tgctatccaa
      241 acaggacaat gagatatttc tttaataaca gacaaatacg cctgcacaat actactacta
      301 gccataacaa taaaaattgg agctgctcca atttacttct gacttccaga agttatacaa
      361 ggcaccacaa tatcgaccgc ccttatcatt gccacatgac aaaaaatcgc cccaatttca
      421 attttattca taacctacaa ccacctaccc cctaaaatta tattaaccat cggaatttta
      481 tcaactatca ttggtggatg ggggagcatt aaccaagccc acctacgaaa actgatagca
      541 tattcatcaa tcacaaacct tggctgaaca atggtaattt tttcatcctc acccctcatc
      601 gcaacaatta atattgctat ttacataata atgctcatcc caacatttat gtttattaaa
      661 aaaatgtcat taaaaacact tcgagatgca tcaaccacat gaacatcatc cccaatggca
      721 agcaccctac tagcactaat acttctttcg ctaagcggac ttccaccatt gacaggattt
      781 accccaaaac ttataattgt aaacgagctg gttacacaaa acctaattcc tatcgcaaca
      841 acaatggtta tagtatccct aattagctta ttcttttata ttcgaacaac ctacattact
      901 acaataacca cacccccaat tatactaccc gtcacaacaa aatgacgtct tttttcaccc
      961 ccacaaaaat taacatcacc actcatccta ctgtcactta taacccttcc attattacca
     1021 atccta
//
LOCUS       Cham503                 1026 bp    DNA     linear   VRT 18-OCT-2023
DEFINITION  NADH dehydrogenase subunit 2 (ND2) gene, partial cds.
ACCESSION   Cham503
VERSION
KEYWORDS    .
SOURCE      mitochondrion Bradypodion caffer
  ORGANISM  Bradypodion caffer
            Eukaryota; Metazoa; Chordata; Craniata; Vertebrata; Euteleostomi;
            Lepidosauria; Squamata; Bifurcata; Unidentata; Episquamata;
            Toxicofera; Iguania; Acrodonta; Chamaeleonidae; Bradypodion.
REFERENCE   1  (bases 1 to 1026)
  AUTHORS   Main,D.C., Taft,J.M., Geneva,A.J., Jansen van Vuuren,B. and
            Tolley,K.A.
  TITLE     More is not always better: the efficacy of single mitochondrial
            genes at reconciling the complete mitogenome phylogeny
  JOURNAL   unpublished
REFERENCE   2  (bases 1 to 1026)
  AUTHORS   Main,D.C., Taft,J.M., Geneva,A.J., Jansen van Vuuren,B. and
            Tolley,K.A.
  TITLE     Direct Submission
  JOURNAL   Submitted (18-OCT-2023) Zoology, University of Johannesburg, Cnr
            Kingsway and University Road Auckland Park, Johannesburg, Gauteng
            2195, South Africa
COMMENT     Bankit Comment: ALT EMAIL:201327040@student.uj.ac.za
            Bankit Comment: TAX: Yes, new species/combinations; SEE ATTACHMENT
            Bankit Comment: TOTAL # OF SEQS:44
            Bankit Comment: FeatPropSourceSeq:KTH288
            
            ##Assembly-Data-START##
            Assembly Method       :: Novoplasty v. 4.3.1
            Sequencing Technology :: Illumina
            ##Assembly-Data-END##
FEATURES             Location/Qualifiers
     source          1..1026
                     /organism="Bradypodion caffer"
                     /organelle="mitochondrion"
                     /mol_type="genomic DNA"
                     /isolation_source="Hluleka Nature Reserve, Eastern Cape"
                     /bio_material="PEM R22146"
                     /db_xref="taxon:230336"
                     /country="South Africa"
                     /note="Eukaryota; Metazoa; Chordata; Craniata; Vertebrata;
                     Euteleostomi;## Lepidosauria; Squamata; Bifurcata;
                     Unidentata; Episquamata;## Toxicofera; Iguania; Acrodonta;
                     Chamaeleonidae; Bradypodion."
     gene            <1..>1026
                     /gene="ND2"
     CDS             <1..>1026
                     /gene="ND2"
                     /EC_number="7.1.1.2"
                     /codon_start=1
                     /transl_table=2
                     /product="NADH-ubiquinone oxidoreductase chain 2"
                     /translation="LNLLTQLMILTNLILGTIITASSHHWLLAWTGLELNMLPILVII
                     MKPKHPRAAEAAIKYFLTQTIASTMMLFSGTINAIQTGQWDISMMTDKYACTMLLLAM
                     TMKIGAAPIYFWLPEVMQGTTMSTALIIATWQKIAPISILSMTYNHLPPKIMMTIGIL
                     STIIGGWGSINQAHLRKLMAYSSITNLGWTMVIFSYSPLTATINIAIYMMMLIPTFMF
                     IKKMSLKTLRDTSTTWTSSPMTSTLLALMLLSLSGLPPLTGFTPKLMIVNGLVTQNLT
                     PIATTMVMVSLISLFFYIRTTYITTMTTPPIMLSTTMKWRLFSPPQKLTSPFILLSLM
                     ALPLLPIL"
BASE COUNT      376 a    274 c     99 g    277 t
ORIGIN      
        1 ttgaacctac taactcaact aataatttta accaacctaa ttctaggaac aattattaca
       61 gcctcgagcc accactggct attagcatga acaggcctag aactaaacat attacccatc
      121 ctagtaatta ttataaagcc taaacaccca cgcgctgccg aagcagcaat taaatacttc
      181 ttaacccaaa caattgcctc gaccataata ttgttttcag gcacaattaa tgctatccaa
      241 acaggacaat gagacatttc tataataaca gacaaatacg cctgcacaat actactgcta
      301 gctataacaa taaaaattgg agccgctcca atttacttct gactaccaga agtcatacaa
      361 ggcaccacga tatcaaccgc ccttattatt gccacatgac aaaaaatcgc cccaatttca
      421 attttatcca taacctacaa ccacctaccc cccaaaatca tgatgaccat cggaatctta
      481 tcaactatta ttggtggatg gggaagcatt aaccaagccc acctacgaaa actaatagca
      541 tattcatcaa ttacaaacct tggctgaaca atggtaattt tctcatattc accactcact
      601 gcaacaatta atattgctat ttacataata atacttatcc caacatttat atttattaaa
      661 aaaatatcat taaaaacact tcgagataca tcaaccacat gaacatcatc ccccataaca
      721 agcaccctac tagcacttat attgctttcg ctaagcggac ttccaccatt aacaggattt
      781 accccaaaac ttataattgt aaatggacta gttacacaaa acctaacacc catcgcaaca
      841 acaatggtta tagtatccct aatcagccta ttcttttata ttcgaacaac ctacattact
      901 acaataacta cacccccaat tatactatct accacaataa aatgacgtct tttttcaccc
      961 ccacaaaaac taacatcacc attcatctta ctatcactaa tagcccttcc attgttacca
     1021 atccta
//
LOCUS       Cham509                 1026 bp    DNA     linear   VRT 18-OCT-2023
DEFINITION  NADH dehydrogenase subunit 2 (ND2) gene, partial cds.
ACCESSION   Cham509
VERSION
KEYWORDS    .
SOURCE      mitochondrion Bradypodion caffer
  ORGANISM  Bradypodion caffer
            Eukaryota; Metazoa; Chordata; Craniata; Vertebrata; Euteleostomi;
            Lepidosauria; Squamata; Bifurcata; Unidentata; Episquamata;
            Toxicofera; Iguania; Acrodonta; Chamaeleonidae; Bradypodion.
REFERENCE   1  (bases 1 to 1026)
  AUTHORS   Main,D.C., Taft,J.M., Geneva,A.J., Jansen van Vuuren,B. and
            Tolley,K.A.
  TITLE     More is not always better: the efficacy of single mitochondrial
            genes at reconciling the complete mitogenome phylogeny
  JOURNAL   unpublished
REFERENCE   2  (bases 1 to 1026)
  AUTHORS   Main,D.C., Taft,J.M., Geneva,A.J., Jansen van Vuuren,B. and
            Tolley,K.A.
  TITLE     Direct Submission
  JOURNAL   Submitted (18-OCT-2023) Zoology, University of Johannesburg, Cnr
            Kingsway and University Road Auckland Park, Johannesburg, Gauteng
            2195, South Africa
COMMENT     Bankit Comment: ALT EMAIL:201327040@student.uj.ac.za
            Bankit Comment: TAX: Yes, new species/combinations; SEE ATTACHMENT
            Bankit Comment: TOTAL # OF SEQS:44
            Bankit Comment: FeatPropSourceSeq:KTH288
            
            ##Assembly-Data-START##
            Assembly Method       :: Novoplasty v. 4.3.1
            Sequencing Technology :: Illumina
            ##Assembly-Data-END##
FEATURES             Location/Qualifiers
     source          1..1026
                     /organism="Bradypodion caffer"
                     /organelle="mitochondrion"
                     /mol_type="genomic DNA"
                     /isolation_source="Hluleka Nature Reserve, Eastern Cape"
                     /bio_material="PEM R22147"
                     /db_xref="taxon:230336"
                     /country="South Africa"
                     /note="Eukaryota; Metazoa; Chordata; Craniata; Vertebrata;
                     Euteleostomi;## Lepidosauria; Squamata; Bifurcata;
                     Unidentata; Episquamata;## Toxicofera; Iguania; Acrodonta;
                     Chamaeleonidae; Bradypodion."
     gene            <1..>1026
                     /gene="ND2"
     CDS             <1..>1026
                     /gene="ND2"
                     /EC_number="7.1.1.2"
                     /codon_start=1
                     /transl_table=2
                     /product="NADH-ubiquinone oxidoreductase chain 2"
                     /translation="LNLLTQLMILTNLILGTIITASSHHWLLAWTGLELNMLPILVII
                     MKPKHPRAAEAAIKYFLTQTIASTMMLFSGTINAIQTGQWDISMMTDKYACTMLLLAM
                     TMKIGAAPIYFWLPEVMQGTTMSTALIIATWQKIAPISILSMTYNHLPPKIMMTIGIL
                     STIIGGWGSINQAHLRKLMAYSSITNLGWTMVIFSYSPLTATINIAIYMMMLIPTFMF
                     IKKMSLKTLRDTSTTWTSSPMTSTLLALMLLSLSGLPPLTGFTPKLMIVNGLITQNLT
                     PIATTMVMVSLISLFFYIRTTYITTMTTPPIMLSTTMKWRLFSPPQKLTSPFILLSLM
                     ALPLLPIL"
BASE COUNT      377 a    274 c     98 g    277 t
ORIGIN      
        1 ttgaacctac taactcaact aataatttta accaacctaa ttctaggaac aattattaca
       61 gcctcgagcc accactggct attagcatga acaggcctag aactaaacat attacccatc
      121 ctagtaatta ttataaagcc taaacaccca cgcgctgccg aagcagcaat taaatacttc
      181 ttaacccaaa caattgcctc gaccataata ttgttttcag gcacaattaa tgctatccaa
      241 acaggacaat gagacatttc tataataaca gacaaatacg cctgcacaat actactgcta
      301 gctataacaa taaaaattgg agccgctcca atttacttct gactaccaga agtcatacaa
      361 ggcaccacga tatcaaccgc ccttattatt gccacatgac aaaaaatcgc cccaatttca
      421 attttatcca taacctacaa ccacctaccc cccaaaatca tgatgaccat cggaatctta
      481 tcaactatta ttggtggatg gggaagcatt aaccaagccc acctacgaaa actaatagca
      541 tattcatcaa ttacaaacct tggctgaaca atggtaattt tctcatattc accactcact
      601 gcaacaatta atattgctat ttacataata atacttatcc caacatttat atttattaaa
      661 aaaatatcat taaaaacact tcgagataca tcaaccacat gaacatcatc ccccataaca
      721 agcaccctac tagcacttat attgctttcg ctaagcggac ttccaccatt aacaggattt
      781 accccaaaac ttataattgt aaatggacta attacacaaa acctaacacc catcgcaaca
      841 acaatggtta tagtatccct aatcagccta ttcttttata ttcgaacaac ctacattact
      901 acaataacta cacccccaat tatactatct accacaataa aatgacgtct tttttcaccc
      961 ccacaaaaac taacatcacc attcatctta ctatcactaa tagcccttcc attgttacca
     1021 atccta
//
LOCUS       CT63                    1026 bp    DNA     linear   VRT 18-OCT-2023
DEFINITION  NADH dehydrogenase subunit 2 (ND2) gene, partial cds.
ACCESSION   CT63
VERSION
KEYWORDS    .
SOURCE      mitochondrion Bradypodion transvaalense
  ORGANISM  Bradypodion transvaalense
            Eukaryota; Metazoa; Chordata; Craniata; Vertebrata; Euteleostomi;
            Lepidosauria; Squamata; Bifurcata; Unidentata; Episquamata;
            Toxicofera; Iguania; Acrodonta; Chamaeleonidae; Bradypodion.
REFERENCE   1  (bases 1 to 1026)
  AUTHORS   Main,D.C., Taft,J.M., Geneva,A.J., Jansen van Vuuren,B. and
            Tolley,K.A.
  TITLE     More is not always better: the efficacy of single mitochondrial
            genes at reconciling the complete mitogenome phylogeny
  JOURNAL   unpublished
REFERENCE   2  (bases 1 to 1026)
  AUTHORS   Main,D.C., Taft,J.M., Geneva,A.J., Jansen van Vuuren,B. and
            Tolley,K.A.
  TITLE     Direct Submission
  JOURNAL   Submitted (18-OCT-2023) Zoology, University of Johannesburg, Cnr
            Kingsway and University Road Auckland Park, Johannesburg, Gauteng
            2195, South Africa
COMMENT     Bankit Comment: ALT EMAIL:201327040@student.uj.ac.za
            Bankit Comment: TAX: Yes, new species/combinations; SEE ATTACHMENT
            Bankit Comment: TOTAL # OF SEQS:44
            Bankit Comment: FeatPropSourceSeq:KTH288
            
            ##Assembly-Data-START##
            Assembly Method       :: Novoplasty v. 4.3.1
            Sequencing Technology :: Illumina
            ##Assembly-Data-END##
FEATURES             Location/Qualifiers
     source          1..1026
                     /organism="Bradypodion transvaalense"
                     /organelle="mitochondrion"
                     /mol_type="genomic DNA"
                     /isolation_source="Hendriksdal off R37, Mpumalanga"
                     /bio_material="PEM R5688"
                     /db_xref="taxon:179889"
                     /country="South Africa"
                     /note="Eukaryota; Metazoa; Chordata; Craniata; Vertebrata;
                     Euteleostomi;## Lepidosauria; Squamata; Bifurcata;
                     Unidentata; Episquamata;## Toxicofera; Iguania; Acrodonta;
                     Chamaeleonidae; Bradypodion."
     gene            <1..>1026
                     /gene="ND2"
     CDS             <1..>1026
                     /gene="ND2"
                     /EC_number="7.1.1.2"
                     /codon_start=1
                     /transl_table=2
                     /product="NADH-ubiquinone oxidoreductase chain 2"
                     /translation="LNPLTQLMISTNLILGTIITASSHHWLLAWAGLELNMLSILVII
                     MKPKHPRAAEAAIKYFLTQTIASTMMLFSSTINAIQTGQWDISLMTDKYACTMLLLAM
                     TMKIGAAPIYFWLPEVMQGTTMLTALILATWQKIAPISILFMTYNHLPPKFMLTIGIL
                     STIIGGWGSINQAHLRKLMAYSSITNLGWTMVIFSSSPLIATINIAIYMMMLIPTFMF
                     IKKMSLKTLRDASTTWTSSPMASTLLALMLLSLSGLPPLTGFTPKLMIVNELVTQNLI
                     PIATTMVMVSLISLFFYIRTTYITTMTTPPIMLPITTKWRLFSPPQKLTSPLILLSLM
                     TLPLLPTL"
BASE COUNT      360 a    280 c    102 g    284 t
ORIGIN      
        1 ttgaacccac taacccaact aataatttca accaatctaa ttcttggaac aattatcacc
       61 gcctcaagcc accactgact gttagcctga gctggcctag aactaaacat attatccatc
      121 ttagtaatta ttataaaacc caaacaccca cgcgctgccg aagcagcaat taaatacttc
      181 ttaacccaaa caattgcctc aaccataata ttattttcaa gcacaattaa tgctatccaa
      241 acaggacaat gagatatttc tttaataaca gacaaatacg cctgcacaat actactacta
      301 gccataacaa taaaaattgg ggctgctcct atttacttct gacttccaga agttatacaa
      361 ggcactacaa tattgaccgc ccttatcctt gccacatgac aaaaaatcgc cccaatttca
      421 attttattca tgacctacaa ccacctaccc cctaaattta tattaaccat cggaatttta
      481 tcaactatca ttggcggatg ggggagcatt aaccaagccc acctacgaaa actgatagca
      541 tattcatcaa tcacaaacct tggctgaaca atggtaattt tttcatcctc acccctcatc
      601 gcaacaatta atattgctat ctacataata atgctcatcc caacatttat gtttattaaa
      661 aaaatatcat taaaaacact tcgagatgca tcaaccacat gaacatcatc cccaatggca
      721 agcaccctac tagcactaat gcttctttcg ctaagcggac ttccgccatt gacaggattt
      781 accccaaaac ttataattgt aaatgagctg gttacacaaa acctaattcc tatcgcaaca
      841 acaatagtta tagtatccct aattagcttg ttcttttata ttcgaacaac ctacattact
      901 acaataacca cacccccaat tatactaccc atcacaacaa aatgacgtct tttttcaccc
      961 ccacaaaaat taacatcacc actcatccta ctatcactta taacccttcc attattacca
     1021 acccta
//
LOCUS       CT359                   1026 bp    DNA     linear   VRT 18-OCT-2023
DEFINITION  NADH dehydrogenase subunit 2 (ND2) gene, partial cds.
ACCESSION   CT359
VERSION
KEYWORDS    .
SOURCE      mitochondrion Bradypodion caeruleogula (Eshowe dwarf chameleon)
  ORGANISM  Bradypodion caeruleogula
            Eukaryota; Metazoa; Chordata; Craniata; Vertebrata; Euteleostomi;
            Lepidosauria; Squamata; Bifurcata; Unidentata; Episquamata;
            Toxicofera; Iguania; Acrodonta; Chamaeleonidae; Bradypodion.
REFERENCE   1  (bases 1 to 1026)
  AUTHORS   Main,D.C., Taft,J.M., Geneva,A.J., Jansen van Vuuren,B. and
            Tolley,K.A.
  TITLE     More is not always better: the efficacy of single mitochondrial
            genes at reconciling the complete mitogenome phylogeny
  JOURNAL   unpublished
REFERENCE   2  (bases 1 to 1026)
  AUTHORS   Main,D.C., Taft,J.M., Geneva,A.J., Jansen van Vuuren,B. and
            Tolley,K.A.
  TITLE     Direct Submission
  JOURNAL   Submitted (18-OCT-2023) Zoology, University of Johannesburg, Cnr
            Kingsway and University Road Auckland Park, Johannesburg, Gauteng
            2195, South Africa
COMMENT     Bankit Comment: ALT EMAIL:201327040@student.uj.ac.za
            Bankit Comment: TAX: Yes, new species/combinations; SEE ATTACHMENT
            Bankit Comment: TOTAL # OF SEQS:44
            Bankit Comment: FeatPropSourceSeq:KTH288
            
            ##Assembly-Data-START##
            Assembly Method       :: Novoplasty v. 4.3.1
            Sequencing Technology :: Illumina
            ##Assembly-Data-END##
FEATURES             Location/Qualifiers
     source          1..1026
                     /organism="Bradypodion caeruleogula"
                     /organelle="mitochondrion"
                     /mol_type="genomic DNA"
                     /isolation_source="Ngoya Forest, KwaZulu-Natal"
                     /bio_material="CT359"
                     /db_xref="taxon:1263117"
                     /country="South Africa"
                     /note="Eukaryota; Metazoa; Chordata; Craniata; Vertebrata;
                     Euteleostomi;## Lepidosauria; Squamata; Bifurcata;
                     Unidentata; Episquamata;## Toxicofera; Iguania; Acrodonta;
                     Chamaeleonidae; Bradypodion."
     gene            <1..>1026
                     /gene="ND2"
     CDS             <1..>1026
                     /gene="ND2"
                     /EC_number="7.1.1.2"
                     /codon_start=1
                     /transl_table=2
                     /product="NADH-ubiquinone oxidoreductase chain 2"
                     /translation="LNPLTQLMILANLILGTIITASSHHWLLAWAGLELNMLSILVII
                     MKPKHPRAAEAAIKYFLTQTIASTMMLFSSAINAIQTGQWDISMLTDKYACTMLLLAM
                     TMKIGAAPVYFWLPEVMQGTTTSTALIIATWQKIAPISILFMTYNHLPPKIMITIGIL
                     STIIGGWGSINQAHLRKLMAYSSITNLGWTMVIFSFSPLIAMINIAIYMMMLTPTFMF
                     IKKLSLKTLRDTSTTWTSSPMASTLLALMLLSLSGLPPLTGFSPKLMIVNGLITQNLT
                     PIATTMVMVSLISLFFYIRTTYITTMTTPPIMLPITMKWRLFSPPQKLTSPLILLSLM
                     TLPLLPIL"
BASE COUNT      365 a    281 c     96 g    284 t
ORIGIN      
        1 ttgaaccctt taacccaact aataatctta gccaacctaa ttcttggaac aattatcacc
       61 gcctcaagcc accactgact attagcctga gcaggcctag aactaaacat actctctatt
      121 ctggtaatta tcataaaacc taaacaccca cgcgctgctg aggcagcaat taaatatttt
      181 ttaacccaaa caattgcctc aaccataata ctattttcaa gcgcaattaa tgcaatccaa
      241 acaggacagt gagatatttc tatattaaca gataaatacg cctgcacaat actcctatta
      301 gccataacaa taaaaattgg agctgctccc gtttacttct gacttccaga agttatacaa
      361 ggcaccacaa catcaaccgc cctcattatt gccacatgac aaaaaattgc ccccatttca
      421 atcctattca taacctataa ccacttaccc cctaaaatca taattaccat cggaatttta
      481 tcaactatca ttggtggatg aggaagcatt aaccaagccc acctacgaaa actaatagca
      541 tattcatcaa tcacaaacct tggctgaaca atggtaattt tttcattctc accactcatc
      601 gcaataatta atattgctat ctacataata atacttaccc caacatttat atttattaaa
      661 aaactgtcat taaaaacact tcgagacaca tcaaccacat gaacatcatc ccccatagca
      721 agcaccctat tagcacttat actactttcg ctaagcggac ttccgccact aacagggttt
      781 tcccccaaac ttataattgt aaacggactg attacacaaa acctaacacc tatcgcaaca
      841 acaatagtta tagtatccct aattagccta ttcttttaca ttcgaacaac ttacattact
      901 acaataacca cacccccaat tatactaccc attacaataa aatgacgtct tttttcaccc
      961 ccacaaaaac taacatcacc acttattcta ctatcactaa taactctccc attattgcca
     1021 atccta
//
LOCUS       FP527                   1026 bp    DNA     linear   VRT 18-OCT-2023
DEFINITION  NADH dehydrogenase subunit 2 (ND2) gene, partial cds.
ACCESSION   FP527
VERSION
KEYWORDS    .
SOURCE      mitochondrion Bradypodion barbatulum
  ORGANISM  Bradypodion barbatulum
            Eukaryota; Metazoa; Chordata; Craniata; Vertebrata; Euteleostomi;
            Lepidosauria; Squamata; Bifurcata; Unidentata; Episquamata;
            Toxicofera; Iguania; Acrodonta; Chamaeleonidae; Bradypodion.
REFERENCE   1  (bases 1 to 1026)
  AUTHORS   Main,D.C., Taft,J.M., Geneva,A.J., Jansen van Vuuren,B. and
            Tolley,K.A.
  TITLE     More is not always better: the efficacy of single mitochondrial
            genes at reconciling the complete mitogenome phylogeny
  JOURNAL   unpublished
REFERENCE   2  (bases 1 to 1026)
  AUTHORS   Main,D.C., Taft,J.M., Geneva,A.J., Jansen van Vuuren,B. and
            Tolley,K.A.
  TITLE     Direct Submission
  JOURNAL   Submitted (18-OCT-2023) Zoology, University of Johannesburg, Cnr
            Kingsway and University Road Auckland Park, Johannesburg, Gauteng
            2195, South Africa
COMMENT     Bankit Comment: ALT EMAIL:201327040@student.uj.ac.za
            Bankit Comment: TAX: Yes, new species/combinations; SEE ATTACHMENT
            Bankit Comment: TOTAL # OF SEQS:44
            Bankit Comment: FeatPropSourceSeq:KTH288
            
            ##Assembly-Data-START##
            Assembly Method       :: Novoplasty v. 4.3.1
            Sequencing Technology :: Illumina
            ##Assembly-Data-END##
FEATURES             Location/Qualifiers
     source          1..1026
                     /organism="Bradypodion barbatulum"
                     /organelle="mitochondrion"
                     /mol_type="genomic DNA"
                     /isolation_source="Southern slopes of Kouga Mountains,
                     Eastern Cape"
                     /bio_material="FP527"
                     /db_xref="taxon:2869582"
                     /country="South Africa"
                     /note="Eukaryota; Metazoa; Chordata; Craniata; Vertebrata;
                     Euteleostomi;## Lepidosauria; Squamata; Bifurcata;
                     Unidentata; Episquamata;## Toxicofera; Iguania; Acrodonta;
                     Chamaeleonidae; Bradypodion."
     gene            <1..>1026
                     /gene="ND2"
     CDS             <1..>1026
                     /gene="ND2"
                     /EC_number="7.1.1.2"
                     /codon_start=1
                     /transl_table=2
                     /product="NADH-ubiquinone oxidoreductase chain 2"
                     /translation="LNSLTQLMVLTNLTLGTIITASSHHWLLAWAGLELNMLSILVVI
                     MKPKHPRAAEAAIKYFLTQTIASTMMLFSSTINAIQTGQWNISMMTDKYACTMLLLAM
                     TMKIGAAPIYFWLPEVMQGTTMTTALIIATWQKIAPISILFMTYNHLPPKIMLTIGIL
                     STIIGGWGSINQAHLRKLMAYSSITNLGWTMVIFSSSPFTATINIAIYMMMLIPTFLL
                     IKKMSLKTLRDTSTTWTSSPMASTLLALMLLSLSGLPPLTGFTPKLMIVNGLVTQSLT
                     PIATTMVMVSLISLFFYIRTTYITTMTTPPIMLPITMKWRLISPPQKLTSPLILLSLM
                     TLPLLPIL"
BASE COUNT      380 a    276 c     94 g    276 t
ORIGIN      
        1 ttgaactcac taacccaact tatagtttta actaatttaa ctcttggaac aattattacc
       61 gcctcaagcc accactgact gttagcctga gcaggcctag aactaaacat actatctatc
      121 ctagtagtta ttataaaacc taaacaccca cgcgctgccg aagcagcaat taaatacttc
      181 ctaacccaaa ctattgcctc aaccataata ctattttcaa gcacaattaa tgccattcaa
      241 acaggacaat gaaatatttc cataataaca gacaaatacg cctgcacaat acttttacta
      301 gctataacaa taaaaattgg agctgcccca atttacttct gattaccaga agttatacaa
      361 ggcaccacaa taacaaccgc cctaattatt gccacatgac aaaaaattgc cccaatttca
      421 atcttattca taacctacaa ccacctaccc ccaaaaatca tattaaccat cggaattcta
      481 tcaactatta ttggcggatg aggaagcatt aaccaagccc acctacgaaa actaatagca
      541 tattcatcaa tcacaaacct tggctgaaca atggtaattt tttcatcatc accattcacc
      601 gcaacaatca atattgccat ttacataata atacttatcc caacgttcct tctcattaaa
      661 aaaatatcat taaaaacact tcgagataca tcaaccacat gaacatcatc cccaatagca
      721 agcaccctac tagcactaat actactttcc ctaagcggac tcccaccatt aacagggttt
      781 accccaaaac ttataattgt gaacggacta gttacacaaa gcctaacacc aatcgcaaca
      841 acaatagtta tagtatccct aattagccta tttttttata ttcgaacaac ctacattact
      901 acaataacca cacccccaat catattacca attacaataa aatgacggct aatttcaccc
      961 ccacaaaaat taacatcacc tcttatttta ttatcattga taaccctccc gttattacca
     1021 atccta
//
LOCUS       FP578A                  1026 bp    DNA     linear       18-OCT-2023
DEFINITION  NADH dehydrogenase subunit 2 (ND2) gene, partial cds.
ACCESSION   FP578A
VERSION
KEYWORDS    .
SOURCE      mitochondrion Bradypodion sp.1
  ORGANISM  Bradypodion sp.1
            Unclassified.
REFERENCE   1  (bases 1 to 1026)
  AUTHORS   Main,D.C., Taft,J.M., Geneva,A.J., Jansen van Vuuren,B. and
            Tolley,K.A.
  TITLE     More is not always better: the efficacy of single mitochondrial
            genes at reconciling the complete mitogenome phylogeny
  JOURNAL   unpublished
REFERENCE   2  (bases 1 to 1026)
  AUTHORS   Main,D.C., Taft,J.M., Geneva,A.J., Jansen van Vuuren,B. and
            Tolley,K.A.
  TITLE     Direct Submission
  JOURNAL   Submitted (18-OCT-2023) Zoology, University of Johannesburg, Cnr
            Kingsway and University Road Auckland Park, Johannesburg, Gauteng
            2195, South Africa
COMMENT     Bankit Comment: ALT EMAIL:201327040@student.uj.ac.za
            Bankit Comment: TAX: Yes, new species/combinations; SEE ATTACHMENT
            Bankit Comment: TOTAL # OF SEQS:44
            Bankit Comment: FeatPropSourceSeq:KTH288
            
            ##Assembly-Data-START##
            Assembly Method       :: Novoplasty v. 4.3.1
            Sequencing Technology :: Illumina
            ##Assembly-Data-END##
FEATURES             Location/Qualifiers
     source          1..1026
                     /organism="Bradypodion sp.1"
                     /organelle="mitochondrion"
                     /mol_type="genomic DNA"
                     /isolation_source="Kamberg, KwaZulu-Natal"
                     /bio_material="FP578A"
                     /country="South Africa"
                     /note="Eukaryota; Metazoa; Chordata; Craniata; Vertebrata;
                     Euteleostomi;## Lepidosauria; Squamata; Bifurcata;
                     Unidentata; Episquamata;## Toxicofera; Iguania; Acrodonta;
                     Chamaeleonidae; Bradypodion."
     gene            <1..>1026
                     /gene="ND2"
     CDS             <1..>1026
                     /gene="ND2"
                     /EC_number="7.1.1.2"
                     /codon_start=1
                     /transl_table=2
                     /product="NADH-ubiquinone oxidoreductase chain 2"
                     /translation="LNPLTQLMIXTNLILGTIITASSHHWLLAWAGLELNTLSILVII
                     MKPKHPRAAEAAIKYFLTQSIASTMMLFSSTINAIQTGQWDISLMTDKYACTMLLLAM
                     TMKIGAAPIYFWLPEVMQGTTMSTALIIATWQKIAPISILFMTYSHLPPKIMMTIGIL
                     STIIGGWGSINQTHLRKLMAYSSITNLGWTMVIFSSSPLIATINIAIYMMMLIPTFMF
                     IKNLSLKTLRDTSTTWTSSPMASTFLALMLLSLSGLPPLTGFTPKLMIVNGLVTQNLT
                     PMATTMVMVSLISLFFYIRTTYISTMTTPPIMLPITMKWRLSSPQQKSASPLILLSLL
                     TTPLLPIL"
BASE COUNT      353 a    287 c    107 g    276 t      3 others
ORIGIN      
        1 ttgaacccac taacccaact aataatttya accaacctaa ttcttggrac aattattacc
       61 gcctcgagcc accactggct attagcctga gcaggcctag arctaaacac attatccatc
      121 ctagtaatta ttataaaacc caaacaccca cgcgctgccg aagcagcaat taaatacttc
      181 ctaacccaat caattgcctc aaccataata ttattttcaa gcacaatcaa tgcaatccaa
      241 acaggacagt gagatatttc tttaatgaca gacaaatacg cctgcacaat actcctatta
      301 gctataacaa taaaaattgg agctgctcca atttacttct gacttccaga agttatacaa
      361 ggcaccacaa tatcaactgc cctcattatt gccacatgac aaaaaatcgc cccaatttca
      421 attttgttca taacctacag ccacctgccc cctaaaatta taataaccat tggaatttta
      481 tcaactatca ttgggggctg gggaagcatt aatcaaaccc acctacgaaa actaatagca
      541 tactcatcaa tcacaaacct tggctggaca atggtaattt tttcatcctc accactcatc
      601 gcaacaatta atattgctat ttacataata atactcatcc caacattcat atttattaaa
      661 aacctgtcat taaaaacact tcgagatacg tcaaccacat gaacatcatc ccccatagca
      721 agcaccttct tagcactaat actactctcg ctaagcggac ttccaccatt aacagggttt
      781 accccaaaac ttatgattgt aaacgggctg gtcacacaaa acctaacccc tatagcaaca
      841 acaatggtta tagtatccct aattagcctg ttcttttata ttcgaacaac ctacatttct
      901 acaataacta cacccccaat tatgcttccc atcacaataa aatgacgcct ttcttcaccc
      961 caacaaaaat cagcatcacc acttatttta ctgtcacttt taaccacccc cctattgccc
     1021 atccta
//
LOCUS       FP596B                  1026 bp    DNA     linear   VRT 18-OCT-2023
DEFINITION  NADH dehydrogenase subunit 2 (ND2) gene, partial cds.
ACCESSION   FP596B
VERSION
KEYWORDS    .
SOURCE      mitochondrion Bradypodion ngomeense (Ngome dwarf chameleon)
  ORGANISM  Bradypodion ngomeense
            Eukaryota; Metazoa; Chordata; Craniata; Vertebrata; Euteleostomi;
            Lepidosauria; Squamata; Bifurcata; Unidentata; Episquamata;
            Toxicofera; Iguania; Acrodonta; Chamaeleonidae; Bradypodion.
REFERENCE   1  (bases 1 to 1026)
  AUTHORS   Main,D.C., Taft,J.M., Geneva,A.J., Jansen van Vuuren,B. and
            Tolley,K.A.
  TITLE     More is not always better: the efficacy of single mitochondrial
            genes at reconciling the complete mitogenome phylogeny
  JOURNAL   unpublished
REFERENCE   2  (bases 1 to 1026)
  AUTHORS   Main,D.C., Taft,J.M., Geneva,A.J., Jansen van Vuuren,B. and
            Tolley,K.A.
  TITLE     Direct Submission
  JOURNAL   Submitted (18-OCT-2023) Zoology, University of Johannesburg, Cnr
            Kingsway and University Road Auckland Park, Johannesburg, Gauteng
            2195, South Africa
COMMENT     Bankit Comment: ALT EMAIL:201327040@student.uj.ac.za
            Bankit Comment: TAX: Yes, new species/combinations; SEE ATTACHMENT
            Bankit Comment: TOTAL # OF SEQS:44
            Bankit Comment: FeatPropSourceSeq:KTH288
            
            ##Assembly-Data-START##
            Assembly Method       :: Novoplasty v. 4.3.1
            Sequencing Technology :: Illumina
            ##Assembly-Data-END##
FEATURES             Location/Qualifiers
     source          1..1026
                     /organism="Bradypodion ngomeense"
                     /organelle="mitochondrion"
                     /mol_type="genomic DNA"
                     /isolation_source="Ngome Forest, KwaZulu-Natal"
                     /bio_material="FP596B"
                     /db_xref="taxon:1263118"
                     /country="South Africa"
                     /note="Eukaryota; Metazoa; Chordata; Craniata; Vertebrata;
                     Euteleostomi;## Lepidosauria; Squamata; Bifurcata;
                     Unidentata; Episquamata;## Toxicofera; Iguania; Acrodonta;
                     Chamaeleonidae; Bradypodion."
     gene            <1..>1026
                     /gene="ND2"
     CDS             <1..>1026
                     /gene="ND2"
                     /EC_number="7.1.1.2"
                     /codon_start=1
                     /transl_table=2
                     /product="NADH-ubiquinone oxidoreductase chain 2"
                     /translation="LNPLTQLMISTNLILGTIITASSHHWLLAWAGLELNMLSILVII
                     MKPKHPRAAEAAIKYFLTQTIASTMMLFSSTINAIQTGQWNISLMTDKYACTMLLLAM
                     TMKIGAAPIYFWLPEVMQGTTTSTALIIASWQKIAPISILFMTYNHLPSKIMLTIGIL
                     STIIGGWGSINQAHLRKLMAYSSITNLGWTMVIFSSSPLIATINIAIYMMMLIPTFMF
                     IKKMSLKTLRDASTTWTSSPMTSTLLALMLLSLSGLPPLTGFTPKLMIVNGLITQNLT
                     PIATTMIMVSLISLFFYIRTTYITTMTTPPIMLPITTKWRLFSSPQKLTSPLILLSLM
                     TLPLLPTL"
BASE COUNT      368 a    288 c     92 g    278 t
ORIGIN      
        1 ttgaacccac taacccaact aataatttca accaatctaa ttcttggaac aattattacc
       61 gcctcaagcc accactgact attagcctga gccggcctag aactaaacat attatctatc
      121 ctagtaatca ttataaaacc caaacaccca cgcgctgccg aagcagcaat taaatacttc
      181 ttaacccaaa caattgcctc aaccataata ttattttcaa gcacaattaa tgcaatccaa
      241 acaggacaat gaaatatttc tttaataacg gacaaatacg cctgcacaat actcctatta
      301 gccataacaa taaaaattgg cgctgctcca atttacttct gacttccaga agttatacaa
      361 ggcaccacaa catcaaccgc ccttatcatt gcctcatgac aaaaaatcgc cccaatttca
      421 attttattca taacctacaa ccacctaccc tctaaaatta tactaaccat cggaatttta
      481 tcaactatca ttggtggatg ggggagcatt aaccaagccc acctacgaaa actgatagca
      541 tattcatcaa tcacaaacct tggctgaaca atagtaattt tttcatcctc acccctcatc
      601 gcaacaatta atattgctat ttacataata atactcatcc caacatttat atttattaaa
      661 aaaatgtcat taaaaacact tcgagatgca tcaaccacat gaacatcgtc ccccataaca
      721 agcaccctac tagcactaat acttctttcg ctaagcggac ttccaccatt gacaggcttt
      781 accccaaaac ttataattgt aaacggacta attacacaaa acctaacccc tatcgcaaca
      841 acaatgatta tagtatccct aattagcctg ttcttttata ttcgaacaac ctacattact
      901 acaataacta cacccccaat catactaccc atcacaacaa aatgacgtct tttttcatcc
      961 ccacaaaaat taacatcccc acttatccta ctgtcactta taacccttcc attactacca
     1021 acccta
//
LOCUS       H1390                   1026 bp    DNA     linear   VRT 18-OCT-2023
DEFINITION  NADH dehydrogenase subunit 2 (ND2) gene, partial cds.
ACCESSION   H1390
VERSION
KEYWORDS    .
SOURCE      mitochondrion Bradypodion melanocephalum
  ORGANISM  Bradypodion melanocephalum
            Eukaryota; Metazoa; Chordata; Craniata; Vertebrata; Euteleostomi;
            Lepidosauria; Squamata; Bifurcata; Unidentata; Episquamata;
            Toxicofera; Iguania; Acrodonta; Chamaeleonidae; Bradypodion.
REFERENCE   1  (bases 1 to 1026)
  AUTHORS   Main,D.C., Taft,J.M., Geneva,A.J., Jansen van Vuuren,B. and
            Tolley,K.A.
  TITLE     More is not always better: the efficacy of single mitochondrial
            genes at reconciling the complete mitogenome phylogeny
  JOURNAL   unpublished
REFERENCE   2  (bases 1 to 1026)
  AUTHORS   Main,D.C., Taft,J.M., Geneva,A.J., Jansen van Vuuren,B. and
            Tolley,K.A.
  TITLE     Direct Submission
  JOURNAL   Submitted (18-OCT-2023) Zoology, University of Johannesburg, Cnr
            Kingsway and University Road Auckland Park, Johannesburg, Gauteng
            2195, South Africa
COMMENT     Bankit Comment: ALT EMAIL:201327040@student.uj.ac.za
            Bankit Comment: TAX: Yes, new species/combinations; SEE ATTACHMENT
            Bankit Comment: TOTAL # OF SEQS:44
            Bankit Comment: FeatPropSourceSeq:KTH288
            
            ##Assembly-Data-START##
            Assembly Method       :: Novoplasty v. 4.3.1
            Sequencing Technology :: Illumina
            ##Assembly-Data-END##
FEATURES             Location/Qualifiers
     source          1..1026
                     /organism="Bradypodion melanocephalum"
                     /organelle="mitochondrion"
                     /mol_type="genomic DNA"
                     /isolation_source="Westville, KwaZulu-Natal"
                     /bio_material="H1390"
                     /db_xref="taxon:230339"
                     /country="South Africa"
                     /note="Eukaryota; Metazoa; Chordata; Craniata; Vertebrata;
                     Euteleostomi;## Lepidosauria; Squamata; Bifurcata;
                     Unidentata; Episquamata;## Toxicofera; Iguania; Acrodonta;
                     Chamaeleonidae; Bradypodion."
     gene            <1..>1026
                     /gene="ND2"
     CDS             <1..>1026
                     /gene="ND2"
                     /EC_number="7.1.1.2"
                     /codon_start=1
                     /transl_table=2
                     /product="NADH-ubiquinone oxidoreductase chain 2"
                     /translation="LNPLTQLMILTNLILGTIITASSHHWLLAWAGLELNTLSILVII
                     MKPKHPRAAEAAIKYFLTQSIASTMMLFSSTINAIQTGQWDISLMTDKYACTMLLLAM
                     TMKIGAAPIYFWLPEVMQGTTMSTALIITTWQKIAPISILFMTYNHLPPKIMMTIGIL
                     STIIGGWGSINQTHLRKLMAYSSITNLGWTMVIFSSSPLIATINIAIYMMMLIPTFTF
                     IKNLSLKTLRDTSTTWTSSPMASTFLALMLLSLSGLPPLTGFTPKLMIVNGLVTQNLT
                     PMATTMVMVSLISLFFYIRTTYISTMTTPPIMLPITMKWRLSSPQQKSASPLILLSLM
                     TTPLLPIL"
BASE COUNT      356 a    282 c    106 g    282 t
ORIGIN      
        1 ttgaacccac taacccaact aataatttta accaacctaa ttcttggaac aattattacc
       61 gcctcgagcc accactggct attagcctga gcaggcctag agctaaacac attatccatc
      121 ctagtaatta ttataaaacc taaacaccca cgcgctgccg aagcagcaat taaatacttc
      181 ctaacccaat caattgcctc aaccataata ttattttcaa gcacaatcaa tgcaatccaa
      241 acaggacagt gagatatttc tttaatgaca gacaaatacg cctgcacaat actcctatta
      301 gctataacaa taaaaattgg agctgctcca atttacttct gacttccaga agttatacaa
      361 ggcaccacaa tatcaactgc cctcattatt accacatgac aaaaaattgc cccaatttca
      421 attttgttca taacctacaa ccacctgccc cctaaaatta taataaccat tggaatttta
      481 tcaactatta ttggggggtg gggaagcatt aatcaaaccc acctacgtaa actaatagca
      541 tactcatcaa tcacaaacct tggctgaaca atggtaattt tttcatcctc acccctcatc
      601 gcaacaatta atattgctat ttacataata atactcatcc caacattcac atttattaaa
      661 aacctgtcat taaaaacact tcgagataca tcaaccacat gaacgtcatc ccccatagca
      721 agcaccttct tagcactaat actactctcg ctaagcggac ttccaccatt aacagggttt
      781 accccaaaac ttatgattgt aaacgggctg gttacacaaa acctaacccc tatagcaaca
      841 acaatggtta tagtatccct aattagcctg ttcttttata ttcgaacaac ctacatttct
      901 acaataacta cacccccaat tatgcttccc attacaataa aatgacgcct ttcttcaccc
      961 caacaaaaat cagcatcacc acttatttta ctgtcactta taaccacccc cttattgccc
     1021 atccta
//
LOCUS       HB361                   1026 bp    DNA     linear   VRT 18-OCT-2023
DEFINITION  NADH dehydrogenase subunit 2 (ND2) gene, partial cds.
ACCESSION   HB361
VERSION
KEYWORDS    .
SOURCE      mitochondrion Bradypodion venustum
  ORGANISM  Bradypodion venustum
            Eukaryota; Metazoa; Chordata; Craniata; Vertebrata; Euteleostomi;
            Lepidosauria; Squamata; Bifurcata; Unidentata; Episquamata;
            Toxicofera; Iguania; Acrodonta; Chamaeleonidae; Bradypodion.
REFERENCE   1  (bases 1 to 1026)
  AUTHORS   Main,D.C., Taft,J.M., Geneva,A.J., Jansen van Vuuren,B. and
            Tolley,K.A.
  TITLE     More is not always better: the efficacy of single mitochondrial
            genes at reconciling the complete mitogenome phylogeny
  JOURNAL   unpublished
REFERENCE   2  (bases 1 to 1026)
  AUTHORS   Main,D.C., Taft,J.M., Geneva,A.J., Jansen van Vuuren,B. and
            Tolley,K.A.
  TITLE     Direct Submission
  JOURNAL   Submitted (18-OCT-2023) Zoology, University of Johannesburg, Cnr
            Kingsway and University Road Auckland Park, Johannesburg, Gauteng
            2195, South Africa
COMMENT     Bankit Comment: ALT EMAIL:201327040@student.uj.ac.za
            Bankit Comment: TAX: Yes, new species/combinations; SEE ATTACHMENT
            Bankit Comment: TOTAL # OF SEQS:44
            Bankit Comment: FeatPropSourceSeq:KTH288
            
            ##Assembly-Data-START##
            Assembly Method       :: Novoplasty v. 4.3.1
            Sequencing Technology :: Illumina
            ##Assembly-Data-END##
FEATURES             Location/Qualifiers
     source          1..1026
                     /organism="Bradypodion venustum"
                     /organelle="mitochondrion"
                     /mol_type="genomic DNA"
                     /isolation_source="Grootvadersbosch, Western Cape"
                     /bio_material="PEM R026336"
                     /db_xref="taxon:2869583"
                     /country="South Africa"
                     /note="Eukaryota; Metazoa; Chordata; Craniata; Vertebrata;
                     Euteleostomi;## Lepidosauria; Squamata; Bifurcata;
                     Unidentata; Episquamata;## Toxicofera; Iguania; Acrodonta;
                     Chamaeleonidae; Bradypodion."
     gene            <1..>1026
                     /gene="ND2"
     CDS             <1..>1026
                     /gene="ND2"
                     /EC_number="7.1.1.2"
                     /codon_start=1
                     /transl_table=2
                     /product="NADH-ubiquinone oxidoreductase chain 2"
                     /translation="LNSLTQLMVLTNLTLGTIITASSHHWLLAWTGLELNMLSILVII
                     MKPKHPRAAEATIKYFLTQTIASTMMLFSSTINAIQTGQWNIYMMTDKYACTMLLLAM
                     TMKIGAAPIYFWLPEVMQGTTMTTALIIATWQKIAPISILFMTYNHLPPKIMLTIGIL
                     STIIGGWGSINQAHLRKLMAYSSITNLGWTMVIFSSSPFTATINIAIYMMMLIPAFLL
                     IKKMSLKTLRDTSTTWTSSPMASTLLALMLLSLSGLPPLTGFTPKLMIVNGLVTQSLT
                     PIATTMVMVSLISLFFYIRTTYITTMTTPPIMLPITMKWRLISPPQKLTAPLILFSLM
                     TLPLLPIL"
BASE COUNT      380 a    281 c     92 g    273 t
ORIGIN      
        1 ttgaactcac ttacccaact tatagtttta actaatctaa ctcttggaac aattattacc
       61 gcctcaagcc accactggct attagcctga actggcctag aactaaacat actatctatt
      121 ctagtaatta ttataaaacc taaacaccca cgcgctgccg aagcaacaat taaatacttc
      181 ctaacccaaa ctattgcctc aaccataata ctattttcaa gcacaattaa tgccattcaa
      241 acaggacaat gaaatatcta cataataaca gacaaatacg cctgcacaat acttttacta
      301 gccataacga taaaaattgg agctgcccca atctacttct gattaccaga agttatacaa
      361 ggcaccacaa taacaaccgc cctaattatc gccacatgac aaaaaatcgc cccaatttca
      421 atcttattca tgacctacaa ccacctaccc ccaaaaatca tattaaccat cggaattcta
      481 tcaaccatta ttggcggatg aggaagcatt aaccaagccc acctacgaaa actaatagca
      541 tactcttcaa tcacaaacct cggctgaaca atggtaattt tttcatcatc accattcacc
      601 gcaacaatta atattgccat ttacataata atactcatcc cagcgttcct tcttattaaa
      661 aaaatatcat taaaaacact tcgagataca tcaaccacat gaacatcatc cccaatagca
      721 agcaccttac tagcactaat attactttcc ctaagcggac tcccaccatt aacaggattc
      781 accccaaaac ttatgattgt aaacggacta gttacacaaa gcctaacacc aatcgcaaca
      841 acaatagtta tagtatccct aattagccta tttttttata ttcgaacaac ctacatcact
      901 acaataacca cacccccaat tatactacct attacaataa aatgacgact aatttcaccc
      961 ccacaaaaat taacagcacc tcttatttta ttttcattaa taaccctacc attattaccg
     1021 atccta
//
LOCUS       JdC10-026               1026 bp    DNA     linear   VRT 18-OCT-2023
DEFINITION  NADH dehydrogenase subunit 2 (ND2) gene, partial cds.
ACCESSION   JdC10-026
VERSION
KEYWORDS    .
SOURCE      mitochondrion Bradypodion nemorale
  ORGANISM  Bradypodion nemorale
            Eukaryota; Metazoa; Chordata; Craniata; Vertebrata; Euteleostomi;
            Lepidosauria; Squamata; Bifurcata; Unidentata; Episquamata;
            Toxicofera; Iguania; Acrodonta; Chamaeleonidae; Bradypodion.
REFERENCE   1  (bases 1 to 1026)
  AUTHORS   Main,D.C., Taft,J.M., Geneva,A.J., Jansen van Vuuren,B. and
            Tolley,K.A.
  TITLE     More is not always better: the efficacy of single mitochondrial
            genes at reconciling the complete mitogenome phylogeny
  JOURNAL   unpublished
REFERENCE   2  (bases 1 to 1026)
  AUTHORS   Main,D.C., Taft,J.M., Geneva,A.J., Jansen van Vuuren,B. and
            Tolley,K.A.
  TITLE     Direct Submission
  JOURNAL   Submitted (18-OCT-2023) Zoology, University of Johannesburg, Cnr
            Kingsway and University Road Auckland Park, Johannesburg, Gauteng
            2195, South Africa
COMMENT     Bankit Comment: ALT EMAIL:201327040@student.uj.ac.za
            Bankit Comment: TAX: Yes, new species/combinations; SEE ATTACHMENT
            Bankit Comment: TOTAL # OF SEQS:44
            Bankit Comment: FeatPropSourceSeq:KTH288
            
            ##Assembly-Data-START##
            Assembly Method       :: Novoplasty v. 4.3.1
            Sequencing Technology :: Illumina
            ##Assembly-Data-END##
FEATURES             Location/Qualifiers
     source          1..1026
                     /organism="Bradypodion nemorale"
                     /organelle="mitochondrion"
                     /mol_type="genomic DNA"
                     /isolation_source="Greytown, KwaZulu-Natal"
                     /bio_material="JdC10-026"
                     /db_xref="taxon:355470"
                     /country="South Africa"
                     /note="Eukaryota; Metazoa; Chordata; Craniata; Vertebrata;
                     Euteleostomi;## Lepidosauria; Squamata; Bifurcata;
                     Unidentata; Episquamata;## Toxicofera; Iguania; Acrodonta;
                     Chamaeleonidae; Bradypodion."
     gene            <1..>1026
                     /gene="ND2"
     CDS             <1..>1026
                     /gene="ND2"
                     /EC_number="7.1.1.2"
                     /codon_start=1
                     /transl_table=2
                     /product="NADH-ubiquinone oxidoreductase chain 2"
                     /translation="LNPLTQLMISTNLILGTIITASSHHWLLAWAGLELNMLSILVII
                     MKPKHPRAAEAAIKYFLTQTIASTMMLFSSTINAIQTGQWDISLMTDKYACTMLLLAM
                     TMKIGAAPIYFWLPEVMQGTTMSTALIIATWQKIAPISILFMTYNHLPPKIMMTIGIL
                     STIIGGWGSINQTHLRKLMAYSSITNLGWTMVIFSSSPLIATINIAIYMMMLIPTFIF
                     IKKMSLKTLRNASTTWTSSPMASTLLALMLLSLSGLPPLTGFTPKLMIVNGLVTQNLT
                     PIATTMVMVSLISLFFYIRTTYITTMTTPPIMLPITTKWRLFSPPQKLTSPLILLSLM
                     TLPLLPIL"
BASE COUNT      363 a    285 c     99 g    279 t
ORIGIN      
        1 ttgaacccac taacccaact aataatttca accaacctaa ttcttggaac aattattacc
       61 gcctcaagcc accactggct attagcctga gcaggcttag aactaaacat attgtccatc
      121 ctagtaatta ttataaaacc caaacatcca cgcgctgccg aagcagcaat taaatacttc
      181 ttaacccaaa caattgcctc aaccataata ttattttcaa gcacgattaa tgcaatccaa
      241 acaggacaat gagatatttc tttaataaca gacaaatacg cctgcacaat acttctatta
      301 gccatgacaa taaaaattgg agctgctcca atttacttct gacttccaga agtcatacaa
      361 ggcaccacaa tatcaaccgc ccttatcatt gccacatgac aaaaaattgc cccaatttca
      421 attttattca taacctacaa ccacctaccc cccaaaatca taataaccat cggaatttta
      481 tcaactatca ttggcggatg aggaagcatt aaccaaaccc acctacgaaa actgatagca
      541 tattcatcaa tcacaaacct tggctgaaca atggtaattt tttcatcctc acccctcatc
      601 gcaacaatta atattgctat ttacataata atattgatcc caacattcat ctttattaaa
      661 aaaatatcat taaaaacact tcgaaatgca tcaaccacat gaacgtcatc ccccatggca
      721 agcaccctac tagcactgat acttctttcg ctaagcggtc ttccaccatt aacaggattc
      781 accccaaaac ttataattgt aaacggacta gttacacaaa acctaactcc tatcgcaacg
      841 acaatggtta tagtatccct aattagcctg ttcttttata tccgaacaac ctacattact
      901 actataacta cacccccaat tatactcccc atcacaacaa aatgacgtct tttttcaccc
      961 ccacaaaaat taacatcccc acttatccta ctgtcactta taacccttcc attattgcca
     1021 atccta
//
LOCUS       KTH06-03                1026 bp    DNA     linear   VRT 18-OCT-2023
DEFINITION  NADH dehydrogenase subunit 2 (ND2) gene, partial cds.
ACCESSION   KTH06-03
VERSION
KEYWORDS    .
SOURCE      mitochondrion Bradypodion transvaalense
  ORGANISM  Bradypodion transvaalense
            Eukaryota; Metazoa; Chordata; Craniata; Vertebrata; Euteleostomi;
            Lepidosauria; Squamata; Bifurcata; Unidentata; Episquamata;
            Toxicofera; Iguania; Acrodonta; Chamaeleonidae; Bradypodion.
REFERENCE   1  (bases 1 to 1026)
  AUTHORS   Main,D.C., Taft,J.M., Geneva,A.J., Jansen van Vuuren,B. and
            Tolley,K.A.
  TITLE     More is not always better: the efficacy of single mitochondrial
            genes at reconciling the complete mitogenome phylogeny
  JOURNAL   unpublished
REFERENCE   2  (bases 1 to 1026)
  AUTHORS   Main,D.C., Taft,J.M., Geneva,A.J., Jansen van Vuuren,B. and
            Tolley,K.A.
  TITLE     Direct Submission
  JOURNAL   Submitted (18-OCT-2023) Zoology, University of Johannesburg, Cnr
            Kingsway and University Road Auckland Park, Johannesburg, Gauteng
            2195, South Africa
COMMENT     Bankit Comment: ALT EMAIL:201327040@student.uj.ac.za
            Bankit Comment: TAX: Yes, new species/combinations; SEE ATTACHMENT
            Bankit Comment: TOTAL # OF SEQS:44
            Bankit Comment: FeatPropSourceSeq:KTH288
            
            ##Assembly-Data-START##
            Assembly Method       :: Novoplasty v. 4.3.1
            Sequencing Technology :: Illumina
            ##Assembly-Data-END##
FEATURES             Location/Qualifiers
     source          1..1026
                     /organism="Bradypodion transvaalense"
                     /organelle="mitochondrion"
                     /mol_type="genomic DNA"
                     /isolation_source="Soutpansberg, Lajuma, Limpopo"
                     /bio_material="PEM R17536"
                     /db_xref="taxon:179889"
                     /country="South Africa"
                     /note="Eukaryota; Metazoa; Chordata; Craniata; Vertebrata;
                     Euteleostomi;## Lepidosauria; Squamata; Bifurcata;
                     Unidentata; Episquamata;## Toxicofera; Iguania; Acrodonta;
                     Chamaeleonidae; Bradypodion."
     gene            <1..>1026
                     /gene="ND2"
     CDS             <1..>1026
                     /gene="ND2"
                     /EC_number="7.1.1.2"
                     /codon_start=1
                     /transl_table=2
                     /product="NADH-ubiquinone oxidoreductase chain 2"
                     /translation="LNPLTQLMISTNLILGTIITASSHHWLLAWAGLELNMLSILVII
                     MKPKHPRAAEAAIKYFLTQTIASTMMLFSSTINAIQTGQWDISLMTDKYACTMLLLAM
                     TMKIGAAPIYFWLPEVMQGTTMLTALIIATWQKIAPISILFMTYNHLPPKIMLTIGIL
                     STIIGGWGSINQTHLRKLMAYSSITNLGWTMVIFSSSPLIATINIAIYMMMLIPTFMF
                     IKKMSLKTLQDASTTWTSSPLASTLLALMLLSLSGLPPLTGFTPKLMIVNGLVAQNLT
                     PIATTMVMVSLISLFFYIRTTYITTMTTPPITLPITTKWRLFLPQQKLTSPLILLSLM
                     ALPLLPIL"
BASE COUNT      362 a    280 c    101 g    283 t
ORIGIN      
        1 ttgaatccac taacccaact aataatttca accaatctaa ttcttggaac aattatcacc
       61 gcctcaagcc accactggct attagcctga gccggcctag aactaaacat attatccatc
      121 ctagtaatta ttataaaacc caaacaccca cgcgctgccg aagcagcaat taaatacttc
      181 ttgacccaaa caattgcctc aaccataata ttattttcaa gcacaattaa tgcaatccaa
      241 acaggacaat gagatatttc tttaataaca gacaaatacg cctgcacaat acttctacta
      301 gccataacaa taaaaattgg ggctgctcca atttacttct gacttccaga agttatacaa
      361 ggcaccacaa tattaaccgc ccttatcatt gccacatgac aaaaaatcgc cccaatttca
      421 attttattta taacctacaa ccacctaccc cctaaaatca tacttaccat cggaatttta
      481 tcaactatca ttggtggatg ggggagcatt aaccaaaccc acctacgaaa actgatagca
      541 tattcatcaa tcacaaacct tggctgaaca atagtaattt tttcatcctc acccctcatc
      601 gcaacaatta atattgctat ctacataata atacttatcc caacatttat gtttattaaa
      661 aaaatgtcat taaaaacact tcaagatgca tcaaccacat gaacatcatc ccccctggca
      721 agcaccctac tagcactaat acttctttcg ctaagcggac ttccaccatt gacaggattt
      781 accccaaaac ttataattgt aaacggactg gttgcacaaa acctaactcc tattgcaacg
      841 acaatggtta tagtatccct aattagcctg ttcttttata ttcgaacaac ctacattact
      901 acaataacta cacccccaat tacattaccc atcacaacaa aatgacgtct ttttttaccc
      961 caacaaaaat taacatcacc actcatccta ctgtcactta tagcccttcc attattacca
     1021 atccta
//
LOCUS       KTH06-04                1026 bp    DNA     linear   VRT 18-OCT-2023
DEFINITION  NADH dehydrogenase subunit 2 (ND2) gene, partial cds.
ACCESSION   KTH06-04
VERSION
KEYWORDS    .
SOURCE      mitochondrion Bradypodion transvaalense
  ORGANISM  Bradypodion transvaalense
            Eukaryota; Metazoa; Chordata; Craniata; Vertebrata; Euteleostomi;
            Lepidosauria; Squamata; Bifurcata; Unidentata; Episquamata;
            Toxicofera; Iguania; Acrodonta; Chamaeleonidae; Bradypodion.
REFERENCE   1  (bases 1 to 1026)
  AUTHORS   Main,D.C., Taft,J.M., Geneva,A.J., Jansen van Vuuren,B. and
            Tolley,K.A.
  TITLE     More is not always better: the efficacy of single mitochondrial
            genes at reconciling the complete mitogenome phylogeny
  JOURNAL   unpublished
REFERENCE   2  (bases 1 to 1026)
  AUTHORS   Main,D.C., Taft,J.M., Geneva,A.J., Jansen van Vuuren,B. and
            Tolley,K.A.
  TITLE     Direct Submission
  JOURNAL   Submitted (18-OCT-2023) Zoology, University of Johannesburg, Cnr
            Kingsway and University Road Auckland Park, Johannesburg, Gauteng
            2195, South Africa
COMMENT     Bankit Comment: ALT EMAIL:201327040@student.uj.ac.za
            Bankit Comment: TAX: Yes, new species/combinations; SEE ATTACHMENT
            Bankit Comment: TOTAL # OF SEQS:44
            Bankit Comment: FeatPropSourceSeq:KTH288
            
            ##Assembly-Data-START##
            Assembly Method       :: Novoplasty v. 4.3.1
            Sequencing Technology :: Illumina
            ##Assembly-Data-END##
FEATURES             Location/Qualifiers
     source          1..1026
                     /organism="Bradypodion transvaalense"
                     /organelle="mitochondrion"
                     /mol_type="genomic DNA"
                     /isolation_source="Soutpansberg, Lajuma, Limpopo"
                     /bio_material="PEM R17531"
                     /db_xref="taxon:179889"
                     /country="South Africa"
                     /note="Eukaryota; Metazoa; Chordata; Craniata; Vertebrata;
                     Euteleostomi;## Lepidosauria; Squamata; Bifurcata;
                     Unidentata; Episquamata;## Toxicofera; Iguania; Acrodonta;
                     Chamaeleonidae; Bradypodion."
     gene            <1..>1026
                     /gene="ND2"
     CDS             <1..>1026
                     /gene="ND2"
                     /EC_number="7.1.1.2"
                     /codon_start=1
                     /transl_table=2
                     /product="NADH-ubiquinone oxidoreductase chain 2"
                     /translation="LNPLTQLMISTNLILGTIITASSHHWLLAWAGLELNMLSILVII
                     MKPKHPRAAEAAIKYFLTQTIASTMMLFSSTINAIQTGQWDISLMTDKYACTMLLLAM
                     TMKIGAAPIYFWLPEVMQGTTMSTALIIATWQKIAPISILFMTYNHLPPKIMLTIGIL
                     STIIGGWGSINQAHLRKLMAYSSITNLGWTMVIFSSSPLIATINIAIYMMMLIPTFMF
                     IKKMSLKTLRDASTTWTSSPMASTLLALMLLSLSGLPPLTGFTPKLMIVNELVTQNLI
                     PIATTMVMVSLISLFFYIRTTYITTMTTPPIMLPVTTKWRLFSPPQKLTSPLILLSLM
                     TLPLLPIL"
BASE COUNT      364 a    282 c    101 g    279 t
ORIGIN      
        1 ttgaacccac taacccaact aataatttca accaatctaa ttcttggaac aattatcacc
       61 gcctcaagcc accactgact gttagcctga gccggcctag aactaaacat attatccatc
      121 ctagtaatta ttataaaacc caaacaccca cgcgctgccg aagcagcaat taaatacttc
      181 ttaacccaaa caattgcctc aaccataata ctattttcaa gcacaattaa tgctatccaa
      241 acaggacaat gagatatttc tttaataaca gacaaatacg cctgcacaat actactacta
      301 gccataacaa taaaaattgg agctgctcca atttacttct gacttccaga agttatacaa
      361 ggcaccacaa tatcgaccgc ccttatcatt gccacatgac aaaaaatcgc cccaatttca
      421 attttattca taacctacaa ccacctaccc cctaaaatta tattaaccat cggaatttta
      481 tcaactatca ttggtggatg ggggagcatt aaccaagccc acctacgaaa actgatagca
      541 tattcatcaa tcacaaacct tggctgaaca atggtaattt tttcatcctc acccctcatc
      601 gcaacaatta atattgctat ttacataata atgctcatcc caacatttat gtttattaaa
      661 aaaatgtcat taaaaacact tcgagatgca tcaaccacat gaacatcatc cccaatggca
      721 agcaccctac tagcactaat acttctttcg ctaagcggac ttccaccatt gacaggattt
      781 accccaaaac ttataattgt aaacgagctg gttacacaaa acctaattcc tatcgcaaca
      841 acaatggtta tagtatccct aattagctta ttcttttata ttcgaacaac ctacattact
      901 acaataacca cacccccaat tatactaccc gtcacaacaa aatgacgtct tttttcaccc
      961 ccacaaaaat taacatcacc actcatccta ctgtcactta taacccttcc attattacca
     1021 atccta
//
LOCUS       KTH08-51                1026 bp    DNA     linear   VRT 18-OCT-2023
DEFINITION  NADH dehydrogenase subunit 2 (ND2) gene, partial cds.
ACCESSION   KTH08-51
VERSION
KEYWORDS    .
SOURCE      mitochondrion Bradypodion gutturale
  ORGANISM  Bradypodion gutturale
            Eukaryota; Metazoa; Chordata; Craniata; Vertebrata; Euteleostomi;
            Lepidosauria; Squamata; Bifurcata; Unidentata; Episquamata;
            Toxicofera; Iguania; Acrodonta; Chamaeleonidae; Bradypodion.
REFERENCE   1  (bases 1 to 1026)
  AUTHORS   Main,D.C., Taft,J.M., Geneva,A.J., Jansen van Vuuren,B. and
            Tolley,K.A.
  TITLE     More is not always better: the efficacy of single mitochondrial
            genes at reconciling the complete mitogenome phylogeny
  JOURNAL   unpublished
REFERENCE   2  (bases 1 to 1026)
  AUTHORS   Main,D.C., Taft,J.M., Geneva,A.J., Jansen van Vuuren,B. and
            Tolley,K.A.
  TITLE     Direct Submission
  JOURNAL   Submitted (18-OCT-2023) Zoology, University of Johannesburg, Cnr
            Kingsway and University Road Auckland Park, Johannesburg, Gauteng
            2195, South Africa
COMMENT     Bankit Comment: ALT EMAIL:201327040@student.uj.ac.za
            Bankit Comment: TAX: Yes, new species/combinations; SEE ATTACHMENT
            Bankit Comment: TOTAL # OF SEQS:44
            Bankit Comment: FeatPropSourceSeq:KTH288
            
            ##Assembly-Data-START##
            Assembly Method       :: Novoplasty v. 4.3.1
            Sequencing Technology :: Illumina
            ##Assembly-Data-END##
FEATURES             Location/Qualifiers
     source          1..1026
                     /organism="Bradypodion gutturale"
                     /organelle="mitochondrion"
                     /mol_type="genomic DNA"
                     /isolation_source="Ladismith Nature Reserve, Western Cape"
                     /bio_material="KTH08-51"
                     /db_xref="taxon:230335"
                     /country="South Africa"
                     /note="Eukaryota; Metazoa; Chordata; Craniata; Vertebrata;
                     Euteleostomi;## Lepidosauria; Squamata; Bifurcata;
                     Unidentata; Episquamata;## Toxicofera; Iguania; Acrodonta;
                     Chamaeleonidae; Bradypodion."
     gene            <1..>1026
                     /gene="ND2"
     CDS             <1..>1026
                     /gene="ND2"
                     /EC_number="7.1.1.2"
                     /codon_start=1
                     /transl_table=2
                     /product="NADH-ubiquinone oxidoreductase chain 2"
                     /translation="LNPLTQLMISTNLILGTIITASSHHWLLAWAGLELNMLSILVII
                     MKPKHPRTAEAAIKYFLTQTIASTMMLFSSTINAIQTGQWNISMMTDKYACTMLLLAM
                     TMKIGAAPIYFWLPEVMQGTTMLTALIIATWQKIAPISILFMTYNHLPPKIMMTIGIL
                     STIIGGWGSINQAHLRKLMAYSSITNLGWTMVIFSSSPFTATINIAIYMTILIPTFVF
                     IKKMSLKTLRDASTTWTSSPMTSTLLALMLLSLSGLPPLTGFTPKLMIVNGLVTQNLT
                     PIATTMVMVSLISLFFYIRTTYITTMTTPPIMLPITMKWRLFLPPQKLVSPLILLSLM
                     TLPLLPIL"
BASE COUNT      379 a    281 c     92 g    274 t
ORIGIN      
        1 ttgaacccac taactcaatt aataatttca accaacctaa ttcttggaac aattattacc
       61 gcctctagcc accactgact actagcctga gcaggcctag aactaaacat attatccatc
      121 ctagtaatta ttataaaacc taaacaccca cgcactgccg aagcagcaat taaatacttc
      181 ctaacacaaa caattgcctc aaccataata ttattttcaa gcacaatcaa tgcaatccaa
      241 acaggacaat gaaacatctc tataataaca gacaaatacg cctgtacaat actacttcta
      301 gccataacaa taaaaattgg agctgcccca atttacttct gattaccaga agtcatacaa
      361 ggcaccacaa tattaaccgc cctcattatt gccacatgac aaaaaattgc cccaatttca
      421 atcttattca taacctacaa ccacctaccc cctaaaatca taataaccat cggaatctta
      481 tcaactatta ttggaggatg ggggagcatt aaccaagccc acctacgaaa actaatagca
      541 tactcatcaa ttacaaacct tggctgaaca atagtaattt tttcatcctc accattcacc
      601 gcaacaatta atattgctat ttacataaca attcttatcc caacattcgt atttattaaa
      661 aaaatgtcat taaaaacact tcgagatgca tcaaccacat gaacatcctc ccccataacg
      721 agcaccctac tagcactaat actactttcg cttagcggac ttccaccatt aacaggattt
      781 accccaaaac ttataattgt aaacggactg gttacacaaa acctaacacc aatcgcaaca
      841 acaatagtta tagtgtccct aattagccta ttcttctata ttcgaacaac atacatcact
      901 acaataacca cacccccaat tatactacct atcacaataa aatgacgtct tttcttaccc
      961 ccacaaaaat tagtatcacc tcttatccta ttatcactaa taacccttcc gttattacca
     1021 atccta
//
LOCUS       KTH11-11                1026 bp    DNA     linear   VRT 18-OCT-2023
DEFINITION  NADH dehydrogenase subunit 2 (ND2) gene, partial cds.
ACCESSION   KTH11-11
VERSION
KEYWORDS    .
SOURCE      mitochondrion Bradypodion occidentale
  ORGANISM  Bradypodion occidentale
            Eukaryota; Metazoa; Chordata; Craniata; Vertebrata; Euteleostomi;
            Lepidosauria; Squamata; Bifurcata; Unidentata; Episquamata;
            Toxicofera; Iguania; Acrodonta; Chamaeleonidae; Bradypodion.
REFERENCE   1  (bases 1 to 1026)
  AUTHORS   Main,D.C., Taft,J.M., Geneva,A.J., Jansen van Vuuren,B. and
            Tolley,K.A.
  TITLE     More is not always better: the efficacy of single mitochondrial
            genes at reconciling the complete mitogenome phylogeny
  JOURNAL   unpublished
REFERENCE   2  (bases 1 to 1026)
  AUTHORS   Main,D.C., Taft,J.M., Geneva,A.J., Jansen van Vuuren,B. and
            Tolley,K.A.
  TITLE     Direct Submission
  JOURNAL   Submitted (18-OCT-2023) Zoology, University of Johannesburg, Cnr
            Kingsway and University Road Auckland Park, Johannesburg, Gauteng
            2195, South Africa
COMMENT     Bankit Comment: ALT EMAIL:201327040@student.uj.ac.za
            Bankit Comment: TAX: Yes, new species/combinations; SEE ATTACHMENT
            Bankit Comment: TOTAL # OF SEQS:44
            Bankit Comment: FeatPropSourceSeq:KTH288
            
            ##Assembly-Data-START##
            Assembly Method       :: Novoplasty v. 4.3.1
            Sequencing Technology :: Illumina
            ##Assembly-Data-END##
FEATURES             Location/Qualifiers
     source          1..1026
                     /organism="Bradypodion occidentale"
                     /organelle="mitochondrion"
                     /mol_type="genomic DNA"
                     /isolation_source="Noup, Northern Cape"
                     /bio_material="KTH11-11"
                     /db_xref="taxon:179886"
                     /country="South Africa"
                     /note="Eukaryota; Metazoa; Chordata; Craniata; Vertebrata;
                     Euteleostomi;## Lepidosauria; Squamata; Bifurcata;
                     Unidentata; Episquamata;## Toxicofera; Iguania; Acrodonta;
                     Chamaeleonidae; Bradypodion."
     gene            <1..>1026
                     /gene="ND2"
     CDS             <1..>1026
                     /gene="ND2"
                     /EC_number="7.1.1.2"
                     /codon_start=1
                     /transl_table=2
                     /product="NADH-ubiquinone oxidoreductase chain 2"
                     /translation="LNPLTQLMISTNLILGTIITASSHHWLLAWAGLELNMLSILVII
                     MKPKHPRAAEAAIKYFLTQTIASTMMLFSSTINAIQTGQWDISMMTDKYACTMLLLAM
                     TMKIGAAPIYFWLPEVMQGTTMLTALIIATWQKIAPISILFMTYNHLPPKIMMTIGIL
                     STIIGGWGSINQTHLRKLMAYSSITNLGWTMVIFYSSPLTATINIAIYMMMLIPTFMF
                     IKKMSLKTLRDASTTWTSSPMTSTILALMLLSLSGLPPLTGFTPKLMIVSGLVTQNLT
                     PIATTMVMVSLISLFFYIRTTYITTMTTPPIMLPVTMKWRLFSPLQKLTSPLISLSLM
                     TLPLLPIL"
BASE COUNT      376 a    286 c     98 g    266 t
ORIGIN      
        1 ttgaacccac taacccaact aataatttca accaacctaa ttcttggaac aattattacc
       61 gcctcaagcc accactgact actagcctga gcaggcctag aactaaacat attatctatc
      121 ctagtaatta ttataaaacc taaacaccca cgcgctgccg aagcagcaat taaatacttc
      181 ctaacccaaa caattgcctc aaccataata ctattttcaa gcacaattaa tgcaatccaa
      241 acaggacaat gagacatttc tataataacg gacaaatacg cctgcacaat gctcctctta
      301 gccataacaa taaaaatcgg agccgcccca atttacttct gattaccaga agtcatgcaa
      361 ggcactacaa tattaaccgc cctcattatt gctacatgac aaaaaatcgc cccaatttca
      421 atcttattca taacatacaa ccacctaccc cctaaaatca taataaccat cggaatctta
      481 tcaactatca ttggcggatg gggaagcatt aaccaaaccc acctgcgaaa actaatagca
      541 tactcatcaa tcacaaacct tggctgaaca atagtaattt tttattcctc accactcacc
      601 gcaacaatta acattgctat ttacataata atgctcatcc caacattcat atttattaaa
      661 aaaatgtcat taaaaacact tcgagatgca tcaaccacat gaacatcatc ccccataaca
      721 agcaccatcc tagcactaat gctactttca ctaagcggac ttccaccatt aacagggttt
      781 accccaaaac ttataattgt aagcggattg gttacacaaa acctaacacc aatcgcaaca
      841 acaatggtca tagtgtccct aatcagccta ttcttctata ttcgaacaac ctacattact
      901 acaataacca cacctccaat tatattacca gtcacaataa aatgacgtct tttttcaccc
      961 ctacaaaaat taacatcacc acttatttca ctatcactaa taacccttcc attattgcca
     1021 atccta
//
LOCUS       KTH108                  1026 bp    DNA     linear   VRT 18-OCT-2023
DEFINITION  NADH dehydrogenase subunit 2 (ND2) gene, partial cds.
ACCESSION   KTH108
VERSION
KEYWORDS    .
SOURCE      mitochondrion Bradypodion taeniabronchum
  ORGANISM  Bradypodion taeniabronchum
            Eukaryota; Metazoa; Chordata; Craniata; Vertebrata; Euteleostomi;
            Lepidosauria; Squamata; Bifurcata; Unidentata; Episquamata;
            Toxicofera; Iguania; Acrodonta; Chamaeleonidae; Bradypodion.
REFERENCE   1  (bases 1 to 1026)
  AUTHORS   Main,D.C., Taft,J.M., Geneva,A.J., Jansen van Vuuren,B. and
            Tolley,K.A.
  TITLE     More is not always better: the efficacy of single mitochondrial
            genes at reconciling the complete mitogenome phylogeny
  JOURNAL   unpublished
REFERENCE   2  (bases 1 to 1026)
  AUTHORS   Main,D.C., Taft,J.M., Geneva,A.J., Jansen van Vuuren,B. and
            Tolley,K.A.
  TITLE     Direct Submission
  JOURNAL   Submitted (18-OCT-2023) Zoology, University of Johannesburg, Cnr
            Kingsway and University Road Auckland Park, Johannesburg, Gauteng
            2195, South Africa
COMMENT     Bankit Comment: ALT EMAIL:201327040@student.uj.ac.za
            Bankit Comment: TAX: Yes, new species/combinations; SEE ATTACHMENT
            Bankit Comment: TOTAL # OF SEQS:44
            Bankit Comment: FeatPropSourceSeq:KTH288
            
            ##Assembly-Data-START##
            Assembly Method       :: Novoplasty v. 4.3.1
            Sequencing Technology :: Illumina
            ##Assembly-Data-END##
FEATURES             Location/Qualifiers
     source          1..1026
                     /organism="Bradypodion taeniabronchum"
                     /organelle="mitochondrion"
                     /mol_type="genomic DNA"
                     /isolation_source="Tsitsikamma Mountains, Eastern Cape"
                     /bio_material="KTH108"
                     /db_xref="taxon:230340"
                     /country="South Africa"
                     /note="Eukaryota; Metazoa; Chordata; Craniata; Vertebrata;
                     Euteleostomi;## Lepidosauria; Squamata; Bifurcata;
                     Unidentata; Episquamata;## Toxicofera; Iguania; Acrodonta;
                     Chamaeleonidae; Bradypodion."
     gene            <1..>1026
                     /gene="ND2"
     CDS             <1..>1026
                     /gene="ND2"
                     /EC_number="7.1.1.2"
                     /codon_start=1
                     /transl_table=2
                     /product="NADH-ubiquinone oxidoreductase chain 2"
                     /translation="LNPLTQFMILTNLILGTIITASSHHWLLAWAGLELNMLSILVII
                     MKPKHPRTAEAAIKYFLTQTIASTMMLFSSTMNAIQTGQWNISMMTDKYACTMLLLAM
                     TMKIGAAPIYFWLPEVMQGTTMLTALIIATWQKIAPISILFTTYNHLPPKITMTIGIL
                     STIIGGWGSINQTHLRKLMAYSSITNLGWTMVIFSSSPFTATINIAIYMMILIPTFML
                     IKKMSLKTLRDASTTWTSSPMTSTLLALMLLSLSGLPPLTGFTPKLMIVNGLVTQNLT
                     PIATAMVMVSLISLFFYIRTTYITTMTTPPIMLPITMKWRLFLPPQKLVSSLILLSLM
                     TLPLLPVL"
BASE COUNT      379 a    282 c     92 g    273 t
ORIGIN      
        1 ttgaacccac taacccaatt tataatttta accaacctaa ttcttggaac aattattacc
       61 gcctcaagcc accactgact actagcctga gcaggcctag aactaaacat actatctatc
      121 ctagtaatta ttataaaacc taaacaccct cgcactgccg aagcagcaat taaatacttc
      181 ctaacacaaa caattgcctc aaccataata ctattttcaa gcacaataaa tgcaatccaa
      241 acaggacaat gaaatatctc tataataaca gacaaatacg cctgtacaat actcctacta
      301 gccataacaa taaaaattgg agctgcccca atctacttct gattaccaga agtcatacaa
      361 ggcaccacaa tattaaccgc cctcattatt gccacatgac aaaaaatcgc cccaatttca
      421 attttattca caacctacaa ccacctaccc cctaaaatta caataaccat cggaatctta
      481 tcaactatca ttggaggatg ggggagcatt aaccaaaccc acctacgaaa actaatagca
      541 tactcatcaa tcacaaacct tggctgaaca atagtaattt tttcatcctc accattcacc
      601 gcaacaatta atattgctat ttacataata attcttatcc caacattcat attaattaaa
      661 aaaatgtcat taaaaacact tcgagatgca tcaaccacat gaacatcttc ccccataaca
      721 agcaccctac tagctctaat actactttcg cttagcggac ttccaccact aacaggattt
      781 accccaaaac ttataattgt aaacggactg gttacacaaa acctaacacc aatcgcaaca
      841 gcaatagtta tagtgtcctt aattagccta ttcttctata ttcgaacaac atacattact
      901 acaataacca cacccccaat tatactacct atcacaataa aatgacgtct tttcttaccc
      961 ccacaaaaat tagtatcatc ccttatccta ttatcactaa taacccttcc gttgttacca
     1021 gtccta
//
LOCUS       KTH156                  1026 bp    DNA     linear   VRT 18-OCT-2023
DEFINITION  NADH dehydrogenase subunit 2 (ND2) gene, partial cds.
ACCESSION   KTH156
VERSION
KEYWORDS    .
SOURCE      mitochondrion Bradypodion ventrale (Southern dwarf chameleon)
  ORGANISM  Bradypodion ventrale
            Eukaryota; Metazoa; Chordata; Craniata; Vertebrata; Euteleostomi;
            Lepidosauria; Squamata; Bifurcata; Unidentata; Episquamata;
            Toxicofera; Iguania; Acrodonta; Chamaeleonidae; Bradypodion.
REFERENCE   1  (bases 1 to 1026)
  AUTHORS   Main,D.C., Taft,J.M., Geneva,A.J., Jansen van Vuuren,B. and
            Tolley,K.A.
  TITLE     More is not always better: the efficacy of single mitochondrial
            genes at reconciling the complete mitogenome phylogeny
  JOURNAL   unpublished
REFERENCE   2  (bases 1 to 1026)
  AUTHORS   Main,D.C., Taft,J.M., Geneva,A.J., Jansen van Vuuren,B. and
            Tolley,K.A.
  TITLE     Direct Submission
  JOURNAL   Submitted (18-OCT-2023) Zoology, University of Johannesburg, Cnr
            Kingsway and University Road Auckland Park, Johannesburg, Gauteng
            2195, South Africa
COMMENT     Bankit Comment: ALT EMAIL:201327040@student.uj.ac.za
            Bankit Comment: TAX: Yes, new species/combinations; SEE ATTACHMENT
            Bankit Comment: TOTAL # OF SEQS:44
            Bankit Comment: FeatPropSourceSeq:KTH288
            
            ##Assembly-Data-START##
            Assembly Method       :: Novoplasty v. 4.3.1
            Sequencing Technology :: Illumina
            ##Assembly-Data-END##
FEATURES             Location/Qualifiers
     source          1..1026
                     /organism="Bradypodion ventrale"
                     /organelle="mitochondrion"
                     /mol_type="genomic DNA"
                     /isolation_source="Groendal Nature Reserve, Eastern Cape"
                     /bio_material="KTH156"
                     /db_xref="taxon:179890"
                     /country="South Africa"
                     /note="Eukaryota; Metazoa; Chordata; Craniata; Vertebrata;
                     Euteleostomi;## Lepidosauria; Squamata; Bifurcata;
                     Unidentata; Episquamata;## Toxicofera; Iguania; Acrodonta;
                     Chamaeleonidae; Bradypodion."
     gene            <1..>1026
                     /gene="ND2"
     CDS             <1..>1026
                     /gene="ND2"
                     /EC_number="7.1.1.2"
                     /codon_start=1
                     /transl_table=2
                     /product="NADH-ubiquinone oxidoreductase chain 2"
                     /translation="LNPLTQFMISTNLILGTVITASSHHWLLAWAGLELNMLSILVII
                     MKPKHPRTAEAAIKYFLTQTIASTMMLFSSTINAIQTGQWNISMMTDKYACTMLLLAM
                     TMKIGAAPVYFWLPEVMQGTTMLTALIIATWQKIAPISILFMTYNHLPPKIMMTIGIL
                     STIIGGWGSINQTHLRKLMAYSSITNLGWTMVIFSSSPFTATINIAIYMMILIPTFVF
                     IKKMSLKTLRDASTTWTSSPMTSTLLALMLLSLSGLPPLTGFTPKLMIVNGLVTQNLT
                     PIATAMAVVSLISLFFYIRTTYITTMTTPPIMLPITMKWRLFLPPQKLVSPLILLSLM
                     TLPLLPIL"
BASE COUNT      370 a    284 c     98 g    274 t
ORIGIN      
        1 ttgaacccac taacccaatt tataatttca accaacctaa ttcttggaac agttattacc
       61 gcctcaagcc accactgact tctagcctga gcaggcctag aactaaacat attatccatc
      121 ctagtaatta ttataaaacc taaacaccca cgcactgccg aagcagcaat taaatatttc
      181 ctaacacaaa caattgcctc aactataata ctattttcaa gcacaatcaa tgcaatccaa
      241 acaggacaat gaaatatctc tataataaca gacaaatacg cctgtacaat gctcctacta
      301 gccataacaa taaaaattgg agctgcccca gtttacttct gattaccaga agtcatacaa
      361 ggcaccacaa tattaaccgc cctcattatt gccacatgac aaaaaatcgc cccaatttca
      421 attctattca taacctacaa ccacctaccc cctaaaatta tgataaccat cggaatctta
      481 tcaactatca ttggggggtg gggaagcatt aaccaaaccc acctacgaaa actaatagca
      541 tactcatcaa tcacaaacct tggctgaaca atagtaattt tttcatcctc accattcacc
      601 gcaacaatta atattgctat ttacataata attcttatcc caacattcgt atttattaaa
      661 aaaatgtcat taaaaacact tcgagatgca tcaaccacat gaacatcctc ccccataaca
      721 agcaccctac tagctctaat actactttcg cttagcggac ttccaccact gacaggattt
      781 accccaaaac ttataattgt aaacggactg gttacacaaa acctaacacc aatcgcaaca
      841 gcaatagctg tagtgtcctt aattagccta ttcttctata ttcgaacaac atacatcact
      901 acaataacca cacccccaat tatactacct atcacaataa aatgacgtct tttcttaccc
      961 cctcaaaaat tagtatcacc ccttatccta ttatcactaa taacccttcc gttattacca
     1021 atccta
//
LOCUS       KTH288                  1026 bp    DNA     linear   VRT 18-OCT-2023
DEFINITION  NADH dehydrogenase subunit 2 (ND2) gene, partial cds.
ACCESSION   KTH288
VERSION
KEYWORDS    .
SOURCE      mitochondrion Bradypodion pumilum
  ORGANISM  Bradypodion pumilum
            Eukaryota; Metazoa; Chordata; Craniata; Vertebrata; Euteleostomi;
            Lepidosauria; Squamata; Bifurcata; Unidentata; Episquamata;
            Toxicofera; Iguania; Acrodonta; Chamaeleonidae; Bradypodion.
REFERENCE   1  (bases 1 to 1026)
  AUTHORS   Main,D.C., Taft,J.M., Geneva,A.J., Jansen van Vuuren,B. and
            Tolley,K.A.
  TITLE     More is not always better: the efficacy of single mitochondrial
            genes at reconciling the complete mitogenome phylogeny
  JOURNAL   unpublished
REFERENCE   2  (bases 1 to 1026)
  AUTHORS   Main,D.C., Taft,J.M., Geneva,A.J., Jansen van Vuuren,B. and
            Tolley,K.A.
  TITLE     Direct Submission
  JOURNAL   Submitted (18-OCT-2023) Zoology, University of Johannesburg, Cnr
            Kingsway and University Road Auckland Park, Johannesburg, Gauteng
            2195, South Africa
COMMENT     Bankit Comment: ALT EMAIL:201327040@student.uj.ac.za
            Bankit Comment: TAX: Yes, new species/combinations; SEE ATTACHMENT
            Bankit Comment: TOTAL # OF SEQS:44
            Bankit Comment: FeatPropSourceSeq:KTH288
            
            ##Assembly-Data-START##
            Assembly Method       :: Novoplasty v. 4.3.1
            Sequencing Technology :: Illumina
            ##Assembly-Data-END##
FEATURES             Location/Qualifiers
     source          1..1026
                     /organism="Bradypodion pumilum"
                     /organelle="mitochondrion"
                     /mol_type="genomic DNA"
                     /isolation_source="Durbanville, Western Cape"
                     /bio_material="KTH288"
                     /db_xref="taxon:179887"
                     /country="South Africa"
                     /note="Eukaryota; Metazoa; Chordata; Craniata; Vertebrata;
                     Euteleostomi;## Lepidosauria; Squamata; Bifurcata;
                     Unidentata; Episquamata;## Toxicofera; Iguania; Acrodonta;
                     Chamaeleonidae; Bradypodion."
     gene            <1..>1026
                     /gene="ND2"
     CDS             <1..>1026
                     /gene="ND2"
                     /EC_number="7.1.1.2"
                     /codon_start=1
                     /transl_table=2
                     /product="NADH-ubiquinone oxidoreductase chain 2"
                     /translation="LNSLTQLMVLTNLTMGTIITASSHHWLLAWTGLELNMLSILVII
                     MKPKHPRAAEAAIKYFLTQTIASTMMLFSSTINAIQTGQWNISMMTDKYACTMLLLAM
                     TMKIGAAPIYFWLPEVMQGTTMTTALIIATWQKIAPISILFMTYNHLPTKITMTIGIL
                     STIIGGWGSINQTHLRKLMAYSSITNLGWTMVIFSLSPLTATMNIAIYMMMLIPTFLL
                     IKKMSLKTLREASTTWTSSPMASTLLALMLLSMSGLPPLTGFTPKLMIVNGLVMQNLT
                     PIATTMVMVSLISLFFYIRTTYITTMTTPPIMLPITMKWRLISPPQKLTSPLILLSLT
                     TLPLLPIL"
BASE COUNT      384 a    273 c     94 g    275 t
ORIGIN      
        1 ttgaactcac taacccaact tatagtttta actaacctaa ctatagggac aattattact
       61 gcctctagcc accactggct gttagcctga acaggcctag aactaaatat actatctatc
      121 ctagtaatta ttataaaacc caaacaccca cgcgctgccg aagcagcaat taaatacttc
      181 ttaacccaaa ctattgcctc aaccataata ctattttcaa gcacaattaa tgccattcaa
      241 acaggacaat gaaatatttc cataataaca gacaaatacg cctgcacaat acttttactg
      301 gccataacaa taaaaattgg ggccgcccca atttacttct gattaccaga agttatacaa
      361 ggcaccacaa taacaaccgc cctcattatt gccacgtgac aaaaaattgc ccccatttca
      421 attttattca taacctacaa ccacctaccc acaaaaatca caataaccat cggaatctta
      481 tcaactatta ttggaggatg aggaagcatt aaccaaaccc acctacgaaa actaatagca
      541 tactcatcaa tcacaaacct tggctgaaca atagtaattt tttcattatc acccctcacc
      601 gcaacaataa atattgccat ttacataata atacttatcc caacatttct tcttatcaaa
      661 aaaatatcat taaaaacact ccgagaggca tcaaccacat gaacatcatc cccaatagca
      721 agcaccttac tagcactaat actactttcg ataagcggac taccaccatt aacagggttt
      781 accccaaaac ttataattgt aaatggacta gttatacaaa acctaacacc aattgcaaca
      841 acaatagtta tagtttcttt aattagccta tttttttaca ttcgaacaac ctacattact
      901 acaataacta cacccccaat catattaccc atcacaataa aatgacgtct aatttcaccc
      961 ccacaaaaat taacatcacc acttatttta ttatcactaa caacccttcc attactgccg
     1021 atccta
//
LOCUS       KTH437                  1026 bp    DNA     linear       18-OCT-2023
DEFINITION  NADH dehydrogenase subunit 2 (ND2) gene, partial cds.
ACCESSION   KTH437
VERSION
KEYWORDS    .
SOURCE      mitochondrion Bradypodion sp.2
  ORGANISM  Bradypodion sp.2
            Unclassified.
REFERENCE   1  (bases 1 to 1026)
  AUTHORS   Main,D.C., Taft,J.M., Geneva,A.J., Jansen van Vuuren,B. and
            Tolley,K.A.
  TITLE     More is not always better: the efficacy of single mitochondrial
            genes at reconciling the complete mitogenome phylogeny
  JOURNAL   unpublished
REFERENCE   2  (bases 1 to 1026)
  AUTHORS   Main,D.C., Taft,J.M., Geneva,A.J., Jansen van Vuuren,B. and
            Tolley,K.A.
  TITLE     Direct Submission
  JOURNAL   Submitted (18-OCT-2023) Zoology, University of Johannesburg, Cnr
            Kingsway and University Road Auckland Park, Johannesburg, Gauteng
            2195, South Africa
COMMENT     Bankit Comment: ALT EMAIL:201327040@student.uj.ac.za
            Bankit Comment: TAX: Yes, new species/combinations; SEE ATTACHMENT
            Bankit Comment: TOTAL # OF SEQS:44
            Bankit Comment: FeatPropSourceSeq:KTH288
            
            ##Assembly-Data-START##
            Assembly Method       :: Novoplasty v. 4.3.1
            Sequencing Technology :: Illumina
            ##Assembly-Data-END##
FEATURES             Location/Qualifiers
     source          1..1026
                     /organism="Bradypodion sp.2"
                     /organelle="mitochondrion"
                     /mol_type="genomic DNA"
                     /isolation_source="Karkloof Forest, KwaZulu-Natal"
                     /bio_material="SAM ZR51950"
                     /country="South Africa"
                     /note="Eukaryota; Metazoa; Chordata; Craniata; Vertebrata;
                     Euteleostomi;## Lepidosauria; Squamata; Bifurcata;
                     Unidentata; Episquamata;## Toxicofera; Iguania; Acrodonta;
                     Chamaeleonidae; Bradypodion."
     gene            <1..>1026
                     /gene="ND2"
     CDS             <1..>1026
                     /gene="ND2"
                     /EC_number="7.1.1.2"
                     /codon_start=1
                     /transl_table=2
                     /product="NADH-ubiquinone oxidoreductase chain 2"
                     /translation="LNPLTQLMILTNLILGTIITASSHHWLLAWAGLELNTLSILVII
                     MKPKHPRAAEAAIKYFLTQSIASTMMLFSSTINAIQTGQWDISLMTDKYACTMLLLAM
                     TMKIGAAPIYFWLPEVMQGTTMSTALIITTWQKIAPISILFMTYNHLPPKIMMTIGIL
                     STIIGGWGSINQTHLRKLMAYSSITNLGWTMVIFXSSPLIATINIAIYMMMLIPTFTF
                     IKNLSLKTLRDTSTTWTSSPMASTFLALMLLSLSGLPPLTGFTPKLMIVNGLVTQNLT
                     PMATTMVMVSLISLFFYIRTTYISTMTTPPIMLPITMKWRLSSPQQKSASPLILLSLM
                     TTPLLPIL"
BASE COUNT      356 a    281 c    106 g    282 t      1 others
ORIGIN      
        1 ttgaacccac taacccaact aataatttta accaacctaa ttcttggaac aattattacc
       61 gcctcgagcc accactggct attagcctga gcaggcctag agctaaacac attatccatc
      121 ctagtaatta ttataaaacc taaacaccca cgcgctgccg aagcagcaat taaatacttc
      181 ctaacccaat caattgcctc aaccataata ttattttcaa gcacaatcaa tgcaatccaa
      241 acaggacagt gagatatttc tttaatgaca gacaaatacg cctgcacaat actcctatta
      301 gctataacaa taaaaattgg agctgctcca atttacttct gacttccaga agttatacaa
      361 ggcaccacaa tatcaactgc cctcattatt accacatgac aaaaaattgc cccaatttca
      421 attttgttca taacctacaa ccacctgccc cctaaaatta taataaccat tggaatttta
      481 tcaactatta ttggggggtg gggaagcatt aatcaaaccc acctacgtaa actaatagca
      541 tactcatcaa tcacaaacct tggctgaaca atggtaattt tttyatcctc acccctcatc
      601 gcaacaatta atattgctat ttacataata atactcatcc caacattcac atttattaaa
      661 aacctgtcat taaaaacact tcgagataca tcaaccacat gaacgtcatc ccccatagca
      721 agcaccttct tagcactaat actactctcg ctaagcggac ttccaccatt aacagggttt
      781 accccaaaac ttatgattgt aaacgggctg gttacacaaa acctaacccc tatagcaaca
      841 acaatggtta tagtatccct aattagcctg ttcttttata ttcgaacaac ctacatttct
      901 acaataacta cacccccaat tatgcttccc attacaataa aatgacgcct ttcttcaccc
      961 caacaaaaat cagcatcacc acttatttta ctgtcactta taaccacccc cttattgccc
     1021 atccta
//
LOCUS       KTH450                  1026 bp    DNA     linear       18-OCT-2023
DEFINITION  NADH dehydrogenase subunit 2 (ND2) gene, partial cds.
ACCESSION   KTH450
VERSION
KEYWORDS    .
SOURCE      mitochondrion Bradypodion sp.2
  ORGANISM  Bradypodion sp.2
            Unclassified.
REFERENCE   1  (bases 1 to 1026)
  AUTHORS   Main,D.C., Taft,J.M., Geneva,A.J., Jansen van Vuuren,B. and
            Tolley,K.A.
  TITLE     More is not always better: the efficacy of single mitochondrial
            genes at reconciling the complete mitogenome phylogeny
  JOURNAL   unpublished
REFERENCE   2  (bases 1 to 1026)
  AUTHORS   Main,D.C., Taft,J.M., Geneva,A.J., Jansen van Vuuren,B. and
            Tolley,K.A.
  TITLE     Direct Submission
  JOURNAL   Submitted (18-OCT-2023) Zoology, University of Johannesburg, Cnr
            Kingsway and University Road Auckland Park, Johannesburg, Gauteng
            2195, South Africa
COMMENT     Bankit Comment: ALT EMAIL:201327040@student.uj.ac.za
            Bankit Comment: TAX: Yes, new species/combinations; SEE ATTACHMENT
            Bankit Comment: TOTAL # OF SEQS:44
            Bankit Comment: FeatPropSourceSeq:KTH288
            
            ##Assembly-Data-START##
            Assembly Method       :: Novoplasty v. 4.3.1
            Sequencing Technology :: Illumina
            ##Assembly-Data-END##
FEATURES             Location/Qualifiers
     source          1..1026
                     /organism="Bradypodion sp.2"
                     /organelle="mitochondrion"
                     /mol_type="genomic DNA"
                     /isolation_source="Gilboa Forest (Plantation),
                     KwaZulu-Natal"
                     /bio_material="SAM ZR51952"
                     /country="South Africa"
                     /note="Eukaryota; Metazoa; Chordata; Craniata; Vertebrata;
                     Euteleostomi;## Lepidosauria; Squamata; Bifurcata;
                     Unidentata; Episquamata;## Toxicofera; Iguania; Acrodonta;
                     Chamaeleonidae; Bradypodion."
     gene            <1..>1026
                     /gene="ND2"
     CDS             <1..>1026
                     /gene="ND2"
                     /EC_number="7.1.1.2"
                     /codon_start=1
                     /transl_table=2
                     /product="NADH-ubiquinone oxidoreductase chain 2"
                     /translation="LNPLTQLMILTNLILGTIITASSHHWLLAWAGLELNTLSILVII
                     MKPKHPRAAEAAIKYFLTQSIASTMMLFSSTINAIQTGQWDISLMTDKYACTMLLLAM
                     TMKIGAAPIYFWLPEVMQGTTMSTALIITTWQKIAPISILFMTYNHLPPKIMMTIGIL
                     STIIGGWGSINQTHLRKLMAYSSITNLGWTMVIFSSSPLIATINIAIYMMMLIPTFTF
                     IKNLSLKTLRDTSTTWTSSPMASTFLALMLLSLSGLPPLTGFTPKLMIVNGLVTQNLT
                     PMATTMVMVSLISLFFYIRTTYISTMTTPPIMLPITMKWRLSSPQQKSASPLILLSLM
                     TTPLLPIL"
BASE COUNT      356 a    281 c    106 g    283 t
ORIGIN      
        1 ttgaacccac taacccaact aataatttta accaacctaa ttcttggaac aattattacc
       61 gcctcgagcc accactggct attagcctga gcaggcctag agctaaacac attatccatc
      121 ctagtaatta ttataaaacc taaacaccca cgcgctgccg aagcagcaat taaatacttc
      181 ctaacccaat caattgcctc aaccataata ttattttcaa gcacaatcaa tgcaatccaa
      241 acaggacagt gagatatttc tttaatgaca gacaaatacg cctgtacaat actcctatta
      301 gctataacaa taaaaattgg agctgctcca atttacttct gacttccaga agttatacaa
      361 ggcaccacaa tatcaactgc cctcattatt accacatgac aaaaaattgc cccaatttca
      421 attttgttca taacctacaa ccacctgccc cctaaaatta taataaccat tggaatttta
      481 tcaactatta ttggggggtg gggaagcatt aatcaaaccc acctacgtaa actaatagca
      541 tactcatcaa tcacaaacct tggctgaaca atggtaattt tttcatcctc acccctcatc
      601 gcaacaatta atattgctat ttacataata atactcatcc caacattcac atttattaaa
      661 aacctgtcat taaaaacact tcgagataca tcaaccacat gaacgtcatc ccccatagca
      721 agcaccttct tagcactaat actactctcg ctaagcggac ttccaccatt aacagggttt
      781 accccaaaac ttatgattgt aaacgggctg gttacacaaa acctaacccc tatagcaaca
      841 acaatggtta tagtatccct aattagcctg ttcttttata ttcgaacaac ctacatttct
      901 acaataacta cacccccaat tatgcttccc attacaataa aatgacgcct ttcttcaccc
      961 caacaaaaat cagcatcacc acttatttta ctgtcactta taaccacccc cttattgccc
     1021 atccta
//
LOCUS       KTH533                  1026 bp    DNA     linear   VRT 18-OCT-2023
DEFINITION  NADH dehydrogenase subunit 2 (ND2) gene, partial cds.
ACCESSION   KTH533
VERSION
KEYWORDS    .
SOURCE      mitochondrion Bradypodion transvaalense
  ORGANISM  Bradypodion transvaalense
            Eukaryota; Metazoa; Chordata; Craniata; Vertebrata; Euteleostomi;
            Lepidosauria; Squamata; Bifurcata; Unidentata; Episquamata;
            Toxicofera; Iguania; Acrodonta; Chamaeleonidae; Bradypodion.
REFERENCE   1  (bases 1 to 1026)
  AUTHORS   Main,D.C., Taft,J.M., Geneva,A.J., Jansen van Vuuren,B. and
            Tolley,K.A.
  TITLE     More is not always better: the efficacy of single mitochondrial
            genes at reconciling the complete mitogenome phylogeny
  JOURNAL   unpublished
REFERENCE   2  (bases 1 to 1026)
  AUTHORS   Main,D.C., Taft,J.M., Geneva,A.J., Jansen van Vuuren,B. and
            Tolley,K.A.
  TITLE     Direct Submission
  JOURNAL   Submitted (18-OCT-2023) Zoology, University of Johannesburg, Cnr
            Kingsway and University Road Auckland Park, Johannesburg, Gauteng
            2195, South Africa
COMMENT     Bankit Comment: ALT EMAIL:201327040@student.uj.ac.za
            Bankit Comment: TAX: Yes, new species/combinations; SEE ATTACHMENT
            Bankit Comment: TOTAL # OF SEQS:44
            Bankit Comment: FeatPropSourceSeq:KTH288
            
            ##Assembly-Data-START##
            Assembly Method       :: Novoplasty v. 4.3.1
            Sequencing Technology :: Illumina
            ##Assembly-Data-END##
FEATURES             Location/Qualifiers
     source          1..1026
                     /organism="Bradypodion transvaalense"
                     /organelle="mitochondrion"
                     /mol_type="genomic DNA"
                     /isolation_source="Barberton, Mpumalanga"
                     /bio_material="PEM R17527"
                     /db_xref="taxon:179889"
                     /country="South Africa"
                     /note="Eukaryota; Metazoa; Chordata; Craniata; Vertebrata;
                     Euteleostomi;## Lepidosauria; Squamata; Bifurcata;
                     Unidentata; Episquamata;## Toxicofera; Iguania; Acrodonta;
                     Chamaeleonidae; Bradypodion."
     gene            <1..>1026
                     /gene="ND2"
     CDS             <1..>1026
                     /gene="ND2"
                     /EC_number="7.1.1.2"
                     /codon_start=1
                     /transl_table=2
                     /product="NADH-ubiquinone oxidoreductase chain 2"
                     /translation="LNPLTQLMISTNLILGTTITASSHHWLLAWAGLELNMLSILVII
                     MKPKHPRAAEATIKYFLTQTIASTMMLFSSTINAIQTGQWDISLMTDKYACTMLLLAM
                     TMKIGAAPIYFWLPEVMQGTTTSTALIIATWQKIAPISILFMTYNHLPPKIMLTIGIL
                     STIIGGWGSINQTHLRKLMAYSSITNLGWTMVIFSSSPLIATINIAIYMMMLIPTFMF
                     IKKMSLKTLRDASTTWTSSPMVSTLLALMLLSLSGLPPLTGFTPKLMIVNGLIAQNLI
                     PIATTMVMVSLISLFFYIRTTYITTMTTPPIMLPITTKWRLFSPPQKLTSPLILLSLM
                     TLPLLPIL"
BASE COUNT      363 a    286 c    101 g    276 t
ORIGIN      
        1 ttgaacccac taacccaact aataatttca accaatctaa ttcttggaac aactatcacc
       61 gcctcaagcc accactgact gttagcctga gccggcctag aactaaacat attatccatc
      121 ctagtaatta ttataaaacc caaacaccca cgcgctgccg aagcaacaat taaatacttc
      181 ttaacccaaa caattgcctc aaccataata ctattttcaa gcacaattaa tgcaatccaa
      241 acaggacaat gagatatttc tttaataaca gacaaatacg cctgcacaat actcctacta
      301 gccataacaa taaaaattgg ggctgctcca atttacttct gacttccaga agttatacag
      361 ggcaccacaa catcaaccgc ccttatcatt gccacatgac aaaaaatcgc cccaatttca
      421 attttattca taacctacaa ccacctaccc cctaaaatta tacttaccat cggaatttta
      481 tcaactatca ttggcggatg ggggagcatt aaccaaaccc acctacgaaa actgatagca
      541 tattcatcaa tcacaaacct tggctgaaca atggtaattt tttcatcctc acccctcatc
      601 gcaacaatta atattgctat ttacataata atactcatcc caacatttat gtttattaaa
      661 aaaatatcat taaaaacact tcgagatgca tcaaccacat gaacatcatc ccccatggta
      721 agcaccctac tagcactaat actactttcg ctaagcggac ttccaccatt gacagggttt
      781 accccaaaac ttataattgt aaacgggctg attgcacaaa acctaattcc tattgcaacg
      841 acaatggtta tagtatccct aattagcctg ttcttttata ttcgaacaac ctacattact
      901 acaataacta cacccccaat tatattaccc atcacaacaa aatgacgtct tttttcaccc
      961 ccacaaaaat taacatcacc actcatccta ctgtcactta taaccctccc attattacca
     1021 atccta
//
LOCUS       MBUR02439               1026 bp    DNA     linear   VRT 18-OCT-2023
DEFINITION  NADH dehydrogenase subunit 2 (ND2) gene, partial cds.
ACCESSION   MBUR02439
VERSION
KEYWORDS    .
SOURCE      mitochondrion Bradypodion taeniabronchum
  ORGANISM  Bradypodion taeniabronchum
            Eukaryota; Metazoa; Chordata; Craniata; Vertebrata; Euteleostomi;
            Lepidosauria; Squamata; Bifurcata; Unidentata; Episquamata;
            Toxicofera; Iguania; Acrodonta; Chamaeleonidae; Bradypodion.
REFERENCE   1  (bases 1 to 1026)
  AUTHORS   Main,D.C., Taft,J.M., Geneva,A.J., Jansen van Vuuren,B. and
            Tolley,K.A.
  TITLE     More is not always better: the efficacy of single mitochondrial
            genes at reconciling the complete mitogenome phylogeny
  JOURNAL   unpublished
REFERENCE   2  (bases 1 to 1026)
  AUTHORS   Main,D.C., Taft,J.M., Geneva,A.J., Jansen van Vuuren,B. and
            Tolley,K.A.
  TITLE     Direct Submission
  JOURNAL   Submitted (18-OCT-2023) Zoology, University of Johannesburg, Cnr
            Kingsway and University Road Auckland Park, Johannesburg, Gauteng
            2195, South Africa
COMMENT     Bankit Comment: ALT EMAIL:201327040@student.uj.ac.za
            Bankit Comment: TAX: Yes, new species/combinations; SEE ATTACHMENT
            Bankit Comment: TOTAL # OF SEQS:44
            Bankit Comment: FeatPropSourceSeq:KTH288
            
            ##Assembly-Data-START##
            Assembly Method       :: Novoplasty v. 4.3.1
            Sequencing Technology :: Illumina
            ##Assembly-Data-END##
FEATURES             Location/Qualifiers
     source          1..1026
                     /organism="Bradypodion taeniabronchum"
                     /organelle="mitochondrion"
                     /mol_type="genomic DNA"
                     /isolation_source="Thyspunt, Eastern Cape"
                     /bio_material="PEM R18762"
                     /db_xref="taxon:230340"
                     /country="South Africa"
                     /note="Eukaryota; Metazoa; Chordata; Craniata; Vertebrata;
                     Euteleostomi;## Lepidosauria; Squamata; Bifurcata;
                     Unidentata; Episquamata;## Toxicofera; Iguania; Acrodonta;
                     Chamaeleonidae; Bradypodion."
     gene            <1..>1026
                     /gene="ND2"
     CDS             <1..>1026
                     /gene="ND2"
                     /EC_number="7.1.1.2"
                     /codon_start=1
                     /transl_table=2
                     /product="NADH-ubiquinone oxidoreductase chain 2"
                     /translation="LNPLTQFMILTNLILGTIITASSHHWLLAWAGLELNMLSILVII
                     MKPKHPRTAEAAIKYFLTQTIASTMMLFSSTMNAIQTGQWNISMMTDKYACTMLLLAM
                     TMKIGAAPIYFWLPEVMQGTTMLTALIIATWQKIAPISILFTTYNHLPPKITMTIGIL
                     STIIGGWGSINQTHLRKLMAYSSITNLGWTMVIFSSSPFTATINIAIYMMILIPTFML
                     IKKMSLKTLRDASTTWTSSPMTSTLLALMLLSLSGLPPLTGFTPKLMIVNGLVTQNLT
                     PIATAMVMVSLISLFFYIRTTYITTMTTPPIMLPITMKWRLFLPPQKLVSSJILLSLM
                     TLPLLPVL"
BASE COUNT      379 a    281 c     92 g    273 t      1 others
ORIGIN      
        1 ttgaacccac taacccaatt tataatttta accaacctaa ttcttggaac aattattacc
       61 gcctcaagcc accactgact actagcctga gcaggcctag aactaaacat actatctatc
      121 ctagtaatta ttataaaacc taaacaccct cgcactgccg aagcagcaat taaatacttc
      181 ctaacacaaa caattgcctc aaccataata ctattttcaa gcacaataaa tgcaatccaa
      241 acaggacaat gaaatatctc tataataaca gacaaatacg cctgtacaat actcctacta
      301 gccataacaa taaaaattgg agctgcccca atctacttct gattaccaga agtcatacaa
      361 ggcaccacaa tattaaccgc cctcattatt gccacatgac aaaaaatcgc cccaatttca
      421 attttattca caacctacaa ccacctaccc cctaaaatta caataaccat cggaatctta
      481 tcaactatca ttggaggatg ggggagcatt aaccaaaccc acctacgaaa actaatagca
      541 tactcatcaa tcacaaacct tggctgaaca atagtaattt tttcatcctc accattcacc
      601 gcaacaatta atattgctat ttacataata attcttatcc caacattcat attaattaaa
      661 aaaatgtcat taaaaacact tcgagatgca tcaaccacat gaacatcttc ccccataaca
      721 agcaccctac tagctctaat actactttcg cttagcggac ttccaccact aacaggattt
      781 accccaaaac ttataattgt aaacggactg gttacacaaa acctaacacc aatcgcaaca
      841 gcaatagtta tagtgtcctt aattagccta ttcttctata ttcgaacaac atacattact
      901 acaataacca cacccccaat tatactacct atcacaataa aatgacgtct tttcttaccc
      961 ccacaaaaat tagtatcatc cmttatccta ttatcactaa taacccttcc gttgttacca
     1021 gtccta
//
LOCUS       N286                    1026 bp    DNA     linear   VRT 18-OCT-2023
DEFINITION  NADH dehydrogenase subunit 2 (ND2) gene, partial cds.
ACCESSION   N286
VERSION
KEYWORDS    .
SOURCE      mitochondrion Bradypodion ventrale (Southern dwarf chameleon)
  ORGANISM  Bradypodion ventrale
            Eukaryota; Metazoa; Chordata; Craniata; Vertebrata; Euteleostomi;
            Lepidosauria; Squamata; Bifurcata; Unidentata; Episquamata;
            Toxicofera; Iguania; Acrodonta; Chamaeleonidae; Bradypodion.
REFERENCE   1  (bases 1 to 1026)
  AUTHORS   Main,D.C., Taft,J.M., Geneva,A.J., Jansen van Vuuren,B. and
            Tolley,K.A.
  TITLE     More is not always better: the efficacy of single mitochondrial
            genes at reconciling the complete mitogenome phylogeny
  JOURNAL   unpublished
REFERENCE   2  (bases 1 to 1026)
  AUTHORS   Main,D.C., Taft,J.M., Geneva,A.J., Jansen van Vuuren,B. and
            Tolley,K.A.
  TITLE     Direct Submission
  JOURNAL   Submitted (18-OCT-2023) Zoology, University of Johannesburg, Cnr
            Kingsway and University Road Auckland Park, Johannesburg, Gauteng
            2195, South Africa
COMMENT     Bankit Comment: ALT EMAIL:201327040@student.uj.ac.za
            Bankit Comment: TAX: Yes, new species/combinations; SEE ATTACHMENT
            Bankit Comment: TOTAL # OF SEQS:44
            Bankit Comment: FeatPropSourceSeq:KTH288
            
            ##Assembly-Data-START##
            Assembly Method       :: Novoplasty v. 4.3.1
            Sequencing Technology :: Illumina
            ##Assembly-Data-END##
FEATURES             Location/Qualifiers
     source          1..1026
                     /organism="Bradypodion ventrale"
                     /organelle="mitochondrion"
                     /mol_type="genomic DNA"
                     /isolation_source="Jeffreys Bay, Eastern Cape"
                     /bio_material="N286"
                     /db_xref="taxon:179890"
                     /country="South Africa"
                     /note="Eukaryota; Metazoa; Chordata; Craniata; Vertebrata;
                     Euteleostomi;## Lepidosauria; Squamata; Bifurcata;
                     Unidentata; Episquamata;## Toxicofera; Iguania; Acrodonta;
                     Chamaeleonidae; Bradypodion."
     gene            <1..>1026
                     /gene="ND2"
     CDS             <1..>1026
                     /gene="ND2"
                     /EC_number="7.1.1.2"
                     /codon_start=1
                     /transl_table=2
                     /product="NADH-ubiquinone oxidoreductase chain 2"
                     /translation="LNPLTQFMISTNLILGTIITASSHHWLLAWAGLELNMLSILVII
                     MKPKHPRTAEAAIKYFLTQTIASTMMLFSSTINAIQTGQWNISMMTDKYACTMLLLAM
                     TMKIGAAPVYFWLPEVMQGTTMLTALIIATWQKIAPISILFMTYNHLPPKIMMTIGIL
                     STIIGGWGSINQAHLRKLMAYSSITNLGWTMVIFSSSPFTATINIAIYMMTLIPTFVF
                     IKKMSLKTLRDASTTWTSSPMTSTLLALMLLSLSGLPPLTGFTPKLMIVNGLVTQNLT
                     PIATAMAMVSLISLFFYIRTTYITTMTTPPIMLPITMKWRLFLPPQKLVSPLILLSLM
                     TLPLLPIL"
BASE COUNT      375 a    285 c     94 g    272 t
ORIGIN      
        1 ttgaacccac taacccaatt tataatttca accaacctaa ttcttggaac aattattacc
       61 gcctcaagcc accactgact tctagcctga gcaggcctag aactaaacat attatccatc
      121 ctagtaatta ttataaaacc taaacaccca cgcactgccg aagcagcaat taaatacttc
      181 ctaacacaaa caattgcctc aaccataata ctattttcaa gcacaatcaa tgcaatccaa
      241 acaggacaat gaaatatctc tataataaca gacaaatacg cctgtacaat actcctacta
      301 gccataacaa taaaaattgg agctgcccca gtttacttct gattaccaga agtcatacaa
      361 ggcaccacaa tattaaccgc cctcattatt gccacatgac aaaaaatcgc cccaatttca
      421 attctattca taacctacaa ccacctaccc cctaaaatta tgataaccat cggaatctta
      481 tcaactatca ttggggggtg aggaagcatt aaccaagccc acctacgaaa actaatagca
      541 tactcatcaa tcacaaacct tggctgaaca atagtaattt tttcatcctc accattcacc
      601 gcaacaatta atattgctat ttacataata actcttatcc caacattcgt atttattaaa
      661 aaaatgtcat taaaaacact tcgagatgca tcaaccacat gaacatcctc ccccataaca
      721 agcactctac tagctctaat attactttcg cttagcggac ttccaccact gacaggattt
      781 accccaaaac ttataattgt aaacggactg gttacacaaa acctaacacc aatcgcaaca
      841 gcaatagcta tagtatcctt aattagccta ttcttctata ttcgaacaac atacatcact
      901 acaataacca cacccccaat tatactacct atcacaataa aatgacgtct tttcttaccc
      961 ccacaaaaat tagtatcacc ccttatccta ttatcactaa taacccttcc gttattacca
     1021 atccta
//
LOCUS       N287                    1026 bp    DNA     linear   VRT 18-OCT-2023
DEFINITION  NADH dehydrogenase subunit 2 (ND2) gene, partial cds.
ACCESSION   N287
VERSION
KEYWORDS    .
SOURCE      mitochondrion Bradypodion ventrale (Southern dwarf chameleon)
  ORGANISM  Bradypodion ventrale
            Eukaryota; Metazoa; Chordata; Craniata; Vertebrata; Euteleostomi;
            Lepidosauria; Squamata; Bifurcata; Unidentata; Episquamata;
            Toxicofera; Iguania; Acrodonta; Chamaeleonidae; Bradypodion.
REFERENCE   1  (bases 1 to 1026)
  AUTHORS   Main,D.C., Taft,J.M., Geneva,A.J., Jansen van Vuuren,B. and
            Tolley,K.A.
  TITLE     More is not always better: the efficacy of single mitochondrial
            genes at reconciling the complete mitogenome phylogeny
  JOURNAL   unpublished
REFERENCE   2  (bases 1 to 1026)
  AUTHORS   Main,D.C., Taft,J.M., Geneva,A.J., Jansen van Vuuren,B. and
            Tolley,K.A.
  TITLE     Direct Submission
  JOURNAL   Submitted (18-OCT-2023) Zoology, University of Johannesburg, Cnr
            Kingsway and University Road Auckland Park, Johannesburg, Gauteng
            2195, South Africa
COMMENT     Bankit Comment: ALT EMAIL:201327040@student.uj.ac.za
            Bankit Comment: TAX: Yes, new species/combinations; SEE ATTACHMENT
            Bankit Comment: TOTAL # OF SEQS:44
            Bankit Comment: FeatPropSourceSeq:KTH288
            
            ##Assembly-Data-START##
            Assembly Method       :: Novoplasty v. 4.3.1
            Sequencing Technology :: Illumina
            ##Assembly-Data-END##
FEATURES             Location/Qualifiers
     source          1..1026
                     /organism="Bradypodion ventrale"
                     /organelle="mitochondrion"
                     /mol_type="genomic DNA"
                     /isolation_source="Jeffreys Bay, Eastern Cape"
                     /bio_material="N287"
                     /db_xref="taxon:179890"
                     /country="South Africa"
                     /note="Eukaryota; Metazoa; Chordata; Craniata; Vertebrata;
                     Euteleostomi;## Lepidosauria; Squamata; Bifurcata;
                     Unidentata; Episquamata;## Toxicofera; Iguania; Acrodonta;
                     Chamaeleonidae; Bradypodion."
     gene            <1..>1026
                     /gene="ND2"
     CDS             <1..>1026
                     /gene="ND2"
                     /EC_number="7.1.1.2"
                     /codon_start=1
                     /transl_table=2
                     /product="NADH-ubiquinone oxidoreductase chain 2"
                     /translation="LNPLTQFMISTNLILGTVITASSHHWLLAWAGLELNMLSTLVII
                     MKPKHPRTAEAAIKYFLTQTIASTMMLFSSTINAIQTGQWNISMMTDKYACTMLLLAM
                     TMKIGAAPVYFWLPEVMQGTTMLTALIIATWQKIAPISILFMTYNHLPPKIMMTIGIL
                     STIIGGWGSINQTHLRKLMAYSSITNLGWTMVIFSSSPFTATINIAIYMMILIPTFVF
                     IKKMSLKTLRDASTTWTSSPMTSTLLALMLLSLSGLPPLTGFTPKLMIVNGLVTQNLT
                     PIATAMAVVSLISLFFYIRTTYITTMTTPPIMLPITMKWRLFLPPQKLVSPLILLSLM
                     TLPLLPIL"
BASE COUNT      372 a    286 c     97 g    271 t
ORIGIN      
        1 ttgaacccac taacccaatt tataatttca accaacctaa ttcttggaac agttattacc
       61 gcctcaagcc accactgact tctagcctga gcaggcctag aactaaacat attatccacc
      121 ctagtaatta ttataaaacc taaacaccca cgcactgccg aagcagcaat taaatacttc
      181 ctaacacaaa caattgcctc aaccataata ctattttcaa gcacaatcaa tgcaatccaa
      241 acaggacaat gaaatatctc tataataaca gacaaatacg cctgtacaat actcctacta
      301 gccataacaa taaaaattgg agctgcccca gtttacttct gattaccaga agtcatacaa
      361 ggcaccacaa tattaaccgc cctcattatt gccacatgac aaaaaatcgc cccaatttca
      421 attctattca tgacctacaa ccacctaccc cctaaaatta tgataaccat cggaatctta
      481 tcaactatca ttgggggatg gggaagcatt aaccaaaccc acctacgaaa actaatagca
      541 tactcatcaa tcacaaacct tggctgaaca atagtaattt tttcatcctc accattcacc
      601 gcaacaatta atattgctat ttacataata attcttatcc caacattcgt atttattaaa
      661 aaaatgtcat taaaaacact tcgagatgca tcaaccacat gaacatcctc ccccataaca
      721 agcaccctac tagctctaat actactttcg cttagcggac ttccaccact gacaggattt
      781 accccaaaac ttataattgt aaacggactg gttacacaaa acctgacacc aatcgcaaca
      841 gcaatagctg tagtatcctt aattagccta ttcttctata ttcgaacaac atatatcact
      901 acaataacca cacccccaat tatactacct atcacaataa aatgacgtct tttcttaccc
      961 ccacaaaaat tagtatcacc ccttatccta ttatcactaa taacccttcc gttattacca
     1021 atccta
//
LOCUS       NO87                    1026 bp    DNA     linear   VRT 18-OCT-2023
DEFINITION  NADH dehydrogenase subunit 2 (ND2) gene, partial cds.
ACCESSION   NO87
VERSION
KEYWORDS    .
SOURCE      mitochondrion Bradypodion venustum
  ORGANISM  Bradypodion venustum
            Eukaryota; Metazoa; Chordata; Craniata; Vertebrata; Euteleostomi;
            Lepidosauria; Squamata; Bifurcata; Unidentata; Episquamata;
            Toxicofera; Iguania; Acrodonta; Chamaeleonidae; Bradypodion.
REFERENCE   1  (bases 1 to 1026)
  AUTHORS   Main,D.C., Taft,J.M., Geneva,A.J., Jansen van Vuuren,B. and
            Tolley,K.A.
  TITLE     More is not always better: the efficacy of single mitochondrial
            genes at reconciling the complete mitogenome phylogeny
  JOURNAL   unpublished
REFERENCE   2  (bases 1 to 1026)
  AUTHORS   Main,D.C., Taft,J.M., Geneva,A.J., Jansen van Vuuren,B. and
            Tolley,K.A.
  TITLE     Direct Submission
  JOURNAL   Submitted (18-OCT-2023) Zoology, University of Johannesburg, Cnr
            Kingsway and University Road Auckland Park, Johannesburg, Gauteng
            2195, South Africa
COMMENT     Bankit Comment: ALT EMAIL:201327040@student.uj.ac.za
            Bankit Comment: TAX: Yes, new species/combinations; SEE ATTACHMENT
            Bankit Comment: TOTAL # OF SEQS:44
            Bankit Comment: FeatPropSourceSeq:KTH288
            
            ##Assembly-Data-START##
            Assembly Method       :: Novoplasty v. 4.3.1
            Sequencing Technology :: Illumina
            ##Assembly-Data-END##
FEATURES             Location/Qualifiers
     source          1..1026
                     /organism="Bradypodion venustum"
                     /organelle="mitochondrion"
                     /mol_type="genomic DNA"
                     /isolation_source="Grootvadersbosch, Western Cape"
                     /bio_material="N087"
                     /db_xref="taxon:2869583"
                     /country="South Africa"
                     /note="Eukaryota; Metazoa; Chordata; Craniata; Vertebrata;
                     Euteleostomi;## Lepidosauria; Squamata; Bifurcata;
                     Unidentata; Episquamata;## Toxicofera; Iguania; Acrodonta;
                     Chamaeleonidae; Bradypodion."
     gene            <1..>1026
                     /gene="ND2"
     CDS             <1..>1026
                     /gene="ND2"
                     /EC_number="7.1.1.2"
                     /codon_start=1
                     /transl_table=2
                     /product="NADH-ubiquinone oxidoreductase chain 2"
                     /translation="LNSLTQLMVLTNLTLGTIITASSHHWLLAWTGLELNMLSILVII
                     MKPKHPRAAEATIKYFLTQTIASTMMLFSSTINAIQTGQWNIYMMTDKYACTMLLLAM
                     TMKIGAAPIYFWLPEVMQGTTMTTALIIATWQKIAPISILFMTYNHLPPKIMLTIGIL
                     STIIGGWGSINQAHLRKLMAYSSITNLGWTMVIFSSSPFTATINIAIYMMMLIPAFLL
                     IKKMSLKTLRDTSTTWTSSPMASTLLALMLLSLSGLPPLTGFTPKLMIVNGLVTQSLT
                     PIATTMVMVSLISLFFYIRTTYITTMTTPPIMLPITMKWRLISPPQKLTAPLILFSLM
                     TLPLLPIL"
BASE COUNT      380 a    281 c     92 g    273 t
ORIGIN      
        1 ttgaactcac ttacccaact tatagtttta actaatctaa ctcttggaac aattattacc
       61 gcctcaagcc accactggct attagcctga actggcctag aactaaacat actatctatt
      121 ctagtaatta ttataaaacc taaacaccca cgcgctgccg aagcaacaat taaatacttc
      181 ctaacccaaa ctattgcctc aaccataata ctattttcaa gcacaattaa tgccattcaa
      241 acaggacaat gaaatatcta cataataaca gacaaatacg cctgcacaat acttttacta
      301 gccataacga taaaaattgg agctgcccca atctacttct gattaccaga agttatacaa
      361 ggcaccacaa taacaaccgc cctaattatc gccacatgac aaaaaatcgc cccaatttca
      421 atcttattca tgacctacaa ccacctaccc ccaaaaatca tattaaccat cggaattcta
      481 tcaaccatta ttggcggatg aggaagcatt aaccaagccc acctacgaaa actaatagca
      541 tactcttcaa tcacaaacct cggctgaaca atggtaattt tttcatcatc accattcacc
      601 gcaacaatta atattgccat ttacataata atactcatcc cagcgttcct tcttattaaa
      661 aaaatatcat taaaaacact tcgagataca tcaaccacat gaacatcatc cccaatagca
      721 agcaccttac tagcactaat attactttcc ctaagcggac tcccaccatt aacaggattc
      781 accccaaaac ttatgattgt aaacggacta gttacacaaa gcctaacacc aatcgcaaca
      841 acaatagtta tagtatccct aattagccta tttttttata ttcgaacaac ctacatcact
      901 acaataacca cacccccaat tatactacct attacaataa aatgacgact aatttcaccc
      961 ccacaaaaat taacagcacc tcttatttta ttttcattaa taaccctacc attattaccg
     1021 atccta
//
LOCUS       P306B                   1026 bp    DNA     linear   VRT 18-OCT-2023
DEFINITION  NADH dehydrogenase subunit 2 (ND2) gene, partial cds.
ACCESSION   P306B
VERSION
KEYWORDS    .
SOURCE      mitochondrion Bradypodion damaranum
  ORGANISM  Bradypodion damaranum
            Eukaryota; Metazoa; Chordata; Craniata; Vertebrata; Euteleostomi;
            Lepidosauria; Squamata; Bifurcata; Unidentata; Episquamata;
            Toxicofera; Iguania; Acrodonta; Chamaeleonidae; Bradypodion.
REFERENCE   1  (bases 1 to 1026)
  AUTHORS   Main,D.C., Taft,J.M., Geneva,A.J., Jansen van Vuuren,B. and
            Tolley,K.A.
  TITLE     More is not always better: the efficacy of single mitochondrial
            genes at reconciling the complete mitogenome phylogeny
  JOURNAL   unpublished
REFERENCE   2  (bases 1 to 1026)
  AUTHORS   Main,D.C., Taft,J.M., Geneva,A.J., Jansen van Vuuren,B. and
            Tolley,K.A.
  TITLE     Direct Submission
  JOURNAL   Submitted (18-OCT-2023) Zoology, University of Johannesburg, Cnr
            Kingsway and University Road Auckland Park, Johannesburg, Gauteng
            2195, South Africa
COMMENT     Bankit Comment: ALT EMAIL:201327040@student.uj.ac.za
            Bankit Comment: TAX: Yes, new species/combinations; SEE ATTACHMENT
            Bankit Comment: TOTAL # OF SEQS:44
            Bankit Comment: FeatPropSourceSeq:KTH288
            
            ##Assembly-Data-START##
            Assembly Method       :: Novoplasty v. 4.3.1
            Sequencing Technology :: Illumina
            ##Assembly-Data-END##
FEATURES             Location/Qualifiers
     source          1..1026
                     /organism="Bradypodion damaranum"
                     /organelle="mitochondrion"
                     /mol_type="genomic DNA"
                     /isolation_source="George, Western Cape"
                     /bio_material="P306B"
                     /db_xref="taxon:230334"
                     /country="South Africa"
                     /note="Eukaryota; Metazoa; Chordata; Craniata; Vertebrata;
                     Euteleostomi;## Lepidosauria; Squamata; Bifurcata;
                     Unidentata; Episquamata;## Toxicofera; Iguania; Acrodonta;
                     Chamaeleonidae; Bradypodion."
     gene            <1..>1026
                     /gene="ND2"
     CDS             <1..>1026
                     /gene="ND2"
                     /EC_number="7.1.1.2"
                     /codon_start=1
                     /transl_table=2
                     /product="NADH-ubiquinone oxidoreductase chain 2"
                     /translation="LNSLTQLMVLTNLTLGTIITASSHHWLLAWTGLELNMLSILVII
                     MKPKHPRAAEAAIKYFLTQTIASTMMLFSSTINAIQTGQWNISMMTDKYACTMLLLAM
                     TMKIGAAPIYFWLPEVMQGTTMTTALIIATWQKIAPISILFMTYNHLPPKIMLTIGIL
                     STIIGGWGSINQAHLRKLMAYSSITNLGWTMVIFSSSPFTATINIAIYMMMLIPTFLL
                     IKKMSLKTLRDTSTTWTSSPMASTLLALMLLSLSGLPPLTGFTPKLMIVNGLVTQSLT
                     PIATTMVMVSLISLFFYIRTTYITTMTTPPIMLPITMKWRLISPPQKLTSPLILLSLM
                     TLPLLPIL"
BASE COUNT      380 a    278 c     94 g    274 t
ORIGIN      
        1 ttgaactcac taacccaact tatagtttta actaatttaa ctcttggaac aattattacc
       61 gcctcaagcc accactggct gttagcctga acaggcctag aactaaacat actatctatc
      121 ctagtaatta ttataaaacc taaacaccca cgcgctgccg aagcagcaat taaatacttc
      181 ctaacccaaa ctattgcctc aaccataata ctattttcaa gcacaattaa tgccattcaa
      241 acaggacaat ggaatatttc cataataaca gacaaatacg cctgcacaat acttttacta
      301 gccataacaa taaaaattgg agctgcccca atttacttct gattaccaga agttatacaa
      361 ggcaccacaa taacaaccgc cctaattatt gccacatgac aaaaaattgc cccaatttca
      421 atcttattca tgacctacaa ccacctaccc ccaaaaatca tattaaccat cggaattcta
      481 tcaactatta ttggcggatg aggaagcatt aaccaagccc acctacgaaa actaatagca
      541 tattcatcaa tcacaaacct tggctgaaca atggtaattt tttcatcgtc accattcacc
      601 gcaacaatca atattgccat ttacataata atacttattc caacgttcct tctcattaaa
      661 aaaatatcat taaaaacact tcgagataca tcaaccacat gaacatcatc cccaatagca
      721 agcaccctac tagcactaat actactttcc ctaagcggac tcccaccatt aacagggttt
      781 accccaaaac ttataattgt aaacggacta gttacacaaa gcctaacacc aatcgcaaca
      841 acaatagtta tagtatccct aattagccta tttttttata ttcgaacaac ctacatcact
      901 acaataacca cacccccaat tatattacca attacaataa aatgacggct aatttcaccc
      961 ccacaaaaat taacatcacc tcttatttta ctatcattaa taaccctccc actattaccg
     1021 atccta
//
LOCUS       P457                    1026 bp    DNA     linear   VRT 18-OCT-2023
DEFINITION  NADH dehydrogenase subunit 2 (ND2) gene, partial cds.
ACCESSION   P457
VERSION
KEYWORDS    .
SOURCE      mitochondrion Bradypodion setaroi
  ORGANISM  Bradypodion setaroi
            Eukaryota; Metazoa; Chordata; Craniata; Vertebrata; Euteleostomi;
            Lepidosauria; Squamata; Bifurcata; Unidentata; Episquamata;
            Toxicofera; Iguania; Acrodonta; Chamaeleonidae; Bradypodion.
REFERENCE   1  (bases 1 to 1026)
  AUTHORS   Main,D.C., Taft,J.M., Geneva,A.J., Jansen van Vuuren,B. and
            Tolley,K.A.
  TITLE     More is not always better: the efficacy of single mitochondrial
            genes at reconciling the complete mitogenome phylogeny
  JOURNAL   unpublished
REFERENCE   2  (bases 1 to 1026)
  AUTHORS   Main,D.C., Taft,J.M., Geneva,A.J., Jansen van Vuuren,B. and
            Tolley,K.A.
  TITLE     Direct Submission
  JOURNAL   Submitted (18-OCT-2023) Zoology, University of Johannesburg, Cnr
            Kingsway and University Road Auckland Park, Johannesburg, Gauteng
            2195, South Africa
COMMENT     Bankit Comment: ALT EMAIL:201327040@student.uj.ac.za
            Bankit Comment: TAX: Yes, new species/combinations; SEE ATTACHMENT
            Bankit Comment: TOTAL # OF SEQS:44
            Bankit Comment: FeatPropSourceSeq:KTH288
            
            ##Assembly-Data-START##
            Assembly Method       :: Novoplasty v. 4.3.1
            Sequencing Technology :: Illumina
            ##Assembly-Data-END##
FEATURES             Location/Qualifiers
     source          1..1026
                     /organism="Bradypodion setaroi"
                     /organelle="mitochondrion"
                     /mol_type="genomic DNA"
                     /isolation_source="St Lucia, KwaZulu-Natal"
                     /bio_material="P457"
                     /db_xref="taxon:230338"
                     /country="South Africa"
                     /note="Eukaryota; Metazoa; Chordata; Craniata; Vertebrata;
                     Euteleostomi;## Lepidosauria; Squamata; Bifurcata;
                     Unidentata; Episquamata;## Toxicofera; Iguania; Acrodonta;
                     Chamaeleonidae; Bradypodion."
     gene            <1..>1026
                     /gene="ND2"
     CDS             <1..>1026
                     /gene="ND2"
                     /EC_number="7.1.1.2"
                     /codon_start=1
                     /transl_table=2
                     /product="NADH-ubiquinone oxidoreductase chain 2"
                     /translation="LNLLTQLMISTNLILGTIITASSHHWLLAWAGLELNMLSILVII
                     MKPKHPRAAEAAIKYFLIQTIASTMMLFSSTINAIQAGQWDISAMTDKYACTMLLLAM
                     TMKIGAAPIYFWLPEVMQGTTMSTALIIATWQKIAPISILFMTYNHLPPKIMMTIGIL
                     STTIGGWGGINQTHLRKLMAYSSITNLGWTMVIFSSSPHTATINIAIYMMMLIPTFIF
                     IKKMSLKTLRDASTTWTSSPMASTLLALMLLSLSGLPPLTGFTPKFMIVNGLVTQNLT
                     PIATTMAMVALISLFFYIRTTYITTMTTPPIMLPITMKWRLFSPPQKLTSPLILLSLM
                     TLPLLPTL"
BASE COUNT      367 a    274 c    106 g    279 t
ORIGIN      
        1 ttgaacctac taacccaact aataatttca accaacctaa ttcttggaac aattattacc
       61 gcctcaagcc atcactgact attagcctga gcaggcctag aactaaatat attgtccatc
      121 ctagtaatta ttataaaacc taaacaccca cgcgctgccg aagcagcaat taaatatttc
      181 ttaattcaaa caattgcctc aaccataata ctattttcaa gcacaattaa tgcaatccaa
      241 gcaggacaat gggatatctc tgcaataaca gacaagtacg cctgcacaat actactatta
      301 gccatgacaa taaaaattgg agctgctcca atttacttct ggctaccaga ggtcatacaa
      361 ggcacaacaa tgtcaaccgc cctcattatt gctacatgac agaagatcgc cccaatttca
      421 attttattca taacctataa ccacctaccc cctaaaatca taatgaccat tggaatttta
      481 tcaactacta ttggcggatg aggaggcatt aaccaaaccc acctgcgaaa actaatagca
      541 tactcatcaa tcactaacct tggctgaaca atagtaattt tttcatcctc accacacacc
      601 gcaacaatta atattgctat ttacataata atactcatcc caacattcat ttttattaaa
      661 aaaatgtcat taaaaacact tcgagatgcc tcaaccacat gaacatcatc ccccatagca
      721 agcaccttat tagcactaat attactttcg ctaagcggac ttccaccatt gacagggttt
      781 accccaaaat ttataattgt aaacggactg gttacacaaa acctaacacc tattgcaacg
      841 acaatagcta tagtagccct aattagtcta ttcttctata ttcgaacaac ctacattacc
      901 acaataacta cacccccaat tatattaccc atcacaataa aatgacgtct tttttcaccc
      961 ccacaaaaat taacatcacc acttatccta ttatcactaa taacccttcc attactgcca
     1021 acccta
//
LOCUS       P474                    1026 bp    DNA     linear   VRT 18-OCT-2023
DEFINITION  NADH dehydrogenase subunit 2 (ND2) gene, partial cds.
ACCESSION   P474
VERSION
KEYWORDS    .
SOURCE      mitochondrion Bradypodion thamnobates
  ORGANISM  Bradypodion thamnobates
            Eukaryota; Metazoa; Chordata; Craniata; Vertebrata; Euteleostomi;
            Lepidosauria; Squamata; Bifurcata; Unidentata; Episquamata;
            Toxicofera; Iguania; Acrodonta; Chamaeleonidae; Bradypodion.
REFERENCE   1  (bases 1 to 1026)
  AUTHORS   Main,D.C., Taft,J.M., Geneva,A.J., Jansen van Vuuren,B. and
            Tolley,K.A.
  TITLE     More is not always better: the efficacy of single mitochondrial
            genes at reconciling the complete mitogenome phylogeny
  JOURNAL   unpublished
REFERENCE   2  (bases 1 to 1026)
  AUTHORS   Main,D.C., Taft,J.M., Geneva,A.J., Jansen van Vuuren,B. and
            Tolley,K.A.
  TITLE     Direct Submission
  JOURNAL   Submitted (18-OCT-2023) Zoology, University of Johannesburg, Cnr
            Kingsway and University Road Auckland Park, Johannesburg, Gauteng
            2195, South Africa
COMMENT     Bankit Comment: ALT EMAIL:201327040@student.uj.ac.za
            Bankit Comment: TAX: Yes, new species/combinations; SEE ATTACHMENT
            Bankit Comment: TOTAL # OF SEQS:44
            Bankit Comment: FeatPropSourceSeq:KTH288
            
            ##Assembly-Data-START##
            Assembly Method       :: Novoplasty v. 4.3.1
            Sequencing Technology :: Illumina
            ##Assembly-Data-END##
FEATURES             Location/Qualifiers
     source          1..1026
                     /organism="Bradypodion thamnobates"
                     /organelle="mitochondrion"
                     /mol_type="genomic DNA"
                     /isolation_source="Howick, KwaZulu-Natal"
                     /bio_material="P474"
                     /db_xref="taxon:230337"
                     /country="South Africa"
                     /note="Eukaryota; Metazoa; Chordata; Craniata; Vertebrata;
                     Euteleostomi;## Lepidosauria; Squamata; Bifurcata;
                     Unidentata; Episquamata;## Toxicofera; Iguania; Acrodonta;
                     Chamaeleonidae; Bradypodion."
     gene            <1..>1026
                     /gene="ND2"
     CDS             <1..>1026
                     /gene="ND2"
                     /EC_number="7.1.1.2"
                     /codon_start=1
                     /transl_table=2
                     /product="NADH-ubiquinone oxidoreductase chain 2"
                     /translation="LNPLTQLMILTNLILGTIITASSHHWLLAWVGLELNTLSILVII
                     MKPKHPRAAEAAIKYFLTQSIASTMMLFSSTINAIQTGQWDISLMTDKYACTMLLLAM
                     TMKIGAAPIYFWLPEVMQGTTMSTALIIATWQKIAPISILFMTYNHLPPKIMMTIGIL
                     STIIGGWGSINQTHLRKLMAYSSITNLGWTMVIFSSSPLIATINIAIYMMMLIPTFMF
                     IKNLSLKTLRDTSTTWTSSPMASTFLALMLLSLSGLPPLTGFTPKLMIVNGLVTQNLT
                     PMATTMVMVSLISLFFYIRTTYISTMTTPPIMLPITMKWRLSSPQQKSASPLILLSLL
                     TTPLLPIL"
BASE COUNT      355 a    286 c    107 g    278 t
ORIGIN      
        1 ttgaacccac taacccaact aataatttta accaacctaa ttcttggaac aattattacc
       61 gcctcgagcc accactggct attagcctga gtaggcctag agctaaacac attatccatc
      121 ctagtaatta ttataaaacc caaacaccca cgcgctgccg aagcagcaat taaatacttc
      181 ctaacccaat caattgcctc aaccataata ttattttcaa gcacaatcaa tgcaatccaa
      241 acaggacagt gagatatttc tttaatgaca gacaaatacg cctgcacaat actcctatta
      301 gctataacaa taaaaattgg agctgctcca atttacttct gacttccaga agttatacaa
      361 ggcaccacaa tatcaactgc cctcattatt gccacatgac aaaaaatcgc cccaatttca
      421 attttgttca taacctacaa ccacctgccc cctaaaatta taataaccat tggaatttta
      481 tcaactatca ttgggggctg gggaagcatt aatcaaaccc acctacgaaa actaatagca
      541 tactcatcaa tcacaaacct tggctggaca atggtaattt tttcatcctc accactcatc
      601 gcaacaatta atattgctat ttacataata atactcatcc caacattcat atttattaaa
      661 aacctgtcat taaaaacact tcgagatacg tcaaccacat gaacatcatc ccccatagca
      721 agcaccttct tagcactaat actactctcg ctaagcggac ttccaccatt aacagggttt
      781 accccaaaac ttatgattgt aaacgggctg gtcacacaaa acctaacccc tatagcaaca
      841 acaatggtta tagtatccct aattagcctg ttcttttata ttcgaacaac ctacatttct
      901 acaataacta cacccccaat tatgcttccc atcacaataa aatgacgcct ttcttcaccc
      961 caacaaaaat cagcatcacc acttatttta ctgtcacttt taaccacccc cctattgccc
     1021 atccta
//
LOCUS       P582                    1026 bp    DNA     linear   VRT 18-OCT-2023
DEFINITION  NADH dehydrogenase subunit 2 (ND2) gene, partial cds.
ACCESSION   P582
VERSION
KEYWORDS    .
SOURCE      mitochondrion Bradypodion thamnobates
  ORGANISM  Bradypodion thamnobates
            Eukaryota; Metazoa; Chordata; Craniata; Vertebrata; Euteleostomi;
            Lepidosauria; Squamata; Bifurcata; Unidentata; Episquamata;
            Toxicofera; Iguania; Acrodonta; Chamaeleonidae; Bradypodion.
REFERENCE   1  (bases 1 to 1026)
  AUTHORS   Main,D.C., Taft,J.M., Geneva,A.J., Jansen van Vuuren,B. and
            Tolley,K.A.
  TITLE     More is not always better: the efficacy of single mitochondrial
            genes at reconciling the complete mitogenome phylogeny
  JOURNAL   unpublished
REFERENCE   2  (bases 1 to 1026)
  AUTHORS   Main,D.C., Taft,J.M., Geneva,A.J., Jansen van Vuuren,B. and
            Tolley,K.A.
  TITLE     Direct Submission
  JOURNAL   Submitted (18-OCT-2023) Zoology, University of Johannesburg, Cnr
            Kingsway and University Road Auckland Park, Johannesburg, Gauteng
            2195, South Africa
COMMENT     Bankit Comment: ALT EMAIL:201327040@student.uj.ac.za
            Bankit Comment: TAX: Yes, new species/combinations; SEE ATTACHMENT
            Bankit Comment: TOTAL # OF SEQS:44
            Bankit Comment: FeatPropSourceSeq:KTH288
            
            ##Assembly-Data-START##
            Assembly Method       :: Novoplasty v. 4.3.1
            Sequencing Technology :: Illumina
            ##Assembly-Data-END##
FEATURES             Location/Qualifiers
     source          1..1026
                     /organism="Bradypodion thamnobates"
                     /organelle="mitochondrion"
                     /mol_type="genomic DNA"
                     /isolation_source="Howick, KwaZulu-Natal"
                     /bio_material="P582"
                     /db_xref="taxon:230337"
                     /country="South Africa"
                     /note="Eukaryota; Metazoa; Chordata; Craniata; Vertebrata;
                     Euteleostomi;## Lepidosauria; Squamata; Bifurcata;
                     Unidentata; Episquamata;## Toxicofera; Iguania; Acrodonta;
                     Chamaeleonidae; Bradypodion."
     gene            <1..>1026
                     /gene="ND2"
     CDS             <1..>1026
                     /gene="ND2"
                     /EC_number="7.1.1.2"
                     /codon_start=1
                     /transl_table=2
                     /product="NADH-ubiquinone oxidoreductase chain 2"
                     /translation="LNPLTQLMILTNLILGTIITASSHHWLLAWAGLELNTLSILVII
                     MKPKHPRAAEAAIKYFLTQSIASTMMLFSSTINAIQTGQWDISLMTDKYACTMLLLAM
                     TMKIGAAPIYFWLPEVMQGTTMSTALIIATWQKIAPISILFMTYNHLPPKIMMTIGIL
                     STIIGGWGSINQTHLRKLMAYSSITNLGWTMVIFSSSPLIATINIAIYMMMLIPTFMF
                     IKNLSLKTLRDTSTTWTSSPMASTFLALMLLSLSGLPPLTGFTPKLMIVNGLVTQNLT
                     PMATTMVMVSLISLFFYIRTTYISTMTTPPIMLPITMKWRLSSPQQKSASPLILLSLL
                     TTPLLPIL"
BASE COUNT      355 a    286 c    107 g    278 t
ORIGIN      
        1 ttgaacccac taacccaact aataatttta accaacctaa ttcttggaac aattattacc
       61 gcctcgagcc accactggct attagcctga gcaggcctag agctaaacac attatccatc
      121 ctagtaatta ttataaaacc caaacaccca cgcgctgccg aagcagcaat taaatatttc
      181 ctaacccaat caattgcctc aaccataata ttattttcaa gcacaatcaa tgcaatccaa
      241 acaggacagt gagatatttc tttaatgaca gacaaatacg cctgcacaat actcctatta
      301 gctataacaa taaaaattgg agctgctcca atttacttct gacttccaga agttatacaa
      361 ggcaccacaa tatcaactgc cctcattatt gccacatgac aaaaaatcgc cccaatttca
      421 attttgttca taacctacaa ccacctgccc cctaaaatta taataaccat tggaatttta
      481 tcaactatca ttgggggctg gggaagcatt aatcaaaccc acctacgaaa actaatagca
      541 tactcatcaa tcacaaacct tggctggaca atggtaattt tttcatcctc accactcatc
      601 gcaacaatta atattgctat ttacataata atactcatcc caacattcat atttattaaa
      661 aacctgtcat taaaaacact tcgagatacg tcaaccacat gaacatcatc ccccatagca
      721 agcaccttct tagcactaat actactctcg ctaagcggac ttccaccatt aacagggttt
      781 accccaaaac ttatgattgt aaacgggctg gtcacacaaa acctaacccc tatagcaaca
      841 acaatggtta tagtatccct aattagcctg ttcttttata ttcgaacaac ctacatttct
      901 acaataacta cacccccaat tatgcttccc atcacaataa aatgacgcct ttcttcaccc
      961 caacaaaaat cagcatcacc acttatttta ctgtcacttt taaccacccc cctattgccc
     1021 atccta
//
LOCUS       P593                    1026 bp    DNA     linear   VRT 18-OCT-2023
DEFINITION  NADH dehydrogenase subunit 2 (ND2) gene, partial cds.
ACCESSION   P593
VERSION
KEYWORDS    .
SOURCE      mitochondrion Bradypodion thamnobates
  ORGANISM  Bradypodion thamnobates
            Eukaryota; Metazoa; Chordata; Craniata; Vertebrata; Euteleostomi;
            Lepidosauria; Squamata; Bifurcata; Unidentata; Episquamata;
            Toxicofera; Iguania; Acrodonta; Chamaeleonidae; Bradypodion.
REFERENCE   1  (bases 1 to 1026)
  AUTHORS   Main,D.C., Taft,J.M., Geneva,A.J., Jansen van Vuuren,B. and
            Tolley,K.A.
  TITLE     More is not always better: the efficacy of single mitochondrial
            genes at reconciling the complete mitogenome phylogeny
  JOURNAL   unpublished
REFERENCE   2  (bases 1 to 1026)
  AUTHORS   Main,D.C., Taft,J.M., Geneva,A.J., Jansen van Vuuren,B. and
            Tolley,K.A.
  TITLE     Direct Submission
  JOURNAL   Submitted (18-OCT-2023) Zoology, University of Johannesburg, Cnr
            Kingsway and University Road Auckland Park, Johannesburg, Gauteng
            2195, South Africa
COMMENT     Bankit Comment: ALT EMAIL:201327040@student.uj.ac.za
            Bankit Comment: TAX: Yes, new species/combinations; SEE ATTACHMENT
            Bankit Comment: TOTAL # OF SEQS:44
            Bankit Comment: FeatPropSourceSeq:KTH288
            
            ##Assembly-Data-START##
            Assembly Method       :: Novoplasty v. 4.3.1
            Sequencing Technology :: Illumina
            ##Assembly-Data-END##
FEATURES             Location/Qualifiers
     source          1..1026
                     /organism="Bradypodion thamnobates"
                     /organelle="mitochondrion"
                     /mol_type="genomic DNA"
                     /isolation_source="Howick, KwaZulu-Natal"
                     /bio_material="P593"
                     /db_xref="taxon:230337"
                     /country="South Africa"
                     /note="Eukaryota; Metazoa; Chordata; Craniata; Vertebrata;
                     Euteleostomi;## Lepidosauria; Squamata; Bifurcata;
                     Unidentata; Episquamata;## Toxicofera; Iguania; Acrodonta;
                     Chamaeleonidae; Bradypodion."
     gene            <1..>1026
                     /gene="ND2"
     CDS             <1..>1026
                     /gene="ND2"
                     /EC_number="7.1.1.2"
                     /codon_start=1
                     /transl_table=2
                     /product="NADH-ubiquinone oxidoreductase chain 2"
                     /translation="LNPLTQLMILTNLILGTIITASSHHWLLAWAGLELNTLSILVII
                     MKPKHPRAAEAAIKYFLTQSIASTMMLFSSTINAIQTGQWDISLMTDKYACTMLLLAM
                     TMKIGAAPIYFWLPEVMQGTTMSTALIIATWQKIAPISILFMTYNHLPPKIMMTIGIL
                     STIIGGWGSINQTHLRKLMAYSSITNLGWTMVIFSSSPLIATINIAIYMMMLIPTFMF
                     IKNLSLKTLRDTSTTWTSSPMASTFLALMLLSLSGLPPLTGFTPKLMIVNGLVTQNLT
                     PMATTMVMVSLISLFFYIRTTYISTMTTPPIMLPITMKWRLSSPQQKSASPLILLSLL
                     TTPLLPIL"
BASE COUNT      355 a    286 c    107 g    278 t
ORIGIN      
        1 ttgaacccac taacccaact aataatttta accaacctaa ttcttggaac aattattacc
       61 gcctcgagcc accactggct attagcctga gcaggcctag agctaaacac attatccatc
      121 ctagtaatta ttataaaacc caaacaccca cgcgctgccg aagcagcaat taaatatttc
      181 ctaacccaat caattgcctc aaccataata ttattttcaa gcacaatcaa tgcaatccaa
      241 acaggacagt gagatatttc tttaatgaca gacaaatacg cctgcacaat actcctatta
      301 gctataacaa taaaaattgg agctgctcca atttacttct gacttccaga agttatacaa
      361 ggcaccacaa tatcaactgc cctcattatt gccacatgac aaaaaatcgc cccaatttca
      421 attttgttca taacctacaa ccacctgccc cctaaaatta taataaccat tggaatttta
      481 tcaactatca ttgggggctg gggaagcatt aatcaaaccc acctacgaaa actaatagca
      541 tactcatcaa tcacaaacct tggctggaca atggtaattt tttcatcctc accactcatc
      601 gcaacaatta atattgctat ttacataata atactcatcc caacattcat atttattaaa
      661 aacctgtcat taaaaacact tcgagatacg tcaaccacat gaacatcatc ccccatagca
      721 agcaccttct tagcactaat actactctcg ctaagcggac ttccaccatt aacagggttt
      781 accccaaaac ttatgattgt aaacgggctg gtcacacaaa acctaacccc tatagcaaca
      841 acaatggtta tagtatccct aattagcctg ttcttttata ttcgaacaac ctacatttct
      901 acaataacta cacccccaat tatgcttccc atcacaataa aatgacgcct ttcttcaccc
      961 caacaaaaat cagcatcacc acttatttta ctgtcacttt taaccacccc cctattgccc
     1021 atccta
//
LOCUS       P625                    1026 bp    DNA     linear   VRT 18-OCT-2023
DEFINITION  NADH dehydrogenase subunit 2 (ND2) gene, partial cds.
ACCESSION   P625
VERSION
KEYWORDS    .
SOURCE      mitochondrion Bradypodion melanocephalum
  ORGANISM  Bradypodion melanocephalum
            Eukaryota; Metazoa; Chordata; Craniata; Vertebrata; Euteleostomi;
            Lepidosauria; Squamata; Bifurcata; Unidentata; Episquamata;
            Toxicofera; Iguania; Acrodonta; Chamaeleonidae; Bradypodion.
REFERENCE   1  (bases 1 to 1026)
  AUTHORS   Main,D.C., Taft,J.M., Geneva,A.J., Jansen van Vuuren,B. and
            Tolley,K.A.
  TITLE     More is not always better: the efficacy of single mitochondrial
            genes at reconciling the complete mitogenome phylogeny
  JOURNAL   unpublished
REFERENCE   2  (bases 1 to 1026)
  AUTHORS   Main,D.C., Taft,J.M., Geneva,A.J., Jansen van Vuuren,B. and
            Tolley,K.A.
  TITLE     Direct Submission
  JOURNAL   Submitted (18-OCT-2023) Zoology, University of Johannesburg, Cnr
            Kingsway and University Road Auckland Park, Johannesburg, Gauteng
            2195, South Africa
COMMENT     Bankit Comment: ALT EMAIL:201327040@student.uj.ac.za
            Bankit Comment: TAX: Yes, new species/combinations; SEE ATTACHMENT
            Bankit Comment: TOTAL # OF SEQS:44
            Bankit Comment: FeatPropSourceSeq:KTH288
            
            ##Assembly-Data-START##
            Assembly Method       :: Novoplasty v. 4.3.1
            Sequencing Technology :: Illumina
            ##Assembly-Data-END##
FEATURES             Location/Qualifiers
     source          1..1026
                     /organism="Bradypodion melanocephalum"
                     /organelle="mitochondrion"
                     /mol_type="genomic DNA"
                     /isolation_source="Roosfontein Nature Reserve,
                     KwaZulu-Natal"
                     /bio_material="P625"
                     /db_xref="taxon:230339"
                     /country="South Africa"
                     /note="Eukaryota; Metazoa; Chordata; Craniata; Vertebrata;
                     Euteleostomi;## Lepidosauria; Squamata; Bifurcata;
                     Unidentata; Episquamata;## Toxicofera; Iguania; Acrodonta;
                     Chamaeleonidae; Bradypodion."
     gene            <1..>1026
                     /gene="ND2"
     CDS             <1..>1026
                     /gene="ND2"
                     /EC_number="7.1.1.2"
                     /codon_start=1
                     /transl_table=2
                     /product="NADH-ubiquinone oxidoreductase chain 2"
                     /translation="LNPLTQLMILTNLILGTIITASSHHWLLAWAGLELNTLSILVII
                     MKPKHPRAAEAAIKYFLTQSIASTMMLFSSTINAIQTGQWDISLMTDKYACTMLLLAM
                     TMKIGAAPIYFWLPEVMQGTTMSTALIITTWQKIAPISILFMTYNHLPPKIMMTIGIL
                     STIIGGWGSINQTHLRKLMAYSSITNLGWTMVIFSSSPLIATINIAIYMMMLIPTFTF
                     IKNLSLKTLRDTSTTWTSSPMASTFLALMLLSLSGLPPLTGFTPKLMIVNGLVTQNLT
                     PMATTMVMVSLISLFFYIRTTYISTMTTPPIMLPITMKWRLSSPQQKSASPLILLSLM
                     TTPLLPIL"
BASE COUNT      356 a    281 c    106 g    283 t
ORIGIN      
        1 ttgaacccac taacccaact aataatttta accaacctaa ttcttggaac aattattacc
       61 gcctcgagcc accactggct attagcctga gcaggcctag agctaaacac attatccatc
      121 ctagtaatta ttataaaacc taaacaccca cgcgctgccg aagcagcaat taaatacttc
      181 ctaacccaat caattgcctc aaccataata ttattttcaa gcacaatcaa tgcaatccaa
      241 acaggacagt gagatatttc tttaatgaca gacaaatacg cctgcacaat actcctatta
      301 gctataacaa taaaaattgg agctgctcca atttacttct gacttccaga agttatacaa
      361 ggcaccacaa tatcaactgc cctcattatt accacatgac aaaaaattgc cccaatttca
      421 attttgttca taacctacaa ccacctgccc cctaaaatta taataaccat tggaatttta
      481 tcaactatta ttggggggtg gggaagcatt aatcaaaccc acctacgtaa actaatagca
      541 tattcatcaa tcacaaacct tggctgaaca atggtaattt tttcatcctc acccctcatc
      601 gcaacaatta atattgctat ttacataata atactcatcc caacattcac atttattaaa
      661 aacctgtcat taaaaacact tcgagataca tcaaccacat gaacgtcatc ccccatagca
      721 agcaccttct tagcactaat actactctcg ctaagcggac ttccaccatt aacagggttt
      781 accccaaaac ttatgattgt aaacgggctg gttacacaaa acctaacccc tatagcaaca
      841 acaatggtta tagtatccct aattagcctg ttcttttata ttcgaacaac ctacatttct
      901 acaataacta cacccccaat tatgcttccc attacaataa aatgacgcct ttcttcaccc
      961 caacaaaaat cagcatcacc acttatttta ctgtcactta taaccacccc cttattgccc
     1021 atccta
//
LOCUS       P657                    1026 bp    DNA     linear   VRT 18-OCT-2023
DEFINITION  NADH dehydrogenase subunit 2 (ND2) gene, partial cds.
ACCESSION   P657
VERSION
KEYWORDS    .
SOURCE      mitochondrion Bradypodion melanocephalum
  ORGANISM  Bradypodion melanocephalum
            Eukaryota; Metazoa; Chordata; Craniata; Vertebrata; Euteleostomi;
            Lepidosauria; Squamata; Bifurcata; Unidentata; Episquamata;
            Toxicofera; Iguania; Acrodonta; Chamaeleonidae; Bradypodion.
REFERENCE   1  (bases 1 to 1026)
  AUTHORS   Main,D.C., Taft,J.M., Geneva,A.J., Jansen van Vuuren,B. and
            Tolley,K.A.
  TITLE     More is not always better: the efficacy of single mitochondrial
            genes at reconciling the complete mitogenome phylogeny
  JOURNAL   unpublished
REFERENCE   2  (bases 1 to 1026)
  AUTHORS   Main,D.C., Taft,J.M., Geneva,A.J., Jansen van Vuuren,B. and
            Tolley,K.A.
  TITLE     Direct Submission
  JOURNAL   Submitted (18-OCT-2023) Zoology, University of Johannesburg, Cnr
            Kingsway and University Road Auckland Park, Johannesburg, Gauteng
            2195, South Africa
COMMENT     Bankit Comment: ALT EMAIL:201327040@student.uj.ac.za
            Bankit Comment: TAX: Yes, new species/combinations; SEE ATTACHMENT
            Bankit Comment: TOTAL # OF SEQS:44
            Bankit Comment: FeatPropSourceSeq:KTH288
            
            ##Assembly-Data-START##
            Assembly Method       :: Novoplasty v. 4.3.1
            Sequencing Technology :: Illumina
            ##Assembly-Data-END##
FEATURES             Location/Qualifiers
     source          1..1026
                     /organism="Bradypodion melanocephalum"
                     /organelle="mitochondrion"
                     /mol_type="genomic DNA"
                     /isolation_source="Roosfontein Nature Reserve,
                     KwaZulu-Natal"
                     /bio_material="P657"
                     /db_xref="taxon:230339"
                     /country="South Africa"
                     /note="Eukaryota; Metazoa; Chordata; Craniata; Vertebrata;
                     Euteleostomi;## Lepidosauria; Squamata; Bifurcata;
                     Unidentata; Episquamata;## Toxicofera; Iguania; Acrodonta;
                     Chamaeleonidae; Bradypodion."
     gene            <1..>1026
                     /gene="ND2"
     CDS             <1..>1026
                     /gene="ND2"
                     /EC_number="7.1.1.2"
                     /codon_start=1
                     /transl_table=2
                     /product="NADH-ubiquinone oxidoreductase chain 2"
                     /translation="LNPLTQLMILTNLILGTIITASSHHWLLAWAGLELNTLSILVII
                     MKPKHPRAAEAAIKYFLTQSIASTMMLFSSTINAIQTGQWDISLMTDKYACTMLLLAM
                     TMKIGAAPIYFWLPEVMQGTTMSTALIITTWQKIAPISILFMTYNHLPPKIMMTIGIL
                     STIIGGWGSINQTHLRKLMAYSSITNLGWTMVIFSSSPLIATINIAIYMMMLIPTFTF
                     IKNLSLKTLRDTSTTWTSSPMASTFLALMLLSLSGLPPLTGFTPKLMIVNGLVTQNLT
                     PMATTMVMVSLISLFFYIRTTYISTMTTPPIMLPITMKWRLSSPQQKSASPLILLSLM
                     TTPLLPIL"
BASE COUNT      356 a    281 c    106 g    283 t
ORIGIN      
        1 ttgaacccac taacccaact aataatttta accaacctaa ttcttggaac aattattacc
       61 gcctcgagcc accactggct attagcctga gcaggcctag agctaaacac attatccatc
      121 ctagtaatta ttataaaacc taaacaccca cgcgctgccg aagcagcaat taaatacttc
      181 ctaacccaat caattgcctc aaccataata ttattttcaa gcacaatcaa tgcaatccaa
      241 acaggacagt gagatatttc tttaatgaca gacaaatacg cctgcacaat actcctatta
      301 gctataacaa taaaaattgg agctgctcca atttacttct gacttccaga agttatacaa
      361 ggcaccacaa tatcaactgc cctcattatt accacatgac aaaaaattgc cccaatttca
      421 attttgttca taacctacaa ccacctgccc cctaaaatta taataaccat tggaatttta
      481 tcaactatta ttggggggtg gggaagcatt aatcaaaccc acctacgtaa actaatagca
      541 tattcatcaa tcacaaacct tggctgaaca atggtaattt tttcatcctc acccctcatc
      601 gcaacaatta atattgctat ttacataata atactcatcc caacattcac atttattaaa
      661 aacctgtcat taaaaacact tcgagataca tcaaccacat gaacgtcatc ccccatagca
      721 agcaccttct tagcactaat actactctcg ctaagcggac ttccaccatt aacagggttt
      781 accccaaaac ttatgattgt aaacgggctg gttacacaaa acctaacccc tatagcaaca
      841 acaatggtta tagtatccct aattagcctg ttcttttata ttcgaacaac ctacatttct
      901 acaataacta cacccccaat tatgcttccc attacaataa aatgacgcct ttcttcaccc
      961 caacaaaaat cagcatcacc acttatttta ctgtcactta taaccacccc cttattgccc
     1021 atccta
//
LOCUS       P684                    1026 bp    DNA     linear   VRT 18-OCT-2023
DEFINITION  NADH dehydrogenase subunit 2 (ND2) gene, partial cds.
ACCESSION   P684
VERSION
KEYWORDS    .
SOURCE      mitochondrion Bradypodion melanocephalum
  ORGANISM  Bradypodion melanocephalum
            Eukaryota; Metazoa; Chordata; Craniata; Vertebrata; Euteleostomi;
            Lepidosauria; Squamata; Bifurcata; Unidentata; Episquamata;
            Toxicofera; Iguania; Acrodonta; Chamaeleonidae; Bradypodion.
REFERENCE   1  (bases 1 to 1026)
  AUTHORS   Main,D.C., Taft,J.M., Geneva,A.J., Jansen van Vuuren,B. and
            Tolley,K.A.
  TITLE     More is not always better: the efficacy of single mitochondrial
            genes at reconciling the complete mitogenome phylogeny
  JOURNAL   unpublished
REFERENCE   2  (bases 1 to 1026)
  AUTHORS   Main,D.C., Taft,J.M., Geneva,A.J., Jansen van Vuuren,B. and
            Tolley,K.A.
  TITLE     Direct Submission
  JOURNAL   Submitted (18-OCT-2023) Zoology, University of Johannesburg, Cnr
            Kingsway and University Road Auckland Park, Johannesburg, Gauteng
            2195, South Africa
COMMENT     Bankit Comment: ALT EMAIL:201327040@student.uj.ac.za
            Bankit Comment: TAX: Yes, new species/combinations; SEE ATTACHMENT
            Bankit Comment: TOTAL # OF SEQS:44
            Bankit Comment: FeatPropSourceSeq:KTH288
            
            ##Assembly-Data-START##
            Assembly Method       :: Novoplasty v. 4.3.1
            Sequencing Technology :: Illumina
            ##Assembly-Data-END##
FEATURES             Location/Qualifiers
     source          1..1026
                     /organism="Bradypodion melanocephalum"
                     /organelle="mitochondrion"
                     /mol_type="genomic DNA"
                     /isolation_source="Westville, KwaZulu-Natal"
                     /bio_material="P684"
                     /db_xref="taxon:230339"
                     /country="South Africa"
                     /note="Eukaryota; Metazoa; Chordata; Craniata; Vertebrata;
                     Euteleostomi;## Lepidosauria; Squamata; Bifurcata;
                     Unidentata; Episquamata;## Toxicofera; Iguania; Acrodonta;
                     Chamaeleonidae; Bradypodion."
     gene            <1..>1026
                     /gene="ND2"
     CDS             <1..>1026
                     /gene="ND2"
                     /EC_number="7.1.1.2"
                     /codon_start=1
                     /transl_table=2
                     /product="NADH-ubiquinone oxidoreductase chain 2"
                     /translation="LNPLTQLMILTNLILGTIITASSHHWLLAWAGLELNTLSILVII
                     MKPKHPRAAEAAIKYFLTQSIASTMMLFSSTINAIQTGQWDISLMTDKYACTMLLLAM
                     TMKIGAAPIYFWLPEVMQGTTMSTALIITTWQKIAPISILFMTYNHLPPKIMMTIGIL
                     STIIGGWGSINQTHLRKLMAYSSITNLGWTMVIFSSSPLIATINIAIYMMMLIPTFTF
                     IKNLSLKTLRDTSTTWTSSPMASTFLALMLLSLSGLPPLTGFTPKLMIVNGLVTQNLT
                     PMATTMVMVSLISLFFYIRTTYISTMTTPPIMLPITMKWRLSSPQQKSASPLILLSLM
                     TTPLLPIL"
BASE COUNT      355 a    282 c    106 g    282 t      1 others
ORIGIN      
        1 ttgaacccac taacccaact aataatttta accaacctaa ttcttggaac aattattacc
       61 gcctcgagcc accactggct attagcctga gcaggcctag agctaaacac attatccatc
      121 ctagtaatta ttataaaacc taaacaccca cgcgctgccg aagcagcaat taaatacttc
      181 ctaacccaat caattgcctc aaccataata ttattttcaa gcacaatcaa tgcaatccaa
      241 acaggacagt gagatatttc tttaatgaca gacaaatacg cctgcacaat actcctatta
      301 gctataacaa taaaaattgg agctgctcca atttacttct gacttccaga agttatacaa
      361 ggcaccacaa tatcaactgc cctcattatt accacatgac aaaaaattgc cccaatttca
      421 attttgttca taacctacaa ccacctgccc cctaaaatta taataaccat tggaatttta
      481 tcaactatta ttggggggtg gggaagcatt aatcaaaccc acctacgtaa actaatagca
      541 tactcatcaa tcacaaacct tggctgaaca atggtaattt tttcatcctc acccctcatc
      601 gcaacaatta atattgctat ttacataata atactcatcc caacattcac atttattaaa
      661 aacctgtcat taaaaacact tcgagataca tcaaccacat gaacgtcatc ccccatagca
      721 agcaccttct tagcactrat actactctcg ctaagcggac ttccaccatt aacagggttt
      781 accccaaaac ttatgattgt aaacgggctg gttacacaaa acctaacccc tatagcaaca
      841 acaatggtta tagtatccct aattagcctg ttcttttata ttcgaacaac ctacatttct
      901 acaataacta cacccccaat tatgcttccc attacaataa aatgacgcct ttcttcaccc
      961 caacaaaaat cagcatcacc acttatttta ctgtcactta taaccacccc cttattgccc
     1021 atccta
//
LOCUS       P783                    1026 bp    DNA     linear   VRT 18-OCT-2023
DEFINITION  NADH dehydrogenase subunit 2 (ND2) gene, partial cds.
ACCESSION   P783
VERSION
KEYWORDS    .
SOURCE      mitochondrion Bradypodion damaranum
  ORGANISM  Bradypodion damaranum
            Eukaryota; Metazoa; Chordata; Craniata; Vertebrata; Euteleostomi;
            Lepidosauria; Squamata; Bifurcata; Unidentata; Episquamata;
            Toxicofera; Iguania; Acrodonta; Chamaeleonidae; Bradypodion.
REFERENCE   1  (bases 1 to 1026)
  AUTHORS   Main,D.C., Taft,J.M., Geneva,A.J., Jansen van Vuuren,B. and
            Tolley,K.A.
  TITLE     More is not always better: the efficacy of single mitochondrial
            genes at reconciling the complete mitogenome phylogeny
  JOURNAL   unpublished
REFERENCE   2  (bases 1 to 1026)
  AUTHORS   Main,D.C., Taft,J.M., Geneva,A.J., Jansen van Vuuren,B. and
            Tolley,K.A.
  TITLE     Direct Submission
  JOURNAL   Submitted (18-OCT-2023) Zoology, University of Johannesburg, Cnr
            Kingsway and University Road Auckland Park, Johannesburg, Gauteng
            2195, South Africa
COMMENT     Bankit Comment: ALT EMAIL:201327040@student.uj.ac.za
            Bankit Comment: TAX: Yes, new species/combinations; SEE ATTACHMENT
            Bankit Comment: TOTAL # OF SEQS:44
            Bankit Comment: FeatPropSourceSeq:KTH288
            
            ##Assembly-Data-START##
            Assembly Method       :: Novoplasty v. 4.3.1
            Sequencing Technology :: Illumina
            ##Assembly-Data-END##
FEATURES             Location/Qualifiers
     source          1..1026
                     /organism="Bradypodion damaranum"
                     /organelle="mitochondrion"
                     /mol_type="genomic DNA"
                     /isolation_source="George, Western Cape"
                     /bio_material="P783"
                     /db_xref="taxon:230334"
                     /country="South Africa"
                     /note="Eukaryota; Metazoa; Chordata; Craniata; Vertebrata;
                     Euteleostomi;## Lepidosauria; Squamata; Bifurcata;
                     Unidentata; Episquamata;## Toxicofera; Iguania; Acrodonta;
                     Chamaeleonidae; Bradypodion."
     gene            <1..>1026
                     /gene="ND2"
     CDS             <1..>1026
                     /gene="ND2"
                     /EC_number="7.1.1.2"
                     /codon_start=1
                     /transl_table=2
                     /product="NADH-ubiquinone oxidoreductase chain 2"
                     /translation="LNSLTQLMVLTNLTLGTIITASSHHWLLAWTGLELNMLSILVII
                     MKPKHPRAAEAAIKYFLTQTIASTMMLFSSTINAIQTGQWNISMMTDKYACTMLLLAM
                     TMKIGAAPIYFWLPEVMQGTTMTTALIIATWQKIAPISILFMTYNHLPPKIMLTIGIL
                     STIIGGWGSINQAHLRKLMAYSSITNLGWTMVIFSSSPFTATINIAIYMMMLIPTFLL
                     IKKMSLKTLRDTSTTWTSSPMASTLLALMLLSLSGLPPLTGFTPKLMIVNGLVTQSLT
                     PIATTMVMVSLISLFFYIRTTYITTMTTPPIMLPITMKWRLISPPQKLTSPLILLSLM
                     TLPLLPIL"
BASE COUNT      380 a    278 c     94 g    274 t
ORIGIN      
        1 ttgaactcac taacccaact tatagtttta actaatttaa ctcttggaac aattattacc
       61 gcctcaagcc accactggct gttagcctga acaggcctag aactaaacat actatctatc
      121 ctagtaatta ttataaaacc taaacaccca cgcgctgccg aagcagcaat taaatacttc
      181 ctaacccaaa ctattgcctc aaccataata ctattttcaa gcacaattaa tgccattcaa
      241 acaggacaat ggaatatttc cataataaca gacaaatacg cctgcacaat acttttacta
      301 gccataacaa taaaaattgg agctgcccca atttacttct gattaccaga agttatacaa
      361 ggcaccacaa taacaaccgc cctaattatt gccacatgac aaaaaattgc cccaatttca
      421 atcttattca tgacctacaa ccacctaccc ccaaaaatca tattaaccat cggaattcta
      481 tcaactatta ttggcggatg aggaagcatt aaccaagccc acctacgaaa actaatagca
      541 tattcatcaa tcacaaacct tggctgaaca atggtaattt tttcatcgtc accattcacc
      601 gcaacaatca atattgccat ttacataata atacttattc caacgttcct tctcattaaa
      661 aaaatatcat taaaaacact tcgagataca tcaaccacat gaacatcatc cccaatagca
      721 agcaccctac tagcactaat actactttcc ctaagcggac tcccaccatt aacagggttt
      781 accccaaaac ttataattgt aaacggacta gttacacaaa gcctaacacc aatcgcaaca
      841 acaatagtta tagtatccct aattagccta tttttttata ttcgaacaac ctacatcact
      901 acaataacca cacccccaat tatattacca attacaataa aatgacggct aatttcaccc
      961 ccacaaaaat taacatcacc tcttatttta ctatcattaa taaccctccc actattaccg
     1021 atccta
//
LOCUS       P822                    1026 bp    DNA     linear   VRT 18-OCT-2023
DEFINITION  NADH dehydrogenase subunit 2 (ND2) gene, partial cds.
ACCESSION   P822
VERSION
KEYWORDS    .
SOURCE      mitochondrion Bradypodion damaranum
  ORGANISM  Bradypodion damaranum
            Eukaryota; Metazoa; Chordata; Craniata; Vertebrata; Euteleostomi;
            Lepidosauria; Squamata; Bifurcata; Unidentata; Episquamata;
            Toxicofera; Iguania; Acrodonta; Chamaeleonidae; Bradypodion.
REFERENCE   1  (bases 1 to 1026)
  AUTHORS   Main,D.C., Taft,J.M., Geneva,A.J., Jansen van Vuuren,B. and
            Tolley,K.A.
  TITLE     More is not always better: the efficacy of single mitochondrial
            genes at reconciling the complete mitogenome phylogeny
  JOURNAL   unpublished
REFERENCE   2  (bases 1 to 1026)
  AUTHORS   Main,D.C., Taft,J.M., Geneva,A.J., Jansen van Vuuren,B. and
            Tolley,K.A.
  TITLE     Direct Submission
  JOURNAL   Submitted (18-OCT-2023) Zoology, University of Johannesburg, Cnr
            Kingsway and University Road Auckland Park, Johannesburg, Gauteng
            2195, South Africa
COMMENT     Bankit Comment: ALT EMAIL:201327040@student.uj.ac.za
            Bankit Comment: TAX: Yes, new species/combinations; SEE ATTACHMENT
            Bankit Comment: TOTAL # OF SEQS:44
            Bankit Comment: FeatPropSourceSeq:KTH288
            
            ##Assembly-Data-START##
            Assembly Method       :: Novoplasty v. 4.3.1
            Sequencing Technology :: Illumina
            ##Assembly-Data-END##
FEATURES             Location/Qualifiers
     source          1..1026
                     /organism="Bradypodion damaranum"
                     /organelle="mitochondrion"
                     /mol_type="genomic DNA"
                     /isolation_source="Idile Forest, Western Cape"
                     /bio_material="P822"
                     /db_xref="taxon:230334"
                     /country="South Africa"
                     /note="Eukaryota; Metazoa; Chordata; Craniata; Vertebrata;
                     Euteleostomi;## Lepidosauria; Squamata; Bifurcata;
                     Unidentata; Episquamata;## Toxicofera; Iguania; Acrodonta;
                     Chamaeleonidae; Bradypodion."
     gene            <1..>1026
                     /gene="ND2"
     CDS             <1..>1026
                     /gene="ND2"
                     /EC_number="7.1.1.2"
                     /codon_start=1
                     /transl_table=2
                     /product="NADH-ubiquinone oxidoreductase chain 2"
                     /translation="LNSLTQLMVLTNLTLGTIITASSHHWLLAWTGLELNMLSILVII
                     MKPKHPRAAEAAIKYFLTQTIASTMMLFSSTINAIQTGQWNISMMTDKYACTMLLLAM
                     TMKIGAAPIYFWLPEVMQGTTMTTALIIATWQKIAPISILFMTYNHLPPKITLTIGIL
                     STIIGGWGSINQAHLRKLMAYSSITNLGWTMVIFSSSPFTATINIAIYMMMLIPTFLL
                     IKKMSLKTLRDTSTTWTSSPMASTLLALMLLSLSGLPPLTGFTPKLMIVNGLVTQSLT
                     PIATTMVMVSLISLFFYIRTTYITTMTTPPIMLPITMKWRLISPPQKLTSPLILLSLM
                     TLPLLPIL"
BASE COUNT      380 a    278 c     94 g    274 t
ORIGIN      
        1 ttgaactcac taacccaact tatagtttta actaatttaa ctcttggaac aattattacc
       61 gcctcaagcc accactggct gttagcctga acaggcctag aactaaacat actatctatc
      121 ctagtaatta ttataaaacc taaacaccca cgcgctgccg aagcagcaat taaatacttc
      181 ctaacccaaa ctattgcctc aaccataata ctattttcaa gcacaattaa tgccattcaa
      241 acaggacaat ggaatatttc cataataaca gacaaatacg cctgcacaat acttttacta
      301 gccataacaa taaaaattgg agctgcccca atttacttct gattaccaga agttatacaa
      361 ggcaccacaa taacaaccgc cctaattatt gccacatgac aaaaaattgc cccaatttca
      421 atcttattca tgacctacaa ccacctaccc ccaaaaatca cattaaccat cggaattcta
      481 tcaactatta ttggcggatg aggaagcatt aaccaagccc acctacgaaa actaatagca
      541 tattcatcaa tcacaaacct tggctgaaca atggtaattt tttcatcgtc accattcacc
      601 gcaacaatca atattgccat ttacataata atacttattc caacgttcct tctcattaaa
      661 aaaatatcat taaaaacact tcgagataca tcaaccacat gaacatcatc cccaatagca
      721 agcaccctac tagcactaat actactttcc ctaagcggac tcccaccatt aacagggttt
      781 accccaaaac ttataattgt aaacggacta gttacacaaa gcctaacacc aatcgcaaca
      841 acaatagtta tagtatccct aattagccta tttttttata ttcgaacaac ctacatcact
      901 acaataacca cacccccaat tatattacca attacaataa aatgacggct aatttcaccc
      961 ccacaaaaat taacatcacc tcttatttta ttatcattaa taaccctccc actattaccg
     1021 atccta
//
LOCUS       P824                    1026 bp    DNA     linear   VRT 18-OCT-2023
DEFINITION  NADH dehydrogenase subunit 2 (ND2) gene, partial cds.
ACCESSION   P824
VERSION
KEYWORDS    .
SOURCE      mitochondrion Bradypodion damaranum
  ORGANISM  Bradypodion damaranum
            Eukaryota; Metazoa; Chordata; Craniata; Vertebrata; Euteleostomi;
            Lepidosauria; Squamata; Bifurcata; Unidentata; Episquamata;
            Toxicofera; Iguania; Acrodonta; Chamaeleonidae; Bradypodion.
REFERENCE   1  (bases 1 to 1026)
  AUTHORS   Main,D.C., Taft,J.M., Geneva,A.J., Jansen van Vuuren,B. and
            Tolley,K.A.
  TITLE     More is not always better: the efficacy of single mitochondrial
            genes at reconciling the complete mitogenome phylogeny
  JOURNAL   unpublished
REFERENCE   2  (bases 1 to 1026)
  AUTHORS   Main,D.C., Taft,J.M., Geneva,A.J., Jansen van Vuuren,B. and
            Tolley,K.A.
  TITLE     Direct Submission
  JOURNAL   Submitted (18-OCT-2023) Zoology, University of Johannesburg, Cnr
            Kingsway and University Road Auckland Park, Johannesburg, Gauteng
            2195, South Africa
COMMENT     Bankit Comment: ALT EMAIL:201327040@student.uj.ac.za
            Bankit Comment: TAX: Yes, new species/combinations; SEE ATTACHMENT
            Bankit Comment: TOTAL # OF SEQS:44
            Bankit Comment: FeatPropSourceSeq:KTH288
            
            ##Assembly-Data-START##
            Assembly Method       :: Novoplasty v. 4.3.1
            Sequencing Technology :: Illumina
            ##Assembly-Data-END##
FEATURES             Location/Qualifiers
     source          1..1026
                     /organism="Bradypodion damaranum"
                     /organelle="mitochondrion"
                     /mol_type="genomic DNA"
                     /isolation_source="Idile Forest, Western Cape"
                     /bio_material="P824"
                     /db_xref="taxon:230334"
                     /country="South Africa"
                     /note="Eukaryota; Metazoa; Chordata; Craniata; Vertebrata;
                     Euteleostomi;## Lepidosauria; Squamata; Bifurcata;
                     Unidentata; Episquamata;## Toxicofera; Iguania; Acrodonta;
                     Chamaeleonidae; Bradypodion."
     gene            <1..>1026
                     /gene="ND2"
     CDS             <1..>1026
                     /gene="ND2"
                     /EC_number="7.1.1.2"
                     /codon_start=1
                     /transl_table=2
                     /product="NADH-ubiquinone oxidoreductase chain 2"
                     /translation="LNSLTQLMVLTNLTLGTIITASSHHWLLAWTGLELNMLSILVII
                     MKPKHPRAAEAAIKYFLTQTIASTMMLFSSTINAIQTGQWNISMMTDKYACTMLLLAM
                     TMKIGAAPIYFWLPEVMQGTTMTTALIIATWQKIAPISILFMTYNHLPPKITLTIGIL
                     STIIGGWGSINQAHLRKLMAYSSITNLGWTMVIFSSSPFTATINIAIYMMMLIPTFLL
                     IKKMSLKTLRDTSTTWTSSPMASTLLALMLLSLSGLPPLTGFTPKLMIVNGLVTQSLT
                     PIATTMVMVSLISLFFYIRTTYITTMTTPPIMLPITMKWRLISPPQKLTSPLILLSLM
                     TLPLLPIL"
BASE COUNT      380 a    278 c     94 g    274 t
ORIGIN      
        1 ttgaactcac taacccaact tatagtttta actaatttaa ctcttggaac aattattacc
       61 gcctcaagcc accactggct gttagcctga acaggcctag aactaaacat actatctatc
      121 ctagtaatta ttataaaacc taaacaccca cgcgctgccg aagcagcaat taaatacttc
      181 ctaacccaaa ctattgcctc aaccataata ctattttcaa gcacaattaa tgccattcaa
      241 acaggacaat ggaatatttc cataataaca gacaaatacg cctgcacaat acttttacta
      301 gccataacaa taaaaattgg agctgcccca atttacttct gattaccaga agttatacaa
      361 ggcaccacaa taacaaccgc cctaattatt gccacatgac aaaaaattgc cccaatttca
      421 atcttattca tgacctacaa ccacctaccc ccaaaaatca cattaaccat cggaattcta
      481 tcaactatta ttggcggatg aggaagcatt aaccaagccc acctacgaaa actaatagca
      541 tattcatcaa tcacaaacct tggctgaaca atggtaattt tttcatcgtc accattcacc
      601 gcaacaatca atattgccat ttacataata atacttattc caacgttcct tctcattaaa
      661 aaaatatcat taaaaacact tcgagataca tcaaccacat gaacatcatc cccaatagca
      721 agcaccctac tagcactaat actactttcc ctaagcggac tcccaccatt aacagggttt
      781 accccaaaac ttataattgt aaacggacta gttacacaaa gcctaacacc aatcgcaaca
      841 acaatagtta tagtatccct aattagccta tttttttata ttcgaacaac ctacatcact
      901 acaataacca cacccccaat tatattacca attacaataa aatgacggct aatttcaccc
      961 ccacaaaaat taacatcacc tcttatttta ttatcattaa taaccctccc actattaccg
     1021 atccta
//
LOCUS       R531A                   1026 bp    DNA     linear       18-OCT-2023
DEFINITION  NADH dehydrogenase subunit 2 (ND2) gene, partial cds.
ACCESSION   R531A
VERSION
KEYWORDS    .
SOURCE      mitochondrion Bradypodion sp.1
  ORGANISM  Bradypodion sp.1
            Unclassified.
REFERENCE   1  (bases 1 to 1026)
  AUTHORS   Main,D.C., Taft,J.M., Geneva,A.J., Jansen van Vuuren,B. and
            Tolley,K.A.
  TITLE     More is not always better: the efficacy of single mitochondrial
            genes at reconciling the complete mitogenome phylogeny
  JOURNAL   unpublished
REFERENCE   2  (bases 1 to 1026)
  AUTHORS   Main,D.C., Taft,J.M., Geneva,A.J., Jansen van Vuuren,B. and
            Tolley,K.A.
  TITLE     Direct Submission
  JOURNAL   Submitted (18-OCT-2023) Zoology, University of Johannesburg, Cnr
            Kingsway and University Road Auckland Park, Johannesburg, Gauteng
            2195, South Africa
COMMENT     Bankit Comment: ALT EMAIL:201327040@student.uj.ac.za
            Bankit Comment: TAX: Yes, new species/combinations; SEE ATTACHMENT
            Bankit Comment: TOTAL # OF SEQS:44
            Bankit Comment: FeatPropSourceSeq:KTH288
            
            ##Assembly-Data-START##
            Assembly Method       :: Novoplasty v. 4.3.1
            Sequencing Technology :: Illumina
            ##Assembly-Data-END##
FEATURES             Location/Qualifiers
     source          1..1026
                     /organism="Bradypodion sp.1"
                     /organelle="mitochondrion"
                     /mol_type="genomic DNA"
                     /isolation_source="Kamberg, KwaZulu-Natal"
                     /bio_material="R531A"
                     /country="South Africa"
                     /note="Eukaryota; Metazoa; Chordata; Craniata; Vertebrata;
                     Euteleostomi;## Lepidosauria; Squamata; Bifurcata;
                     Unidentata; Episquamata;## Toxicofera; Iguania; Acrodonta;
                     Chamaeleonidae; Bradypodion."
     gene            <1..>1026
                     /gene="ND2"
     CDS             <1..>1026
                     /gene="ND2"
                     /EC_number="7.1.1.2"
                     /codon_start=1
                     /transl_table=2
                     /product="NADH-ubiquinone oxidoreductase chain 2"
                     /translation="LNPLTQLMILTNLILGTIITASSHHWLLAWAGLELNTLSILVII
                     MKPKHPRAAEAAIKYFLTQSIASTMMLFSSTINAIQTGQWDISLMTDKYACTMLLLAM
                     TMKIGAAPIYFWLPEVMQGTTMSTALIIATWQKIAPISILFMTYSHLPPKIMMTIGIL
                     STIIGGWGSINQTHLRKLMAYSSITNLGWTMVIFSSSPLIATINIAIYMMMLIPTFMF
                     IKNLSLKTLRDTSTTWTSSPMASTFLALMLLSLSGLPPLTGFTPKLMIVNGLVTQNLT
                     PMATTMVMVSLISLFFYIRTTYISTMTTPPIMLPITMKWRLSSPQQKSASPLILLSLL
                     TTPLLPIL"
BASE COUNT      354 a    287 c    108 g    277 t
ORIGIN      
        1 ttgaacccac taacccaact aataatttta accaacctaa ttcttggaac aattattacc
       61 gcctcgagcc accactggct attagcctga gcaggcctag agctaaacac attatccatc
      121 ctagtaatta ttataaaacc caaacaccca cgcgctgccg aagcagcaat taaatacttc
      181 ctaacccaat caattgcctc aaccataata ttattttcaa gcacaatcaa tgcaatccaa
      241 acaggacagt gagatatttc tttaatgaca gacaaatacg cctgcacaat actcctatta
      301 gctataacaa taaaaattgg agctgctcca atttacttct gacttccaga agttatacaa
      361 ggcaccacaa tatcaactgc cctcattatt gccacatgac aaaaaatcgc cccaatttca
      421 attttgttca taacctacag ccacctgccc cctaaaatta taataaccat tggaatttta
      481 tcaactatca ttgggggctg gggaagcatt aatcaaaccc acctacgaaa actaatagca
      541 tactcatcaa tcacaaacct tggctggaca atggtaattt tttcatcctc accactcatc
      601 gcaacaatta atattgctat ttacataata atactcatcc caacattcat atttattaaa
      661 aacctgtcat taaaaacact tcgagatacg tcaaccacat gaacatcatc ccccatagca
      721 agcaccttct tagcactaat actactctcg ctaagcggac ttccaccatt aacagggttt
      781 accccaaaac ttatgattgt aaacgggctg gtcacacaaa acctaacccc tatagcaaca
      841 acaatggtta tagtatccct aattagcctg ttcttttata ttcgaacaac ctacatttct
      901 acaataacta cacccccaat tatgcttccc atcacaataa aatgacgcct ttcttcaccc
      961 caacaaaaat cagcatcacc acttatttta ctgtcacttt taaccacccc cctattgccc
     1021 atccta
//
LOCUS       H1273                   1026 bp    DNA     linear   VRT 18-OCT-2023
DEFINITION  NADH dehydrogenase subunit 2 (ND2) gene, partial cds.
ACCESSION   H1273
VERSION
KEYWORDS    .
SOURCE      mitochondrion Bradypodion setaroi
  ORGANISM  Bradypodion setaroi
            Eukaryota; Metazoa; Chordata; Craniata; Vertebrata; Euteleostomi;
            Lepidosauria; Squamata; Bifurcata; Unidentata; Episquamata;
            Toxicofera; Iguania; Acrodonta; Chamaeleonidae; Bradypodion.
REFERENCE   1  (bases 1 to 1026)
  AUTHORS   Main,D.C., Taft,J.M., Geneva,A.J., Jansen van Vuuren,B. and
            Tolley,K.A.
  TITLE     More is not always better: the efficacy of single mitochondrial
            genes at reconciling the complete mitogenome phylogeny
  JOURNAL   unpublished
REFERENCE   2  (bases 1 to 1026)
  AUTHORS   Main,D.C., Taft,J.M., Geneva,A.J., Jansen van Vuuren,B. and
            Tolley,K.A.
  TITLE     Direct Submission
  JOURNAL   Submitted (18-OCT-2023) Zoology, University of Johannesburg, Cnr
            Kingsway and University Road Auckland Park, Johannesburg, Gauteng
            2195, South Africa
COMMENT     Bankit Comment: ALT EMAIL:201327040@student.uj.ac.za
            Bankit Comment: TAX: Yes, new species/combinations; SEE ATTACHMENT
            Bankit Comment: TOTAL # OF SEQS:44
            Bankit Comment: FeatPropSourceSeq:KTH288
            
            ##Assembly-Data-START##
            Assembly Method       :: Novoplasty v. 4.3.1
            Sequencing Technology :: Illumina
            ##Assembly-Data-END##
FEATURES             Location/Qualifiers
     source          1..1026
                     /organism="Bradypodion setaroi"
                     /organelle="mitochondrion"
                     /mol_type="genomic DNA"
                     /isolation_source="St Lucia, KwaZulu-Natal"
                     /bio_material="H1273"
                     /db_xref="taxon:230338"
                     /country="South Africa"
                     /note="Eukaryota; Metazoa; Chordata; Craniata; Vertebrata;
                     Euteleostomi;## Lepidosauria; Squamata; Bifurcata;
                     Unidentata; Episquamata;## Toxicofera; Iguania; Acrodonta;
                     Chamaeleonidae; Bradypodion."
     gene            <1..>1026
                     /gene="ND2"
     CDS             <1..>1026
                     /gene="ND2"
                     /EC_number="7.1.1.2"
                     /codon_start=1
                     /transl_table=2
                     /product="NADH-ubiquinone oxidoreductase chain 2"
                     /translation="LNPLTQLMISTNLILGTIITASSHHWLLAWAGLELNMLSILVII
                     MKPKHPRAAEAAIKYFLTQTIASTMMLFSSTINAIQAGQWDISAMTDKYACTMLLLAM
                     TMKIGAAPIYFWLPEVMQGTTMSTALIIATWQKIAPISILFMTYNHLPPKIMMTIGIL
                     STIVGGWGSINQTHLRKLMAYSSITNLGWTMVIFSSSPHTATINIAIYMTMLIPTFIF
                     IKKLSLKTLRDASTTWTSSPMASTLLALMLLSLSGLPPLTGFTPKFMIVNGLVTQNLT
                     PIATTMVMAALISLFFYIRTTYITTMTTPPIMLPITMKWRLFSPPQKLTSPLIPLSLM
                     TLPLLPTL"
BASE COUNT      367 a    275 c    106 g    278 t
ORIGIN      
        1 ttgaacccac taacccaact aataatttca accaacctaa ttcttggaac aattattact
       61 gcctcaagcc atcactgact attagcctga gcaggcctag aactaaatat attgtccatc
      121 ctagtaatta ttataaaacc taaacaccca cgcgctgccg aagcagcaat taaatatttc
      181 ttaactcaaa caattgcctc aaccataata ctattttcaa gcacaattaa tgcaatccaa
      241 gcaggacaat gggatatctc tgcaataaca gacaagtacg cctgcacaat actactatta
      301 gccatgacaa taaaaattgg agctgctcca atttacttct gactaccaga ggtcatacaa
      361 ggcacaacaa tatcaaccgc cctcattatt gctacatgac agaaaatcgc cccaatttca
      421 attttattca taacctataa ccacctaccc cctaaaatca taatgaccat tggaatttta
      481 tcaactattg ttggtggatg ggggagcatt aaccaaaccc acctacgaaa actaatagca
      541 tactcatcaa tcacaaacct tggctgaaca atggtaattt tttcatcctc accacacacc
      601 gcaacaatta atattgctat ttacataaca atactcatcc caacattcat ttttattaaa
      661 aaattgtcac taaaaacact tcgagatgcc tcaaccacat gaacatcgtc ccccatagca
      721 agcaccttat tagcactaat attactttcg ctaagcggac ttccaccatt gacaggattt
      781 accccaaaat ttataattgt aaacggactg gttacacaaa acctaacacc tattgcaacg
      841 acaatagtta tggcagccct aattagttta ttcttctata ttcgaacaac ctacattacc
      901 acaataacta cacccccaat tatactaccc atcacaataa aatgacgtct tttttcaccc
      961 ccgcaaaaat taacatcacc acttatccca ttatcactaa taacccttcc attattacca
     1021 acccta
//
LOCUS       T302                    1026 bp    DNA     linear   VRT 18-OCT-2023
DEFINITION  NADH dehydrogenase subunit 2 (ND2) gene, partial cds.
ACCESSION   T302
VERSION
KEYWORDS    .
SOURCE      mitochondrion Bradypodion ventrale (Southern dwarf chameleon)
  ORGANISM  Bradypodion ventrale
            Eukaryota; Metazoa; Chordata; Craniata; Vertebrata; Euteleostomi;
            Lepidosauria; Squamata; Bifurcata; Unidentata; Episquamata;
            Toxicofera; Iguania; Acrodonta; Chamaeleonidae; Bradypodion.
REFERENCE   1  (bases 1 to 1026)
  AUTHORS   Main,D.C., Taft,J.M., Geneva,A.J., Jansen van Vuuren,B. and
            Tolley,K.A.
  TITLE     More is not always better: the efficacy of single mitochondrial
            genes at reconciling the complete mitogenome phylogeny
  JOURNAL   unpublished
REFERENCE   2  (bases 1 to 1026)
  AUTHORS   Main,D.C., Taft,J.M., Geneva,A.J., Jansen van Vuuren,B. and
            Tolley,K.A.
  TITLE     Direct Submission
  JOURNAL   Submitted (18-OCT-2023) Zoology, University of Johannesburg, Cnr
            Kingsway and University Road Auckland Park, Johannesburg, Gauteng
            2195, South Africa
COMMENT     Bankit Comment: ALT EMAIL:201327040@student.uj.ac.za
            Bankit Comment: TAX: Yes, new species/combinations; SEE ATTACHMENT
            Bankit Comment: TOTAL # OF SEQS:44
            Bankit Comment: FeatPropSourceSeq:KTH288
            
            ##Assembly-Data-START##
            Assembly Method       :: Novoplasty v. 4.3.1
            Sequencing Technology :: Illumina
            ##Assembly-Data-END##
FEATURES             Location/Qualifiers
     source          1..1026
                     /organism="Bradypodion ventrale"
                     /organelle="mitochondrion"
                     /mol_type="genomic DNA"
                     /isolation_source="Jeffreys Bay, Eastern Cape"
                     /bio_material="T302"
                     /db_xref="taxon:179890"
                     /country="South Africa"
                     /note="Eukaryota; Metazoa; Chordata; Craniata; Vertebrata;
                     Euteleostomi;## Lepidosauria; Squamata; Bifurcata;
                     Unidentata; Episquamata;## Toxicofera; Iguania; Acrodonta;
                     Chamaeleonidae; Bradypodion."
     gene            <1..>1026
                     /gene="ND2"
     CDS             <1..>1026
                     /gene="ND2"
                     /EC_number="7.1.1.2"
                     /codon_start=1
                     /transl_table=2
                     /product="NADH-ubiquinone oxidoreductase chain 2"
                     /translation="LNPLTQFMISTNLILGTVITASSHHWLLAWAGLELNMLSILVII
                     MKPKHPRTAEAAIKYFLTQTIASTMMLFSSTINAIQTGQWNISMMTDKYACTMLLLAM
                     TMKIGAAPVYFWLPEVMQGTTMLTALIIATWQKIAPISILFMTYNHLPPKIMMTIGIL
                     STIIGGWGSINQTHLRKLMAYSSITNLGWTMVIFSSSPFTATINIAIYMMILIPTFVF
                     IKKMSLKTLRDASTTWTSSPMTSTLLALMLLSLSGLPPLTGFTPKLMIVNGLVTQNLT
                     PIATAMAVVSLISLFFYIRTTYITTMTTPPIMLPITMKWRLFLPPQKLVSPLILLSLM
                     TLPLLPIL"
BASE COUNT      370 a    284 c     98 g    274 t
ORIGIN      
        1 ttgaacccac taacccaatt tataatttca accaacctaa ttcttggaac agttattacc
       61 gcctcaagcc accactgact tctagcctga gcaggcctag aactaaacat attatccatc
      121 ctagtaatta ttataaaacc taaacaccca cgcactgccg aagcagcaat taaatatttc
      181 ctaacacaaa caattgcctc aactataata ctattttcaa gcacaatcaa tgcaatccaa
      241 acaggacaat gaaatatctc tataataaca gacaaatacg cctgtacaat gctcctacta
      301 gccataacaa taaaaattgg agctgcccca gtttacttct gattaccaga agtcatacaa
      361 ggcaccacaa tattaaccgc cctcattatt gccacatgac aaaaaatcgc cccaatttca
      421 attctattca taacctacaa ccacctaccc cctaaaatta tgataaccat cggaatctta
      481 tcaactatca ttggggggtg gggaagcatt aaccaaaccc acctacgaaa actaatagca
      541 tactcatcaa tcacaaacct tggctgaaca atagtaattt tttcatcctc accattcacc
      601 gcaacaatta atattgctat ttacataata attcttatcc caacattcgt atttattaaa
      661 aaaatgtcat taaaaacact tcgagatgca tcaaccacat gaacatcctc ccccataaca
      721 agcaccctac tagctctaat actactttcg cttagcggac ttccaccact gacaggattt
      781 accccaaaac ttataattgt aaacggactg gttacacaaa acctaacacc aatcgcaaca
      841 gcaatagctg tagtgtcctt aattagccta ttcttctata ttcgaacaac atacatcact
      901 acaataacca cacccccaat tatactacct atcacaataa aatgacgtct tttcttaccc
      961 cctcaaaaat tagtatcacc ccttatccta ttatcactaa taacccttcc gttattacca
     1021 atccta
//
LOCUS       KTH524                  1026 bp    DNA     linear   VRT 18-OCT-2023
DEFINITION  NADH dehydrogenase subunit 2 (ND2) gene, partial cds.
ACCESSION   KTH524
VERSION
KEYWORDS    .
SOURCE      mitochondrion Bradypodion transvaalense
  ORGANISM  Bradypodion transvaalense
            Eukaryota; Metazoa; Chordata; Craniata; Vertebrata; Euteleostomi;
            Lepidosauria; Squamata; Bifurcata; Unidentata; Episquamata;
            Toxicofera; Iguania; Acrodonta; Chamaeleonidae; Bradypodion.
REFERENCE   1  (bases 1 to 1026)
  AUTHORS   Main,D.C., Taft,J.M., Geneva,A.J., Jansen van Vuuren,B. and
            Tolley,K.A.
  TITLE     More is not always better: the efficacy of single mitochondrial
            genes at reconciling the complete mitogenome phylogeny
  JOURNAL   unpublished
REFERENCE   2  (bases 1 to 1026)
  AUTHORS   Main,D.C., Taft,J.M., Geneva,A.J., Jansen van Vuuren,B. and
            Tolley,K.A.
  TITLE     Direct Submission
  JOURNAL   Submitted (18-OCT-2023) Zoology, University of Johannesburg, Cnr
            Kingsway and University Road Auckland Park, Johannesburg, Gauteng
            2195, South Africa
COMMENT     Bankit Comment: ALT EMAIL:201327040@student.uj.ac.za
            Bankit Comment: TAX: Yes, new species/combinations; SEE ATTACHMENT
            Bankit Comment: TOTAL # OF SEQS:44
            Bankit Comment: FeatPropSourceSeq:KTH288
            
            ##Assembly-Data-START##
            Assembly Method       :: Novoplasty v. 4.3.1
            Sequencing Technology :: Illumina
            ##Assembly-Data-END##
FEATURES             Location/Qualifiers
     source          1..1026
                     /organism="Bradypodion transvaalense"
                     /organelle="mitochondrion"
                     /mol_type="genomic DNA"
                     /isolation_source="Mt Sheba Forest, Mpumalanga"
                     /bio_material="PEM R17523"
                     /db_xref="taxon:179889"
                     /country="South Africa"
                     /note="Eukaryota; Metazoa; Chordata; Craniata; Vertebrata;
                     Euteleostomi;## Lepidosauria; Squamata; Bifurcata;
                     Unidentata; Episquamata;## Toxicofera; Iguania; Acrodonta;
                     Chamaeleonidae; Bradypodion."
     gene            <1..>1026
                     /gene="ND2"
     CDS             <1..>1026
                     /gene="ND2"
                     /EC_number="7.1.1.2"
                     /codon_start=1
                     /transl_table=2
                     /product="NADH-ubiquinone oxidoreductase chain 2"
                     /translation="LNPLTQLMISTNLILGTIITASSHHWLPAWAGLELNMLSILVII
                     MKPKHPRAAEAAIKYFLTQTIASTMMLFSSTINAIQTGQWNISLMTDKYACTILLLAM
                     TMKIGAAPIYFWLPEVMQGTTTSTALIIATWQKIAPISILFMTYNHLPPKIMLTIGIL
                     STIIGGWGSINQTHLQKLMAYSSITNLGWTMVIFLSSPLIATINIAIYMMMLIPTFMF
                     IKKMSLKTLRDASTTWTSSPMASTLLALMLLSLSGLPPLTGFTPKLMIVNGLVAQNLT
                     PIATTMVMVSLISLFFYIRTTYITTMTTPPIMLPITTKWRLFSPPQKLTSPLILLSLM
                     TLPLFPIL"
BASE COUNT      366 a    288 c     95 g    277 t
ORIGIN      
        1 ttgaacccac taacccaact aataatttca accaacctaa ttcttggaac aattattacc
       61 gcctcaagcc accactgact accagcctga gccggcctag aactaaacat attatctatc
      121 ctagtaatta ttataaaacc caaacaccca cgtgctgccg aagcagcaat taaatacttc
      181 ttaacccaaa caattgcctc aaccataata ttattttcaa gcacaattaa tgcaatccaa
      241 acaggacaat gaaatatctc tttaataaca gacaaatacg cctgcacaat tcttctatta
      301 gccataacaa taaaaattgg ggctgctcca atttacttct gacttccaga agttatacaa
      361 ggcaccacaa catcaaccgc ccttatcatc gccacatgac aaaaaatcgc cccaatttca
      421 attttattca taacctacaa ccacctaccc cccaaaatca tactaaccat cggaatttta
      481 tcaactatca ttggtggatg agggagcatt aaccaaaccc acctacaaaa actgatagca
      541 tactcatcaa tcacaaacct tggctgaact atagtaattt ttttatcctc acccctcatc
      601 gcaacaatta atattgctat ttacataata atacttatcc caacatttat atttattaaa
      661 aaaatatcat taaaaacact tcgagatgca tcaaccacat gaacatcatc ccccatggca
      721 agcaccctgc tagcactaat acttctttcg ctaagcggac ttccaccgtt gacaggattt
      781 accccaaaac ttataattgt aaacggactg gttgcacaaa acctaactcc tatcgcaaca
      841 acaatggtta tagtatccct aattagcctg ttcttttata ttcgaacaac ctacattact
      901 acaataacta cacctccaat tatactaccc atcacaacaa aatgacgtct tttctcaccc
      961 ccacaaaaat taacatcacc actcatccta ctgtcactta taacccttcc actatttcca
     1021 atccta
//
LOCUS       KTH529                  1026 bp    DNA     linear   VRT 18-OCT-2023
DEFINITION  NADH dehydrogenase subunit 2 (ND2) gene, partial cds.
ACCESSION   KTH529
VERSION
KEYWORDS    .
SOURCE      mitochondrion Bradypodion transvaalense
  ORGANISM  Bradypodion transvaalense
            Eukaryota; Metazoa; Chordata; Craniata; Vertebrata; Euteleostomi;
            Lepidosauria; Squamata; Bifurcata; Unidentata; Episquamata;
            Toxicofera; Iguania; Acrodonta; Chamaeleonidae; Bradypodion.
REFERENCE   1  (bases 1 to 1026)
  AUTHORS   Main,D.C., Taft,J.M., Geneva,A.J., Jansen van Vuuren,B. and
            Tolley,K.A.
  TITLE     More is not always better: the efficacy of single mitochondrial
            genes at reconciling the complete mitogenome phylogeny
  JOURNAL   unpublished
REFERENCE   2  (bases 1 to 1026)
  AUTHORS   Main,D.C., Taft,J.M., Geneva,A.J., Jansen van Vuuren,B. and
            Tolley,K.A.
  TITLE     Direct Submission
  JOURNAL   Submitted (18-OCT-2023) Zoology, University of Johannesburg, Cnr
            Kingsway and University Road Auckland Park, Johannesburg, Gauteng
            2195, South Africa
COMMENT     Bankit Comment: ALT EMAIL:201327040@student.uj.ac.za
            Bankit Comment: TAX: Yes, new species/combinations; SEE ATTACHMENT
            Bankit Comment: TOTAL # OF SEQS:44
            Bankit Comment: FeatPropSourceSeq:KTH288
            
            ##Assembly-Data-START##
            Assembly Method       :: Novoplasty v. 4.3.1
            Sequencing Technology :: Illumina
            ##Assembly-Data-END##
FEATURES             Location/Qualifiers
     source          1..1026
                     /organism="Bradypodion transvaalense"
                     /organelle="mitochondrion"
                     /mol_type="genomic DNA"
                     /isolation_source="Mt Sheba Forest, Mpumalanga"
                     /bio_material="PEM R17522"
                     /db_xref="taxon:179889"
                     /country="South Africa"
                     /note="Eukaryota; Metazoa; Chordata; Craniata; Vertebrata;
                     Euteleostomi;## Lepidosauria; Squamata; Bifurcata;
                     Unidentata; Episquamata;## Toxicofera; Iguania; Acrodonta;
                     Chamaeleonidae; Bradypodion."
     gene            <1..>1026
                     /gene="ND2"
     CDS             <1..>1026
                     /gene="ND2"
                     /EC_number="7.1.1.2"
                     /codon_start=1
                     /transl_table=2
                     /product="NADH-ubiquinone oxidoreductase chain 2"
                     /translation="LNPLTQLMISTNLILGTIITASSHHWLPAWAGLELNMLSILVII
                     MKPKHPRAAEAAIKYFLTQTIASTMMLFSSTINAIQTGQWNISLMTDKYACTILLLAM
                     TMKIGAAPIYFWLPEVMQGTTTSTALIIATWQKIAPISILFMTYNHLPPKIMLTIGIL
                     STIIGGWGSINQTHLQKLMAYSSITNLGWTMVIFLSSPLIATINIAIYMMMLIPTFMF
                     IKKMSLKTLRDASTTWTSSPMASTLLALMLLSLSGLPPLTGFTPKLMIVNGLVAQNLT
                     PIATTMVMVSLISLFFYIRTTYITTMTTPPIMLPITTKWRLFSPPQKLTSPLILLSLM
                     TLPLFPIL"
BASE COUNT      366 a    288 c     95 g    277 t
ORIGIN      
        1 ttgaacccac taacccaact aataatttca accaacctaa ttcttggaac aattattacc
       61 gcctcaagcc accactgact accagcctga gccggcctag aactaaacat attatctatc
      121 ctagtaatta ttataaaacc caaacaccca cgtgctgccg aagcagcaat taaatacttc
      181 ttaacccaaa caattgcctc aaccataata ttattttcaa gcacaattaa tgcaatccaa
      241 acaggacaat gaaatatctc tttaataaca gacaaatacg cctgcacaat tcttctatta
      301 gccataacaa taaaaattgg ggctgctcca atttacttct gacttccaga agttatacaa
      361 ggcaccacaa catcaaccgc ccttatcatc gccacatgac aaaaaatcgc cccaatttca
      421 attttattca taacctacaa ccacctaccc cccaaaatca tactaaccat cggaatttta
      481 tcaactatca ttggtggatg agggagcatt aaccaaaccc acctacaaaa actgatagca
      541 tactcatcaa tcacaaacct tggctgaact atagtaattt ttttatcctc acccctcatc
      601 gcaacaatta atattgctat ttacataata atacttatcc caacatttat atttattaaa
      661 aaaatatcat taaaaacact tcgagatgca tcaaccacat gaacatcatc ccccatggca
      721 agcaccctgc tagcactaat acttctttcg ctaagcggac ttccaccgtt gacaggattt
      781 accccaaaac ttataattgt aaacggactg gttgcacaaa acctaactcc tatcgcaaca
      841 acaatggtta tagtatccct aattagcctg ttcttttata ttcgaacaac ctacattact
      901 acaataacta cacctccaat tatactaccc atcacaacaa aatgacgtct tttctcaccc
      961 ccacaaaaat taacatcacc actcatccta ctgtcactta taacccttcc actatttcca
     1021 atccta
//
LOCUS       TD52                    1026 bp    DNA     linear   VRT 18-OCT-2023
DEFINITION  NADH dehydrogenase subunit 2 (ND2) gene, partial cds.
ACCESSION   TD52
VERSION
KEYWORDS    .
SOURCE      mitochondrion Bradypodion thamnobates
  ORGANISM  Bradypodion thamnobates
            Eukaryota; Metazoa; Chordata; Craniata; Vertebrata; Euteleostomi;
            Lepidosauria; Squamata; Bifurcata; Unidentata; Episquamata;
            Toxicofera; Iguania; Acrodonta; Chamaeleonidae; Bradypodion.
REFERENCE   1  (bases 1 to 1026)
  AUTHORS   Main,D.C., Taft,J.M., Geneva,A.J., Jansen van Vuuren,B. and
            Tolley,K.A.
  TITLE     More is not always better: the efficacy of single mitochondrial
            genes at reconciling the complete mitogenome phylogeny
  JOURNAL   unpublished
REFERENCE   2  (bases 1 to 1026)
  AUTHORS   Main,D.C., Taft,J.M., Geneva,A.J., Jansen van Vuuren,B. and
            Tolley,K.A.
  TITLE     Direct Submission
  JOURNAL   Submitted (18-OCT-2023) Zoology, University of Johannesburg, Cnr
            Kingsway and University Road Auckland Park, Johannesburg, Gauteng
            2195, South Africa
COMMENT     Bankit Comment: ALT EMAIL:201327040@student.uj.ac.za
            Bankit Comment: TAX: Yes, new species/combinations; SEE ATTACHMENT
            Bankit Comment: TOTAL # OF SEQS:44
            Bankit Comment: FeatPropSourceSeq:KTH288
            
            ##Assembly-Data-START##
            Assembly Method       :: Novoplasty v. 4.3.1
            Sequencing Technology :: Illumina
            ##Assembly-Data-END##
FEATURES             Location/Qualifiers
     source          1..1026
                     /organism="Bradypodion thamnobates"
                     /organelle="mitochondrion"
                     /mol_type="genomic DNA"
                     /isolation_source="Dargle Valley, KwaZulu-Natal"
                     /bio_material="TD52"
                     /db_xref="taxon:230337"
                     /country="South Africa"
                     /note="Eukaryota; Metazoa; Chordata; Craniata; Vertebrata;
                     Euteleostomi;## Lepidosauria; Squamata; Bifurcata;
                     Unidentata; Episquamata;## Toxicofera; Iguania; Acrodonta;
                     Chamaeleonidae; Bradypodion."
     gene            <1..>1026
                     /gene="ND2"
     CDS             <1..>1026
                     /gene="ND2"
                     /EC_number="7.1.1.2"
                     /codon_start=1
                     /transl_table=2
                     /product="NADH-ubiquinone oxidoreductase chain 2"
                     /translation="LNPLTQLMILINLILGTIITASSHHWLLAWVGLELNTLSILVII
                     MKPKHPRAAEAAIKYFLTQSIASTMMLFSSTINAIQTGQWDISLMTDKYACTMLLLAM
                     TMKIGAAPIYFWLPEVMQGTTMSTALIIATWQKIAPISILFMTYNHLPPKIMMTIGIL
                     STIIGGWGSINQTHLRKLMAYSSITNLGWTMVIFSSSPLIATINIAIYMMMLIPTFMF
                     IKNLSLKTLRDTSTTWTSSPMASTFLALMLLSLSGLPPLTGFTPKLMIVNGLVTQNLT
                     PMATTMVMVSLISLFFYIRTTYISTMTTPPIMLPITMKWRLSSPQQKSASPLILLSLL
                     TTPLLPIL"
BASE COUNT      355 a    285 c    107 g    279 t
ORIGIN      
        1 ttgaacccac taacccaact aataatttta atcaacctaa ttcttggaac aattattacc
       61 gcctcgagcc accactggct attagcctga gtaggcctag agctaaacac attatccatc
      121 ctagtaatta ttataaaacc caaacaccca cgcgctgccg aagcagcaat taaatacttc
      181 ctaacccaat caattgcctc aaccataata ttattttcaa gcacaatcaa tgcaatccaa
      241 acaggacagt gagatatttc tttaatgaca gacaaatacg cctgcacaat actcctatta
      301 gctataacaa taaaaattgg agctgctcca atttacttct gacttccaga agttatacaa
      361 ggcaccacaa tatcaactgc cctcattatt gccacatgac aaaaaatcgc cccaatttca
      421 attttgttca taacctacaa ccacctgccc cctaaaatta taataaccat tggaatttta
      481 tcaactatca ttgggggctg gggaagcatt aatcaaaccc acctacgaaa actaatagca
      541 tactcatcaa tcacaaacct tggctggaca atggtaattt tttcatcctc accactcatc
      601 gcaacaatta atattgctat ttacataata atactcatcc caacattcat atttattaaa
      661 aacctgtcat taaaaacact tcgagatacg tcaaccacat gaacatcatc ccccatagca
      721 agcaccttct tagcactaat actactctcg ctaagcggac ttccaccatt aacagggttt
      781 accccaaaac ttatgattgt aaacgggctg gtcacacaaa acctaacccc tatagcaaca
      841 acaatggtta tagtatccct aattagcctg ttcttttata ttcgaacaac ctacatttct
      901 acaataacta cacccccaat tatgcttccc atcacaataa aatgacgcct ttcttcaccc
      961 caacaaaaat cagcatcacc acttatttta ctgtcacttt taaccacccc cctattgccc
     1021 atccta
//
LOCUS       JDC09-134               1026 bp    DNA     linear   VRT 18-OCT-2023
DEFINITION  NADH dehydrogenase subunit 2 (ND2) gene, partial cds.
ACCESSION   JDC09-134
VERSION
KEYWORDS    .
SOURCE      mitochondrion Bradypodion thamnobates
  ORGANISM  Bradypodion thamnobates
            Eukaryota; Metazoa; Chordata; Craniata; Vertebrata; Euteleostomi;
            Lepidosauria; Squamata; Bifurcata; Unidentata; Episquamata;
            Toxicofera; Iguania; Acrodonta; Chamaeleonidae; Bradypodion.
REFERENCE   1  (bases 1 to 1026)
  AUTHORS   Main,D.C., Taft,J.M., Geneva,A.J., Jansen van Vuuren,B. and
            Tolley,K.A.
  TITLE     More is not always better: the efficacy of single mitochondrial
            genes at reconciling the complete mitogenome phylogeny
  JOURNAL   unpublished
REFERENCE   2  (bases 1 to 1026)
  AUTHORS   Main,D.C., Taft,J.M., Geneva,A.J., Jansen van Vuuren,B. and
            Tolley,K.A.
  TITLE     Direct Submission
  JOURNAL   Submitted (18-OCT-2023) Zoology, University of Johannesburg, Cnr
            Kingsway and University Road Auckland Park, Johannesburg, Gauteng
            2195, South Africa
COMMENT     Bankit Comment: ALT EMAIL:201327040@student.uj.ac.za
            Bankit Comment: TAX: Yes, new species/combinations; SEE ATTACHMENT
            Bankit Comment: TOTAL # OF SEQS:44
            Bankit Comment: FeatPropSourceSeq:KTH288
            
            ##Assembly-Data-START##
            Assembly Method       :: Novoplasty v. 4.3.1
            Sequencing Technology :: Illumina
            ##Assembly-Data-END##
FEATURES             Location/Qualifiers
     source          1..1026
                     /organism="Bradypodion thamnobates"
                     /organelle="mitochondrion"
                     /mol_type="genomic DNA"
                     /isolation_source="Boston, KwaZulu-Natal"
                     /bio_material="JDC09-134"
                     /db_xref="taxon:230337"
                     /country="South Africa"
                     /note="Eukaryota; Metazoa; Chordata; Craniata; Vertebrata;
                     Euteleostomi;## Lepidosauria; Squamata; Bifurcata;
                     Unidentata; Episquamata;## Toxicofera; Iguania; Acrodonta;
                     Chamaeleonidae; Bradypodion."
     gene            <1..>1026
                     /gene="ND2"
     CDS             <1..>1026
                     /gene="ND2"
                     /EC_number="7.1.1.2"
                     /codon_start=1
                     /transl_table=2
                     /product="NADH-ubiquinone oxidoreductase chain 2"
                     /translation="LNPLTQLMILTNLILGTIITASSHHWLLAWAGLELNTLSILVII
                     MKPKHPRAAEAAIKYFLTQSIASTMMLFSSTINAIQTGQWDISLMTDKYACTMLLLAM
                     TMKIGAAPIYFWLPEVMQGTTMSTALIIATWQKIAPISILFMTYNHLPPKIMMTIGIL
                     STIIGGWGSINQTHLRKLMAYSSITNLGWTMVIFSSSPLIATINIAIYMMMLIPTFMF
                     IKNLSLKTLRDTSTTWTSSPMASTFLALMLLSLSGLPPLTGFTPKLMIVNGLVTQNLT
                     PMATTMVMVSLISLFFYIRTTYISTMTTPPIMLPITMKWRLSSPQQKSASPLILLSLM
                     TTPLLPIL"
BASE COUNT      355 a    283 c    107 g    281 t
ORIGIN      
        1 ttgaacccac taacccaact aataatttta accaacctaa ttcttggaac aattattacc
       61 gcctcgagcc accactggct attagcctga gcaggcctag agctaaacac attatccatc
      121 ctagtaatta ttataaaacc taaacaccca cgcgctgccg aagcagcaat taaatacttc
      181 ctaacccaat caattgcctc aaccataata ttattttcaa gcacaatcaa tgcaatccaa
      241 acaggacagt gagatatttc tttaatgaca gacaaatacg cctgcacaat actcctatta
      301 gctataacaa taaaaattgg agctgctcca atttacttct gacttccaga agttatacaa
      361 ggcaccacaa tatcaactgc cctcattatt gccacatgac aaaaaatcgc cccaatttca
      421 attttgttca taacctacaa ccacctgccc cctaaaatca taataaccat tggaatttta
      481 tcaactatta ttggggggtg gggaagcatt aatcaaaccc acctacgtaa actaatagca
      541 tactcatcaa tcacaaacct tggctgaaca atggtaattt tttcatcctc acccctcatc
      601 gcaacaatta atattgctat ttacataata atactcatcc caacattcat atttattaaa
      661 aacctgtcat taaaaacact tcgagataca tcaaccacat gaacgtcatc ccccatagca
      721 agcaccttct tagcactaat actactctcg ctaagcggac ttccaccatt aacagggttt
      781 accccaaaac ttatgattgt aaacgggctg gttacacaaa acctaacccc tatagcaaca
      841 acaatggtta tagtatccct aattagcctg ttcttttata ttcgaacaac ctacatttct
      901 acaataacta cacccccaat tatgcttccc attacaataa aatgacgcct ttcttcaccc
      961 caacaaaaat cagcatcacc acttatttta ctgtcactta taaccacccc cttattgccc
     1021 atccta
//
