# Supplementary material for: The efficacy of single mitochondrial genes at reconciling the complete mitogenome phylogeny—a case study on dwarf chameleons
Source: PeerJ. 2024 Apr 30;12:e17076. doi: 10.7717/peerj.17076 (PMC11067893; doi:10.7717/peerj.17076)
Supplement: Supplemental Information 3 [file peerj-12-17076-s003.gz › peerj-12-17076-s003]

LOCUS       AMDSF219                 345 bp    DNA     linear   VRT 18-OCT-2023
DEFINITION  NADH dehydrogenase subunit 3 (ND3) gene, partial cds.
ACCESSION   AMDSF219
VERSION
KEYWORDS    .
SOURCE      mitochondrion Bradypodion transvaalense
  ORGANISM  Bradypodion transvaalense
            Eukaryota; Metazoa; Chordata; Craniata; Vertebrata; Euteleostomi;
            Lepidosauria; Squamata; Bifurcata; Unidentata; Episquamata;
            Toxicofera; Iguania; Acrodonta; Chamaeleonidae; Bradypodion.
REFERENCE   1  (bases 1 to 345)
  AUTHORS   Main,D.C., Taft,J.M., Geneva,A.J., Jansen van Vuuren,B. and
            Tolley,K.A.
  TITLE     More is not always better: the efficacy of single mitochondrial
            genes at reconciling the complete mitogenome phylogeny
  JOURNAL   unpublished
REFERENCE   2  (bases 1 to 345)
  AUTHORS   Main,D.C., Taft,J.M., Geneva,A.J., Jansen van Vuuren,B. and
            Tolley,K.A.
  TITLE     Direct Submission
  JOURNAL   Submitted (18-OCT-2023) Zoology, University of Johannesburg, Cnr
            Kingsway and University Road Auckland Park, Johannesburg, Gauteng
            2195, South Africa
COMMENT     Bankit Comment: ALT EMAIL:201327040@student.uj.ac.za
            Bankit Comment: TAX: Yes, new species/combinations; SEE ATTACHMENT
            Bankit Comment: TOTAL # OF SEQS:44
            Bankit Comment: FeatPropSourceSeq:AMDSF219
            
            ##Assembly-Data-START##
            Assembly Method       :: Novoplasty v. 4.3.1
            Sequencing Technology :: Illumina
            ##Assembly-Data-END##
FEATURES             Location/Qualifiers
     source          1..345
                     /organism="Bradypodion transvaalense"
                     /organelle="mitochondrion"
                     /mol_type="genomic DNA"
                     /isolation_source="Graskop, Mpumalanga"
                     /bio_material="AMDSF219"
                     /db_xref="taxon:179889"
                     /country="South Africa"
                     /note="Eukaryota; Metazoa; Chordata; Craniata; Vertebrata;
                     Euteleostomi;## Lepidosauria; Squamata; Bifurcata;
                     Unidentata; Episquamata;## Toxicofera; Iguania; Acrodonta;
                     Chamaeleonidae; Bradypodion."
     gene            <1..>345
                     /gene="ND3"
     CDS             <1..>345
                     /gene="ND3"
                     /EC_number="7.1.1.2"
                     /codon_start=1
                     /transl_table=2
                     /product="NADH-ubiquinone oxidoreductase chain 3"
                     /translation="INLVTTLLISLLIPMALIIISHWMPQVLPDTEKLSPYECGFDPL
                     GSARLPFSLQFFLIAIFFLIFDLEIALLLPLPWAINTTTPTMTTMWTLTIIVLLTLGL
                     IYEWTQGALDWTK"
BASE COUNT      113 a     86 c     36 g    110 t
ORIGIN      
        1 attaatttag taaccacact cttaatttca cttctaattc caatagcact aattattatt
       61 agccactgaa taccacaagt actacctgat acagaaaaac tatccccata cgaatgtgga
      121 tttgaccccc taggaagtgc acgtcttcca ttttcattac aatttttttt aattgcaatt
      181 ttcttcttaa tcttcgacct agaaattgcc ctacttctac ctctaccgtg agcaattaat
      241 actacaaccc ccacaataac tactatatga acactaacca ttattgttct tctgacccta
      301 ggactaattt atgaatgaac tcaaggcgcc ctagactgaa caaaa
//
LOCUS       ATTENTBT1                345 bp    DNA     linear   VRT 18-OCT-2023
DEFINITION  NADH dehydrogenase subunit 3 (ND3) gene, partial cds.
ACCESSION   ATTENTBT1
VERSION
KEYWORDS    .
SOURCE      mitochondrion Bradypodion transvaalense
  ORGANISM  Bradypodion transvaalense
            Eukaryota; Metazoa; Chordata; Craniata; Vertebrata; Euteleostomi;
            Lepidosauria; Squamata; Bifurcata; Unidentata; Episquamata;
            Toxicofera; Iguania; Acrodonta; Chamaeleonidae; Bradypodion.
REFERENCE   1  (bases 1 to 345)
  AUTHORS   Main,D.C., Taft,J.M., Geneva,A.J., Jansen van Vuuren,B. and
            Tolley,K.A.
  TITLE     More is not always better: the efficacy of single mitochondrial
            genes at reconciling the complete mitogenome phylogeny
  JOURNAL   unpublished
REFERENCE   2  (bases 1 to 345)
  AUTHORS   Main,D.C., Taft,J.M., Geneva,A.J., Jansen van Vuuren,B. and
            Tolley,K.A.
  TITLE     Direct Submission
  JOURNAL   Submitted (18-OCT-2023) Zoology, University of Johannesburg, Cnr
            Kingsway and University Road Auckland Park, Johannesburg, Gauteng
            2195, South Africa
COMMENT     Bankit Comment: ALT EMAIL:201327040@student.uj.ac.za
            Bankit Comment: TAX: Yes, new species/combinations; SEE ATTACHMENT
            Bankit Comment: TOTAL # OF SEQS:44
            Bankit Comment: FeatPropSourceSeq:AMDSF219
            
            ##Assembly-Data-START##
            Assembly Method       :: Novoplasty v. 4.3.1
            Sequencing Technology :: Illumina
            ##Assembly-Data-END##
FEATURES             Location/Qualifiers
     source          1..345
                     /organism="Bradypodion transvaalense"
                     /organelle="mitochondrion"
                     /mol_type="genomic DNA"
                     /isolation_source="Soutpansberg, Entabeni, Limpopo"
                     /bio_material="ATENTBT1"
                     /db_xref="taxon:179889"
                     /country="South Africa"
                     /note="Eukaryota; Metazoa; Chordata; Craniata; Vertebrata;
                     Euteleostomi;## Lepidosauria; Squamata; Bifurcata;
                     Unidentata; Episquamata;## Toxicofera; Iguania; Acrodonta;
                     Chamaeleonidae; Bradypodion."
     gene            <1..>345
                     /gene="ND3"
     CDS             <1..>345
                     /gene="ND3"
                     /EC_number="7.1.1.2"
                     /codon_start=1
                     /transl_table=2
                     /product="NADH-ubiquinone oxidoreductase chain 3"
                     /translation="INLVTTLLISLLIPMALIIISHWMPQVLPDTEKLSPYECGFDPL
                     GNARLPFSLQFFLIAIFFLIFDLEIALLLPLPWAINTTTPTTTTMWTLTIIVLLTLGL
                     IYEWTQGALDWTK"
BASE COUNT      113 a     86 c     37 g    109 t
ORIGIN      
        1 attaatttag taactacact cttaatctca cttctaattc caatagcact aattattatt
       61 agccactgaa taccacaagt actaccggat acagaaaaac tatccccgta cgaatgtgga
      121 tttgaccccc taggaaatgc acgtcttcca ttttcattac aatttttttt aattgcaatt
      181 ttcttcttaa tcttcgactt agaaattgcc ctacttctac ctctaccgtg agcaattaat
      241 actacaaccc ccacaacaac tactatatga acactaacca ttattgttct tctgacccta
      301 ggactaattt atgaatgaac tcaaggcgcc ctagactgaa caaaa
//
LOCUS       Cham503                  345 bp    DNA     linear   VRT 18-OCT-2023
DEFINITION  NADH dehydrogenase subunit 3 (ND3) gene, partial cds.
ACCESSION   Cham503
VERSION
KEYWORDS    .
SOURCE      mitochondrion Bradypodion caffer
  ORGANISM  Bradypodion caffer
            Eukaryota; Metazoa; Chordata; Craniata; Vertebrata; Euteleostomi;
            Lepidosauria; Squamata; Bifurcata; Unidentata; Episquamata;
            Toxicofera; Iguania; Acrodonta; Chamaeleonidae; Bradypodion.
REFERENCE   1  (bases 1 to 345)
  AUTHORS   Main,D.C., Taft,J.M., Geneva,A.J., Jansen van Vuuren,B. and
            Tolley,K.A.
  TITLE     More is not always better: the efficacy of single mitochondrial
            genes at reconciling the complete mitogenome phylogeny
  JOURNAL   unpublished
REFERENCE   2  (bases 1 to 345)
  AUTHORS   Main,D.C., Taft,J.M., Geneva,A.J., Jansen van Vuuren,B. and
            Tolley,K.A.
  TITLE     Direct Submission
  JOURNAL   Submitted (18-OCT-2023) Zoology, University of Johannesburg, Cnr
            Kingsway and University Road Auckland Park, Johannesburg, Gauteng
            2195, South Africa
COMMENT     Bankit Comment: ALT EMAIL:201327040@student.uj.ac.za
            Bankit Comment: TAX: Yes, new species/combinations; SEE ATTACHMENT
            Bankit Comment: TOTAL # OF SEQS:44
            Bankit Comment: FeatPropSourceSeq:AMDSF219
            
            ##Assembly-Data-START##
            Assembly Method       :: Novoplasty v. 4.3.1
            Sequencing Technology :: Illumina
            ##Assembly-Data-END##
FEATURES             Location/Qualifiers
     source          1..345
                     /organism="Bradypodion caffer"
                     /organelle="mitochondrion"
                     /mol_type="genomic DNA"
                     /isolation_source="Hluleka Nature Reserve, Eastern Cape"
                     /bio_material="PEM R22146"
                     /db_xref="taxon:230336"
                     /country="South Africa"
                     /note="Eukaryota; Metazoa; Chordata; Craniata; Vertebrata;
                     Euteleostomi;## Lepidosauria; Squamata; Bifurcata;
                     Unidentata; Episquamata;## Toxicofera; Iguania; Acrodonta;
                     Chamaeleonidae; Bradypodion."
     gene            <1..>345
                     /gene="ND3"
     CDS             <1..>345
                     /gene="ND3"
                     /EC_number="7.1.1.2"
                     /codon_start=1
                     /transl_table=2
                     /product="NADH-ubiquinone oxidoreductase chain 3"
                     /translation="INLVTTLLISLLIPMALIIISHWMPQVLPDTEKLSPYECGFDPL
                     GNARLPFSLQFFLIAIFFLIFDLEIALLLPLPWAINTSTPTTTTLWTLTIIVLLTLGL
                     IYEWTQGALDWTK"
BASE COUNT      110 a     91 c     37 g    107 t
ORIGIN      
        1 atcaatttag taactacact cctaatttca cttctaatcc caatagcatt aattattatt
       61 agccattgaa tgccacaagt attaccagat acagaaaaac tatcccccta cgaatgcgga
      121 tttgaccccc taggaaatgc ccgtctccca ttctcgttac aatttttttt aattgcaatt
      181 tttttcttaa tcttcgattt agaaattgcc ctacttctac ccctaccatg agcaatcaat
      241 acttcaaccc ccacaacaac tactctatga acactgacca tcattgttct tctgacacta
      301 ggactaattt atgaatgaac tcaaggcgcc ctagactgaa caaaa
//
LOCUS       Cham509                  345 bp    DNA     linear   VRT 18-OCT-2023
DEFINITION  NADH dehydrogenase subunit 3 (ND3) gene, partial cds.
ACCESSION   Cham509
VERSION
KEYWORDS    .
SOURCE      mitochondrion Bradypodion caffer
  ORGANISM  Bradypodion caffer
            Eukaryota; Metazoa; Chordata; Craniata; Vertebrata; Euteleostomi;
            Lepidosauria; Squamata; Bifurcata; Unidentata; Episquamata;
            Toxicofera; Iguania; Acrodonta; Chamaeleonidae; Bradypodion.
REFERENCE   1  (bases 1 to 345)
  AUTHORS   Main,D.C., Taft,J.M., Geneva,A.J., Jansen van Vuuren,B. and
            Tolley,K.A.
  TITLE     More is not always better: the efficacy of single mitochondrial
            genes at reconciling the complete mitogenome phylogeny
  JOURNAL   unpublished
REFERENCE   2  (bases 1 to 345)
  AUTHORS   Main,D.C., Taft,J.M., Geneva,A.J., Jansen van Vuuren,B. and
            Tolley,K.A.
  TITLE     Direct Submission
  JOURNAL   Submitted (18-OCT-2023) Zoology, University of Johannesburg, Cnr
            Kingsway and University Road Auckland Park, Johannesburg, Gauteng
            2195, South Africa
COMMENT     Bankit Comment: ALT EMAIL:201327040@student.uj.ac.za
            Bankit Comment: TAX: Yes, new species/combinations; SEE ATTACHMENT
            Bankit Comment: TOTAL # OF SEQS:44
            Bankit Comment: FeatPropSourceSeq:AMDSF219
            
            ##Assembly-Data-START##
            Assembly Method       :: Novoplasty v. 4.3.1
            Sequencing Technology :: Illumina
            ##Assembly-Data-END##
FEATURES             Location/Qualifiers
     source          1..345
                     /organism="Bradypodion caffer"
                     /organelle="mitochondrion"
                     /mol_type="genomic DNA"
                     /isolation_source="Hluleka Nature Reserve, Eastern Cape"
                     /bio_material="PEM R22147"
                     /db_xref="taxon:230336"
                     /country="South Africa"
                     /note="Eukaryota; Metazoa; Chordata; Craniata; Vertebrata;
                     Euteleostomi;## Lepidosauria; Squamata; Bifurcata;
                     Unidentata; Episquamata;## Toxicofera; Iguania; Acrodonta;
                     Chamaeleonidae; Bradypodion."
     gene            <1..>345
                     /gene="ND3"
     CDS             <1..>345
                     /gene="ND3"
                     /EC_number="7.1.1.2"
                     /codon_start=1
                     /transl_table=2
                     /product="NADH-ubiquinone oxidoreductase chain 3"
                     /translation="INLVTTLLISLLIPMALIIISHWMPQVLPDTEKLSPYECGFDPL
                     GNARLPFSLQFFLIAIFFLIFDLEIALLLPLPWAINTSTPTTTTLWTLTIIVLLTLGL
                     IYEWTQGALDWTK"
BASE COUNT      110 a     91 c     37 g    107 t
ORIGIN      
        1 atcaatttag taactacact cctaatttca cttctaatcc caatagcatt aattattatt
       61 agccattgaa tgccacaagt attaccagat acagaaaaac tatcccccta cgaatgcgga
      121 tttgaccccc taggaaatgc ccgtctccca ttctcgttac aatttttttt aattgcaatt
      181 tttttcttaa tcttcgattt agaaattgcc ctacttctac ccctaccatg agcaatcaat
      241 acttcaaccc ccacaacaac tactctatga acactgacca tcattgttct tctgacacta
      301 ggactaattt atgaatgaac tcaaggcgcc ctagactgaa caaaa
//
LOCUS       CT63                     345 bp    DNA     linear   VRT 18-OCT-2023
DEFINITION  NADH dehydrogenase subunit 3 (ND3) gene, partial cds.
ACCESSION   CT63
VERSION
KEYWORDS    .
SOURCE      mitochondrion Bradypodion transvaalense
  ORGANISM  Bradypodion transvaalense
            Eukaryota; Metazoa; Chordata; Craniata; Vertebrata; Euteleostomi;
            Lepidosauria; Squamata; Bifurcata; Unidentata; Episquamata;
            Toxicofera; Iguania; Acrodonta; Chamaeleonidae; Bradypodion.
REFERENCE   1  (bases 1 to 345)
  AUTHORS   Main,D.C., Taft,J.M., Geneva,A.J., Jansen van Vuuren,B. and
            Tolley,K.A.
  TITLE     More is not always better: the efficacy of single mitochondrial
            genes at reconciling the complete mitogenome phylogeny
  JOURNAL   unpublished
REFERENCE   2  (bases 1 to 345)
  AUTHORS   Main,D.C., Taft,J.M., Geneva,A.J., Jansen van Vuuren,B. and
            Tolley,K.A.
  TITLE     Direct Submission
  JOURNAL   Submitted (18-OCT-2023) Zoology, University of Johannesburg, Cnr
            Kingsway and University Road Auckland Park, Johannesburg, Gauteng
            2195, South Africa
COMMENT     Bankit Comment: ALT EMAIL:201327040@student.uj.ac.za
            Bankit Comment: TAX: Yes, new species/combinations; SEE ATTACHMENT
            Bankit Comment: TOTAL # OF SEQS:44
            Bankit Comment: FeatPropSourceSeq:AMDSF219
            
            ##Assembly-Data-START##
            Assembly Method       :: Novoplasty v. 4.3.1
            Sequencing Technology :: Illumina
            ##Assembly-Data-END##
FEATURES             Location/Qualifiers
     source          1..345
                     /organism="Bradypodion transvaalense"
                     /organelle="mitochondrion"
                     /mol_type="genomic DNA"
                     /isolation_source="Hendriksdal off R37, Mpumalanga"
                     /bio_material="PEM R5688"
                     /db_xref="taxon:179889"
                     /country="South Africa"
                     /note="Eukaryota; Metazoa; Chordata; Craniata; Vertebrata;
                     Euteleostomi;## Lepidosauria; Squamata; Bifurcata;
                     Unidentata; Episquamata;## Toxicofera; Iguania; Acrodonta;
                     Chamaeleonidae; Bradypodion."
     gene            <1..>345
                     /gene="ND3"
     CDS             <1..>345
                     /gene="ND3"
                     /EC_number="7.1.1.2"
                     /codon_start=1
                     /transl_table=2
                     /product="NADH-ubiquinone oxidoreductase chain 3"
                     /translation="INLVTTLLISLLIPMALIIISHWMPQVLPDTEKLSPYECGFDPL
                     GSARLPFSLQFFLIAIFFLIFDLEIALLLPLPWAINTTTPTTTTMWTLTIIVLLTLGL
                     IYEWTQGALDWTK"
BASE COUNT      113 a     87 c     36 g    109 t
ORIGIN      
        1 attaatttag taaccacact cttaatttca cttctaattc caatagcact aattattatt
       61 agccactgaa taccacaagt actacctgat acagaaaaac tatccccata cgaatgtgga
      121 tttgaccccc taggaagtgc acgtcttcca ttttcattac aatttttttt aattgcaatt
      181 ttcttcttaa tcttcgacct agaaattgcc ctacttctac ctctaccgtg agcaattaat
      241 actacaaccc ccacaacaac tactatatga acactaacca ttattgttct tctgacccta
      301 ggactaattt atgaatgaac tcaaggcgcc ctagactgaa caaaa
//
LOCUS       CT359                    345 bp    DNA     linear   VRT 18-OCT-2023
DEFINITION  NADH dehydrogenase subunit 3 (ND3) gene, partial cds.
ACCESSION   CT359
VERSION
KEYWORDS    .
SOURCE      mitochondrion Bradypodion caeruleogula (Eshowe dwarf chameleon)
  ORGANISM  Bradypodion caeruleogula
            Eukaryota; Metazoa; Chordata; Craniata; Vertebrata; Euteleostomi;
            Lepidosauria; Squamata; Bifurcata; Unidentata; Episquamata;
            Toxicofera; Iguania; Acrodonta; Chamaeleonidae; Bradypodion.
REFERENCE   1  (bases 1 to 345)
  AUTHORS   Main,D.C., Taft,J.M., Geneva,A.J., Jansen van Vuuren,B. and
            Tolley,K.A.
  TITLE     More is not always better: the efficacy of single mitochondrial
            genes at reconciling the complete mitogenome phylogeny
  JOURNAL   unpublished
REFERENCE   2  (bases 1 to 345)
  AUTHORS   Main,D.C., Taft,J.M., Geneva,A.J., Jansen van Vuuren,B. and
            Tolley,K.A.
  TITLE     Direct Submission
  JOURNAL   Submitted (18-OCT-2023) Zoology, University of Johannesburg, Cnr
            Kingsway and University Road Auckland Park, Johannesburg, Gauteng
            2195, South Africa
COMMENT     Bankit Comment: ALT EMAIL:201327040@student.uj.ac.za
            Bankit Comment: TAX: Yes, new species/combinations; SEE ATTACHMENT
            Bankit Comment: TOTAL # OF SEQS:44
            Bankit Comment: FeatPropSourceSeq:AMDSF219
            
            ##Assembly-Data-START##
            Assembly Method       :: Novoplasty v. 4.3.1
            Sequencing Technology :: Illumina
            ##Assembly-Data-END##
FEATURES             Location/Qualifiers
     source          1..345
                     /organism="Bradypodion caeruleogula"
                     /organelle="mitochondrion"
                     /mol_type="genomic DNA"
                     /isolation_source="Ngoya Forest, KwaZulu-Natal"
                     /bio_material="CT359"
                     /db_xref="taxon:1263117"
                     /country="South Africa"
                     /note="Eukaryota; Metazoa; Chordata; Craniata; Vertebrata;
                     Euteleostomi;## Lepidosauria; Squamata; Bifurcata;
                     Unidentata; Episquamata;## Toxicofera; Iguania; Acrodonta;
                     Chamaeleonidae; Bradypodion."
     gene            <1..>345
                     /gene="ND3"
     CDS             <1..>345
                     /gene="ND3"
                     /EC_number="7.1.1.2"
                     /codon_start=1
                     /transl_table=2
                     /product="NADH-ubiquinone oxidoreductase chain 3"
                     /translation="INLVTTLLISLLIPMALIIISHWMPQMLPDTEKLSPYECGFDPL
                     GNARLPFSLQFFLIAIFFLIFDLEIALLLPLPWAINTTTPTTTTVWTLTIIVILTLGL
                     IYEWTQGALDWXX"
BASE COUNT      106 a     80 c     40 g    113 t      6 others
ORIGIN      
        1 atcaacttag taaccacact cttaatttca cttctaattc caatggcact aattattatt
       61 agccactgaa tacctcagat actgccagat acagaaaaat tatccccata cgaatgtgga
      121 tttgaccccc taggaaatgc acgtcttcca ttttcattac aattcttttt aattgcaatt
      181 ttctttttaa ttttcgactt agaaattgcc ctacttttac ctctaccatg agcaattaat
      241 actacaaccc ccacaacaac tactgtatga acattgacca ttattgttat tctgacactg
      301 ggattaattt atgaatgaac tcagggcgcc ctagactgan nnnnn
//
LOCUS       FP527                    345 bp    DNA     linear   VRT 18-OCT-2023
DEFINITION  NADH dehydrogenase subunit 3 (ND3) gene, partial cds.
ACCESSION   FP527
VERSION
KEYWORDS    .
SOURCE      mitochondrion Bradypodion barbatulum
  ORGANISM  Bradypodion barbatulum
            Eukaryota; Metazoa; Chordata; Craniata; Vertebrata; Euteleostomi;
            Lepidosauria; Squamata; Bifurcata; Unidentata; Episquamata;
            Toxicofera; Iguania; Acrodonta; Chamaeleonidae; Bradypodion.
REFERENCE   1  (bases 1 to 345)
  AUTHORS   Main,D.C., Taft,J.M., Geneva,A.J., Jansen van Vuuren,B. and
            Tolley,K.A.
  TITLE     More is not always better: the efficacy of single mitochondrial
            genes at reconciling the complete mitogenome phylogeny
  JOURNAL   unpublished
REFERENCE   2  (bases 1 to 345)
  AUTHORS   Main,D.C., Taft,J.M., Geneva,A.J., Jansen van Vuuren,B. and
            Tolley,K.A.
  TITLE     Direct Submission
  JOURNAL   Submitted (18-OCT-2023) Zoology, University of Johannesburg, Cnr
            Kingsway and University Road Auckland Park, Johannesburg, Gauteng
            2195, South Africa
COMMENT     Bankit Comment: ALT EMAIL:201327040@student.uj.ac.za
            Bankit Comment: TAX: Yes, new species/combinations; SEE ATTACHMENT
            Bankit Comment: TOTAL # OF SEQS:44
            Bankit Comment: FeatPropSourceSeq:AMDSF219
            
            ##Assembly-Data-START##
            Assembly Method       :: Novoplasty v. 4.3.1
            Sequencing Technology :: Illumina
            ##Assembly-Data-END##
FEATURES             Location/Qualifiers
     source          1..345
                     /organism="Bradypodion barbatulum"
                     /organelle="mitochondrion"
                     /mol_type="genomic DNA"
                     /isolation_source="Southern slopes of Kouga Mountains,
                     Eastern Cape"
                     /bio_material="FP527"
                     /db_xref="taxon:2869582"
                     /country="South Africa"
                     /note="Eukaryota; Metazoa; Chordata; Craniata; Vertebrata;
                     Euteleostomi;## Lepidosauria; Squamata; Bifurcata;
                     Unidentata; Episquamata;## Toxicofera; Iguania; Acrodonta;
                     Chamaeleonidae; Bradypodion."
     gene            <1..>345
                     /gene="ND3"
     CDS             <1..>345
                     /gene="ND3"
                     /EC_number="7.1.1.2"
                     /codon_start=1
                     /transl_table=2
                     /product="NADH-ubiquinone oxidoreductase chain 3"
                     /translation="MNLVTTLLISLLIPMALIIISHWMPQVLPDTEKLSPYECGFDPL
                     GSARLPFSLQFFLIAIFFLIFDLEIALLLPLPWAINTTTPTMTTLWTLTIIILLTLGL
                     IYEWTQGALDWTK"
BASE COUNT      112 a     82 c     38 g    113 t
ORIGIN      
        1 ataaatttag taactacact cttaatttca ctcctaattc caatagcact aattattatt
       61 agccactgaa taccacaagt tcttccagat acagaaaaac tatccccata tgagtgtgga
      121 tttgacccac taggaagtgc acgtctccca ttctcgttac aatttttttt aattgcaatt
      181 tttttcttaa tctttgactt agaaattgct ttacttctac cgttaccgtg agcaattaat
      241 actacaaccc ctacaataac caccctatga acactaacca ttattattct tctcacacta
      301 ggactaattt atgaatggac tcaaggcgcc ctagactgaa caaaa
//
LOCUS       FP578A                   345 bp    DNA     linear       18-OCT-2023
DEFINITION  NADH dehydrogenase subunit 3 (ND3) gene, partial cds.
ACCESSION   FP578A
VERSION
KEYWORDS    .
SOURCE      mitochondrion Bradypodion sp.1
  ORGANISM  Bradypodion sp.1
            Unclassified.
REFERENCE   1  (bases 1 to 345)
  AUTHORS   Main,D.C., Taft,J.M., Geneva,A.J., Jansen van Vuuren,B. and
            Tolley,K.A.
  TITLE     More is not always better: the efficacy of single mitochondrial
            genes at reconciling the complete mitogenome phylogeny
  JOURNAL   unpublished
REFERENCE   2  (bases 1 to 345)
  AUTHORS   Main,D.C., Taft,J.M., Geneva,A.J., Jansen van Vuuren,B. and
            Tolley,K.A.
  TITLE     Direct Submission
  JOURNAL   Submitted (18-OCT-2023) Zoology, University of Johannesburg, Cnr
            Kingsway and University Road Auckland Park, Johannesburg, Gauteng
            2195, South Africa
COMMENT     Bankit Comment: ALT EMAIL:201327040@student.uj.ac.za
            Bankit Comment: TAX: Yes, new species/combinations; SEE ATTACHMENT
            Bankit Comment: TOTAL # OF SEQS:44
            Bankit Comment: FeatPropSourceSeq:AMDSF219
            
            ##Assembly-Data-START##
            Assembly Method       :: Novoplasty v. 4.3.1
            Sequencing Technology :: Illumina
            ##Assembly-Data-END##
FEATURES             Location/Qualifiers
     source          1..345
                     /organism="Bradypodion sp.1"
                     /organelle="mitochondrion"
                     /mol_type="genomic DNA"
                     /isolation_source="Kamberg, KwaZulu-Natal"
                     /bio_material="FP578A"
                     /country="South Africa"
                     /note="Eukaryota; Metazoa; Chordata; Craniata; Vertebrata;
                     Euteleostomi;## Lepidosauria; Squamata; Bifurcata;
                     Unidentata; Episquamata;## Toxicofera; Iguania; Acrodonta;
                     Chamaeleonidae; Bradypodion."
     gene            <1..>345
                     /gene="ND3"
     CDS             <1..>345
                     /gene="ND3"
                     /EC_number="7.1.1.2"
                     /codon_start=1
                     /transl_table=2
                     /product="NADH-ubiquinone oxidoreductase chain 3"
                     /translation="INLATTLLISLLIPMALAIISHWMPQVLPDTEKLSPYECGFDPL
                     GSARLPFSLQFFLIAIFFLIFDLEIALLLPLPWAINTTTPTTTTVWTLTIIILLTLGL
                     IYEWTQGALDWTK"
BASE COUNT      112 a     94 c     37 g    102 t
ORIGIN      
        1 atcaatttag caaccacact cttaatttca cttctaattc caatagcact agctattatt
       61 agccattgaa taccgcaagt attacccgac acagaaaaac tttccccata cgaatgcgga
      121 tttgaccccc tagggagtgc acgtcttcca ttctcattac aatttttttt aatcgcaatc
      181 ttcttcttaa ttttcgactt agaaattgcc ctacttctac ccctaccatg agcaattaat
      241 actacaaccc ccacaacaac tactgtatga acactaacca ttattatcct tctaacacta
      301 ggactaatct atgaatgaac tcaaggcgcc ctagactgaa caaaa
//
LOCUS       FP596B                   345 bp    DNA     linear   VRT 18-OCT-2023
DEFINITION  NADH dehydrogenase subunit 3 (ND3) gene, partial cds.
ACCESSION   FP596B
VERSION
KEYWORDS    .
SOURCE      mitochondrion Bradypodion ngomeense (Ngome dwarf chameleon)
  ORGANISM  Bradypodion ngomeense
            Eukaryota; Metazoa; Chordata; Craniata; Vertebrata; Euteleostomi;
            Lepidosauria; Squamata; Bifurcata; Unidentata; Episquamata;
            Toxicofera; Iguania; Acrodonta; Chamaeleonidae; Bradypodion.
REFERENCE   1  (bases 1 to 345)
  AUTHORS   Main,D.C., Taft,J.M., Geneva,A.J., Jansen van Vuuren,B. and
            Tolley,K.A.
  TITLE     More is not always better: the efficacy of single mitochondrial
            genes at reconciling the complete mitogenome phylogeny
  JOURNAL   unpublished
REFERENCE   2  (bases 1 to 345)
  AUTHORS   Main,D.C., Taft,J.M., Geneva,A.J., Jansen van Vuuren,B. and
            Tolley,K.A.
  TITLE     Direct Submission
  JOURNAL   Submitted (18-OCT-2023) Zoology, University of Johannesburg, Cnr
            Kingsway and University Road Auckland Park, Johannesburg, Gauteng
            2195, South Africa
COMMENT     Bankit Comment: ALT EMAIL:201327040@student.uj.ac.za
            Bankit Comment: TAX: Yes, new species/combinations; SEE ATTACHMENT
            Bankit Comment: TOTAL # OF SEQS:44
            Bankit Comment: FeatPropSourceSeq:AMDSF219
            
            ##Assembly-Data-START##
            Assembly Method       :: Novoplasty v. 4.3.1
            Sequencing Technology :: Illumina
            ##Assembly-Data-END##
FEATURES             Location/Qualifiers
     source          1..345
                     /organism="Bradypodion ngomeense"
                     /organelle="mitochondrion"
                     /mol_type="genomic DNA"
                     /isolation_source="Ngome Forest, KwaZulu-Natal"
                     /bio_material="FP596B"
                     /db_xref="taxon:1263118"
                     /country="South Africa"
                     /note="Eukaryota; Metazoa; Chordata; Craniata; Vertebrata;
                     Euteleostomi;## Lepidosauria; Squamata; Bifurcata;
                     Unidentata; Episquamata;## Toxicofera; Iguania; Acrodonta;
                     Chamaeleonidae; Bradypodion."
     gene            <1..>345
                     /gene="ND3"
     CDS             <1..>345
                     /gene="ND3"
                     /EC_number="7.1.1.2"
                     /codon_start=1
                     /transl_table=2
                     /product="NADH-ubiquinone oxidoreductase chain 3"
                     /translation="INLVTTLLMSLLIPMALVIVSHWMPQVLPDTEKLSPYECGFDPL
                     GNARLPFSLQFFLIAIFFLIFDLEIALLLPLPWAINTATPTTTTVWTLTIIILLTLGL
                     IYEWTQGALNWTK"
BASE COUNT      109 a     88 c     40 g    108 t
ORIGIN      
        1 atcaatttag taaccacact cctaatatca cttctaattc cgatagcact agttattgtt
       61 agccattgga taccacaagt actacctgat actgaaaaac tatccccata cgaatgtgga
      121 tttgaccccc tagggaatgc acgtcttcca ttttcgttac aatttttttt aattgcaatt
      181 ttcttcttaa tcttcgactt agaaattgcc ctacttctac ctctaccatg agcaattaat
      241 actgcaaccc ccacaacaac tactgtatga acactaacca ttattattct tctgacccta
      301 ggactaattt atgaatgaac ccaaggcgcc ctaaactgaa caaaa
//
LOCUS       H1390                    345 bp    DNA     linear   VRT 18-OCT-2023
DEFINITION  NADH dehydrogenase subunit 3 (ND3) gene, partial cds.
ACCESSION   H1390
VERSION
KEYWORDS    .
SOURCE      mitochondrion Bradypodion melanocephalum
  ORGANISM  Bradypodion melanocephalum
            Eukaryota; Metazoa; Chordata; Craniata; Vertebrata; Euteleostomi;
            Lepidosauria; Squamata; Bifurcata; Unidentata; Episquamata;
            Toxicofera; Iguania; Acrodonta; Chamaeleonidae; Bradypodion.
REFERENCE   1  (bases 1 to 345)
  AUTHORS   Main,D.C., Taft,J.M., Geneva,A.J., Jansen van Vuuren,B. and
            Tolley,K.A.
  TITLE     More is not always better: the efficacy of single mitochondrial
            genes at reconciling the complete mitogenome phylogeny
  JOURNAL   unpublished
REFERENCE   2  (bases 1 to 345)
  AUTHORS   Main,D.C., Taft,J.M., Geneva,A.J., Jansen van Vuuren,B. and
            Tolley,K.A.
  TITLE     Direct Submission
  JOURNAL   Submitted (18-OCT-2023) Zoology, University of Johannesburg, Cnr
            Kingsway and University Road Auckland Park, Johannesburg, Gauteng
            2195, South Africa
COMMENT     Bankit Comment: ALT EMAIL:201327040@student.uj.ac.za
            Bankit Comment: TAX: Yes, new species/combinations; SEE ATTACHMENT
            Bankit Comment: TOTAL # OF SEQS:44
            Bankit Comment: FeatPropSourceSeq:AMDSF219
            
            ##Assembly-Data-START##
            Assembly Method       :: Novoplasty v. 4.3.1
            Sequencing Technology :: Illumina
            ##Assembly-Data-END##
FEATURES             Location/Qualifiers
     source          1..345
                     /organism="Bradypodion melanocephalum"
                     /organelle="mitochondrion"
                     /mol_type="genomic DNA"
                     /isolation_source="Westville, KwaZulu-Natal"
                     /bio_material="H1390"
                     /db_xref="taxon:230339"
                     /country="South Africa"
                     /note="Eukaryota; Metazoa; Chordata; Craniata; Vertebrata;
                     Euteleostomi;## Lepidosauria; Squamata; Bifurcata;
                     Unidentata; Episquamata;## Toxicofera; Iguania; Acrodonta;
                     Chamaeleonidae; Bradypodion."
     gene            <1..>345
                     /gene="ND3"
     CDS             <1..>345
                     /gene="ND3"
                     /EC_number="7.1.1.2"
                     /codon_start=1
                     /transl_table=2
                     /product="NADH-ubiquinone oxidoreductase chain 3"
                     /translation="INLATTLLISLLIPMALAIISHWMPQVLPDTEKLSPYECGFDPL
                     GSARLPFSLQFFLIAIFFLIFDLEIALLLPLPWAINTTTPTTTTVWTLTVITLLTLGL
                     IYEWTQGALDWXX"
BASE COUNT      106 a     93 c     38 g    102 t      6 others
ORIGIN      
        1 atcaatttag caaccacact cttaatttca cttctaattc caatagcact agctattatt
       61 agccattgaa taccgcaagt attacccgac acagaaaaac tttccccata cgaatgcgga
      121 tttgaccccc tagggagtgc acgtcttcca ttctcattac aatttttttt aatcgcaatc
      181 ttcttcttaa tttttgactt agaaattgcc ctacttctac ccctaccatg agcaattaat
      241 actacaaccc ccacaacaac tactgtatga acactaaccg ttattaccct tctaacacta
      301 ggactaatct atgaatgaac tcaaggcgcc ctagactgan nnnnn
//
LOCUS       HB361                    345 bp    DNA     linear   VRT 18-OCT-2023
DEFINITION  NADH dehydrogenase subunit 3 (ND3) gene, partial cds.
ACCESSION   HB361
VERSION
KEYWORDS    .
SOURCE      mitochondrion Bradypodion venustum
  ORGANISM  Bradypodion venustum
            Eukaryota; Metazoa; Chordata; Craniata; Vertebrata; Euteleostomi;
            Lepidosauria; Squamata; Bifurcata; Unidentata; Episquamata;
            Toxicofera; Iguania; Acrodonta; Chamaeleonidae; Bradypodion.
REFERENCE   1  (bases 1 to 345)
  AUTHORS   Main,D.C., Taft,J.M., Geneva,A.J., Jansen van Vuuren,B. and
            Tolley,K.A.
  TITLE     More is not always better: the efficacy of single mitochondrial
            genes at reconciling the complete mitogenome phylogeny
  JOURNAL   unpublished
REFERENCE   2  (bases 1 to 345)
  AUTHORS   Main,D.C., Taft,J.M., Geneva,A.J., Jansen van Vuuren,B. and
            Tolley,K.A.
  TITLE     Direct Submission
  JOURNAL   Submitted (18-OCT-2023) Zoology, University of Johannesburg, Cnr
            Kingsway and University Road Auckland Park, Johannesburg, Gauteng
            2195, South Africa
COMMENT     Bankit Comment: ALT EMAIL:201327040@student.uj.ac.za
            Bankit Comment: TAX: Yes, new species/combinations; SEE ATTACHMENT
            Bankit Comment: TOTAL # OF SEQS:44
            Bankit Comment: FeatPropSourceSeq:AMDSF219
            
            ##Assembly-Data-START##
            Assembly Method       :: Novoplasty v. 4.3.1
            Sequencing Technology :: Illumina
            ##Assembly-Data-END##
FEATURES             Location/Qualifiers
     source          1..345
                     /organism="Bradypodion venustum"
                     /organelle="mitochondrion"
                     /mol_type="genomic DNA"
                     /isolation_source="Grootvadersbosch, Western Cape"
                     /bio_material="PEM R026336"
                     /db_xref="taxon:2869583"
                     /country="South Africa"
                     /note="Eukaryota; Metazoa; Chordata; Craniata; Vertebrata;
                     Euteleostomi;## Lepidosauria; Squamata; Bifurcata;
                     Unidentata; Episquamata;## Toxicofera; Iguania; Acrodonta;
                     Chamaeleonidae; Bradypodion."
     gene            <1..>345
                     /gene="ND3"
     CDS             <1..>345
                     /gene="ND3"
                     /EC_number="7.1.1.2"
                     /codon_start=1
                     /transl_table=2
                     /product="NADH-ubiquinone oxidoreductase chain 3"
                     /translation="MNLMTTLLISLLIPMALIIISHWMPQVIPDSEKLSPYECGFDPL
                     GSARLPFSLQFFLIAIFFLIFDLEIALLLPLPWAINTTTPTMTTLWTLTIIILLTLGL
                     IYEWTQGALDWTK"
BASE COUNT      113 a     84 c     35 g    113 t
ORIGIN      
        1 ataaatctaa taactacact cttaatttca cttctaattc caatagcact aatcattatt
       61 agccactgaa taccacaagt tattccagat tcagaaaaac tatcccccta tgagtgtgga
      121 tttgacccac taggaagtgc gcgtctccca ttctcattac aatttttttt aattgcaatt
      181 tttttcttaa tctttgactt agaaattgct ttacttctac ctttaccgtg agcaattaat
      241 actacaaccc ctacaataac caccctatga acactaacca ttattattct cctcacacta
      301 ggactaattt atgaatgaac tcaaggcgcc ctagactgaa caaaa
//
LOCUS       JdC10-026                345 bp    DNA     linear   VRT 18-OCT-2023
DEFINITION  NADH dehydrogenase subunit 3 (ND3) gene, partial cds.
ACCESSION   JdC10-026
VERSION
KEYWORDS    .
SOURCE      mitochondrion Bradypodion nemorale
  ORGANISM  Bradypodion nemorale
            Eukaryota; Metazoa; Chordata; Craniata; Vertebrata; Euteleostomi;
            Lepidosauria; Squamata; Bifurcata; Unidentata; Episquamata;
            Toxicofera; Iguania; Acrodonta; Chamaeleonidae; Bradypodion.
REFERENCE   1  (bases 1 to 345)
  AUTHORS   Main,D.C., Taft,J.M., Geneva,A.J., Jansen van Vuuren,B. and
            Tolley,K.A.
  TITLE     More is not always better: the efficacy of single mitochondrial
            genes at reconciling the complete mitogenome phylogeny
  JOURNAL   unpublished
REFERENCE   2  (bases 1 to 345)
  AUTHORS   Main,D.C., Taft,J.M., Geneva,A.J., Jansen van Vuuren,B. and
            Tolley,K.A.
  TITLE     Direct Submission
  JOURNAL   Submitted (18-OCT-2023) Zoology, University of Johannesburg, Cnr
            Kingsway and University Road Auckland Park, Johannesburg, Gauteng
            2195, South Africa
COMMENT     Bankit Comment: ALT EMAIL:201327040@student.uj.ac.za
            Bankit Comment: TAX: Yes, new species/combinations; SEE ATTACHMENT
            Bankit Comment: TOTAL # OF SEQS:44
            Bankit Comment: FeatPropSourceSeq:AMDSF219
            
            ##Assembly-Data-START##
            Assembly Method       :: Novoplasty v. 4.3.1
            Sequencing Technology :: Illumina
            ##Assembly-Data-END##
FEATURES             Location/Qualifiers
     source          1..345
                     /organism="Bradypodion nemorale"
                     /organelle="mitochondrion"
                     /mol_type="genomic DNA"
                     /isolation_source="Greytown, KwaZulu-Natal"
                     /bio_material="JdC10-026"
                     /db_xref="taxon:355470"
                     /country="South Africa"
                     /note="Eukaryota; Metazoa; Chordata; Craniata; Vertebrata;
                     Euteleostomi;## Lepidosauria; Squamata; Bifurcata;
                     Unidentata; Episquamata;## Toxicofera; Iguania; Acrodonta;
                     Chamaeleonidae; Bradypodion."
     gene            <1..>345
                     /gene="ND3"
     CDS             <1..>345
                     /gene="ND3"
                     /EC_number="7.1.1.2"
                     /codon_start=1
                     /transl_table=2
                     /product="NADH-ubiquinone oxidoreductase chain 3"
                     /translation="INLMTTLLISLLIPMALITISHWMPQVLPDTEKLSPYECGFDPL
                     GSARLPFSLQFFLIAIFFLIFDLEIALLLPLPWAINTTTPTTTTMWTLTIIILLTLGL
                     IYEWTQGALDWTK"
BASE COUNT      113 a     85 c     35 g    112 t
ORIGIN      
        1 atcaatttaa taactacact cttaatctca cttctaattc caatagcact aattactatt
       61 agccattgaa tgccacaagt actacctgat acagaaaaat tatcccccta cgaatgtgga
      121 tttgatccct taggaagtgc acgtcttcca ttctcgttac aatttttctt aattgcaatt
      181 ttctttttaa tcttcgactt agaaattgct ctacttctac ccctaccttg agcaattaat
      241 actacaaccc ccacaacaac tactatatga acactaacca ttattattct tctgacacta
      301 ggactaattt atgaatgaac tcaaggcgcc ctagactgaa caaaa
//
LOCUS       KTH06-03                 345 bp    DNA     linear   VRT 18-OCT-2023
DEFINITION  NADH dehydrogenase subunit 3 (ND3) gene, partial cds.
ACCESSION   KTH06-03
VERSION
KEYWORDS    .
SOURCE      mitochondrion Bradypodion transvaalense
  ORGANISM  Bradypodion transvaalense
            Eukaryota; Metazoa; Chordata; Craniata; Vertebrata; Euteleostomi;
            Lepidosauria; Squamata; Bifurcata; Unidentata; Episquamata;
            Toxicofera; Iguania; Acrodonta; Chamaeleonidae; Bradypodion.
REFERENCE   1  (bases 1 to 345)
  AUTHORS   Main,D.C., Taft,J.M., Geneva,A.J., Jansen van Vuuren,B. and
            Tolley,K.A.
  TITLE     More is not always better: the efficacy of single mitochondrial
            genes at reconciling the complete mitogenome phylogeny
  JOURNAL   unpublished
REFERENCE   2  (bases 1 to 345)
  AUTHORS   Main,D.C., Taft,J.M., Geneva,A.J., Jansen van Vuuren,B. and
            Tolley,K.A.
  TITLE     Direct Submission
  JOURNAL   Submitted (18-OCT-2023) Zoology, University of Johannesburg, Cnr
            Kingsway and University Road Auckland Park, Johannesburg, Gauteng
            2195, South Africa
COMMENT     Bankit Comment: ALT EMAIL:201327040@student.uj.ac.za
            Bankit Comment: TAX: Yes, new species/combinations; SEE ATTACHMENT
            Bankit Comment: TOTAL # OF SEQS:44
            Bankit Comment: FeatPropSourceSeq:AMDSF219
            
            ##Assembly-Data-START##
            Assembly Method       :: Novoplasty v. 4.3.1
            Sequencing Technology :: Illumina
            ##Assembly-Data-END##
FEATURES             Location/Qualifiers
     source          1..345
                     /organism="Bradypodion transvaalense"
                     /organelle="mitochondrion"
                     /mol_type="genomic DNA"
                     /isolation_source="Soutpansberg, Lajuma, Limpopo"
                     /bio_material="PEM R17536"
                     /db_xref="taxon:179889"
                     /country="South Africa"
                     /note="Eukaryota; Metazoa; Chordata; Craniata; Vertebrata;
                     Euteleostomi;## Lepidosauria; Squamata; Bifurcata;
                     Unidentata; Episquamata;## Toxicofera; Iguania; Acrodonta;
                     Chamaeleonidae; Bradypodion."
     gene            <1..>345
                     /gene="ND3"
     CDS             <1..>345
                     /gene="ND3"
                     /EC_number="7.1.1.2"
                     /codon_start=1
                     /transl_table=2
                     /product="NADH-ubiquinone oxidoreductase chain 3"
                     /translation="INLVTTLLISLLIPMALIIISHWMPQVLPDTEKLSPYECGFDPL
                     GSARLPFSLQFFLIAIFFLIFDLEIALLLPLPWAINTTTPTTTTMWTLTIIILLTLGL
                     IYEWTQGALDWTK"
BASE COUNT      115 a     84 c     35 g    111 t
ORIGIN      
        1 attaatttag taactacact cttaatctca cttctaattc caatagcact aattattatt
       61 agccattgaa taccacaagt actacctgat acagaaaaac tatccccata cgaatgtgga
      121 tttgaccccc taggaagtgc acgtcttcca ttttcattac aatttttttt aattgcaatt
      181 ttcttcttaa ttttcgactt agaaattgcc ctacttctac ctctaccatg agcaattaat
      241 actacaaccc caacaacaac tactatatgg acactaacca ttattattct tctgacccta
      301 ggactaatct atgaatgaac tcaaggcgcc ctagactgaa caaaa
//
LOCUS       KTH06-04                 345 bp    DNA     linear   VRT 18-OCT-2023
DEFINITION  NADH dehydrogenase subunit 3 (ND3) gene, partial cds.
ACCESSION   KTH06-04
VERSION
KEYWORDS    .
SOURCE      mitochondrion Bradypodion transvaalense
  ORGANISM  Bradypodion transvaalense
            Eukaryota; Metazoa; Chordata; Craniata; Vertebrata; Euteleostomi;
            Lepidosauria; Squamata; Bifurcata; Unidentata; Episquamata;
            Toxicofera; Iguania; Acrodonta; Chamaeleonidae; Bradypodion.
REFERENCE   1  (bases 1 to 345)
  AUTHORS   Main,D.C., Taft,J.M., Geneva,A.J., Jansen van Vuuren,B. and
            Tolley,K.A.
  TITLE     More is not always better: the efficacy of single mitochondrial
            genes at reconciling the complete mitogenome phylogeny
  JOURNAL   unpublished
REFERENCE   2  (bases 1 to 345)
  AUTHORS   Main,D.C., Taft,J.M., Geneva,A.J., Jansen van Vuuren,B. and
            Tolley,K.A.
  TITLE     Direct Submission
  JOURNAL   Submitted (18-OCT-2023) Zoology, University of Johannesburg, Cnr
            Kingsway and University Road Auckland Park, Johannesburg, Gauteng
            2195, South Africa
COMMENT     Bankit Comment: ALT EMAIL:201327040@student.uj.ac.za
            Bankit Comment: TAX: Yes, new species/combinations; SEE ATTACHMENT
            Bankit Comment: TOTAL # OF SEQS:44
            Bankit Comment: FeatPropSourceSeq:AMDSF219
            
            ##Assembly-Data-START##
            Assembly Method       :: Novoplasty v. 4.3.1
            Sequencing Technology :: Illumina
            ##Assembly-Data-END##
FEATURES             Location/Qualifiers
     source          1..345
                     /organism="Bradypodion transvaalense"
                     /organelle="mitochondrion"
                     /mol_type="genomic DNA"
                     /isolation_source="Soutpansberg, Lajuma, Limpopo"
                     /bio_material="PEM R17531"
                     /db_xref="taxon:179889"
                     /country="South Africa"
                     /note="Eukaryota; Metazoa; Chordata; Craniata; Vertebrata;
                     Euteleostomi;## Lepidosauria; Squamata; Bifurcata;
                     Unidentata; Episquamata;## Toxicofera; Iguania; Acrodonta;
                     Chamaeleonidae; Bradypodion."
     gene            <1..>345
                     /gene="ND3"
     CDS             <1..>345
                     /gene="ND3"
                     /EC_number="7.1.1.2"
                     /codon_start=1
                     /transl_table=2
                     /product="NADH-ubiquinone oxidoreductase chain 3"
                     /translation="INLVTTLLMSLLIPMALIIISHWMPQVLPDTEKLSPYECGFDPL
                     GNARLPFSLQFFLIAIFFLIFDLEIALLLPLPWAINTTTPTTTTMWTLTIIVLLTLGL
                     IYEWTQGALDWTK"
BASE COUNT      114 a     85 c     37 g    109 t
ORIGIN      
        1 attaatttag taactacact cttaatatca cttctaattc caatagcact aattattatt
       61 agccactgaa taccacaagt actaccggat acagaaaaac tatccccgta cgaatgtgga
      121 tttgaccccc taggaaatgc acgtcttcca ttttcattac aatttttttt aattgcaatt
      181 ttcttcttaa tcttcgactt agaaattgcc ctacttctac ctctaccgtg agcaattaat
      241 actacaaccc ccacaacaac tactatatga acactaacca ttattgttct tctgacccta
      301 ggactaattt atgaatgaac tcaaggcgcc ctagactgaa caaaa
//
LOCUS       KTH08-51                 345 bp    DNA     linear   VRT 18-OCT-2023
DEFINITION  NADH dehydrogenase subunit 3 (ND3) gene, partial cds.
ACCESSION   KTH08-51
VERSION
KEYWORDS    .
SOURCE      mitochondrion Bradypodion gutturale
  ORGANISM  Bradypodion gutturale
            Eukaryota; Metazoa; Chordata; Craniata; Vertebrata; Euteleostomi;
            Lepidosauria; Squamata; Bifurcata; Unidentata; Episquamata;
            Toxicofera; Iguania; Acrodonta; Chamaeleonidae; Bradypodion.
REFERENCE   1  (bases 1 to 345)
  AUTHORS   Main,D.C., Taft,J.M., Geneva,A.J., Jansen van Vuuren,B. and
            Tolley,K.A.
  TITLE     More is not always better: the efficacy of single mitochondrial
            genes at reconciling the complete mitogenome phylogeny
  JOURNAL   unpublished
REFERENCE   2  (bases 1 to 345)
  AUTHORS   Main,D.C., Taft,J.M., Geneva,A.J., Jansen van Vuuren,B. and
            Tolley,K.A.
  TITLE     Direct Submission
  JOURNAL   Submitted (18-OCT-2023) Zoology, University of Johannesburg, Cnr
            Kingsway and University Road Auckland Park, Johannesburg, Gauteng
            2195, South Africa
COMMENT     Bankit Comment: ALT EMAIL:201327040@student.uj.ac.za
            Bankit Comment: TAX: Yes, new species/combinations; SEE ATTACHMENT
            Bankit Comment: TOTAL # OF SEQS:44
            Bankit Comment: FeatPropSourceSeq:AMDSF219
            
            ##Assembly-Data-START##
            Assembly Method       :: Novoplasty v. 4.3.1
            Sequencing Technology :: Illumina
            ##Assembly-Data-END##
FEATURES             Location/Qualifiers
     source          1..345
                     /organism="Bradypodion gutturale"
                     /organelle="mitochondrion"
                     /mol_type="genomic DNA"
                     /isolation_source="Ladismith Nature Reserve, Western Cape"
                     /bio_material="KTH08-51"
                     /db_xref="taxon:230335"
                     /country="South Africa"
                     /note="Eukaryota; Metazoa; Chordata; Craniata; Vertebrata;
                     Euteleostomi;## Lepidosauria; Squamata; Bifurcata;
                     Unidentata; Episquamata;## Toxicofera; Iguania; Acrodonta;
                     Chamaeleonidae; Bradypodion."
     gene            <1..>345
                     /gene="ND3"
     CDS             <1..>345
                     /gene="ND3"
                     /EC_number="7.1.1.2"
                     /codon_start=1
                     /transl_table=2
                     /product="NADH-ubiquinone oxidoreductase chain 3"
                     /translation="INLMTTLLISLLIPMTLIIFSHWMPQMSPDTEKLSPYECGFDPL
                     GSARLPFSLQFFLIAIFFLIFDLEIALLLPLPWAINTTTPTTTTVWTLTIIILLTLGL
                     IYEWTQGALDWTK"
BASE COUNT      111 a     90 c     38 g    106 t
ORIGIN      
        1 atcaatttga taaccacact cttaatttca cttctaatcc caataacact aattattttt
       61 agccattgaa taccacaaat atcgccggat acagaaaaac tatcccccta tgagtgtgga
      121 tttgaccccc taggaagtgc acgtctccca ttctcattac aatttttttt aattgcaatc
      181 tttttcttaa ttttcgattt agagattgcc ctacttctac ccctaccatg ggcaatcaac
      241 accacaaccc ccacaacaac tactgtatga acactaacca ttattattct tctgacacta
      301 ggactaattt atgaatgaac tcaaggcgcc ctagactgaa caaaa
//
LOCUS       KTH11-11                 345 bp    DNA     linear   VRT 18-OCT-2023
DEFINITION  NADH dehydrogenase subunit 3 (ND3) gene, partial cds.
ACCESSION   KTH11-11
VERSION
KEYWORDS    .
SOURCE      mitochondrion Bradypodion occidentale
  ORGANISM  Bradypodion occidentale
            Eukaryota; Metazoa; Chordata; Craniata; Vertebrata; Euteleostomi;
            Lepidosauria; Squamata; Bifurcata; Unidentata; Episquamata;
            Toxicofera; Iguania; Acrodonta; Chamaeleonidae; Bradypodion.
REFERENCE   1  (bases 1 to 345)
  AUTHORS   Main,D.C., Taft,J.M., Geneva,A.J., Jansen van Vuuren,B. and
            Tolley,K.A.
  TITLE     More is not always better: the efficacy of single mitochondrial
            genes at reconciling the complete mitogenome phylogeny
  JOURNAL   unpublished
REFERENCE   2  (bases 1 to 345)
  AUTHORS   Main,D.C., Taft,J.M., Geneva,A.J., Jansen van Vuuren,B. and
            Tolley,K.A.
  TITLE     Direct Submission
  JOURNAL   Submitted (18-OCT-2023) Zoology, University of Johannesburg, Cnr
            Kingsway and University Road Auckland Park, Johannesburg, Gauteng
            2195, South Africa
COMMENT     Bankit Comment: ALT EMAIL:201327040@student.uj.ac.za
            Bankit Comment: TAX: Yes, new species/combinations; SEE ATTACHMENT
            Bankit Comment: TOTAL # OF SEQS:44
            Bankit Comment: FeatPropSourceSeq:AMDSF219
            
            ##Assembly-Data-START##
            Assembly Method       :: Novoplasty v. 4.3.1
            Sequencing Technology :: Illumina
            ##Assembly-Data-END##
FEATURES             Location/Qualifiers
     source          1..345
                     /organism="Bradypodion occidentale"
                     /organelle="mitochondrion"
                     /mol_type="genomic DNA"
                     /isolation_source="Noup, Northern Cape"
                     /bio_material="KTH11-11"
                     /db_xref="taxon:179886"
                     /country="South Africa"
                     /note="Eukaryota; Metazoa; Chordata; Craniata; Vertebrata;
                     Euteleostomi;## Lepidosauria; Squamata; Bifurcata;
                     Unidentata; Episquamata;## Toxicofera; Iguania; Acrodonta;
                     Chamaeleonidae; Bradypodion."
     gene            <1..>345
                     /gene="ND3"
     CDS             <1..>345
                     /gene="ND3"
                     /EC_number="7.1.1.2"
                     /codon_start=1
                     /transl_table=2
                     /product="NADH-ubiquinone oxidoreductase chain 3"
                     /translation="INLMTTLLISLLIPMALIFISHWMPQMLPDTEKLSPYECGFDPL
                     GNARLPFSLQFFLIAIFFLIFDLEIALLLPLPWAINTATPTTTTMWTLTIIILLTLGL
                     IYEWTQGALDWTK"
BASE COUNT      117 a     86 c     33 g    109 t
ORIGIN      
        1 atcaatttaa taactacact cttaatttca cttctaatcc caatagcact aatttttatt
       61 agccattgaa taccacaaat attacctgat acagaaaaac tatccccata tgagtgtgga
      121 tttgaccccc taggaaatgc acgcctccca ttctcattac aatttttttt aattgcaatt
      181 tttttcttaa tcttcgactt agaaattgcc ctacttctac ccctaccatg agcaattaat
      241 actgcaaccc ccacaacaac caccatatgg acattaacaa ttattattct tctaacacta
      301 ggactaattt atgaatgaac tcaaggcgcc ctagactgaa caaaa
//
LOCUS       KTH108                   345 bp    DNA     linear   VRT 18-OCT-2023
DEFINITION  NADH dehydrogenase subunit 3 (ND3) gene, partial cds.
ACCESSION   KTH108
VERSION
KEYWORDS    .
SOURCE      mitochondrion Bradypodion taeniabronchum
  ORGANISM  Bradypodion taeniabronchum
            Eukaryota; Metazoa; Chordata; Craniata; Vertebrata; Euteleostomi;
            Lepidosauria; Squamata; Bifurcata; Unidentata; Episquamata;
            Toxicofera; Iguania; Acrodonta; Chamaeleonidae; Bradypodion.
REFERENCE   1  (bases 1 to 345)
  AUTHORS   Main,D.C., Taft,J.M., Geneva,A.J., Jansen van Vuuren,B. and
            Tolley,K.A.
  TITLE     More is not always better: the efficacy of single mitochondrial
            genes at reconciling the complete mitogenome phylogeny
  JOURNAL   unpublished
REFERENCE   2  (bases 1 to 345)
  AUTHORS   Main,D.C., Taft,J.M., Geneva,A.J., Jansen van Vuuren,B. and
            Tolley,K.A.
  TITLE     Direct Submission
  JOURNAL   Submitted (18-OCT-2023) Zoology, University of Johannesburg, Cnr
            Kingsway and University Road Auckland Park, Johannesburg, Gauteng
            2195, South Africa
COMMENT     Bankit Comment: ALT EMAIL:201327040@student.uj.ac.za
            Bankit Comment: TAX: Yes, new species/combinations; SEE ATTACHMENT
            Bankit Comment: TOTAL # OF SEQS:44
            Bankit Comment: FeatPropSourceSeq:AMDSF219
            
            ##Assembly-Data-START##
            Assembly Method       :: Novoplasty v. 4.3.1
            Sequencing Technology :: Illumina
            ##Assembly-Data-END##
FEATURES             Location/Qualifiers
     source          1..345
                     /organism="Bradypodion taeniabronchum"
                     /organelle="mitochondrion"
                     /mol_type="genomic DNA"
                     /isolation_source="Tsitsikamma Mountains, Eastern Cape"
                     /bio_material="KTH108"
                     /db_xref="taxon:230340"
                     /country="South Africa"
                     /note="Eukaryota; Metazoa; Chordata; Craniata; Vertebrata;
                     Euteleostomi;## Lepidosauria; Squamata; Bifurcata;
                     Unidentata; Episquamata;## Toxicofera; Iguania; Acrodonta;
                     Chamaeleonidae; Bradypodion."
     gene            <1..>345
                     /gene="ND3"
     CDS             <1..>345
                     /gene="ND3"
                     /EC_number="7.1.1.2"
                     /codon_start=1
                     /transl_table=2
                     /product="NADH-ubiquinone oxidoreductase chain 3"
                     /translation="INLVTTLLISLLIPMTLIILSHWMPQMSPDTEKLSPYECGFDPL
                     GNARLPFSLQFFLIAIFFLIFDLEIALLLPLPWAINTATPTTTTVWTLAIIILLTLGL
                     IYEWTQGALDWTK"
BASE COUNT      111 a     87 c     39 g    108 t
ORIGIN      
        1 atcaatttgg taaccacact cttaatttca cttctaatcc caataacact aattattctt
       61 agccattgaa taccacaaat atcgccggat acagaaaaac tatccccata tgagtgtgga
      121 tttgaccccc taggaaatgc acgtcttcca ttctcattac aatttttttt aattgcaatt
      181 tttttcttaa ttttcgattt agaaattgcc ctacttctac ccctaccatg ggcaattaac
      241 accgcaaccc ccacaacaac tactgtatga acactagcca ttattattct tctgacacta
      301 ggactaattt atgaatgaac tcaaggcgcc ctagactgaa caaaa
//
LOCUS       KTH156                   345 bp    DNA     linear   VRT 18-OCT-2023
DEFINITION  NADH dehydrogenase subunit 3 (ND3) gene, partial cds.
ACCESSION   KTH156
VERSION
KEYWORDS    .
SOURCE      mitochondrion Bradypodion ventrale (Southern dwarf chameleon)
  ORGANISM  Bradypodion ventrale
            Eukaryota; Metazoa; Chordata; Craniata; Vertebrata; Euteleostomi;
            Lepidosauria; Squamata; Bifurcata; Unidentata; Episquamata;
            Toxicofera; Iguania; Acrodonta; Chamaeleonidae; Bradypodion.
REFERENCE   1  (bases 1 to 345)
  AUTHORS   Main,D.C., Taft,J.M., Geneva,A.J., Jansen van Vuuren,B. and
            Tolley,K.A.
  TITLE     More is not always better: the efficacy of single mitochondrial
            genes at reconciling the complete mitogenome phylogeny
  JOURNAL   unpublished
REFERENCE   2  (bases 1 to 345)
  AUTHORS   Main,D.C., Taft,J.M., Geneva,A.J., Jansen van Vuuren,B. and
            Tolley,K.A.
  TITLE     Direct Submission
  JOURNAL   Submitted (18-OCT-2023) Zoology, University of Johannesburg, Cnr
            Kingsway and University Road Auckland Park, Johannesburg, Gauteng
            2195, South Africa
COMMENT     Bankit Comment: ALT EMAIL:201327040@student.uj.ac.za
            Bankit Comment: TAX: Yes, new species/combinations; SEE ATTACHMENT
            Bankit Comment: TOTAL # OF SEQS:44
            Bankit Comment: FeatPropSourceSeq:AMDSF219
            
            ##Assembly-Data-START##
            Assembly Method       :: Novoplasty v. 4.3.1
            Sequencing Technology :: Illumina
            ##Assembly-Data-END##
FEATURES             Location/Qualifiers
     source          1..345
                     /organism="Bradypodion ventrale"
                     /organelle="mitochondrion"
                     /mol_type="genomic DNA"
                     /isolation_source="Groendal Nature Reserve, Eastern Cape"
                     /bio_material="KTH156"
                     /db_xref="taxon:179890"
                     /country="South Africa"
                     /note="Eukaryota; Metazoa; Chordata; Craniata; Vertebrata;
                     Euteleostomi;## Lepidosauria; Squamata; Bifurcata;
                     Unidentata; Episquamata;## Toxicofera; Iguania; Acrodonta;
                     Chamaeleonidae; Bradypodion."
     gene            <1..>345
                     /gene="ND3"
     CDS             <1..>345
                     /gene="ND3"
                     /EC_number="7.1.1.2"
                     /codon_start=1
                     /transl_table=2
                     /product="NADH-ubiquinone oxidoreductase chain 3"
                     /translation="INLVTTLLISLFIPMTLIILSHWMPQMSPDTEKLSPYECGFDPL
                     GSARLPFSLQFFLIAIFFLIFDLEIALLLPLPWAINTTTPTTTTVWTLAIIILLTLGL
                     IYEWTQGALDWTK"
BASE COUNT      110 a     87 c     39 g    109 t
ORIGIN      
        1 atcaatttgg taaccacact cttaatctca ctttttatcc caataacact aattattctt
       61 agccattgaa taccacaaat atcgccggat acagaaaaac tatccccata tgagtgtgga
      121 tttgatcccc taggaagtgc acgtctccca ttctcattac aatttttttt aattgcaatt
      181 tttttcttaa tcttcgattt agaaattgcc ctacttctac ccctaccatg ggcaattaac
      241 accacaactc ccacaacaac tactgtatga acactagcca ttattattct tctgacacta
      301 ggactaattt atgaatgaac tcaaggcgcc ctagactgaa caaaa
//
LOCUS       KTH288                   345 bp    DNA     linear   VRT 18-OCT-2023
DEFINITION  NADH dehydrogenase subunit 3 (ND3) gene, partial cds.
ACCESSION   KTH288
VERSION
KEYWORDS    .
SOURCE      mitochondrion Bradypodion pumilum
  ORGANISM  Bradypodion pumilum
            Eukaryota; Metazoa; Chordata; Craniata; Vertebrata; Euteleostomi;
            Lepidosauria; Squamata; Bifurcata; Unidentata; Episquamata;
            Toxicofera; Iguania; Acrodonta; Chamaeleonidae; Bradypodion.
REFERENCE   1  (bases 1 to 345)
  AUTHORS   Main,D.C., Taft,J.M., Geneva,A.J., Jansen van Vuuren,B. and
            Tolley,K.A.
  TITLE     More is not always better: the efficacy of single mitochondrial
            genes at reconciling the complete mitogenome phylogeny
  JOURNAL   unpublished
REFERENCE   2  (bases 1 to 345)
  AUTHORS   Main,D.C., Taft,J.M., Geneva,A.J., Jansen van Vuuren,B. and
            Tolley,K.A.
  TITLE     Direct Submission
  JOURNAL   Submitted (18-OCT-2023) Zoology, University of Johannesburg, Cnr
            Kingsway and University Road Auckland Park, Johannesburg, Gauteng
            2195, South Africa
COMMENT     Bankit Comment: ALT EMAIL:201327040@student.uj.ac.za
            Bankit Comment: TAX: Yes, new species/combinations; SEE ATTACHMENT
            Bankit Comment: TOTAL # OF SEQS:44
            Bankit Comment: FeatPropSourceSeq:AMDSF219
            
            ##Assembly-Data-START##
            Assembly Method       :: Novoplasty v. 4.3.1
            Sequencing Technology :: Illumina
            ##Assembly-Data-END##
FEATURES             Location/Qualifiers
     source          1..345
                     /organism="Bradypodion pumilum"
                     /organelle="mitochondrion"
                     /mol_type="genomic DNA"
                     /isolation_source="Durbanville, Western Cape"
                     /bio_material="KTH288"
                     /db_xref="taxon:179887"
                     /country="South Africa"
                     /note="Eukaryota; Metazoa; Chordata; Craniata; Vertebrata;
                     Euteleostomi;## Lepidosauria; Squamata; Bifurcata;
                     Unidentata; Episquamata;## Toxicofera; Iguania; Acrodonta;
                     Chamaeleonidae; Bradypodion."
     gene            <1..>345
                     /gene="ND3"
     CDS             <1..>345
                     /gene="ND3"
                     /EC_number="7.1.1.2"
                     /codon_start=1
                     /transl_table=2
                     /product="NADH-ubiquinone oxidoreductase chain 3"
                     /translation="INLMTTLLVSLLIPMALIFISHWIPQVLPDTEKLSPYECGFDPM
                     GSARLPFSLQFFLIAIFFLIFDLEIALLLPLPWAINTTTPTMTTLWTLTIITLLTLGL
                     IYEWTQGALDWTK"
BASE COUNT      111 a     94 c     34 g    106 t
ORIGIN      
        1 attaatctaa taactacact cctagtttca cttctaatcc caatagcact aatcttcatc
       61 agccactgaa tcccacaagt tctcccagat acagaaaaat tatccccata tgaatgtgga
      121 tttgacccca taggaagtgc acgccttcca ttctccttac aatttttttt aattgcaatt
      181 tttttcctaa tctttgactt agaaattgct ttacttctac ccttaccatg agcaatcaat
      241 actacaaccc ccacaataac taccctatgg acactaacca ttattaccct tctcacacta
      301 ggactaattt atgaatgaac tcaaggcgcc ctagactgaa caaaa
//
LOCUS       KTH437                   345 bp    DNA     linear       18-OCT-2023
DEFINITION  NADH dehydrogenase subunit 3 (ND3) gene, partial cds.
ACCESSION   KTH437
VERSION
KEYWORDS    .
SOURCE      mitochondrion Bradypodion sp.2
  ORGANISM  Bradypodion sp.2
            Unclassified.
REFERENCE   1  (bases 1 to 345)
  AUTHORS   Main,D.C., Taft,J.M., Geneva,A.J., Jansen van Vuuren,B. and
            Tolley,K.A.
  TITLE     More is not always better: the efficacy of single mitochondrial
            genes at reconciling the complete mitogenome phylogeny
  JOURNAL   unpublished
REFERENCE   2  (bases 1 to 345)
  AUTHORS   Main,D.C., Taft,J.M., Geneva,A.J., Jansen van Vuuren,B. and
            Tolley,K.A.
  TITLE     Direct Submission
  JOURNAL   Submitted (18-OCT-2023) Zoology, University of Johannesburg, Cnr
            Kingsway and University Road Auckland Park, Johannesburg, Gauteng
            2195, South Africa
COMMENT     Bankit Comment: ALT EMAIL:201327040@student.uj.ac.za
            Bankit Comment: TAX: Yes, new species/combinations; SEE ATTACHMENT
            Bankit Comment: TOTAL # OF SEQS:44
            Bankit Comment: FeatPropSourceSeq:AMDSF219
            
            ##Assembly-Data-START##
            Assembly Method       :: Novoplasty v. 4.3.1
            Sequencing Technology :: Illumina
            ##Assembly-Data-END##
FEATURES             Location/Qualifiers
     source          1..345
                     /organism="Bradypodion sp.2"
                     /organelle="mitochondrion"
                     /mol_type="genomic DNA"
                     /isolation_source="Karkloof Forest, KwaZulu-Natal"
                     /bio_material="SAM ZR51950"
                     /country="South Africa"
                     /note="Eukaryota; Metazoa; Chordata; Craniata; Vertebrata;
                     Euteleostomi;## Lepidosauria; Squamata; Bifurcata;
                     Unidentata; Episquamata;## Toxicofera; Iguania; Acrodonta;
                     Chamaeleonidae; Bradypodion."
     gene            <1..>345
                     /gene="ND3"
     CDS             <1..>345
                     /gene="ND3"
                     /EC_number="7.1.1.2"
                     /codon_start=1
                     /transl_table=2
                     /product="NADH-ubiquinone oxidoreductase chain 3"
                     /translation="INLATTLLISLLIPMALAIISHWMPQVLPDTEKLSPYECGFDPL
                     GSARLPFSLQFFLIAIFFLIFDLEIALLLPLPWAINTTTPTTTTVWTLTIITLLTLGL
                     IYEWTQGALDWXX"
BASE COUNT      108 a     93 c     36 g    102 t      6 others
ORIGIN      
        1 atcaatttag caaccacact cttaatttca cttctaattc caatagcact agctattatt
       61 agccattgaa taccacaagt attacccgac acagaaaaac tttccccata cgaatgcgga
      121 tttgaccccc tagggagtgc acgtcttcca ttctcattac aatttttttt aatcgcaatc
      181 ttcttcttaa tttttgactt agaaattgcc ctacttctac ccctaccatg agcaattaat
      241 actacaaccc ccacaacaac tactgtatga acactaacca ttattaccct tctaacacta
      301 ggactaatct atgaatgaac tcaaggcgcc ctagactgan nnnnn
//
LOCUS       KTH450                   345 bp    DNA     linear       18-OCT-2023
DEFINITION  NADH dehydrogenase subunit 3 (ND3) gene, partial cds.
ACCESSION   KTH450
VERSION
KEYWORDS    .
SOURCE      mitochondrion Bradypodion sp.2
  ORGANISM  Bradypodion sp.2
            Unclassified.
REFERENCE   1  (bases 1 to 345)
  AUTHORS   Main,D.C., Taft,J.M., Geneva,A.J., Jansen van Vuuren,B. and
            Tolley,K.A.
  TITLE     More is not always better: the efficacy of single mitochondrial
            genes at reconciling the complete mitogenome phylogeny
  JOURNAL   unpublished
REFERENCE   2  (bases 1 to 345)
  AUTHORS   Main,D.C., Taft,J.M., Geneva,A.J., Jansen van Vuuren,B. and
            Tolley,K.A.
  TITLE     Direct Submission
  JOURNAL   Submitted (18-OCT-2023) Zoology, University of Johannesburg, Cnr
            Kingsway and University Road Auckland Park, Johannesburg, Gauteng
            2195, South Africa
COMMENT     Bankit Comment: ALT EMAIL:201327040@student.uj.ac.za
            Bankit Comment: TAX: Yes, new species/combinations; SEE ATTACHMENT
            Bankit Comment: TOTAL # OF SEQS:44
            Bankit Comment: FeatPropSourceSeq:AMDSF219
            
            ##Assembly-Data-START##
            Assembly Method       :: Novoplasty v. 4.3.1
            Sequencing Technology :: Illumina
            ##Assembly-Data-END##
FEATURES             Location/Qualifiers
     source          1..345
                     /organism="Bradypodion sp.2"
                     /organelle="mitochondrion"
                     /mol_type="genomic DNA"
                     /isolation_source="Gilboa Forest (Plantation),
                     KwaZulu-Natal"
                     /bio_material="SAM ZR51952"
                     /country="South Africa"
                     /note="Eukaryota; Metazoa; Chordata; Craniata; Vertebrata;
                     Euteleostomi;## Lepidosauria; Squamata; Bifurcata;
                     Unidentata; Episquamata;## Toxicofera; Iguania; Acrodonta;
                     Chamaeleonidae; Bradypodion."
     gene            <1..>345
                     /gene="ND3"
     CDS             <1..>345
                     /gene="ND3"
                     /EC_number="7.1.1.2"
                     /codon_start=1
                     /transl_table=2
                     /product="NADH-ubiquinone oxidoreductase chain 3"
                     /translation="INLATTLLISLLIPMALAIISHWMPQVLPDTEKLSPYECGFDPL
                     GSARLPFSLQFFLIAIFFLIFDLEIALLLPLPWAINTTTPTTTTVWTLTIITLLTLGL
                     IYEWTQGALDWXX"
BASE COUNT      107 a     93 c     37 g    102 t      6 others
ORIGIN      
        1 atcaatttag caaccacact cttaatttca cttctaattc caatagcact agctattatt
       61 agccattgaa taccgcaagt attacccgac acagaaaaac tttccccata cgaatgcgga
      121 tttgaccccc tagggagtgc acgtcttcca ttctcattac aatttttttt aatcgcaatc
      181 ttcttcttaa tttttgactt agaaattgcc ctacttctac ccctaccatg agcaattaat
      241 actacaaccc ccacaacaac tactgtatga acactaacca ttattaccct tctaacacta
      301 ggactaatct atgaatgaac tcaaggcgcc ctagactgan nnnnn
//
LOCUS       KTH533                   345 bp    DNA     linear   VRT 18-OCT-2023
DEFINITION  NADH dehydrogenase subunit 3 (ND3) gene, partial cds.
ACCESSION   KTH533
VERSION
KEYWORDS    .
SOURCE      mitochondrion Bradypodion transvaalense
  ORGANISM  Bradypodion transvaalense
            Eukaryota; Metazoa; Chordata; Craniata; Vertebrata; Euteleostomi;
            Lepidosauria; Squamata; Bifurcata; Unidentata; Episquamata;
            Toxicofera; Iguania; Acrodonta; Chamaeleonidae; Bradypodion.
REFERENCE   1  (bases 1 to 345)
  AUTHORS   Main,D.C., Taft,J.M., Geneva,A.J., Jansen van Vuuren,B. and
            Tolley,K.A.
  TITLE     More is not always better: the efficacy of single mitochondrial
            genes at reconciling the complete mitogenome phylogeny
  JOURNAL   unpublished
REFERENCE   2  (bases 1 to 345)
  AUTHORS   Main,D.C., Taft,J.M., Geneva,A.J., Jansen van Vuuren,B. and
            Tolley,K.A.
  TITLE     Direct Submission
  JOURNAL   Submitted (18-OCT-2023) Zoology, University of Johannesburg, Cnr
            Kingsway and University Road Auckland Park, Johannesburg, Gauteng
            2195, South Africa
COMMENT     Bankit Comment: ALT EMAIL:201327040@student.uj.ac.za
            Bankit Comment: TAX: Yes, new species/combinations; SEE ATTACHMENT
            Bankit Comment: TOTAL # OF SEQS:44
            Bankit Comment: FeatPropSourceSeq:AMDSF219
            
            ##Assembly-Data-START##
            Assembly Method       :: Novoplasty v. 4.3.1
            Sequencing Technology :: Illumina
            ##Assembly-Data-END##
FEATURES             Location/Qualifiers
     source          1..345
                     /organism="Bradypodion transvaalense"
                     /organelle="mitochondrion"
                     /mol_type="genomic DNA"
                     /isolation_source="Barberton, Mpumalanga"
                     /bio_material="PEM R17527"
                     /db_xref="taxon:179889"
                     /country="South Africa"
                     /note="Eukaryota; Metazoa; Chordata; Craniata; Vertebrata;
                     Euteleostomi;## Lepidosauria; Squamata; Bifurcata;
                     Unidentata; Episquamata;## Toxicofera; Iguania; Acrodonta;
                     Chamaeleonidae; Bradypodion."
     gene            <1..>345
                     /gene="ND3"
     CDS             <1..>345
                     /gene="ND3"
                     /EC_number="7.1.1.2"
                     /codon_start=1
                     /transl_table=2
                     /product="NADH-ubiquinone oxidoreductase chain 3"
                     /translation="INLATTLLISLLIPMALIIISHWMPQVLPDTEKLSPYECGFDPL
                     GNARLPFSLQFFLIAIFFLIFDLEIALLLPLPWAINTTTPTTTTMWTLTVITLLTLGL
                     IYEWTQGALDWTK"
BASE COUNT      111 a     87 c     38 g    109 t
ORIGIN      
        1 attaatttag caactacact cttaatctca cttctaattc caatagcact aattattatt
       61 agccattgaa taccacaagt actacctgat acagaaaaac tatccccata cgaatgtgga
      121 tttgaccccc tggggaatgc acgtcttcca ttttcattac aatttttttt aattgcaatt
      181 ttcttcttaa tcttcgactt agaaattgcc ctacttctac ctctaccatg agcaattaat
      241 actacaaccc ccacaacaac caccatatga acactaactg ttattactct tctgaccctg
      301 gggttaattt atgaatgaac tcaaggcgcc ctagactgaa caaaa
//
LOCUS       MBUR02439                345 bp    DNA     linear   VRT 18-OCT-2023
DEFINITION  NADH dehydrogenase subunit 3 (ND3) gene, partial cds.
ACCESSION   MBUR02439
VERSION
KEYWORDS    .
SOURCE      mitochondrion Bradypodion taeniabronchum
  ORGANISM  Bradypodion taeniabronchum
            Eukaryota; Metazoa; Chordata; Craniata; Vertebrata; Euteleostomi;
            Lepidosauria; Squamata; Bifurcata; Unidentata; Episquamata;
            Toxicofera; Iguania; Acrodonta; Chamaeleonidae; Bradypodion.
REFERENCE   1  (bases 1 to 345)
  AUTHORS   Main,D.C., Taft,J.M., Geneva,A.J., Jansen van Vuuren,B. and
            Tolley,K.A.
  TITLE     More is not always better: the efficacy of single mitochondrial
            genes at reconciling the complete mitogenome phylogeny
  JOURNAL   unpublished
REFERENCE   2  (bases 1 to 345)
  AUTHORS   Main,D.C., Taft,J.M., Geneva,A.J., Jansen van Vuuren,B. and
            Tolley,K.A.
  TITLE     Direct Submission
  JOURNAL   Submitted (18-OCT-2023) Zoology, University of Johannesburg, Cnr
            Kingsway and University Road Auckland Park, Johannesburg, Gauteng
            2195, South Africa
COMMENT     Bankit Comment: ALT EMAIL:201327040@student.uj.ac.za
            Bankit Comment: TAX: Yes, new species/combinations; SEE ATTACHMENT
            Bankit Comment: TOTAL # OF SEQS:44
            Bankit Comment: FeatPropSourceSeq:AMDSF219
            
            ##Assembly-Data-START##
            Assembly Method       :: Novoplasty v. 4.3.1
            Sequencing Technology :: Illumina
            ##Assembly-Data-END##
FEATURES             Location/Qualifiers
     source          1..345
                     /organism="Bradypodion taeniabronchum"
                     /organelle="mitochondrion"
                     /mol_type="genomic DNA"
                     /isolation_source="Thyspunt, Eastern Cape"
                     /bio_material="PEM R18762"
                     /db_xref="taxon:230340"
                     /country="South Africa"
                     /note="Eukaryota; Metazoa; Chordata; Craniata; Vertebrata;
                     Euteleostomi;## Lepidosauria; Squamata; Bifurcata;
                     Unidentata; Episquamata;## Toxicofera; Iguania; Acrodonta;
                     Chamaeleonidae; Bradypodion."
     gene            <1..>345
                     /gene="ND3"
     CDS             <1..>345
                     /gene="ND3"
                     /EC_number="7.1.1.2"
                     /codon_start=1
                     /transl_table=2
                     /product="NADH-ubiquinone oxidoreductase chain 3"
                     /translation="INLVTTLLISLLIPMTLIILSHWMPQMSPDTEKLSPYECGFDPL
                     GNARLPFSLQFFLIAIFFLIFDLEIALLLPLPWAINTATPTTTTVWTLAIIILLTLGL
                     IYEWTQGALDWTK"
BASE COUNT      111 a     87 c     39 g    108 t
ORIGIN      
        1 atcaatttgg taaccacact cttaatttca cttctaatcc caataacact aattattctt
       61 agccattgaa taccacaaat atcgccggat acagaaaaac tatccccata tgagtgtgga
      121 tttgaccccc taggaaatgc acgtcttcca ttctcattac aatttttttt aattgcaatt
      181 tttttcttaa ttttcgattt agaaattgcc ctacttctac ccctaccatg ggcaattaac
      241 accgcaaccc ccacaacaac tactgtatga acactagcca ttattattct tctgacacta
      301 ggactaattt atgaatgaac tcaaggcgcc ctagactgaa caaaa
//
LOCUS       N286                     345 bp    DNA     linear   VRT 18-OCT-2023
DEFINITION  NADH dehydrogenase subunit 3 (ND3) gene, partial cds.
ACCESSION   N286
VERSION
KEYWORDS    .
SOURCE      mitochondrion Bradypodion ventrale (Southern dwarf chameleon)
  ORGANISM  Bradypodion ventrale
            Eukaryota; Metazoa; Chordata; Craniata; Vertebrata; Euteleostomi;
            Lepidosauria; Squamata; Bifurcata; Unidentata; Episquamata;
            Toxicofera; Iguania; Acrodonta; Chamaeleonidae; Bradypodion.
REFERENCE   1  (bases 1 to 345)
  AUTHORS   Main,D.C., Taft,J.M., Geneva,A.J., Jansen van Vuuren,B. and
            Tolley,K.A.
  TITLE     More is not always better: the efficacy of single mitochondrial
            genes at reconciling the complete mitogenome phylogeny
  JOURNAL   unpublished
REFERENCE   2  (bases 1 to 345)
  AUTHORS   Main,D.C., Taft,J.M., Geneva,A.J., Jansen van Vuuren,B. and
            Tolley,K.A.
  TITLE     Direct Submission
  JOURNAL   Submitted (18-OCT-2023) Zoology, University of Johannesburg, Cnr
            Kingsway and University Road Auckland Park, Johannesburg, Gauteng
            2195, South Africa
COMMENT     Bankit Comment: ALT EMAIL:201327040@student.uj.ac.za
            Bankit Comment: TAX: Yes, new species/combinations; SEE ATTACHMENT
            Bankit Comment: TOTAL # OF SEQS:44
            Bankit Comment: FeatPropSourceSeq:AMDSF219
            
            ##Assembly-Data-START##
            Assembly Method       :: Novoplasty v. 4.3.1
            Sequencing Technology :: Illumina
            ##Assembly-Data-END##
FEATURES             Location/Qualifiers
     source          1..345
                     /organism="Bradypodion ventrale"
                     /organelle="mitochondrion"
                     /mol_type="genomic DNA"
                     /isolation_source="Jeffreys Bay, Eastern Cape"
                     /bio_material="N286"
                     /db_xref="taxon:179890"
                     /country="South Africa"
                     /note="Eukaryota; Metazoa; Chordata; Craniata; Vertebrata;
                     Euteleostomi;## Lepidosauria; Squamata; Bifurcata;
                     Unidentata; Episquamata;## Toxicofera; Iguania; Acrodonta;
                     Chamaeleonidae; Bradypodion."
     gene            <1..>345
                     /gene="ND3"
     CDS             <1..>345
                     /gene="ND3"
                     /EC_number="7.1.1.2"
                     /codon_start=1
                     /transl_table=2
                     /product="NADH-ubiquinone oxidoreductase chain 3"
                     /translation="INLVTTLLISLLIPMTLIILSHWMPQMSPDTEKLSPYECGFDPL
                     GXARLPFSLQFFLIAIFFLIFDLEIALLLPLPWAINTTTPTTTTVWTLAIIILLTLGL
                     IYEWTQGALDWTK"
BASE COUNT      110 a     89 c     38 g    107 t      1 others
ORIGIN      
        1 atcaatttgg taaccacact cttaatctca cttcttatcc caataacact aatcattctt
       61 agccattgaa taccacaaat atcgccggat acagaaaaac tatccccata tgagtgtgga
      121 tttgaccccc taggaartgc acgtctccca ttctcattac aatttttttt aattgcaatt
      181 tttttcttaa ttttcgattt agaaattgcc ctacttctac ccctaccatg ggcaattaac
      241 accacaactc ccacaacaac tactgtatga acactagcca ttattattct tctgacacta
      301 ggactaattt atgaatgaac tcaaggcgcc ctagactgaa caaaa
//
LOCUS       N287                     345 bp    DNA     linear   VRT 18-OCT-2023
DEFINITION  NADH dehydrogenase subunit 3 (ND3) gene, partial cds.
ACCESSION   N287
VERSION
KEYWORDS    .
SOURCE      mitochondrion Bradypodion ventrale (Southern dwarf chameleon)
  ORGANISM  Bradypodion ventrale
            Eukaryota; Metazoa; Chordata; Craniata; Vertebrata; Euteleostomi;
            Lepidosauria; Squamata; Bifurcata; Unidentata; Episquamata;
            Toxicofera; Iguania; Acrodonta; Chamaeleonidae; Bradypodion.
REFERENCE   1  (bases 1 to 345)
  AUTHORS   Main,D.C., Taft,J.M., Geneva,A.J., Jansen van Vuuren,B. and
            Tolley,K.A.
  TITLE     More is not always better: the efficacy of single mitochondrial
            genes at reconciling the complete mitogenome phylogeny
  JOURNAL   unpublished
REFERENCE   2  (bases 1 to 345)
  AUTHORS   Main,D.C., Taft,J.M., Geneva,A.J., Jansen van Vuuren,B. and
            Tolley,K.A.
  TITLE     Direct Submission
  JOURNAL   Submitted (18-OCT-2023) Zoology, University of Johannesburg, Cnr
            Kingsway and University Road Auckland Park, Johannesburg, Gauteng
            2195, South Africa
COMMENT     Bankit Comment: ALT EMAIL:201327040@student.uj.ac.za
            Bankit Comment: TAX: Yes, new species/combinations; SEE ATTACHMENT
            Bankit Comment: TOTAL # OF SEQS:44
            Bankit Comment: FeatPropSourceSeq:AMDSF219
            
            ##Assembly-Data-START##
            Assembly Method       :: Novoplasty v. 4.3.1
            Sequencing Technology :: Illumina
            ##Assembly-Data-END##
FEATURES             Location/Qualifiers
     source          1..345
                     /organism="Bradypodion ventrale"
                     /organelle="mitochondrion"
                     /mol_type="genomic DNA"
                     /isolation_source="Jeffreys Bay, Eastern Cape"
                     /bio_material="N287"
                     /db_xref="taxon:179890"
                     /country="South Africa"
                     /note="Eukaryota; Metazoa; Chordata; Craniata; Vertebrata;
                     Euteleostomi;## Lepidosauria; Squamata; Bifurcata;
                     Unidentata; Episquamata;## Toxicofera; Iguania; Acrodonta;
                     Chamaeleonidae; Bradypodion."
     gene            <1..>345
                     /gene="ND3"
     CDS             <1..>345
                     /gene="ND3"
                     /EC_number="7.1.1.2"
                     /codon_start=1
                     /transl_table=2
                     /product="NADH-ubiquinone oxidoreductase chain 3"
                     /translation="VNLVTTLLISLFIPMTLIILSHWMPQMSPDTEKLSPYECGFDPL
                     GNARLPFSLQFFLIAIFFLIFDLEIALLLPLPWAINTTTPTTTTVWTLAIIILLTLGL
                     IYEWTQXALDWTK"
BASE COUNT      111 a     87 c     37 g    109 t      1 others
ORIGIN      
        1 gtcaatttgg taaccacact cttaatctca ctttttatcc caataacact aattattctt
       61 agccattgaa taccacaaat atcgccggat acagaaaaac tatccccata tgagtgtgga
      121 tttgatcccc taggaaatgc acgtctccca ttctcattac aatttttttt aattgcaatt
      181 tttttcttaa ttttcgattt agaaattgcc ctacttctac ccctaccatg agcaattaac
      241 accacaactc ccacaacaac tactgtatga acactagcca ttattattct tctgacacta
      301 ggactaattt acgaatgaac tcaargcgcc ctagactgaa caaaa
//
LOCUS       NO87                     345 bp    DNA     linear   VRT 18-OCT-2023
DEFINITION  NADH dehydrogenase subunit 3 (ND3) gene, partial cds.
ACCESSION   NO87
VERSION
KEYWORDS    .
SOURCE      mitochondrion Bradypodion venustum
  ORGANISM  Bradypodion venustum
            Eukaryota; Metazoa; Chordata; Craniata; Vertebrata; Euteleostomi;
            Lepidosauria; Squamata; Bifurcata; Unidentata; Episquamata;
            Toxicofera; Iguania; Acrodonta; Chamaeleonidae; Bradypodion.
REFERENCE   1  (bases 1 to 345)
  AUTHORS   Main,D.C., Taft,J.M., Geneva,A.J., Jansen van Vuuren,B. and
            Tolley,K.A.
  TITLE     More is not always better: the efficacy of single mitochondrial
            genes at reconciling the complete mitogenome phylogeny
  JOURNAL   unpublished
REFERENCE   2  (bases 1 to 345)
  AUTHORS   Main,D.C., Taft,J.M., Geneva,A.J., Jansen van Vuuren,B. and
            Tolley,K.A.
  TITLE     Direct Submission
  JOURNAL   Submitted (18-OCT-2023) Zoology, University of Johannesburg, Cnr
            Kingsway and University Road Auckland Park, Johannesburg, Gauteng
            2195, South Africa
COMMENT     Bankit Comment: ALT EMAIL:201327040@student.uj.ac.za
            Bankit Comment: TAX: Yes, new species/combinations; SEE ATTACHMENT
            Bankit Comment: TOTAL # OF SEQS:44
            Bankit Comment: FeatPropSourceSeq:AMDSF219
            
            ##Assembly-Data-START##
            Assembly Method       :: Novoplasty v. 4.3.1
            Sequencing Technology :: Illumina
            ##Assembly-Data-END##
FEATURES             Location/Qualifiers
     source          1..345
                     /organism="Bradypodion venustum"
                     /organelle="mitochondrion"
                     /mol_type="genomic DNA"
                     /isolation_source="Grootvadersbosch, Western Cape"
                     /bio_material="N087"
                     /db_xref="taxon:2869583"
                     /country="South Africa"
                     /note="Eukaryota; Metazoa; Chordata; Craniata; Vertebrata;
                     Euteleostomi;## Lepidosauria; Squamata; Bifurcata;
                     Unidentata; Episquamata;## Toxicofera; Iguania; Acrodonta;
                     Chamaeleonidae; Bradypodion."
     gene            <1..>345
                     /gene="ND3"
     CDS             <1..>345
                     /gene="ND3"
                     /EC_number="7.1.1.2"
                     /codon_start=1
                     /transl_table=2
                     /product="NADH-ubiquinone oxidoreductase chain 3"
                     /translation="MNLMTTLLISLLIPMALIIISHWMPQVIPDSEKLSPYECGFDPL
                     GSARLPFSLQFFLIAIFFLIFDLEIALLLPLPWAINTTTPTMTTLWTLTIIILLTLGL
                     IYEWTQGALDWTK"
BASE COUNT      113 a     84 c     35 g    113 t
ORIGIN      
        1 ataaatctaa taactacact cttaatttca cttctaattc caatagcact aatcattatt
       61 agccactgaa taccacaagt tattccagat tcagaaaaac tatcccccta tgagtgtgga
      121 tttgacccac taggaagtgc gcgtctccca ttctcattac aatttttttt aattgcaatt
      181 tttttcttaa tctttgactt agaaattgct ttacttctac ctttaccgtg agcaattaat
      241 actacaaccc ctacaataac caccctatga acactaacca ttattattct cctcacacta
      301 ggactaattt atgaatgaac tcaaggcgcc ctagactgaa caaaa
//
LOCUS       P306B                    345 bp    DNA     linear   VRT 18-OCT-2023
DEFINITION  NADH dehydrogenase subunit 3 (ND3) gene, partial cds.
ACCESSION   P306B
VERSION
KEYWORDS    .
SOURCE      mitochondrion Bradypodion damaranum
  ORGANISM  Bradypodion damaranum
            Eukaryota; Metazoa; Chordata; Craniata; Vertebrata; Euteleostomi;
            Lepidosauria; Squamata; Bifurcata; Unidentata; Episquamata;
            Toxicofera; Iguania; Acrodonta; Chamaeleonidae; Bradypodion.
REFERENCE   1  (bases 1 to 345)
  AUTHORS   Main,D.C., Taft,J.M., Geneva,A.J., Jansen van Vuuren,B. and
            Tolley,K.A.
  TITLE     More is not always better: the efficacy of single mitochondrial
            genes at reconciling the complete mitogenome phylogeny
  JOURNAL   unpublished
REFERENCE   2  (bases 1 to 345)
  AUTHORS   Main,D.C., Taft,J.M., Geneva,A.J., Jansen van Vuuren,B. and
            Tolley,K.A.
  TITLE     Direct Submission
  JOURNAL   Submitted (18-OCT-2023) Zoology, University of Johannesburg, Cnr
            Kingsway and University Road Auckland Park, Johannesburg, Gauteng
            2195, South Africa
COMMENT     Bankit Comment: ALT EMAIL:201327040@student.uj.ac.za
            Bankit Comment: TAX: Yes, new species/combinations; SEE ATTACHMENT
            Bankit Comment: TOTAL # OF SEQS:44
            Bankit Comment: FeatPropSourceSeq:AMDSF219
            
            ##Assembly-Data-START##
            Assembly Method       :: Novoplasty v. 4.3.1
            Sequencing Technology :: Illumina
            ##Assembly-Data-END##
FEATURES             Location/Qualifiers
     source          1..345
                     /organism="Bradypodion damaranum"
                     /organelle="mitochondrion"
                     /mol_type="genomic DNA"
                     /isolation_source="George, Western Cape"
                     /bio_material="P306B"
                     /db_xref="taxon:230334"
                     /country="South Africa"
                     /note="Eukaryota; Metazoa; Chordata; Craniata; Vertebrata;
                     Euteleostomi;## Lepidosauria; Squamata; Bifurcata;
                     Unidentata; Episquamata;## Toxicofera; Iguania; Acrodonta;
                     Chamaeleonidae; Bradypodion."
     gene            <1..>345
                     /gene="ND3"
     CDS             <1..>345
                     /gene="ND3"
                     /EC_number="7.1.1.2"
                     /codon_start=1
                     /transl_table=2
                     /product="NADH-ubiquinone oxidoreductase chain 3"
                     /translation="MNLMTTLLISLLIPMALIIISHWMPQVLPDTEKLSPYECGFDPL
                     GSARLPFSLQFFLIAIFFLIFDLEIALLLPLPWAINTTTPTMTTLWTLTIIILLTLGL
                     IYEWTQGALDWTK"
BASE COUNT      111 a     83 c     38 g    113 t
ORIGIN      
        1 ataaatttaa taactacact cttaatttca ctcctaattc caatagcact aattatcatt
       61 agccactgaa taccacaagt tcttccagat acagaaaaac tatccccata tgagtgtgga
      121 tttgacccac taggaagtgc gcgtctccca ttctcgttac aatttttttt aattgcaatt
      181 tttttcttaa tctttgactt agaaattgct ttacttctac ctttaccgtg agcaattaat
      241 actacaaccc ctacaataac caccctatga acactaacca ttattattct tctcacacta
      301 ggactaattt atgagtggac tcaaggcgcc ctagactgaa caaaa
//
LOCUS       P457                     345 bp    DNA     linear   VRT 18-OCT-2023
DEFINITION  NADH dehydrogenase subunit 3 (ND3) gene, partial cds.
ACCESSION   P457
VERSION
KEYWORDS    .
SOURCE      mitochondrion Bradypodion setaroi
  ORGANISM  Bradypodion setaroi
            Eukaryota; Metazoa; Chordata; Craniata; Vertebrata; Euteleostomi;
            Lepidosauria; Squamata; Bifurcata; Unidentata; Episquamata;
            Toxicofera; Iguania; Acrodonta; Chamaeleonidae; Bradypodion.
REFERENCE   1  (bases 1 to 345)
  AUTHORS   Main,D.C., Taft,J.M., Geneva,A.J., Jansen van Vuuren,B. and
            Tolley,K.A.
  TITLE     More is not always better: the efficacy of single mitochondrial
            genes at reconciling the complete mitogenome phylogeny
  JOURNAL   unpublished
REFERENCE   2  (bases 1 to 345)
  AUTHORS   Main,D.C., Taft,J.M., Geneva,A.J., Jansen van Vuuren,B. and
            Tolley,K.A.
  TITLE     Direct Submission
  JOURNAL   Submitted (18-OCT-2023) Zoology, University of Johannesburg, Cnr
            Kingsway and University Road Auckland Park, Johannesburg, Gauteng
            2195, South Africa
COMMENT     Bankit Comment: ALT EMAIL:201327040@student.uj.ac.za
            Bankit Comment: TAX: Yes, new species/combinations; SEE ATTACHMENT
            Bankit Comment: TOTAL # OF SEQS:44
            Bankit Comment: FeatPropSourceSeq:AMDSF219
            
            ##Assembly-Data-START##
            Assembly Method       :: Novoplasty v. 4.3.1
            Sequencing Technology :: Illumina
            ##Assembly-Data-END##
FEATURES             Location/Qualifiers
     source          1..345
                     /organism="Bradypodion setaroi"
                     /organelle="mitochondrion"
                     /mol_type="genomic DNA"
                     /isolation_source="St Lucia, KwaZulu-Natal"
                     /bio_material="P457"
                     /db_xref="taxon:230338"
                     /country="South Africa"
                     /note="Eukaryota; Metazoa; Chordata; Craniata; Vertebrata;
                     Euteleostomi;## Lepidosauria; Squamata; Bifurcata;
                     Unidentata; Episquamata;## Toxicofera; Iguania; Acrodonta;
                     Chamaeleonidae; Bradypodion."
     gene            <1..345
                     /gene="ND3"
     CDS             <1..345
                     /gene="ND3"
                     /EC_number="7.1.1.2"
                     /codon_start=1
                     /transl_table=2
                     /product="NADH-ubiquinone oxidoreductase chain 3"
                     /translation="INLVTTLLISLLIPMALIIISHWMPQMTPDTEKLSPYECGFDPL
                     GNARLPFSLQFFLIAIFFLIFDLEIALLLPLPWAINTTTPTTTIVWTLIIITLLTLGL
                     IYEWTQGALDWT"
BASE COUNT      114 a     90 c     35 g    106 t
ORIGIN      
        1 atcaatcttg taaccacact attaatctca cttctaatcc caatagcact aattattatt
       61 agccattgaa taccacaaat aaccccagat acagaaaaac tatccccata cgaatgtgga
      121 tttgaccccc taggaaatgc acgtctccca ttctcactac aatttttttt aattgcaatt
      181 tttttcctaa tcttcgactt agagattgcc cttcttttac ctttaccatg agcaattaat
      241 actacaaccc ccacaacaac cattgtatga acactaatca tcatcactct tttaacactg
      301 ggactaattt atgaatgaac ccagggcgct ctagactgaa cataa
//
LOCUS       P474                     345 bp    DNA     linear   VRT 18-OCT-2023
DEFINITION  NADH dehydrogenase subunit 3 (ND3) gene, partial cds.
ACCESSION   P474
VERSION
KEYWORDS    .
SOURCE      mitochondrion Bradypodion thamnobates
  ORGANISM  Bradypodion thamnobates
            Eukaryota; Metazoa; Chordata; Craniata; Vertebrata; Euteleostomi;
            Lepidosauria; Squamata; Bifurcata; Unidentata; Episquamata;
            Toxicofera; Iguania; Acrodonta; Chamaeleonidae; Bradypodion.
REFERENCE   1  (bases 1 to 345)
  AUTHORS   Main,D.C., Taft,J.M., Geneva,A.J., Jansen van Vuuren,B. and
            Tolley,K.A.
  TITLE     More is not always better: the efficacy of single mitochondrial
            genes at reconciling the complete mitogenome phylogeny
  JOURNAL   unpublished
REFERENCE   2  (bases 1 to 345)
  AUTHORS   Main,D.C., Taft,J.M., Geneva,A.J., Jansen van Vuuren,B. and
            Tolley,K.A.
  TITLE     Direct Submission
  JOURNAL   Submitted (18-OCT-2023) Zoology, University of Johannesburg, Cnr
            Kingsway and University Road Auckland Park, Johannesburg, Gauteng
            2195, South Africa
COMMENT     Bankit Comment: ALT EMAIL:201327040@student.uj.ac.za
            Bankit Comment: TAX: Yes, new species/combinations; SEE ATTACHMENT
            Bankit Comment: TOTAL # OF SEQS:44
            Bankit Comment: FeatPropSourceSeq:AMDSF219
            
            ##Assembly-Data-START##
            Assembly Method       :: Novoplasty v. 4.3.1
            Sequencing Technology :: Illumina
            ##Assembly-Data-END##
FEATURES             Location/Qualifiers
     source          1..345
                     /organism="Bradypodion thamnobates"
                     /organelle="mitochondrion"
                     /mol_type="genomic DNA"
                     /isolation_source="Howick, KwaZulu-Natal"
                     /bio_material="P474"
                     /db_xref="taxon:230337"
                     /country="South Africa"
                     /note="Eukaryota; Metazoa; Chordata; Craniata; Vertebrata;
                     Euteleostomi;## Lepidosauria; Squamata; Bifurcata;
                     Unidentata; Episquamata;## Toxicofera; Iguania; Acrodonta;
                     Chamaeleonidae; Bradypodion."
     gene            <1..>345
                     /gene="ND3"
     CDS             <1..>345
                     /gene="ND3"
                     /EC_number="7.1.1.2"
                     /codon_start=1
                     /transl_table=2
                     /product="NADH-ubiquinone oxidoreductase chain 3"
                     /translation="INLATTLLISLLIPMALAIISHWMPQVLPDTEKLSPYECGFDPL
                     GSARLPFSLQFFLIAIFFLIFDLEIALLLPLPWAINTTTPTTTTVWTLTIIILLTLGL
                     IYEWTQGALDWTK"
BASE COUNT      113 a     93 c     37 g    102 t
ORIGIN      
        1 atcaatttag caaccacact cttaatttca cttctaattc caatagcact agctattatt
       61 agccattgaa taccgcaagt attacccgac acagaaaaac tttcaccata cgaatgcgga
      121 tttgaccccc tagggagtgc acgtcttcca ttctcattac aatttttttt aatcgcaatc
      181 ttcttcttaa ttttcgactt agaaattgcc ctacttctac ccctaccatg agcaattaat
      241 actacaaccc ccacaacaac tactgtatga acactaacca ttattatcct tctaacacta
      301 ggactaatct atgaatgaac tcaaggcgcc ctagactgaa caaaa
//
LOCUS       P582                     345 bp    DNA     linear   VRT 18-OCT-2023
DEFINITION  NADH dehydrogenase subunit 3 (ND3) gene, partial cds.
ACCESSION   P582
VERSION
KEYWORDS    .
SOURCE      mitochondrion Bradypodion thamnobates
  ORGANISM  Bradypodion thamnobates
            Eukaryota; Metazoa; Chordata; Craniata; Vertebrata; Euteleostomi;
            Lepidosauria; Squamata; Bifurcata; Unidentata; Episquamata;
            Toxicofera; Iguania; Acrodonta; Chamaeleonidae; Bradypodion.
REFERENCE   1  (bases 1 to 345)
  AUTHORS   Main,D.C., Taft,J.M., Geneva,A.J., Jansen van Vuuren,B. and
            Tolley,K.A.
  TITLE     More is not always better: the efficacy of single mitochondrial
            genes at reconciling the complete mitogenome phylogeny
  JOURNAL   unpublished
REFERENCE   2  (bases 1 to 345)
  AUTHORS   Main,D.C., Taft,J.M., Geneva,A.J., Jansen van Vuuren,B. and
            Tolley,K.A.
  TITLE     Direct Submission
  JOURNAL   Submitted (18-OCT-2023) Zoology, University of Johannesburg, Cnr
            Kingsway and University Road Auckland Park, Johannesburg, Gauteng
            2195, South Africa
COMMENT     Bankit Comment: ALT EMAIL:201327040@student.uj.ac.za
            Bankit Comment: TAX: Yes, new species/combinations; SEE ATTACHMENT
            Bankit Comment: TOTAL # OF SEQS:44
            Bankit Comment: FeatPropSourceSeq:AMDSF219
            
            ##Assembly-Data-START##
            Assembly Method       :: Novoplasty v. 4.3.1
            Sequencing Technology :: Illumina
            ##Assembly-Data-END##
FEATURES             Location/Qualifiers
     source          1..345
                     /organism="Bradypodion thamnobates"
                     /organelle="mitochondrion"
                     /mol_type="genomic DNA"
                     /isolation_source="Howick, KwaZulu-Natal"
                     /bio_material="P582"
                     /db_xref="taxon:230337"
                     /country="South Africa"
                     /note="Eukaryota; Metazoa; Chordata; Craniata; Vertebrata;
                     Euteleostomi;## Lepidosauria; Squamata; Bifurcata;
                     Unidentata; Episquamata;## Toxicofera; Iguania; Acrodonta;
                     Chamaeleonidae; Bradypodion."
     gene            <1..>345
                     /gene="ND3"
     CDS             <1..>345
                     /gene="ND3"
                     /EC_number="7.1.1.2"
                     /codon_start=1
                     /transl_table=2
                     /product="NADH-ubiquinone oxidoreductase chain 3"
                     /translation="INLATTLLISLLIPMALAIISHWMPQVLPDTEKLSPYECGFDPL
                     GSARLPFSLQFFLIAIFFLIFDLEIALLLPLPWAINTTTPTTTTVWTLTIIILLTLGL
                     IYEWTQGALDWTK"
BASE COUNT      112 a     94 c     37 g    102 t
ORIGIN      
        1 atcaatttag caaccacact cttaatttca cttctaattc caatagcact agctattatt
       61 agccattgaa taccgcaagt attacccgac acagaaaaac tttccccata cgaatgcgga
      121 tttgaccccc tagggagtgc acgtcttcca ttctcattac aatttttttt aatcgcaatc
      181 ttcttcttaa ttttcgactt agaaattgcc ctacttctac ccctaccatg agcaattaat
      241 actacaaccc ccacaacaac tactgtatga acactaacca ttattatcct tctaacacta
      301 ggactaatct atgaatgaac tcaaggcgcc ctagactgaa caaaa
//
LOCUS       P593                     345 bp    DNA     linear   VRT 18-OCT-2023
DEFINITION  NADH dehydrogenase subunit 3 (ND3) gene, partial cds.
ACCESSION   P593
VERSION
KEYWORDS    .
SOURCE      mitochondrion Bradypodion thamnobates
  ORGANISM  Bradypodion thamnobates
            Eukaryota; Metazoa; Chordata; Craniata; Vertebrata; Euteleostomi;
            Lepidosauria; Squamata; Bifurcata; Unidentata; Episquamata;
            Toxicofera; Iguania; Acrodonta; Chamaeleonidae; Bradypodion.
REFERENCE   1  (bases 1 to 345)
  AUTHORS   Main,D.C., Taft,J.M., Geneva,A.J., Jansen van Vuuren,B. and
            Tolley,K.A.
  TITLE     More is not always better: the efficacy of single mitochondrial
            genes at reconciling the complete mitogenome phylogeny
  JOURNAL   unpublished
REFERENCE   2  (bases 1 to 345)
  AUTHORS   Main,D.C., Taft,J.M., Geneva,A.J., Jansen van Vuuren,B. and
            Tolley,K.A.
  TITLE     Direct Submission
  JOURNAL   Submitted (18-OCT-2023) Zoology, University of Johannesburg, Cnr
            Kingsway and University Road Auckland Park, Johannesburg, Gauteng
            2195, South Africa
COMMENT     Bankit Comment: ALT EMAIL:201327040@student.uj.ac.za
            Bankit Comment: TAX: Yes, new species/combinations; SEE ATTACHMENT
            Bankit Comment: TOTAL # OF SEQS:44
            Bankit Comment: FeatPropSourceSeq:AMDSF219
            
            ##Assembly-Data-START##
            Assembly Method       :: Novoplasty v. 4.3.1
            Sequencing Technology :: Illumina
            ##Assembly-Data-END##
FEATURES             Location/Qualifiers
     source          1..345
                     /organism="Bradypodion thamnobates"
                     /organelle="mitochondrion"
                     /mol_type="genomic DNA"
                     /isolation_source="Howick, KwaZulu-Natal"
                     /bio_material="P593"
                     /db_xref="taxon:230337"
                     /country="South Africa"
                     /note="Eukaryota; Metazoa; Chordata; Craniata; Vertebrata;
                     Euteleostomi;## Lepidosauria; Squamata; Bifurcata;
                     Unidentata; Episquamata;## Toxicofera; Iguania; Acrodonta;
                     Chamaeleonidae; Bradypodion."
     gene            <1..>345
                     /gene="ND3"
     CDS             <1..>345
                     /gene="ND3"
                     /EC_number="7.1.1.2"
                     /codon_start=1
                     /transl_table=2
                     /product="NADH-ubiquinone oxidoreductase chain 3"
                     /translation="INLATTLLISLLIPMALAIISHWMPQVLPDTEKLSPYECGFDPL
                     GSARLPFSLQFFLIAIFFLIFDLEIALLLPLPWAINTTTPTTTTVWTLTIIILLTLGL
                     IYEWTQGALDWTK"
BASE COUNT      112 a     94 c     37 g    102 t
ORIGIN      
        1 atcaatttag caaccacact cttaatttca cttctaattc caatagcact agctattatt
       61 agccattgaa taccgcaagt attacccgac acagaaaaac tttccccata cgaatgcgga
      121 tttgaccccc tagggagtgc acgtcttcca ttctcattac aatttttttt aatcgcaatc
      181 ttcttcttaa ttttcgactt agaaattgcc ctacttctac ccctaccatg agcaattaat
      241 actacaaccc ccacaacaac tactgtatga acactaacca ttattatcct tctaacacta
      301 ggactaatct atgaatgaac tcaaggcgcc ctagactgaa caaaa
//
LOCUS       P625                     345 bp    DNA     linear   VRT 18-OCT-2023
DEFINITION  NADH dehydrogenase subunit 3 (ND3) gene, partial cds.
ACCESSION   P625
VERSION
KEYWORDS    .
SOURCE      mitochondrion Bradypodion melanocephalum
  ORGANISM  Bradypodion melanocephalum
            Eukaryota; Metazoa; Chordata; Craniata; Vertebrata; Euteleostomi;
            Lepidosauria; Squamata; Bifurcata; Unidentata; Episquamata;
            Toxicofera; Iguania; Acrodonta; Chamaeleonidae; Bradypodion.
REFERENCE   1  (bases 1 to 345)
  AUTHORS   Main,D.C., Taft,J.M., Geneva,A.J., Jansen van Vuuren,B. and
            Tolley,K.A.
  TITLE     More is not always better: the efficacy of single mitochondrial
            genes at reconciling the complete mitogenome phylogeny
  JOURNAL   unpublished
REFERENCE   2  (bases 1 to 345)
  AUTHORS   Main,D.C., Taft,J.M., Geneva,A.J., Jansen van Vuuren,B. and
            Tolley,K.A.
  TITLE     Direct Submission
  JOURNAL   Submitted (18-OCT-2023) Zoology, University of Johannesburg, Cnr
            Kingsway and University Road Auckland Park, Johannesburg, Gauteng
            2195, South Africa
COMMENT     Bankit Comment: ALT EMAIL:201327040@student.uj.ac.za
            Bankit Comment: TAX: Yes, new species/combinations; SEE ATTACHMENT
            Bankit Comment: TOTAL # OF SEQS:44
            Bankit Comment: FeatPropSourceSeq:AMDSF219
            
            ##Assembly-Data-START##
            Assembly Method       :: Novoplasty v. 4.3.1
            Sequencing Technology :: Illumina
            ##Assembly-Data-END##
FEATURES             Location/Qualifiers
     source          1..345
                     /organism="Bradypodion melanocephalum"
                     /organelle="mitochondrion"
                     /mol_type="genomic DNA"
                     /isolation_source="Roosfontein Nature Reserve,
                     KwaZulu-Natal"
                     /bio_material="P625"
                     /db_xref="taxon:230339"
                     /country="South Africa"
                     /note="Eukaryota; Metazoa; Chordata; Craniata; Vertebrata;
                     Euteleostomi;## Lepidosauria; Squamata; Bifurcata;
                     Unidentata; Episquamata;## Toxicofera; Iguania; Acrodonta;
                     Chamaeleonidae; Bradypodion."
     gene            <1..>345
                     /gene="ND3"
     CDS             <1..>345
                     /gene="ND3"
                     /EC_number="7.1.1.2"
                     /codon_start=1
                     /transl_table=2
                     /product="NADH-ubiquinone oxidoreductase chain 3"
                     /translation="INLATTLLISLLIPMALAIISHWMPQVLPDTEKLSPYECGFDPL
                     GSARLPFSLQFFLIAIFFLIFDLEIALLLPLPWAINTTTPTTTTVWTLTIITLLTLGL
                     IYEWTQGTLDWXX"
BASE COUNT      108 a     93 c     36 g    102 t      6 others
ORIGIN      
        1 atcaatttag caaccacact cttaatttca cttctaattc caatagcact agctattatt
       61 agccattgaa taccgcaagt attacccgac acagaaaaac tttccccata cgaatgcgga
      121 tttgaccccc tagggagtgc acgtcttcca ttctcattac aatttttttt aatcgcaatc
      181 ttcttcttaa tttttgactt agaaattgcc ctacttctac ccctaccatg agcaattaat
      241 actacaaccc ccacaacaac tactgtatga acactaacca ttattaccct tctaacacta
      301 ggactaatct atgaatgaac tcaaggcacc ctagactgan nnnnn
//
LOCUS       P657                     345 bp    DNA     linear   VRT 18-OCT-2023
DEFINITION  NADH dehydrogenase subunit 3 (ND3) gene, partial cds.
ACCESSION   P657
VERSION
KEYWORDS    .
SOURCE      mitochondrion Bradypodion melanocephalum
  ORGANISM  Bradypodion melanocephalum
            Eukaryota; Metazoa; Chordata; Craniata; Vertebrata; Euteleostomi;
            Lepidosauria; Squamata; Bifurcata; Unidentata; Episquamata;
            Toxicofera; Iguania; Acrodonta; Chamaeleonidae; Bradypodion.
REFERENCE   1  (bases 1 to 345)
  AUTHORS   Main,D.C., Taft,J.M., Geneva,A.J., Jansen van Vuuren,B. and
            Tolley,K.A.
  TITLE     More is not always better: the efficacy of single mitochondrial
            genes at reconciling the complete mitogenome phylogeny
  JOURNAL   unpublished
REFERENCE   2  (bases 1 to 345)
  AUTHORS   Main,D.C., Taft,J.M., Geneva,A.J., Jansen van Vuuren,B. and
            Tolley,K.A.
  TITLE     Direct Submission
  JOURNAL   Submitted (18-OCT-2023) Zoology, University of Johannesburg, Cnr
            Kingsway and University Road Auckland Park, Johannesburg, Gauteng
            2195, South Africa
COMMENT     Bankit Comment: ALT EMAIL:201327040@student.uj.ac.za
            Bankit Comment: TAX: Yes, new species/combinations; SEE ATTACHMENT
            Bankit Comment: TOTAL # OF SEQS:44
            Bankit Comment: FeatPropSourceSeq:AMDSF219
            
            ##Assembly-Data-START##
            Assembly Method       :: Novoplasty v. 4.3.1
            Sequencing Technology :: Illumina
            ##Assembly-Data-END##
FEATURES             Location/Qualifiers
     source          1..345
                     /organism="Bradypodion melanocephalum"
                     /organelle="mitochondrion"
                     /mol_type="genomic DNA"
                     /isolation_source="Roosfontein Nature Reserve,
                     KwaZulu-Natal"
                     /bio_material="P657"
                     /db_xref="taxon:230339"
                     /country="South Africa"
                     /note="Eukaryota; Metazoa; Chordata; Craniata; Vertebrata;
                     Euteleostomi;## Lepidosauria; Squamata; Bifurcata;
                     Unidentata; Episquamata;## Toxicofera; Iguania; Acrodonta;
                     Chamaeleonidae; Bradypodion."
     gene            <1..>345
                     /gene="ND3"
     CDS             <1..>345
                     /gene="ND3"
                     /EC_number="7.1.1.2"
                     /codon_start=1
                     /transl_table=2
                     /product="NADH-ubiquinone oxidoreductase chain 3"
                     /translation="INLATTLLISLLIPMALAIISHWMPQVLPDTEKLSPYECGFDPL
                     GSARLPFSLQFFLIAIFFLIFDLEIALLLPLPWAINTTTPTTTTVWTLTIITLLTLGL
                     IYEWTQGTLDWXX"
BASE COUNT      108 a     93 c     36 g    102 t      6 others
ORIGIN      
        1 atcaatttag caaccacact cttaatttca cttctaattc caatagcact agctattatt
       61 agccattgaa taccgcaagt attacccgac acagaaaaac tttccccata cgaatgcgga
      121 tttgaccccc tagggagtgc acgtcttcca ttctcattac aatttttttt aatcgcaatc
      181 ttcttcttaa tttttgactt agaaattgcc ctacttctac ccctaccatg agcaattaat
      241 actacaaccc ccacaacaac tactgtatga acactaacca ttattaccct tctaacacta
      301 ggactaatct atgaatgaac tcaaggcacc ctagactgan nnnnn
//
LOCUS       P684                     345 bp    DNA     linear   VRT 18-OCT-2023
DEFINITION  NADH dehydrogenase subunit 3 (ND3) gene, partial cds.
ACCESSION   P684
VERSION
KEYWORDS    .
SOURCE      mitochondrion Bradypodion melanocephalum
  ORGANISM  Bradypodion melanocephalum
            Eukaryota; Metazoa; Chordata; Craniata; Vertebrata; Euteleostomi;
            Lepidosauria; Squamata; Bifurcata; Unidentata; Episquamata;
            Toxicofera; Iguania; Acrodonta; Chamaeleonidae; Bradypodion.
REFERENCE   1  (bases 1 to 345)
  AUTHORS   Main,D.C., Taft,J.M., Geneva,A.J., Jansen van Vuuren,B. and
            Tolley,K.A.
  TITLE     More is not always better: the efficacy of single mitochondrial
            genes at reconciling the complete mitogenome phylogeny
  JOURNAL   unpublished
REFERENCE   2  (bases 1 to 345)
  AUTHORS   Main,D.C., Taft,J.M., Geneva,A.J., Jansen van Vuuren,B. and
            Tolley,K.A.
  TITLE     Direct Submission
  JOURNAL   Submitted (18-OCT-2023) Zoology, University of Johannesburg, Cnr
            Kingsway and University Road Auckland Park, Johannesburg, Gauteng
            2195, South Africa
COMMENT     Bankit Comment: ALT EMAIL:201327040@student.uj.ac.za
            Bankit Comment: TAX: Yes, new species/combinations; SEE ATTACHMENT
            Bankit Comment: TOTAL # OF SEQS:44
            Bankit Comment: FeatPropSourceSeq:AMDSF219
            
            ##Assembly-Data-START##
            Assembly Method       :: Novoplasty v. 4.3.1
            Sequencing Technology :: Illumina
            ##Assembly-Data-END##
FEATURES             Location/Qualifiers
     source          1..345
                     /organism="Bradypodion melanocephalum"
                     /organelle="mitochondrion"
                     /mol_type="genomic DNA"
                     /isolation_source="Westville, KwaZulu-Natal"
                     /bio_material="P684"
                     /db_xref="taxon:230339"
                     /country="South Africa"
                     /note="Eukaryota; Metazoa; Chordata; Craniata; Vertebrata;
                     Euteleostomi;## Lepidosauria; Squamata; Bifurcata;
                     Unidentata; Episquamata;## Toxicofera; Iguania; Acrodonta;
                     Chamaeleonidae; Bradypodion."
     gene            <1..>345
                     /gene="ND3"
     CDS             <1..>345
                     /gene="ND3"
                     /EC_number="7.1.1.2"
                     /codon_start=1
                     /transl_table=2
                     /product="NADH-ubiquinone oxidoreductase chain 3"
                     /translation="INLATTLLISLLIPMALAIISHWMPQVLPDTEKLSPYECGFDPL
                     GSARLPFSLQFFLIAIFFLIFDLEIALLLPLPWAINTTTPTTTTVWTLTVITLLTLGL
                     IYEWTQGALDWXX"
BASE COUNT      106 a     93 c     38 g    102 t      6 others
ORIGIN      
        1 atcaatttag caaccacact cttaatttca cttctaattc caatagcact agctattatt
       61 agccattgaa taccgcaagt attacccgac acagaaaaac tttccccata cgaatgcgga
      121 tttgaccccc tagggagtgc acgtcttcca ttctcattac aatttttttt aatcgcaatc
      181 ttcttcttaa tttttgactt agaaattgcc ctacttctac ccctaccatg agcaattaat
      241 actacaaccc ccacaacaac tactgtatga acactaaccg ttattaccct tctaacacta
      301 ggactaatct atgaatgaac tcaaggcgcc ctagactgan nnnnn
//
LOCUS       P783                     345 bp    DNA     linear   VRT 18-OCT-2023
DEFINITION  NADH dehydrogenase subunit 3 (ND3) gene, partial cds.
ACCESSION   P783
VERSION
KEYWORDS    .
SOURCE      mitochondrion Bradypodion damaranum
  ORGANISM  Bradypodion damaranum
            Eukaryota; Metazoa; Chordata; Craniata; Vertebrata; Euteleostomi;
            Lepidosauria; Squamata; Bifurcata; Unidentata; Episquamata;
            Toxicofera; Iguania; Acrodonta; Chamaeleonidae; Bradypodion.
REFERENCE   1  (bases 1 to 345)
  AUTHORS   Main,D.C., Taft,J.M., Geneva,A.J., Jansen van Vuuren,B. and
            Tolley,K.A.
  TITLE     More is not always better: the efficacy of single mitochondrial
            genes at reconciling the complete mitogenome phylogeny
  JOURNAL   unpublished
REFERENCE   2  (bases 1 to 345)
  AUTHORS   Main,D.C., Taft,J.M., Geneva,A.J., Jansen van Vuuren,B. and
            Tolley,K.A.
  TITLE     Direct Submission
  JOURNAL   Submitted (18-OCT-2023) Zoology, University of Johannesburg, Cnr
            Kingsway and University Road Auckland Park, Johannesburg, Gauteng
            2195, South Africa
COMMENT     Bankit Comment: ALT EMAIL:201327040@student.uj.ac.za
            Bankit Comment: TAX: Yes, new species/combinations; SEE ATTACHMENT
            Bankit Comment: TOTAL # OF SEQS:44
            Bankit Comment: FeatPropSourceSeq:AMDSF219
            
            ##Assembly-Data-START##
            Assembly Method       :: Novoplasty v. 4.3.1
            Sequencing Technology :: Illumina
            ##Assembly-Data-END##
FEATURES             Location/Qualifiers
     source          1..345
                     /organism="Bradypodion damaranum"
                     /organelle="mitochondrion"
                     /mol_type="genomic DNA"
                     /isolation_source="George, Western Cape"
                     /bio_material="P783"
                     /db_xref="taxon:230334"
                     /country="South Africa"
                     /note="Eukaryota; Metazoa; Chordata; Craniata; Vertebrata;
                     Euteleostomi;## Lepidosauria; Squamata; Bifurcata;
                     Unidentata; Episquamata;## Toxicofera; Iguania; Acrodonta;
                     Chamaeleonidae; Bradypodion."
     gene            <1..>345
                     /gene="ND3"
     CDS             <1..>345
                     /gene="ND3"
                     /EC_number="7.1.1.2"
                     /codon_start=1
                     /transl_table=2
                     /product="NADH-ubiquinone oxidoreductase chain 3"
                     /translation="MNLMTTLLISLLIPMALIIISHWMPQVLPDTEKLSPYECGFDPL
                     GSARLPFSLQFFLIAIFFLIFDLEIALLLPLPWAINTTTPTMTTLWTLTIIILLTLGL
                     IYEWTQGALDWTK"
BASE COUNT      112 a     83 c     37 g    113 t
ORIGIN      
        1 ataaatttaa taactacact cttaatttca ctcctaattc caatagcact aattatcatt
       61 agccactgaa taccacaagt tcttccagat acagaaaaac tatccccata tgagtgtgga
      121 tttgacccac taggaagtgc gcgtctccca ttctcgttac aatttttttt aattgcaatt
      181 tttttcttaa tctttgactt agaaattgct ttacttctac ctttaccgtg agcaattaat
      241 actacaaccc ctacaataac caccctatga acactaacca ttattattct tctcacacta
      301 ggactaattt atgaatggac tcaaggcgcc ctagactgaa caaaa
//
LOCUS       P822                     345 bp    DNA     linear   VRT 18-OCT-2023
DEFINITION  NADH dehydrogenase subunit 3 (ND3) gene, partial cds.
ACCESSION   P822
VERSION
KEYWORDS    .
SOURCE      mitochondrion Bradypodion damaranum
  ORGANISM  Bradypodion damaranum
            Eukaryota; Metazoa; Chordata; Craniata; Vertebrata; Euteleostomi;
            Lepidosauria; Squamata; Bifurcata; Unidentata; Episquamata;
            Toxicofera; Iguania; Acrodonta; Chamaeleonidae; Bradypodion.
REFERENCE   1  (bases 1 to 345)
  AUTHORS   Main,D.C., Taft,J.M., Geneva,A.J., Jansen van Vuuren,B. and
            Tolley,K.A.
  TITLE     More is not always better: the efficacy of single mitochondrial
            genes at reconciling the complete mitogenome phylogeny
  JOURNAL   unpublished
REFERENCE   2  (bases 1 to 345)
  AUTHORS   Main,D.C., Taft,J.M., Geneva,A.J., Jansen van Vuuren,B. and
            Tolley,K.A.
  TITLE     Direct Submission
  JOURNAL   Submitted (18-OCT-2023) Zoology, University of Johannesburg, Cnr
            Kingsway and University Road Auckland Park, Johannesburg, Gauteng
            2195, South Africa
COMMENT     Bankit Comment: ALT EMAIL:201327040@student.uj.ac.za
            Bankit Comment: TAX: Yes, new species/combinations; SEE ATTACHMENT
            Bankit Comment: TOTAL # OF SEQS:44
            Bankit Comment: FeatPropSourceSeq:AMDSF219
            
            ##Assembly-Data-START##
            Assembly Method       :: Novoplasty v. 4.3.1
            Sequencing Technology :: Illumina
            ##Assembly-Data-END##
FEATURES             Location/Qualifiers
     source          1..345
                     /organism="Bradypodion damaranum"
                     /organelle="mitochondrion"
                     /mol_type="genomic DNA"
                     /isolation_source="Idile Forest, Western Cape"
                     /bio_material="P822"
                     /db_xref="taxon:230334"
                     /country="South Africa"
                     /note="Eukaryota; Metazoa; Chordata; Craniata; Vertebrata;
                     Euteleostomi;## Lepidosauria; Squamata; Bifurcata;
                     Unidentata; Episquamata;## Toxicofera; Iguania; Acrodonta;
                     Chamaeleonidae; Bradypodion."
     gene            <1..>345
                     /gene="ND3"
     CDS             <1..>345
                     /gene="ND3"
                     /EC_number="7.1.1.2"
                     /codon_start=1
                     /transl_table=2
                     /product="NADH-ubiquinone oxidoreductase chain 3"
                     /translation="MNLMTTLLISLLIPMALIIISHWMPQVLPDTEKLSPYECGFDPL
                     GSARLPFSLQFFLIAIFFLIFDLEIALLLPLPWAINTTTPTMTTLWTLTIIILLTLGL
                     IYEWTQGALDWTK"
BASE COUNT      111 a     83 c     38 g    113 t
ORIGIN      
        1 ataaatttaa taactacact cttaatttca ctcctaattc caatagcact aattatcatt
       61 agccactgaa taccacaagt tcttccagat acagaaaaac tatccccata tgagtgtgga
      121 tttgacccac taggaagtgc gcgtctccca ttctcgttac aatttttttt aattgcaatt
      181 tttttcttaa tctttgactt agaaattgct ttacttctac ctttaccgtg agcaattaat
      241 actacaaccc ctacaataac caccctatga acactaacca ttattattct tctcacacta
      301 ggactaattt atgagtggac tcaaggcgcc ctagactgaa caaaa
//
LOCUS       P824                     345 bp    DNA     linear   VRT 18-OCT-2023
DEFINITION  NADH dehydrogenase subunit 3 (ND3) gene, partial cds.
ACCESSION   P824
VERSION
KEYWORDS    .
SOURCE      mitochondrion Bradypodion damaranum
  ORGANISM  Bradypodion damaranum
            Eukaryota; Metazoa; Chordata; Craniata; Vertebrata; Euteleostomi;
            Lepidosauria; Squamata; Bifurcata; Unidentata; Episquamata;
            Toxicofera; Iguania; Acrodonta; Chamaeleonidae; Bradypodion.
REFERENCE   1  (bases 1 to 345)
  AUTHORS   Main,D.C., Taft,J.M., Geneva,A.J., Jansen van Vuuren,B. and
            Tolley,K.A.
  TITLE     More is not always better: the efficacy of single mitochondrial
            genes at reconciling the complete mitogenome phylogeny
  JOURNAL   unpublished
REFERENCE   2  (bases 1 to 345)
  AUTHORS   Main,D.C., Taft,J.M., Geneva,A.J., Jansen van Vuuren,B. and
            Tolley,K.A.
  TITLE     Direct Submission
  JOURNAL   Submitted (18-OCT-2023) Zoology, University of Johannesburg, Cnr
            Kingsway and University Road Auckland Park, Johannesburg, Gauteng
            2195, South Africa
COMMENT     Bankit Comment: ALT EMAIL:201327040@student.uj.ac.za
            Bankit Comment: TAX: Yes, new species/combinations; SEE ATTACHMENT
            Bankit Comment: TOTAL # OF SEQS:44
            Bankit Comment: FeatPropSourceSeq:AMDSF219
            
            ##Assembly-Data-START##
            Assembly Method       :: Novoplasty v. 4.3.1
            Sequencing Technology :: Illumina
            ##Assembly-Data-END##
FEATURES             Location/Qualifiers
     source          1..345
                     /organism="Bradypodion damaranum"
                     /organelle="mitochondrion"
                     /mol_type="genomic DNA"
                     /isolation_source="Idile Forest, Western Cape"
                     /bio_material="P824"
                     /db_xref="taxon:230334"
                     /country="South Africa"
                     /note="Eukaryota; Metazoa; Chordata; Craniata; Vertebrata;
                     Euteleostomi;## Lepidosauria; Squamata; Bifurcata;
                     Unidentata; Episquamata;## Toxicofera; Iguania; Acrodonta;
                     Chamaeleonidae; Bradypodion."
     gene            <1..>345
                     /gene="ND3"
     CDS             <1..>345
                     /gene="ND3"
                     /EC_number="7.1.1.2"
                     /codon_start=1
                     /transl_table=2
                     /product="NADH-ubiquinone oxidoreductase chain 3"
                     /translation="MNLMTTLLISLLIPMALIIISHWMPQVLPDTEKLSPYECGFDPL
                     GSARLPFSLQFFLIAIFFLIFDLEIALLLPLPWAINTTTPTMTTLWTLTIIILLTLGL
                     IYEWTQGALDWTK"
BASE COUNT      111 a     83 c     38 g    113 t
ORIGIN      
        1 ataaatttaa taactacact cttaatttca ctcctaattc caatagcact aattatcatt
       61 agccactgaa taccacaagt tcttccagat acagaaaaac tatccccata tgagtgtgga
      121 tttgacccac taggaagtgc gcgtctccca ttctcgttac aatttttttt aattgcaatt
      181 tttttcttaa tctttgactt agaaattgct ttacttctac ctttaccgtg agcaattaat
      241 actacaaccc ctacaataac caccctatga acactaacca ttattattct tctcacacta
      301 ggactaattt atgagtggac tcaaggcgcc ctagactgaa caaaa
//
LOCUS       R531A                    345 bp    DNA     linear       18-OCT-2023
DEFINITION  NADH dehydrogenase subunit 3 (ND3) gene, partial cds.
ACCESSION   R531A
VERSION
KEYWORDS    .
SOURCE      mitochondrion Bradypodion sp.1
  ORGANISM  Bradypodion sp.1
            Unclassified.
REFERENCE   1  (bases 1 to 345)
  AUTHORS   Main,D.C., Taft,J.M., Geneva,A.J., Jansen van Vuuren,B. and
            Tolley,K.A.
  TITLE     More is not always better: the efficacy of single mitochondrial
            genes at reconciling the complete mitogenome phylogeny
  JOURNAL   unpublished
REFERENCE   2  (bases 1 to 345)
  AUTHORS   Main,D.C., Taft,J.M., Geneva,A.J., Jansen van Vuuren,B. and
            Tolley,K.A.
  TITLE     Direct Submission
  JOURNAL   Submitted (18-OCT-2023) Zoology, University of Johannesburg, Cnr
            Kingsway and University Road Auckland Park, Johannesburg, Gauteng
            2195, South Africa
COMMENT     Bankit Comment: ALT EMAIL:201327040@student.uj.ac.za
            Bankit Comment: TAX: Yes, new species/combinations; SEE ATTACHMENT
            Bankit Comment: TOTAL # OF SEQS:44
            Bankit Comment: FeatPropSourceSeq:AMDSF219
            
            ##Assembly-Data-START##
            Assembly Method       :: Novoplasty v. 4.3.1
            Sequencing Technology :: Illumina
            ##Assembly-Data-END##
FEATURES             Location/Qualifiers
     source          1..345
                     /organism="Bradypodion sp.1"
                     /organelle="mitochondrion"
                     /mol_type="genomic DNA"
                     /isolation_source="Kamberg, KwaZulu-Natal"
                     /bio_material="R531A"
                     /country="South Africa"
                     /note="Eukaryota; Metazoa; Chordata; Craniata; Vertebrata;
                     Euteleostomi;## Lepidosauria; Squamata; Bifurcata;
                     Unidentata; Episquamata;## Toxicofera; Iguania; Acrodonta;
                     Chamaeleonidae; Bradypodion."
     gene            <1..>345
                     /gene="ND3"
     CDS             <1..>345
                     /gene="ND3"
                     /EC_number="7.1.1.2"
                     /codon_start=1
                     /transl_table=2
                     /product="NADH-ubiquinone oxidoreductase chain 3"
                     /translation="INLATTLLISLLIPMALAIISHWMPQVLPDTEKLSPYECGFDPL
                     GSARLPFSLQFFLIAIFFLIFDLEIALLLPLPWAINTTTPTTTTVWTLTIIILLTLGL
                     IYEWTQGALDWTK"
BASE COUNT      112 a     94 c     37 g    102 t
ORIGIN      
        1 atcaatttag caaccacact cttaatttca cttctaattc caatagcact agctattatt
       61 agccattgaa taccgcaagt attacccgac acagaaaaac tttccccata cgaatgcgga
      121 tttgaccccc tagggagtgc acgtcttcca ttctcattac aatttttttt aatcgcaatc
      181 ttcttcttaa ttttcgactt agaaattgcc ctacttctac ccctaccatg agcaattaat
      241 actacaaccc ccacaacaac tactgtatga acactaacca ttattatcct tctaacacta
      301 ggactaatct atgaatgaac tcaaggcgcc ctagactgaa caaaa
//
LOCUS       H1273                    345 bp    DNA     linear   VRT 18-OCT-2023
DEFINITION  NADH dehydrogenase subunit 3 (ND3) gene, partial cds.
ACCESSION   H1273
VERSION
KEYWORDS    .
SOURCE      mitochondrion Bradypodion setaroi
  ORGANISM  Bradypodion setaroi
            Eukaryota; Metazoa; Chordata; Craniata; Vertebrata; Euteleostomi;
            Lepidosauria; Squamata; Bifurcata; Unidentata; Episquamata;
            Toxicofera; Iguania; Acrodonta; Chamaeleonidae; Bradypodion.
REFERENCE   1  (bases 1 to 345)
  AUTHORS   Main,D.C., Taft,J.M., Geneva,A.J., Jansen van Vuuren,B. and
            Tolley,K.A.
  TITLE     More is not always better: the efficacy of single mitochondrial
            genes at reconciling the complete mitogenome phylogeny
  JOURNAL   unpublished
REFERENCE   2  (bases 1 to 345)
  AUTHORS   Main,D.C., Taft,J.M., Geneva,A.J., Jansen van Vuuren,B. and
            Tolley,K.A.
  TITLE     Direct Submission
  JOURNAL   Submitted (18-OCT-2023) Zoology, University of Johannesburg, Cnr
            Kingsway and University Road Auckland Park, Johannesburg, Gauteng
            2195, South Africa
COMMENT     Bankit Comment: ALT EMAIL:201327040@student.uj.ac.za
            Bankit Comment: TAX: Yes, new species/combinations; SEE ATTACHMENT
            Bankit Comment: TOTAL # OF SEQS:44
            Bankit Comment: FeatPropSourceSeq:AMDSF219
            
            ##Assembly-Data-START##
            Assembly Method       :: Novoplasty v. 4.3.1
            Sequencing Technology :: Illumina
            ##Assembly-Data-END##
FEATURES             Location/Qualifiers
     source          1..345
                     /organism="Bradypodion setaroi"
                     /organelle="mitochondrion"
                     /mol_type="genomic DNA"
                     /isolation_source="St Lucia, KwaZulu-Natal"
                     /bio_material="H1273"
                     /db_xref="taxon:230338"
                     /country="South Africa"
                     /note="Eukaryota; Metazoa; Chordata; Craniata; Vertebrata;
                     Euteleostomi;## Lepidosauria; Squamata; Bifurcata;
                     Unidentata; Episquamata;## Toxicofera; Iguania; Acrodonta;
                     Chamaeleonidae; Bradypodion."
     gene            <1..345
                     /gene="ND3"
     CDS             <1..345
                     /gene="ND3"
                     /EC_number="7.1.1.2"
                     /codon_start=1
                     /transl_table=2
                     /product="NADH-ubiquinone oxidoreductase chain 3"
                     /translation="INLVTTLLISLLVPMALIIISHWMPQMIPDTEKLSPYECGFDPL
                     GNARLPFSLQFFLIAIFFLIFDLEIALLLPLPWAINTTTPTTTIVWTLIIIILLTLGL
                     IYEWTQGALDWT"
BASE COUNT      111 a     88 c     38 g    108 t
ORIGIN      
        1 atcaatcttg taaccacact attaatttca cttctagtcc caatagcact aattattatt
       61 agccattgaa taccacaaat aatcccagat acagaaaaac tatccccata cgagtgtgga
      121 tttgaccccc taggaaatgc acgtctccca ttctcactac aatttttttt aatcgcaatt
      181 tttttcctaa tcttcgactt agagattgcc cttcttttgc ctttaccatg agcaattaat
      241 actacaaccc ccacaacaac cattgtatga acactaatca tcatcattct tttaacactg
      301 ggactaattt atgaatgaac ccagggcgct ctagactgaa cataa
//
LOCUS       T302                     345 bp    DNA     linear   VRT 18-OCT-2023
DEFINITION  NADH dehydrogenase subunit 3 (ND3) gene, partial cds.
ACCESSION   T302
VERSION
KEYWORDS    .
SOURCE      mitochondrion Bradypodion ventrale (Southern dwarf chameleon)
  ORGANISM  Bradypodion ventrale
            Eukaryota; Metazoa; Chordata; Craniata; Vertebrata; Euteleostomi;
            Lepidosauria; Squamata; Bifurcata; Unidentata; Episquamata;
            Toxicofera; Iguania; Acrodonta; Chamaeleonidae; Bradypodion.
REFERENCE   1  (bases 1 to 345)
  AUTHORS   Main,D.C., Taft,J.M., Geneva,A.J., Jansen van Vuuren,B. and
            Tolley,K.A.
  TITLE     More is not always better: the efficacy of single mitochondrial
            genes at reconciling the complete mitogenome phylogeny
  JOURNAL   unpublished
REFERENCE   2  (bases 1 to 345)
  AUTHORS   Main,D.C., Taft,J.M., Geneva,A.J., Jansen van Vuuren,B. and
            Tolley,K.A.
  TITLE     Direct Submission
  JOURNAL   Submitted (18-OCT-2023) Zoology, University of Johannesburg, Cnr
            Kingsway and University Road Auckland Park, Johannesburg, Gauteng
            2195, South Africa
COMMENT     Bankit Comment: ALT EMAIL:201327040@student.uj.ac.za
            Bankit Comment: TAX: Yes, new species/combinations; SEE ATTACHMENT
            Bankit Comment: TOTAL # OF SEQS:44
            Bankit Comment: FeatPropSourceSeq:AMDSF219
            
            ##Assembly-Data-START##
            Assembly Method       :: Novoplasty v. 4.3.1
            Sequencing Technology :: Illumina
            ##Assembly-Data-END##
FEATURES             Location/Qualifiers
     source          1..345
                     /organism="Bradypodion ventrale"
                     /organelle="mitochondrion"
                     /mol_type="genomic DNA"
                     /isolation_source="Jeffreys Bay, Eastern Cape"
                     /bio_material="T302"
                     /db_xref="taxon:179890"
                     /country="South Africa"
                     /note="Eukaryota; Metazoa; Chordata; Craniata; Vertebrata;
                     Euteleostomi;## Lepidosauria; Squamata; Bifurcata;
                     Unidentata; Episquamata;## Toxicofera; Iguania; Acrodonta;
                     Chamaeleonidae; Bradypodion."
     gene            <1..>345
                     /gene="ND3"
     CDS             <1..>345
                     /gene="ND3"
                     /EC_number="7.1.1.2"
                     /codon_start=1
                     /transl_table=2
                     /product="NADH-ubiquinone oxidoreductase chain 3"
                     /translation="INLVTTLLISLFIPMTLIILSHWMPQMSPDTEKLSPYECGFDPL
                     GSARLPFSLQFFLIAIFFLIFDLEIALLLPLPWAINTTTPTTTTVWTLAIIILLTLGL
                     IYEWTQGALDWTK"
BASE COUNT      110 a     87 c     39 g    109 t
ORIGIN      
        1 atcaatttgg taaccacact cttaatctca ctttttatcc caataacact aattattctt
       61 agccattgaa taccacaaat atcgccggat acagaaaaac tatccccata tgagtgtgga
      121 tttgatcccc taggaagtgc acgtctccca ttctcattac aatttttttt aattgcaatt
      181 tttttcttaa tcttcgattt agaaattgcc ctacttctac ccctaccatg ggcaattaac
      241 accacaactc ccacaacaac tactgtatga acactagcca ttattattct tctgacacta
      301 ggactaattt atgaatgaac tcaaggcgcc ctagactgaa caaaa
//
LOCUS       KTH524                   345 bp    DNA     linear   VRT 18-OCT-2023
DEFINITION  NADH dehydrogenase subunit 3 (ND3) gene, partial cds.
ACCESSION   KTH524
VERSION
KEYWORDS    .
SOURCE      mitochondrion Bradypodion transvaalense
  ORGANISM  Bradypodion transvaalense
            Eukaryota; Metazoa; Chordata; Craniata; Vertebrata; Euteleostomi;
            Lepidosauria; Squamata; Bifurcata; Unidentata; Episquamata;
            Toxicofera; Iguania; Acrodonta; Chamaeleonidae; Bradypodion.
REFERENCE   1  (bases 1 to 345)
  AUTHORS   Main,D.C., Taft,J.M., Geneva,A.J., Jansen van Vuuren,B. and
            Tolley,K.A.
  TITLE     More is not always better: the efficacy of single mitochondrial
            genes at reconciling the complete mitogenome phylogeny
  JOURNAL   unpublished
REFERENCE   2  (bases 1 to 345)
  AUTHORS   Main,D.C., Taft,J.M., Geneva,A.J., Jansen van Vuuren,B. and
            Tolley,K.A.
  TITLE     Direct Submission
  JOURNAL   Submitted (18-OCT-2023) Zoology, University of Johannesburg, Cnr
            Kingsway and University Road Auckland Park, Johannesburg, Gauteng
            2195, South Africa
COMMENT     Bankit Comment: ALT EMAIL:201327040@student.uj.ac.za
            Bankit Comment: TAX: Yes, new species/combinations; SEE ATTACHMENT
            Bankit Comment: TOTAL # OF SEQS:44
            Bankit Comment: FeatPropSourceSeq:AMDSF219
            
            ##Assembly-Data-START##
            Assembly Method       :: Novoplasty v. 4.3.1
            Sequencing Technology :: Illumina
            ##Assembly-Data-END##
FEATURES             Location/Qualifiers
     source          1..345
                     /organism="Bradypodion transvaalense"
                     /organelle="mitochondrion"
                     /mol_type="genomic DNA"
                     /isolation_source="Mt Sheba Forest, Mpumalanga"
                     /bio_material="PEM R17523"
                     /db_xref="taxon:179889"
                     /country="South Africa"
                     /note="Eukaryota; Metazoa; Chordata; Craniata; Vertebrata;
                     Euteleostomi;## Lepidosauria; Squamata; Bifurcata;
                     Unidentata; Episquamata;## Toxicofera; Iguania; Acrodonta;
                     Chamaeleonidae; Bradypodion."
     gene            <1..>345
                     /gene="ND3"
     CDS             <1..>345
                     /gene="ND3"
                     /EC_number="7.1.1.2"
                     /codon_start=1
                     /transl_table=2
                     /product="NADH-ubiquinone oxidoreductase chain 3"
                     /translation="INLMTTLLISLLIPMALIIISHWMPQVLPDTEKLSPYECGFDPL
                     GSARLPFSLQFFLIAIFFLIFDLEIALLLPLPWAINTTTPTSTTMWTLTIIILLTLGL
                     IYEWTQGALDWTK"
BASE COUNT      110 a     84 c     35 g    116 t
ORIGIN      
        1 attaatttaa taactacact cttaatctca cttcttattc caatagcact aattattatt
       61 agccattgga taccacaagt acttcctgat acagaaaaac tatccccata cgaatgtgga
      121 tttgaccccc taggaagtgc acgtcttcca ttttcgttac aatttttttt aattgcaatt
      181 ttcttcttaa tcttcgactt agaaattgcc ctacttctac ctctaccatg agcaattaat
      241 actacaaccc ccacatcaac tactatatga acactaacca ttattattct tctgaccctt
      301 ggactaattt atgaatgaac tcaaggcgct ctagactgaa caaaa
//
LOCUS       KTH529                   345 bp    DNA     linear   VRT 18-OCT-2023
DEFINITION  NADH dehydrogenase subunit 3 (ND3) gene, partial cds.
ACCESSION   KTH529
VERSION
KEYWORDS    .
SOURCE      mitochondrion Bradypodion transvaalense
  ORGANISM  Bradypodion transvaalense
            Eukaryota; Metazoa; Chordata; Craniata; Vertebrata; Euteleostomi;
            Lepidosauria; Squamata; Bifurcata; Unidentata; Episquamata;
            Toxicofera; Iguania; Acrodonta; Chamaeleonidae; Bradypodion.
REFERENCE   1  (bases 1 to 345)
  AUTHORS   Main,D.C., Taft,J.M., Geneva,A.J., Jansen van Vuuren,B. and
            Tolley,K.A.
  TITLE     More is not always better: the efficacy of single mitochondrial
            genes at reconciling the complete mitogenome phylogeny
  JOURNAL   unpublished
REFERENCE   2  (bases 1 to 345)
  AUTHORS   Main,D.C., Taft,J.M., Geneva,A.J., Jansen van Vuuren,B. and
            Tolley,K.A.
  TITLE     Direct Submission
  JOURNAL   Submitted (18-OCT-2023) Zoology, University of Johannesburg, Cnr
            Kingsway and University Road Auckland Park, Johannesburg, Gauteng
            2195, South Africa
COMMENT     Bankit Comment: ALT EMAIL:201327040@student.uj.ac.za
            Bankit Comment: TAX: Yes, new species/combinations; SEE ATTACHMENT
            Bankit Comment: TOTAL # OF SEQS:44
            Bankit Comment: FeatPropSourceSeq:AMDSF219
            
            ##Assembly-Data-START##
            Assembly Method       :: Novoplasty v. 4.3.1
            Sequencing Technology :: Illumina
            ##Assembly-Data-END##
FEATURES             Location/Qualifiers
     source          1..345
                     /organism="Bradypodion transvaalense"
                     /organelle="mitochondrion"
                     /mol_type="genomic DNA"
                     /isolation_source="Mt Sheba Forest, Mpumalanga"
                     /bio_material="PEM R17522"
                     /db_xref="taxon:179889"
                     /country="South Africa"
                     /note="Eukaryota; Metazoa; Chordata; Craniata; Vertebrata;
                     Euteleostomi;## Lepidosauria; Squamata; Bifurcata;
                     Unidentata; Episquamata;## Toxicofera; Iguania; Acrodonta;
                     Chamaeleonidae; Bradypodion."
     gene            <1..>345
                     /gene="ND3"
     CDS             <1..>345
                     /gene="ND3"
                     /EC_number="7.1.1.2"
                     /codon_start=1
                     /transl_table=2
                     /product="NADH-ubiquinone oxidoreductase chain 3"
                     /translation="INLMTTLLISLLIPMALIIISHWMPQVLPDTEKLSPYECGFDPL
                     GSARLPFSLQFFLIAIFFLIFDLEIALLLPLPWAINTTTPTSTTMWTLTIIILLTLGL
                     IYEWTQGALDWTK"
BASE COUNT      110 a     84 c     35 g    116 t
ORIGIN      
        1 attaatttaa taactacact cttaatctca cttcttattc caatagcact aattattatt
       61 agccattgga taccacaagt acttcctgat acagaaaaac tatccccata cgaatgtgga
      121 tttgaccccc taggaagtgc acgtcttcca ttttcgttac aatttttttt aattgcaatt
      181 ttcttcttaa tcttcgactt agaaattgcc ctacttctac ctctaccatg agcaattaat
      241 actacaaccc ccacatcaac tactatatga acactaacca ttattattct tctgaccctt
      301 ggactaattt atgaatgaac tcaaggcgct ctagactgaa caaaa
//
LOCUS       TD52                     345 bp    DNA     linear   VRT 18-OCT-2023
DEFINITION  NADH dehydrogenase subunit 3 (ND3) gene, partial cds.
ACCESSION   TD52
VERSION
KEYWORDS    .
SOURCE      mitochondrion Bradypodion thamnobates
  ORGANISM  Bradypodion thamnobates
            Eukaryota; Metazoa; Chordata; Craniata; Vertebrata; Euteleostomi;
            Lepidosauria; Squamata; Bifurcata; Unidentata; Episquamata;
            Toxicofera; Iguania; Acrodonta; Chamaeleonidae; Bradypodion.
REFERENCE   1  (bases 1 to 345)
  AUTHORS   Main,D.C., Taft,J.M., Geneva,A.J., Jansen van Vuuren,B. and
            Tolley,K.A.
  TITLE     More is not always better: the efficacy of single mitochondrial
            genes at reconciling the complete mitogenome phylogeny
  JOURNAL   unpublished
REFERENCE   2  (bases 1 to 345)
  AUTHORS   Main,D.C., Taft,J.M., Geneva,A.J., Jansen van Vuuren,B. and
            Tolley,K.A.
  TITLE     Direct Submission
  JOURNAL   Submitted (18-OCT-2023) Zoology, University of Johannesburg, Cnr
            Kingsway and University Road Auckland Park, Johannesburg, Gauteng
            2195, South Africa
COMMENT     Bankit Comment: ALT EMAIL:201327040@student.uj.ac.za
            Bankit Comment: TAX: Yes, new species/combinations; SEE ATTACHMENT
            Bankit Comment: TOTAL # OF SEQS:44
            Bankit Comment: FeatPropSourceSeq:AMDSF219
            
            ##Assembly-Data-START##
            Assembly Method       :: Novoplasty v. 4.3.1
            Sequencing Technology :: Illumina
            ##Assembly-Data-END##
FEATURES             Location/Qualifiers
     source          1..345
                     /organism="Bradypodion thamnobates"
                     /organelle="mitochondrion"
                     /mol_type="genomic DNA"
                     /isolation_source="Dargle Valley, KwaZulu-Natal"
                     /bio_material="TD52"
                     /db_xref="taxon:230337"
                     /country="South Africa"
                     /note="Eukaryota; Metazoa; Chordata; Craniata; Vertebrata;
                     Euteleostomi;## Lepidosauria; Squamata; Bifurcata;
                     Unidentata; Episquamata;## Toxicofera; Iguania; Acrodonta;
                     Chamaeleonidae; Bradypodion."
     gene            <1..>345
                     /gene="ND3"
     CDS             <1..>345
                     /gene="ND3"
                     /EC_number="7.1.1.2"
                     /codon_start=1
                     /transl_table=2
                     /product="NADH-ubiquinone oxidoreductase chain 3"
                     /translation="INLATTLLISLLIPMALAIISHWMPQVLPDTEKLSPYECGFDPL
                     GSARLPFSLQFFLIAIFFLIFDLEIALLLPLPWAINTTTPTTTTVWTLTIIILLTLGL
                     IYEWTQGALDWTK"
BASE COUNT      113 a     92 c     37 g    103 t
ORIGIN      
        1 atcaatttag caaccacact cttaatttca cttctaattc caatagcact agctattatt
       61 agccattgaa taccgcaagt attacccgac acagaaaaac tttcaccata cgaatgcgga
      121 tttgaccccc tagggagtgc acgtcttcca ttttcattac aatttttttt aatcgcaatc
      181 ttcttcttaa ttttcgactt agaaattgcc ctacttctac ccctaccatg agcaattaat
      241 actacaaccc ccacaacaac tactgtatga acactaacca ttattatcct tctaacacta
      301 ggactaatct atgaatgaac tcaaggcgcc ctagactgaa caaaa
//
LOCUS       JDC09-134                345 bp    DNA     linear   VRT 18-OCT-2023
DEFINITION  NADH dehydrogenase subunit 3 (ND3) gene, partial cds.
ACCESSION   JDC09-134
VERSION
KEYWORDS    .
SOURCE      mitochondrion Bradypodion thamnobates
  ORGANISM  Bradypodion thamnobates
            Eukaryota; Metazoa; Chordata; Craniata; Vertebrata; Euteleostomi;
            Lepidosauria; Squamata; Bifurcata; Unidentata; Episquamata;
            Toxicofera; Iguania; Acrodonta; Chamaeleonidae; Bradypodion.
REFERENCE   1  (bases 1 to 345)
  AUTHORS   Main,D.C., Taft,J.M., Geneva,A.J., Jansen van Vuuren,B. and
            Tolley,K.A.
  TITLE     More is not always better: the efficacy of single mitochondrial
            genes at reconciling the complete mitogenome phylogeny
  JOURNAL   unpublished
REFERENCE   2  (bases 1 to 345)
  AUTHORS   Main,D.C., Taft,J.M., Geneva,A.J., Jansen van Vuuren,B. and
            Tolley,K.A.
  TITLE     Direct Submission
  JOURNAL   Submitted (18-OCT-2023) Zoology, University of Johannesburg, Cnr
            Kingsway and University Road Auckland Park, Johannesburg, Gauteng
            2195, South Africa
COMMENT     Bankit Comment: ALT EMAIL:201327040@student.uj.ac.za
            Bankit Comment: TAX: Yes, new species/combinations; SEE ATTACHMENT
            Bankit Comment: TOTAL # OF SEQS:44
            Bankit Comment: FeatPropSourceSeq:AMDSF219
            
            ##Assembly-Data-START##
            Assembly Method       :: Novoplasty v. 4.3.1
            Sequencing Technology :: Illumina
            ##Assembly-Data-END##
FEATURES             Location/Qualifiers
     source          1..345
                     /organism="Bradypodion thamnobates"
                     /organelle="mitochondrion"
                     /mol_type="genomic DNA"
                     /isolation_source="Boston, KwaZulu-Natal"
                     /bio_material="JDC09-134"
                     /db_xref="taxon:230337"
                     /country="South Africa"
                     /note="Eukaryota; Metazoa; Chordata; Craniata; Vertebrata;
                     Euteleostomi;## Lepidosauria; Squamata; Bifurcata;
                     Unidentata; Episquamata;## Toxicofera; Iguania; Acrodonta;
                     Chamaeleonidae; Bradypodion."
     gene            <1..>345
                     /gene="ND3"
     CDS             <1..>345
                     /gene="ND3"
                     /EC_number="7.1.1.2"
                     /codon_start=1
                     /transl_table=2
                     /product="NADH-ubiquinone oxidoreductase chain 3"
                     /translation="INLATTLLISLLIPMTLAIISHWMPQVLPDTEKLSPYECGFDPL
                     GSARLPFSLQFFLIAIFFLIFDLEIALLLPLPWAINTTTPTTTTVWTLTIITLLTLGL
                     IYEWTQGALDWXX"
BASE COUNT      108 a     93 c     36 g    102 t      6 others
ORIGIN      
        1 atcaatttag caaccacact cttaatctca cttctaattc caataacact agctattatt
       61 agccattgaa taccgcaagt attacccgac acagaaaaac tttccccata cgaatgcgga
      121 tttgaccccc tagggagtgc acgtcttcca ttctcattac aatttttttt aatcgcaatc
      181 ttcttcttaa tttttgactt agaaattgcc ttacttctac ccctaccatg agcaattaat
      241 actacaaccc ccacaacaac tactgtatga acactaacca ttattaccct tctaacacta
      301 ggactaatct atgaatgaac tcaaggcgcc ctagactgan nnnnn
//
