# Supplementary material for: The efficacy of single mitochondrial genes at reconciling the complete mitogenome phylogeny—a case study on dwarf chameleons
Source: PeerJ. 2024 Apr 30;12:e17076. doi: 10.7717/peerj.17076 (PMC11067893; doi:10.7717/peerj.17076)
Supplement: Supplemental Information 4 [file peerj-12-17076-s004.gz › peerj-12-17076-s004]

LOCUS       AMDSF219                1344 bp    DNA     linear   VRT 19-OCT-2023
DEFINITION  NADH dehydrogenase subunit 4 (ND4) gene, partial cds.
ACCESSION   AMDSF219
VERSION
KEYWORDS    .
SOURCE      mitochondrion Bradypodion transvaalense
  ORGANISM  Bradypodion transvaalense
            Eukaryota; Metazoa; Chordata; Craniata; Vertebrata; Euteleostomi;
            Lepidosauria; Squamata; Bifurcata; Unidentata; Episquamata;
            Toxicofera; Iguania; Acrodonta; Chamaeleonidae; Bradypodion.
REFERENCE   1  (bases 1 to 1344)
  AUTHORS   Main,D.C., Taft,J.M., Geneva,A.J., Jansen van Vuuren,B. and
            Tolley,K.A.
  TITLE     More is not always better: the efficacy of single mitochondrial
            genes at reconciling the complete mitogenome phylogeny
  JOURNAL   unpublished
REFERENCE   2  (bases 1 to 1344)
  AUTHORS   Main,D.C., Taft,J.M., Geneva,A.J., Jansen van Vuuren,B. and
            Tolley,K.A.
  TITLE     Direct Submission
  JOURNAL   Submitted (19-OCT-2023) Zoology, University of Johannesburg, Cnr
            Kingsway and University Road Auckland Park, Johannesburg, Gauteng
            2195, South Africa
COMMENT     Bankit Comment: ALT EMAIL:201327040@student.uj.ac.za
            Bankit Comment: TAX: Yes, new species/combinations; SEE ATTACHMENT
            Bankit Comment: TOTAL # OF SEQS:44
            Bankit Comment: FeatPropSourceSeq:AMDSF219
            
            ##Assembly-Data-START##
            Assembly Method       :: Novoplasty v. 4.3.1
            Sequencing Technology :: Illumina
            ##Assembly-Data-END##
FEATURES             Location/Qualifiers
     source          1..1344
                     /organism="Bradypodion transvaalense"
                     /organelle="mitochondrion"
                     /mol_type="genomic DNA"
                     /isolation_source="Graskop, Mpumalanga"
                     /bio_material="AMDSF219"
                     /db_xref="taxon:179889"
                     /country="South Africa"
                     /note="Eukaryota; Metazoa; Chordata; Craniata; Vertebrata;
                     Euteleostomi;## Lepidosauria; Squamata; Bifurcata;
                     Unidentata; Episquamata;## Toxicofera; Iguania; Acrodonta;
                     Chamaeleonidae; Bradypodion"
     gene            <1..>1344
                     /gene="ND4"
     CDS             <1..>1344
                     /gene="ND4"
                     /EC_number="7.1.1.2"
                     /codon_start=1
                     /transl_table=2
                     /product="NADH-ubiquinone oxidoreductase chain 4"
                     /translation="MLKILVPTMMLVPMAATTKKTTLFPSFLAFSLILGTLSLQWLKI
                     PTTLNKYLNPYLMIDQTSAPLLALSFWLLPITILASQNHLKHATQMQKRVFLMCLASL
                     QTFLTLTLSTSNLILFFIMFEATLIPTMMIITRWGSQAERLTAGMYFMLYTLISSMPL
                     LIALLITNHQMSSSNMMLACMINPKPNMLLWLACTLAFMVKMPLYGLHLWLPKAHVEA
                     PIAGSMVLAAVLLKLGGYGMMRISPILYQTQMLHYPFIILALWGMIMTSLICLRQPDL
                     KSLIAYSSVSHMGLVVTATMIQTPASLTGAMMLMVAHGITSSMLFCLANMMYERTNTR
                     TLIMXIQGVQTTIPLMASFWLLANLTNMAIPPTINLLGEITIITATFNWANPTLILMG
                     SAATITAIYSMFMFSAVQQGKMQKDTMLTPAQTREYLVLLLHIIPMALLMVSPQTI"
BASE COUNT      463 a    361 c    150 g    367 t      3 others
ORIGIN      
        1 atgctaaaaa tccttgtccc cactataata ttagtcccaa tagccgctac taccaaaaaa
       61 accacattat tcccctcttt cctagccttc tcactcattt taggaacact aagcctacaa
      121 tgacttaaaa ttccaacaac cctaaataaa taccttaatc cgtatttaat aattgaccaa
      181 acttccgccc ccttactagc actatcgttc tgactcttac caattacaat tttagccagt
      241 caaaaccacc taaaacatgc aacacaaata caaaaacgag tatttcttat atgcctagct
      301 tcactacaaa catttttaac cctaacactt tcaacttcta acctaatcct attttttatt
      361 atatttgagg ccaccctaat tccaacaata ataattatca cccgatgagg aagtcaagca
      421 gaacggctaa cagcaggaat atactttata ctttataccc taattagctc aatacccctc
      481 ttaatcgcac tcctaattac caaccaccaa ataagtagct caaacataat attagcatgc
      541 ataattaacc caaaacctaa tatactccta tgactagctt gcaccctggc cttcatagta
      601 aaaatacccc tatatggact tcacctatgg cttccaaaag cccatgtaga agccccaatt
      661 gcaggctcca tagtcctagc agcagtttta cttaaactgg ggggctacgg aataatgcga
      721 atttcaccaa ttctgtatca aacccaaatg ctacactacc catttattat tttagcccta
      781 tgggggataa ttatgaccag cttaatttgt ctacgacaac cagacttaaa atcactaatc
      841 gcctactcat ccgtcagcca catgggacta gtagttacag ctacaataat tcaaacccca
      901 gcaagcctca ctggagccat aatactaata gtagcacacg gaattacttc ttctatacta
      961 ttttgcttag ccaacataat atacgagcga accaacacac gaacattaat tatannnatt
     1021 caaggggtac aaaccactat cccattaata gcctcatttt gacttttggc taacctaacc
     1081 aacatggcta tccccccaac aatcaatctc ttaggagaaa ttacaattat taccgcaaca
     1141 tttaactgag ccaaccccac cctcattctg atggggtccg cagcaacaat cacagcaatt
     1201 tattccatat ttatattctc agcagttcaa cagggaaaaa tacaaaaaga cacaatgctc
     1261 accccagcac aaacccgaga ataccttgta ttactacttc atattatccc aatagcatta
     1321 ctaatagtta gcccacaaac tatt
//
LOCUS       ATTENTBT1               1344 bp    DNA     linear   VRT 19-OCT-2023
DEFINITION  NADH dehydrogenase subunit 4 (ND4) gene, partial cds.
ACCESSION   ATTENTBT1
VERSION
KEYWORDS    .
SOURCE      mitochondrion Bradypodion transvaalense
  ORGANISM  Bradypodion transvaalense
            Eukaryota; Metazoa; Chordata; Craniata; Vertebrata; Euteleostomi;
            Lepidosauria; Squamata; Bifurcata; Unidentata; Episquamata;
            Toxicofera; Iguania; Acrodonta; Chamaeleonidae; Bradypodion.
REFERENCE   1  (bases 1 to 1344)
  AUTHORS   Main,D.C., Taft,J.M., Geneva,A.J., Jansen van Vuuren,B. and
            Tolley,K.A.
  TITLE     More is not always better: the efficacy of single mitochondrial
            genes at reconciling the complete mitogenome phylogeny
  JOURNAL   unpublished
REFERENCE   2  (bases 1 to 1344)
  AUTHORS   Main,D.C., Taft,J.M., Geneva,A.J., Jansen van Vuuren,B. and
            Tolley,K.A.
  TITLE     Direct Submission
  JOURNAL   Submitted (19-OCT-2023) Zoology, University of Johannesburg, Cnr
            Kingsway and University Road Auckland Park, Johannesburg, Gauteng
            2195, South Africa
COMMENT     Bankit Comment: ALT EMAIL:201327040@student.uj.ac.za
            Bankit Comment: TAX: Yes, new species/combinations; SEE ATTACHMENT
            Bankit Comment: TOTAL # OF SEQS:44
            Bankit Comment: FeatPropSourceSeq:AMDSF219
            
            ##Assembly-Data-START##
            Assembly Method       :: Novoplasty v. 4.3.1
            Sequencing Technology :: Illumina
            ##Assembly-Data-END##
FEATURES             Location/Qualifiers
     source          1..1344
                     /organism="Bradypodion transvaalense"
                     /organelle="mitochondrion"
                     /mol_type="genomic DNA"
                     /isolation_source="Soutpansberg, Entabeni, Limpopo"
                     /bio_material="ATENTBT1"
                     /db_xref="taxon:179889"
                     /country="South Africa"
                     /note="Eukaryota; Metazoa; Chordata; Craniata; Vertebrata;
                     Euteleostomi;## Lepidosauria; Squamata; Bifurcata;
                     Unidentata; Episquamata;## Toxicofera; Iguania; Acrodonta;
                     Chamaeleonidae; Bradypodion"
     gene            <1..>1344
                     /gene="ND4"
     CDS             <1..>1344
                     /gene="ND4"
                     /EC_number="7.1.1.2"
                     /codon_start=1
                     /transl_table=2
                     /product="NADH-ubiquinone oxidoreductase chain 4"
                     /translation="MLKILVPTMMLIPMAATTKKTTLFPSFLAFSLILGTLSLQWLKI
                     PTTLNKYLNPYLMIDQTSAPLLALSFWLLPITILASQNHLKHATQMQKRVFLMCLASL
                     QTFLTLTLSTSNLILFFIMFEATLIPTMMIITRWGSQAERLTAGMYFMLYTLISSMPL
                     LIALLITNHQMSNSNMMLACMINPKPNMFLWLACTLAFMVKMPLYGLHLWLPKAHVEA
                     PIAGSMVLAAVLLKLGGYGMMRISPILYQTQMLHYPFIILALWGMIMTSLICLRQPDL
                     KSLIAYSSVSHMGLVVTATMIQTPASLTGAMMLMVAHGITSSMLFCLANMMYERTNTR
                     TLMMXIQGVQTTIPLMASFWLLANLTNMAIPPTINLLAEITIITATFNWANPTLILMG
                     SAATITAIYSMFMFSAVQQGKMQKDTMLTPAQTREYLVLLLHIIPMALLMVSPQTI"
BASE COUNT      464 a    361 c    147 g    368 t      4 others
ORIGIN      
        1 atgctaaaaa tccttgtccc cactataata ttaatcccaa tagccgctac taccaaaaaa
       61 accacattgt tcccctcttt cctagccttc tcactcattt taggaacact aagcctacaa
      121 tgacttaaaa tcccaacaac cctaaataaa taccttaatc cgtatttaat aattgaccaa
      181 acttccgccc ccttactagc actatcgttc tgactcttac caattacaat tttagctagt
      241 caaaaccacc taaaacatgc aacacaaata caaaaacgag tatttcttat atgcctagct
      301 tcactacaaa catttttaac cctaacactt tcaacttcta acctaatcct attttttatt
      361 atatttgagg ccaccctaat tccaacaata ataattatca cccgatgagg aagtcaagca
      421 gaacgactaa cagcaggaat atactttata ctttataccc taattagctc aatacccctt
      481 ttaatcgcac tcctaattac taaccaccaa ataagtaact caaacataat attagcatgc
      541 atgattaacc caaaacctaa tatattccta tgactagctt gcaccctggc cttcatagta
      601 aaaatacccc tatatggact ccacctmtgg cttccaaaag cccatgtaga agccccaatt
      661 gcaggctcca tagtcctagc agcagtttta cttaaactag ggggctacgg aataatgcga
      721 atttcaccaa ttctgtatca aacccaaatg ctacactacc catttattat tttagccctg
      781 tgggggataa ttatgaccag cttaatttgc ctacgacaac cagacttaaa atcactaatc
      841 gcctactcat ccgtcagcca catgggacta gtagttacag ctacaataat tcaaacccca
      901 gcaagcctca ctggagccat aatactaata gtagcacacg gaattacttc ttctatacta
      961 ttttgcttag ctaacataat atacgagcga accaacacac gaacattaat aatannnatt
     1021 caaggagtac aaaccactat cccattaata gcctcatttt gacttttggc taacctaacc
     1081 aacatggcta tccccccaac aatcaatctc ttagcagaaa ttacaattat taccgcaaca
     1141 tttaactgag ccaaccccac cctcattctg atggggtccg cagcaacaat cacagcaatt
     1201 tattccatat ttatattctc agcagttcaa cagggaaaaa tacaaaaaga cactatgctc
     1261 accccagcac aaacccgaga ataccttgta ttactacttc acattatccc aatagcatta
     1321 ctaatagtta gcccacaaac tatt
//
LOCUS       Cham503                 1344 bp    DNA     linear   VRT 19-OCT-2023
DEFINITION  NADH dehydrogenase subunit 4 (ND4) gene, partial cds.
ACCESSION   Cham503
VERSION
KEYWORDS    .
SOURCE      mitochondrion Bradypodion caffer
  ORGANISM  Bradypodion caffer
            Eukaryota; Metazoa; Chordata; Craniata; Vertebrata; Euteleostomi;
            Lepidosauria; Squamata; Bifurcata; Unidentata; Episquamata;
            Toxicofera; Iguania; Acrodonta; Chamaeleonidae; Bradypodion.
REFERENCE   1  (bases 1 to 1344)
  AUTHORS   Main,D.C., Taft,J.M., Geneva,A.J., Jansen van Vuuren,B. and
            Tolley,K.A.
  TITLE     More is not always better: the efficacy of single mitochondrial
            genes at reconciling the complete mitogenome phylogeny
  JOURNAL   unpublished
REFERENCE   2  (bases 1 to 1344)
  AUTHORS   Main,D.C., Taft,J.M., Geneva,A.J., Jansen van Vuuren,B. and
            Tolley,K.A.
  TITLE     Direct Submission
  JOURNAL   Submitted (19-OCT-2023) Zoology, University of Johannesburg, Cnr
            Kingsway and University Road Auckland Park, Johannesburg, Gauteng
            2195, South Africa
COMMENT     Bankit Comment: ALT EMAIL:201327040@student.uj.ac.za
            Bankit Comment: TAX: Yes, new species/combinations; SEE ATTACHMENT
            Bankit Comment: TOTAL # OF SEQS:44
            Bankit Comment: FeatPropSourceSeq:AMDSF219
            
            ##Assembly-Data-START##
            Assembly Method       :: Novoplasty v. 4.3.1
            Sequencing Technology :: Illumina
            ##Assembly-Data-END##
FEATURES             Location/Qualifiers
     source          1..1344
                     /organism="Bradypodion caffer"
                     /organelle="mitochondrion"
                     /mol_type="genomic DNA"
                     /isolation_source="Hluleka Nature Reserve, Eastern Cape"
                     /bio_material="PEM R22146"
                     /db_xref="taxon:230336"
                     /country="South Africa"
                     /note="Eukaryota; Metazoa; Chordata; Craniata; Vertebrata;
                     Euteleostomi;## Lepidosauria; Squamata; Bifurcata;
                     Unidentata; Episquamata;## Toxicofera; Iguania; Acrodonta;
                     Chamaeleonidae; Bradypodion"
     gene            <1..>1344
                     /gene="ND4"
     CDS             <1..>1344
                     /gene="ND4"
                     /EC_number="7.1.1.2"
                     /codon_start=1
                     /transl_table=2
                     /product="NADH-ubiquinone oxidoreductase chain 4"
                     /translation="MLKILVPTMMLIPIAATTKKTALLSSLLTFSLILGTLSLQWLKI
                     PATLNKHLNPYLMVDQTSAPLLTLSYWLLPIAILASQNHLKHATQMQKRVFLMCLASL
                     QTFLTLALSSSNLILFFIMFETTLIPTMMIITRWGSQAERLTAGMYFLFYTLISSMPL
                     LIALLITNHQMSSSNMVLACMINTKPNTLLWLACTMAFMVKMPLYGLHLWLPKAHVEA
                     PIAGSMVLAAVLLKLGGYGMMRISPILYQTQMLHYPFIILALWGMIMTSLICLRQPDL
                     KSLIAYSSVSHMGLVVTATMIQTPASLTGTMMLMVAHGITSSMLFCLANMMYERTNTR
                     TLMXXMQGVQTTIPLMASFWLMANLTNMAIPPTINLLGEITIITATFSWANPTLILVG
                     SAATITAIYSMFMFSAIQQGKMQKDAMLTPAQTREYLVLMLHIIPMALLMVSPQTI"
BASE COUNT      465 a    358 c    153 g    365 t      3 others
ORIGIN      
        1 atgctaaaaa tccttgtccc caccataata ttaatcccaa ttgctgccac caccaaaaaa
       61 actgcactac tttcctctct cctaaccttc tcacttattt tagggacatt aagcctgcaa
      121 tgacttaaaa ttccagcaac cctaaataaa cacctaaacc catatttaat agttgaccaa
      181 acttccgccc ccttattaac cctatcgtac tgactcctac caatcgcaat tttagccagt
      241 caaaatcacc taaaacatgc aacacaaata caaaaacgag tatttcttat atgcctagct
      301 tcacttcaaa catttttaac cctagcactg tcatcctcta acctaatctt attttttatt
      361 atatttgaaa ccaccctaat tccaacaata ataattatta cccgatgagg gagtcaagca
      421 gagcggctaa cagcaggaat atacttttta ttttacaccc taattagctc aatacctctc
      481 ctaatcgcac tcctaattac caaccatcaa atgagtagct caaacatagt tctagcatgc
      541 ataattaaca caaaacctaa tacacttcta tgactagctt gtaccatggc ctttatagta
      601 aaaatacccc tatacgggct ccacctatga ctcccaaaag cccatgtaga agccccaatc
      661 gcaggctcca tagtcctagc agcagtccta cttaaactag ggggctacgg aataatgcga
      721 atttcaccaa ttctgtacca aacccaaatg ctacactacc cgtttattat tttagcccta
      781 tggggaataa tcatgaccag cttaatttgc ctacgacaac cagatttaaa atcactaatc
      841 gcctactcat ccgtcagtca cataggacta gtagttacag ctacaataat tcaaacccca
      901 gcaagcctca ccggaactat aatactgata gtagcacatg gaattacttc ttctatacta
      961 ttttgcttag ccaacatgat atacgaacga accaacacac gaacattaat aatnnnaata
     1021 caaggcgtac aaaccactat tccattaata gcctcatttt gacttatggc taatctaact
     1081 aacatggcta tcccaccaac aattaaccta ctaggagaaa ttacaattat taccgcaaca
     1141 tttagctggg ctaatcccac ccttattcta gtgggatccg cagcaacaat tacagcaatc
     1201 tactcaatat ttatattttc agcaattcaa cagggaaaaa tacaaaaaga cgcaatactc
     1261 accccagcac aaacccgaga ataccttgta ttaatacttc acattatccc aatagcatta
     1321 ctaatagtta gcccacaaac tatt
//
LOCUS       Cham509                 1344 bp    DNA     linear   VRT 19-OCT-2023
DEFINITION  NADH dehydrogenase subunit 4 (ND4) gene, partial cds.
ACCESSION   Cham509
VERSION
KEYWORDS    .
SOURCE      mitochondrion Bradypodion caffer
  ORGANISM  Bradypodion caffer
            Eukaryota; Metazoa; Chordata; Craniata; Vertebrata; Euteleostomi;
            Lepidosauria; Squamata; Bifurcata; Unidentata; Episquamata;
            Toxicofera; Iguania; Acrodonta; Chamaeleonidae; Bradypodion.
REFERENCE   1  (bases 1 to 1344)
  AUTHORS   Main,D.C., Taft,J.M., Geneva,A.J., Jansen van Vuuren,B. and
            Tolley,K.A.
  TITLE     More is not always better: the efficacy of single mitochondrial
            genes at reconciling the complete mitogenome phylogeny
  JOURNAL   unpublished
REFERENCE   2  (bases 1 to 1344)
  AUTHORS   Main,D.C., Taft,J.M., Geneva,A.J., Jansen van Vuuren,B. and
            Tolley,K.A.
  TITLE     Direct Submission
  JOURNAL   Submitted (19-OCT-2023) Zoology, University of Johannesburg, Cnr
            Kingsway and University Road Auckland Park, Johannesburg, Gauteng
            2195, South Africa
COMMENT     Bankit Comment: ALT EMAIL:201327040@student.uj.ac.za
            Bankit Comment: TAX: Yes, new species/combinations; SEE ATTACHMENT
            Bankit Comment: TOTAL # OF SEQS:44
            Bankit Comment: FeatPropSourceSeq:AMDSF219
            
            ##Assembly-Data-START##
            Assembly Method       :: Novoplasty v. 4.3.1
            Sequencing Technology :: Illumina
            ##Assembly-Data-END##
FEATURES             Location/Qualifiers
     source          1..1344
                     /organism="Bradypodion caffer"
                     /organelle="mitochondrion"
                     /mol_type="genomic DNA"
                     /isolation_source="Hluleka Nature Reserve, Eastern Cape"
                     /bio_material="PEM R22147"
                     /db_xref="taxon:230336"
                     /country="South Africa"
                     /note="Eukaryota; Metazoa; Chordata; Craniata; Vertebrata;
                     Euteleostomi;## Lepidosauria; Squamata; Bifurcata;
                     Unidentata; Episquamata;## Toxicofera; Iguania; Acrodonta;
                     Chamaeleonidae; Bradypodion"
     gene            <1..>1344
                     /gene="ND4"
     CDS             <1..>1344
                     /gene="ND4"
                     /EC_number="7.1.1.2"
                     /codon_start=1
                     /transl_table=2
                     /product="NADH-ubiquinone oxidoreductase chain 4"
                     /translation="MLKILVPTMMLIPIAATTKKTALLSSLLTFSLILGTLSLQWLKI
                     PATLNKHLNPYLMVDQTSAPLLTLSYWLLPIAILASQNHLKHATQMQKRVFLMCLASL
                     QTFLTLALSSSNLILFFIMFETTLIPTMMIITRWGSQAERLTAGMYFLFYTLISSMPL
                     LIALLITNHQMSSSNMVLACMINTKPNTLLWLACTMAFMVKMPLYGLHLWLPKAHVEA
                     PIAGSMVLAAVLLKLGGYGMMRISPILYQTQMLHYPFIILALWGMIMTSLICLRQPDL
                     KSLIAYSSVSHMGLVVTATMIQTPASLTGTMMLMVAHGITSSMLFCLANMMYERTNTR
                     TLMXXMQGVQTTIPLMASFWLMANLTNMAIPPTINLLGEITIITATFSWANPTLILVG
                     SAATITAIYSMFMFSAIQQGKMQKDAMLTPAQTREYLVLMLHIIPMALLMVSPQTI"
BASE COUNT      466 a    357 c    153 g    365 t      3 others
ORIGIN      
        1 atgctaaaaa tccttgtccc caccataata ttaatcccaa ttgctgccac caccaaaaaa
       61 actgcactac tttcctctct cctaaccttc tcacttattt tagggacatt aagcctgcaa
      121 tgacttaaaa ttccagcaac cctaaataaa cacctaaacc catatttaat agttgaccaa
      181 acttccgccc ccttattaac cctatcgtac tgactcctac caatcgcaat tttagccagt
      241 caaaatcacc taaaacatgc aacacaaata caaaaacgag tatttcttat atgcctagct
      301 tcacttcaaa catttttaac cctagcactg tcatcctcta acctaatctt attttttatt
      361 atatttgaaa ccaccctaat tccaacaata ataattatta cccgatgagg gagtcaagca
      421 gagcggctaa cagcaggaat atacttttta ttttacaccc taattagctc aatacctctc
      481 ctaatcgcac tcctaattac caaccatcaa atgagtagct caaacatagt tctagcatgc
      541 ataattaaca caaaacctaa tacacttcta tgactagctt gtaccatggc ctttatagta
      601 aaaatacccc tatacgggct ccacctatga ctcccaaaag cccatgtaga agccccaatc
      661 gcaggctcca tagtcctagc agcagtccta cttaaactag ggggctacgg aataatgcga
      721 atttcaccaa ttctgtacca aacccaaatg ctacactacc cgtttattat tttagcccta
      781 tggggaataa tcatgaccag cttaatttgc ctacgacaac cagatttaaa atcactaatc
      841 gcctactcat ccgtcagtca cataggacta gtagttacag ctacaataat tcaaacccca
      901 gcaagcctca ccggaactat aatactgata gtagcacatg gaattacttc ttctatacta
      961 ttttgcttag ccaacatgat atacgaacga accaacacac gaacattaat aatnnnaata
     1021 caaggagtac aaaccactat tccattaata gcctcatttt gacttatggc taatctaact
     1081 aacatggcta tcccaccaac aattaaccta ctaggagaaa ttacaattat taccgcaaca
     1141 tttagctggg ctaatcccac ccttattcta gtgggatccg cagcaacaat tacagcaatc
     1201 tactcaatat ttatattttc agcaattcaa cagggaaaaa tacaaaaaga cgcaatactc
     1261 accccagcac aaacccgaga ataccttgta ttaatacttc acattatccc aatagcatta
     1321 ctaatagtta gcccacaaac tatt
//
LOCUS       CT63                    1344 bp    DNA     linear   VRT 19-OCT-2023
DEFINITION  NADH dehydrogenase subunit 4 (ND4) gene, partial cds.
ACCESSION   CT63
VERSION
KEYWORDS    .
SOURCE      mitochondrion Bradypodion transvaalense
  ORGANISM  Bradypodion transvaalense
            Eukaryota; Metazoa; Chordata; Craniata; Vertebrata; Euteleostomi;
            Lepidosauria; Squamata; Bifurcata; Unidentata; Episquamata;
            Toxicofera; Iguania; Acrodonta; Chamaeleonidae; Bradypodion.
REFERENCE   1  (bases 1 to 1344)
  AUTHORS   Main,D.C., Taft,J.M., Geneva,A.J., Jansen van Vuuren,B. and
            Tolley,K.A.
  TITLE     More is not always better: the efficacy of single mitochondrial
            genes at reconciling the complete mitogenome phylogeny
  JOURNAL   unpublished
REFERENCE   2  (bases 1 to 1344)
  AUTHORS   Main,D.C., Taft,J.M., Geneva,A.J., Jansen van Vuuren,B. and
            Tolley,K.A.
  TITLE     Direct Submission
  JOURNAL   Submitted (19-OCT-2023) Zoology, University of Johannesburg, Cnr
            Kingsway and University Road Auckland Park, Johannesburg, Gauteng
            2195, South Africa
COMMENT     Bankit Comment: ALT EMAIL:201327040@student.uj.ac.za
            Bankit Comment: TAX: Yes, new species/combinations; SEE ATTACHMENT
            Bankit Comment: TOTAL # OF SEQS:44
            Bankit Comment: FeatPropSourceSeq:AMDSF219
            
            ##Assembly-Data-START##
            Assembly Method       :: Novoplasty v. 4.3.1
            Sequencing Technology :: Illumina
            ##Assembly-Data-END##
FEATURES             Location/Qualifiers
     source          1..1344
                     /organism="Bradypodion transvaalense"
                     /organelle="mitochondrion"
                     /mol_type="genomic DNA"
                     /isolation_source="Hendriksdal off R37, Mpumalanga"
                     /bio_material="PEM R5688"
                     /db_xref="taxon:179889"
                     /country="South Africa"
                     /note="Eukaryota; Metazoa; Chordata; Craniata; Vertebrata;
                     Euteleostomi;## Lepidosauria; Squamata; Bifurcata;
                     Unidentata; Episquamata;## Toxicofera; Iguania; Acrodonta;
                     Chamaeleonidae; Bradypodion"
     gene            <1..>1344
                     /gene="ND4"
     CDS             <1..>1344
                     /gene="ND4"
                     /EC_number="7.1.1.2"
                     /codon_start=1
                     /transl_table=2
                     /product="NADH-ubiquinone oxidoreductase chain 4"
                     /translation="MLKILVPTMMLVPMAATTKKTTLFPSFLAFSLILGTLSLQWLKI
                     PTTLNKYLNPYLMIDQTSAPLLALSFWLLPITILASQNHLKHATQMQKRVFLMCLASL
                     QTFLTLTLSTSNLILFFIMFEATLIPTMMIITRWGSQAERLTAGMYFMLYTLISSMPL
                     LIALLITNHQMSSSNMMLACMINPKPNMLLWLACTLAFMVKMPLYGLHLWLPKAHVEA
                     PIAGSMVLAAVLLKLGGYGMMRISPILYQTQMLHYPFIILALWGMIMTSLICLRQPDL
                     KSLIAYSSVSHMGLVVTATMIQTPASLTGAMMLMVAHGITSSMLFCLANMMYERTNTR
                     TLIMXIQGVQTTIPLMASFWLLANLTNMAIPPTINLLGEITIITATFNWANPTLILMG
                     SAATITAIYSMFMFSAVQQGKMQKDTMLTPAQTREYLVLLLHIIPMALLMVSPQTI"
BASE COUNT      462 a    361 c    150 g    368 t      3 others
ORIGIN      
        1 atgctaaaaa tccttgtccc cactataata ttagtcccaa tagccgctac taccaaaaaa
       61 accacattat tcccctcttt cctagccttc tcactcattt taggaacact aagcctacaa
      121 tgacttaaaa ttccaacaac cctaaataaa taccttaatc cgtatttaat aattgaccaa
      181 acttccgccc ccttactagc actatcgttc tgactcttac caattacaat tttagccagt
      241 caaaaccacc taaaacatgc aacacaaata caaaaacgag tatttcttat atgcctagct
      301 tcactacaaa catttttaac cctaacactt tcaacttcta acctaatcct attttttatt
      361 atatttgagg ccaccctaat tccaacaata ataattatca cccgatgagg aagtcaagca
      421 gaacggctaa cagcaggaat atactttata ctttataccc taattagctc aatacccctc
      481 ttaatcgcac tcctaattac caaccaccaa ataagtagct caaacataat attagcatgc
      541 ataattaacc caaaacctaa tatactccta tgactagctt gcaccctggc cttcatagta
      601 aaaatacccc tatatggact ccacctatgg cttccaaaag cccatgtaga agccccaatt
      661 gcaggctcca tagtcctagc agcagtttta cttaaactgg ggggctacgg aataatgcga
      721 atttcaccaa ttctgtatca aacccaaatg ctacactacc catttattat tttagcccta
      781 tgggggataa ttatgaccag cttaatttgt ctacgacaac cagacttaaa atcactaatc
      841 gcctactcat ccgtcagcca catgggacta gtagttacag ctacaataat tcaaacccca
      901 gcaagcctca ctggagccat aatactaata gtagcacacg gaattacttc ttctatacta
      961 ttttgcttag ccaacataat atacgagcga accaacacac gaacattaat tatannnatt
     1021 caaggggtac aaaccactat cccattaata gcctcatttt gacttttggc taacctaacc
     1081 aacatggcta tccccccaac aatcaatctt ttaggagaaa ttacaattat taccgcaaca
     1141 tttaactgag ccaaccccac cctcattctg atggggtccg cagcaacaat cacagcaatt
     1201 tattccatat ttatattctc agcagttcaa cagggaaaaa tacaaaaaga cactatgctc
     1261 accccagcac aaacccgaga ataccttgta ttactacttc atattatccc aatagcatta
     1321 ctaatagtta gcccacaaac tatt
//
LOCUS       CT359                   1344 bp    DNA     linear   VRT 19-OCT-2023
DEFINITION  NADH dehydrogenase subunit 4 (ND4) gene, partial cds.
ACCESSION   CT359
VERSION
KEYWORDS    .
SOURCE      mitochondrion Bradypodion caeruleogula (Eshowe dwarf chameleon)
  ORGANISM  Bradypodion caeruleogula
            Eukaryota; Metazoa; Chordata; Craniata; Vertebrata; Euteleostomi;
            Lepidosauria; Squamata; Bifurcata; Unidentata; Episquamata;
            Toxicofera; Iguania; Acrodonta; Chamaeleonidae; Bradypodion.
REFERENCE   1  (bases 1 to 1344)
  AUTHORS   Main,D.C., Taft,J.M., Geneva,A.J., Jansen van Vuuren,B. and
            Tolley,K.A.
  TITLE     More is not always better: the efficacy of single mitochondrial
            genes at reconciling the complete mitogenome phylogeny
  JOURNAL   unpublished
REFERENCE   2  (bases 1 to 1344)
  AUTHORS   Main,D.C., Taft,J.M., Geneva,A.J., Jansen van Vuuren,B. and
            Tolley,K.A.
  TITLE     Direct Submission
  JOURNAL   Submitted (19-OCT-2023) Zoology, University of Johannesburg, Cnr
            Kingsway and University Road Auckland Park, Johannesburg, Gauteng
            2195, South Africa
COMMENT     Bankit Comment: ALT EMAIL:201327040@student.uj.ac.za
            Bankit Comment: TAX: Yes, new species/combinations; SEE ATTACHMENT
            Bankit Comment: TOTAL # OF SEQS:44
            Bankit Comment: FeatPropSourceSeq:AMDSF219
            
            ##Assembly-Data-START##
            Assembly Method       :: Novoplasty v. 4.3.1
            Sequencing Technology :: Illumina
            ##Assembly-Data-END##
FEATURES             Location/Qualifiers
     source          1..1344
                     /organism="Bradypodion caeruleogula"
                     /organelle="mitochondrion"
                     /mol_type="genomic DNA"
                     /isolation_source="Ngoya Forest, KwaZulu-Natal"
                     /bio_material="CT359"
                     /db_xref="taxon:1263117"
                     /country="South Africa"
                     /note="Eukaryota; Metazoa; Chordata; Craniata; Vertebrata;
                     Euteleostomi;## Lepidosauria; Squamata; Bifurcata;
                     Unidentata; Episquamata;## Toxicofera; Iguania; Acrodonta;
                     Chamaeleonidae; Bradypodion"
     gene            <1..>1344
                     /gene="ND4"
     CDS             <1..>1344
                     /gene="ND4"
                     /EC_number="7.1.1.2"
                     /codon_start=1
                     /transl_table=2
                     /product="NADH-ubiquinone oxidoreductase chain 4"
                     /translation="MLKILIPTIVLIPTAAAAKKTSLFPSFLASSLILGTLSLQWLKI
                     PTTLNKYLSPYLMVDQTSAPLLTLSYWLLPIMVLASQNHLKHATQMQKRVFLMCLASL
                     QTFLTLALSSSNLILFFIMFEATLIPTMMIVTRWGSQAERLTAGMYFMFYTLISSMPL
                     LIALLITDHQMSSSNMVLACMANTKPNMLLWLACTMAFMVKMPLYGLHLWLPKAHVEA
                     PIAGSMVLAAILLKLGGYGMMRISPILYQTQMLHYPFIVLALWGMIMTSLICLRQPDL
                     KSLIAYSSVSHMGLVVSATMIQTPASLTGAMMLMVAHGITSSMLFCLANMMYERTNTR
                     TLMXXMQGVQTTIPLMASFWLMANLTNMAIPPTINLLGEITIITATFNWANPTLILMG
                     SAATITAIYSMFMFSAIQQGKMQKDTMLTPAQTREYLVLMLHIIPMALLMVNPQTI"
BASE COUNT      454 a    355 c    164 g    368 t      3 others
ORIGIN      
        1 atgctaaaaa tcctcatccc cactattgta ctaatcccaa cagccgccgc tgccaaaaaa
       61 acctcattat tcccctcctt cctagcctcc tcacttattt tagggacatt aagcctgcaa
      121 tgactaaaaa ttccaacaac cctaaataaa tatctaagtc cgtatttaat agttgaccaa
      181 acttccgccc ccctactaac actatcatac tgacttttac caattatagt tttagccagt
      241 caaaatcacc taaaacatgc aacacaaata caaaaacgag tttttctcat atgcctggct
      301 tcgcttcaaa catttttaac cctagcacta tcatcctcta acctaatttt gtttttcatt
      361 atatttgagg ccaccctgat tccaacaata ataattgtta cccgatgggg gagtcaagca
      421 gaacggctga cagcaggaat atattttata ttttataccc taattagctc aatacctctt
      481 ttaattgcac ttctaattac cgaccatcaa ataagcagct caaacatagt attagcatgc
      541 atagctaaca caaaacctaa catgctccta tgactagctt gcactatggc ctttatggta
      601 aaaatacccc tgtatggact tcacctatga ctcccaaaag cccatgtaga agccccaatc
      661 gcaggatcca tagtcctagc agcaatttta cttaaactag ggggctacgg gataatgcga
      721 atttcaccaa tcctctacca aacccaaatg ctacactacc cgttcattgt tttagccctg
      781 tggggaataa ttataaccag cttaatttgc ctgcgacaac cagatttaaa atcactaatc
      841 gcctactcat ccgttagcca tatgggacta gtagtttcag ctacaataat tcaaactcca
      901 gcaagcctca ccggagccat aatgctaata gtagcacacg gaattacttc ttctatacta
      961 ttttgcttag ccaacataat atacgaacga accaacacac gaacattaat aatnnngata
     1021 caaggggtac aaaccactat tccactaata gcctcatttt gacttatagc taacctaacc
     1081 aacatagcta tcccaccaac aattaacctc ttaggagaaa ttacaattat taccgcaaca
     1141 tttaactgag ccaatcctac ccttatcctg atgggatccg cagcaacaat cacagcaatc
     1201 tattccatgt tcatattttc agcaattcaa caaggaaaaa tacaaaaaga cacgatactc
     1261 accccagcac aaacccgaga ataccttgta ttaatacttc acattatccc aatagcatta
     1321 ctaatagtta acccacaaac tatt
//
LOCUS       FP527                   1344 bp    DNA     linear   VRT 19-OCT-2023
DEFINITION  NADH dehydrogenase subunit 4 (ND4) gene, partial cds.
ACCESSION   FP527
VERSION
KEYWORDS    .
SOURCE      mitochondrion Bradypodion barbatulum
  ORGANISM  Bradypodion barbatulum
            Eukaryota; Metazoa; Chordata; Craniata; Vertebrata; Euteleostomi;
            Lepidosauria; Squamata; Bifurcata; Unidentata; Episquamata;
            Toxicofera; Iguania; Acrodonta; Chamaeleonidae; Bradypodion.
REFERENCE   1  (bases 1 to 1344)
  AUTHORS   Main,D.C., Taft,J.M., Geneva,A.J., Jansen van Vuuren,B. and
            Tolley,K.A.
  TITLE     More is not always better: the efficacy of single mitochondrial
            genes at reconciling the complete mitogenome phylogeny
  JOURNAL   unpublished
REFERENCE   2  (bases 1 to 1344)
  AUTHORS   Main,D.C., Taft,J.M., Geneva,A.J., Jansen van Vuuren,B. and
            Tolley,K.A.
  TITLE     Direct Submission
  JOURNAL   Submitted (19-OCT-2023) Zoology, University of Johannesburg, Cnr
            Kingsway and University Road Auckland Park, Johannesburg, Gauteng
            2195, South Africa
COMMENT     Bankit Comment: ALT EMAIL:201327040@student.uj.ac.za
            Bankit Comment: TAX: Yes, new species/combinations; SEE ATTACHMENT
            Bankit Comment: TOTAL # OF SEQS:44
            Bankit Comment: FeatPropSourceSeq:AMDSF219
            
            ##Assembly-Data-START##
            Assembly Method       :: Novoplasty v. 4.3.1
            Sequencing Technology :: Illumina
            ##Assembly-Data-END##
FEATURES             Location/Qualifiers
     source          1..1344
                     /organism="Bradypodion barbatulum"
                     /organelle="mitochondrion"
                     /mol_type="genomic DNA"
                     /isolation_source="Southern slopes of Kouga Mountains,
                     Eastern Cape"
                     /bio_material="FP527"
                     /db_xref="taxon:2869582"
                     /country="South Africa"
                     /note="Eukaryota; Metazoa; Chordata; Craniata; Vertebrata;
                     Euteleostomi;## Lepidosauria; Squamata; Bifurcata;
                     Unidentata; Episquamata;## Toxicofera; Iguania; Acrodonta;
                     Chamaeleonidae; Bradypodion"
     gene            <1..>1344
                     /gene="ND4"
     CDS             <1..>1344
                     /gene="ND4"
                     /EC_number="7.1.1.2"
                     /codon_start=1
                     /transl_table=2
                     /product="NADH-ubiquinone oxidoreductase chain 4"
                     /translation="MLKILIPTTMLIPMAAAIKKNMLFPSFLTFSLILGTLSLQWLKI
                     PTTLNKYLNPYLMVDQISAPLLVLSYWLLPIAVLASQNHLKYATQMQKRVFLMCLASL
                     QTFLTLALSSSNLILFFIMFEATLIPTMMIITRWGSQAERLTAGMYFMFYTLISSMPL
                     LIALLISNHQMNGSNMMLTCLINPKPNMLLWLACTMAFMVKMPLYGLHLWLPKAHVEA
                     PIAGSMVLAAILLKLGGYGMMRISPILYQTQMLHYPFIILALWGMIMTSLICLRQPDL
                     KSLIAYSSVSHMGLVVTATMIQTPASLTGAMMLMVAHGITSSMLFCLANMMYERTNTR
                     TLVXXMQGVQTTIPLMASFWLLANLTNMAIPPTINLFGEITIITATFNWANPTLILMG
                     SAATITAIYSMFMFSAIQQGKMQKDTMLAPAQTREYLVLMLHIIPMALLMVNPQTI"
BASE COUNT      480 a    349 c    141 g    371 t      3 others
ORIGIN      
        1 atgctaaaaa tcctcatccc caccaccata ttaatcccaa tagccgccgc catcaaaaaa
       61 aacatactat ttccctcttt cctaaccttt tcactcattt taggaacatt aagcctacaa
      121 tgacttaaaa ttccaacaac cctaaataaa tacctaaatc cgtatttaat agttgaccaa
      181 atttccgccc ctctactagt actatcatat tgactcctac caattgcagt tttagccagc
      241 caaaatcacc tgaaatatgc aacacaaata caaaaacgag tatttctcat atgcctagct
      301 tcactacaga catttttaac cttagcatta tcatcctcta acctaatcct tttttttatt
      361 atattcgagg ccaccttaat tccaacaata ataattatca cccgatgagg aagtcaagca
      421 gagcggctaa cagcaggaat atactttata ttctataccc taattagctc aataccactc
      481 ttaattgcac ttctaatctc taatcatcaa ataaatggtt caaacataat attaacatgc
      541 ttaattaacc cgaaacccaa catactactc tgactagcct gcactatagc ctttatggta
      601 aaaataccat tatacggact ccacctctga cttccaaaag cccatgtaga agccccaatc
      661 gcaggctcca tagtcctagc ggcaatctta ctaaaactag gaggctacgg aatgatgcga
      721 atctcaccaa ttttatatca aacccaaata ctacactacc catttattat tttggcccta
      781 tgaggaataa ttataaccag cttaatttgt ctacgacaac cagatttaaa atcactaatc
      841 gcctattcat cagttagcca cataggacta gtagtcacag ctacaataat tcaaacccca
      901 gcaagcctca ccggagccat aatattaata gtagcacacg gaatcacttc ttctatacta
      961 ttctgtttag ccaacataat atacgagcga accaatacac gaacattagt aatnnnaata
     1021 caaggagtac aaaccactat tccattaata gcctcatttt gactcctggc caacctaact
     1081 aacatagcaa tcccaccaac aatcaacctc tttggagaaa ttacaattat taccgcaaca
     1141 tttaactgag ctaatcctac cctcattctg ataggatccg cagcaacaat cacagcaatc
     1201 tattccatat ttatattttc agcaattcaa caaggaaaaa tacaaaaaga tacaatacta
     1261 gccccagcac aaacccgaga ataccttgta ctaatacttc acattattcc aatagcatta
     1321 ttaatagtca acccacaaac tatt
//
LOCUS       FP578A                  1344 bp    DNA     linear       19-OCT-2023
DEFINITION  NADH dehydrogenase subunit 4 (ND4) gene, partial cds.
ACCESSION   FP578A
VERSION
KEYWORDS    .
SOURCE      mitochondrion Bradypodion sp.1
  ORGANISM  Bradypodion sp.1
            Unclassified.
REFERENCE   1  (bases 1 to 1344)
  AUTHORS   Main,D.C., Taft,J.M., Geneva,A.J., Jansen van Vuuren,B. and
            Tolley,K.A.
  TITLE     More is not always better: the efficacy of single mitochondrial
            genes at reconciling the complete mitogenome phylogeny
  JOURNAL   unpublished
REFERENCE   2  (bases 1 to 1344)
  AUTHORS   Main,D.C., Taft,J.M., Geneva,A.J., Jansen van Vuuren,B. and
            Tolley,K.A.
  TITLE     Direct Submission
  JOURNAL   Submitted (19-OCT-2023) Zoology, University of Johannesburg, Cnr
            Kingsway and University Road Auckland Park, Johannesburg, Gauteng
            2195, South Africa
COMMENT     Bankit Comment: ALT EMAIL:201327040@student.uj.ac.za
            Bankit Comment: TAX: Yes, new species/combinations; SEE ATTACHMENT
            Bankit Comment: TOTAL # OF SEQS:44
            Bankit Comment: FeatPropSourceSeq:AMDSF219
            
            ##Assembly-Data-START##
            Assembly Method       :: Novoplasty v. 4.3.1
            Sequencing Technology :: Illumina
            ##Assembly-Data-END##
FEATURES             Location/Qualifiers
     source          1..1344
                     /organism="Bradypodion sp.1"
                     /organelle="mitochondrion"
                     /mol_type="genomic DNA"
                     /isolation_source="Kamberg, KwaZulu-Natal"
                     /bio_material="FP578A"
                     /country="South Africa"
                     /note="Eukaryota; Metazoa; Chordata; Craniata; Vertebrata;
                     Euteleostomi;## Lepidosauria; Squamata; Bifurcata;
                     Unidentata; Episquamata;## Toxicofera; Iguania; Acrodonta;
                     Chamaeleonidae; Bradypodion"
     gene            <1..>1344
                     /gene="ND4"
     CDS             <1..>1344
                     /gene="ND4"
                     /EC_number="7.1.1.2"
                     /codon_start=1
                     /transl_table=2
                     /product="NADH-ubiquinone oxidoreductase chain 4"
                     /translation="MLKILVPTMMLIPMAATTKKTTLFPSFLTFSLILGTLSLQWLKI
                     PTTLSKYLNPYLMVDQTSAPLLVLSFWLLPIMILASQNHLKHATHMQKRVFLMCLASL
                     QTFLTLALSSSNLILFFIMFEATLIPTMMIITRWGSQAERLTAGMYFMFYTLISSMPL
                     LIALLITNYQMSGSNMMLTCMINPKPNMLLWLACTMAFMVKMPLYGLHLWLPKAHVEA
                     PIAGSMVLAAVLLKLGGYGMMRISPILYQTQMLYYPFIILALWGMIMTSLICLRQPDL
                     KSLIAYSSVSHMGLVVTATMIQTPASLTGAMMLMVAHGITSSMLFCLANMMYERTNTR
                     TLMXXMQGVQTTIPLMTSFWLMANLTNMAIPPTINLLGEVMIITATFNWANPTLILMG
                     SAATITAIYSMSMFSAIQQGKTQKDTMLPPAQTREYLVLLLHTIPMTLLMVNPQTI"
BASE COUNT      467 a    355 c    147 g    372 t      3 others
ORIGIN      
        1 atgctaaaaa tccttgtccc caccataata ttaatcccaa tagccgccac caccaaaaaa
       61 accacattat tcccctcttt cctgaccttc tcactcattt taggaacact aagcttgcag
      121 tgacttaaaa ttccaacaac cctaagtaaa tatctaaatc catatttaat agttgaccaa
      181 acttccgccc ccttactagt actatcgttc tgactcctac ctattataat tttagccagt
      241 caaaaccacc taaaacatgc aacacacata caaaaacgag tgtttcttat atgcctagct
      301 tcactacaga catttttaac cttagcacta tcatcctcta acctaatctt attttttatt
      361 atatttgaag ccaccctaat tccaacaata ataattatta cccgatgggg aagtcaagca
      421 gagcggctaa cagcaggaat atattttata ttttacaccc taattagctc aatgcctctc
      481 ttaatcgccc ttctaattac caactatcaa ataagtggct caaacataat attaacatgc
      541 ataattaatc caaaacctaa catactcctt tgactagcct gcaccatggc ttttatagta
      601 aaaatacccc tatatgggct ccacctatga cttccaaaag cccatgtaga agccccaatt
      661 gcaggctcca tagtcctagc agcagtttta cttaaactgg ggggctacgg aataatgcga
      721 atttcaccaa ttctatacca aacccaaata ctatactacc catttattat tttagcccta
      781 tgaggaataa ttatgactag tttaatttgc ctacgacaac cagatttaaa atcactaatt
      841 gcctactcat ccgtcagcca tataggatta gtagttacag ctacaataat tcaaacccca
      901 gcaagcctca ctggagccat aatactaata gtagcacacg gaattacttc ttctatacta
      961 ttctgcttag ccaacataat gtatgaacga accaacacac gaacattaat aatnnnaata
     1021 caaggagtac aaaccactat cccactaata acctcatttt gacttatggc taacttaacc
     1081 aacatggcca tcccaccaac aattaacctc ttgggagagg ttataattat taccgcaaca
     1141 tttaactggg ccaatcccac cctcattctg ataggatccg cagcaacaat cacagcaatc
     1201 tactccatat ctatattttc agcaattcaa caaggaaaaa cacaaaaaga cacaatactt
     1261 cccccagcac aaacccgaga ataccttgta ctactacttc acactatccc aataacacta
     1321 ctaatagtta acccacaaac tatt
//
LOCUS       FP596B                  1344 bp    DNA     linear   VRT 19-OCT-2023
DEFINITION  NADH dehydrogenase subunit 4 (ND4) gene, partial cds.
ACCESSION   FP596B
VERSION
KEYWORDS    .
SOURCE      mitochondrion Bradypodion ngomeense (Ngome dwarf chameleon)
  ORGANISM  Bradypodion ngomeense
            Eukaryota; Metazoa; Chordata; Craniata; Vertebrata; Euteleostomi;
            Lepidosauria; Squamata; Bifurcata; Unidentata; Episquamata;
            Toxicofera; Iguania; Acrodonta; Chamaeleonidae; Bradypodion.
REFERENCE   1  (bases 1 to 1344)
  AUTHORS   Main,D.C., Taft,J.M., Geneva,A.J., Jansen van Vuuren,B. and
            Tolley,K.A.
  TITLE     More is not always better: the efficacy of single mitochondrial
            genes at reconciling the complete mitogenome phylogeny
  JOURNAL   unpublished
REFERENCE   2  (bases 1 to 1344)
  AUTHORS   Main,D.C., Taft,J.M., Geneva,A.J., Jansen van Vuuren,B. and
            Tolley,K.A.
  TITLE     Direct Submission
  JOURNAL   Submitted (19-OCT-2023) Zoology, University of Johannesburg, Cnr
            Kingsway and University Road Auckland Park, Johannesburg, Gauteng
            2195, South Africa
COMMENT     Bankit Comment: ALT EMAIL:201327040@student.uj.ac.za
            Bankit Comment: TAX: Yes, new species/combinations; SEE ATTACHMENT
            Bankit Comment: TOTAL # OF SEQS:44
            Bankit Comment: FeatPropSourceSeq:AMDSF219
            
            ##Assembly-Data-START##
            Assembly Method       :: Novoplasty v. 4.3.1
            Sequencing Technology :: Illumina
            ##Assembly-Data-END##
FEATURES             Location/Qualifiers
     source          1..1344
                     /organism="Bradypodion ngomeense"
                     /organelle="mitochondrion"
                     /mol_type="genomic DNA"
                     /isolation_source="Ngome Forest, KwaZulu-Natal"
                     /bio_material="FP596B"
                     /db_xref="taxon:1263118"
                     /country="South Africa"
                     /note="Eukaryota; Metazoa; Chordata; Craniata; Vertebrata;
                     Euteleostomi;## Lepidosauria; Squamata; Bifurcata;
                     Unidentata; Episquamata;## Toxicofera; Iguania; Acrodonta;
                     Chamaeleonidae; Bradypodion"
     gene            <1..>1344
                     /gene="ND4"
     CDS             <1..>1344
                     /gene="ND4"
                     /EC_number="7.1.1.2"
                     /codon_start=1
                     /transl_table=2
                     /product="NADH-ubiquinone oxidoreductase chain 4"
                     /translation="MLKILVPTMMLIPMATATKKTTLFPSFLAFSLILGTLSLQWLKI
                     PTTLNKYLNPYLMIDQTSAPLLALSFWLLPITILASQNHLKHATQMQKRVFLMCLASL
                     QTFLTLTLSSSNLILFFIMFEATLIPTMMIITRWGSQAERLTAGMYFMLYTLISSMPL
                     LIALLITNHQMSSSNMMLACMINPKPNTLLWLACTLAFMVKMPLYGLHLWLPKAHVEA
                     PIAGSMILAAVLLKLGGYGMMRISPILYQTQMLHYPFIILALWGMIMTSLICLRQPDL
                     KSLIAYSSVSHMGLVVTATMIQTPASLTGAMMLMVAHGITSSMLFCLANMMYERTNTR
                     TLMMXMQGVQTTIPLMTSFWLMANLTNMAIPPTINLLGEITIITATFNWANPTLILMG
                     SAATITAIYSMFMFSAIQQGKMQKDTMLTPAQTREYLVLLLHIIPMALLMVSPQTI"
BASE COUNT      463 a    362 c    152 g    364 t      3 others
ORIGIN      
        1 atgctaaaaa tccttgtccc cactataata ctaatcccaa tagccactgc caccaaaaaa
       61 accacattat tcccctcttt cctagccttc tcactcattt tgggaacact aagcctgcaa
      121 tgacttaaaa ttccaacaac cctaaataaa taccttaatc cgtatttaat aattgaccaa
      181 acttccgccc ccttactagc actgtcgttc tgactcttac caattacaat tttagccagt
      241 caaaatcacc taaaacatgc aacacaaata caaaaacgag tatttctcat atgcctagct
      301 tcactacaaa catttttaac cttgacactt tcatcctcta acctaattct attttttatt
      361 atatttgagg ccaccctaat tccaacaata ataattatta cccggtgagg aagtcaagca
      421 gagcgactaa cagcaggaat atactttata ctttataccc taattagctc gatacccctt
      481 ttaatcgcac tcctaattac caaccaccaa ataagtagct caaacataat attagcatgc
      541 ataattaacc cgaaacctaa tacactcctg tggctagctt gcaccctggc cttcatagta
      601 aaaatacccc tatatggact ccacctatga cttccaaaag cccatgttga agccccaatt
      661 gcaggctcca taatcctagc agcagtttta cttaaactag ggggctacgg aataatgcga
      721 atttcaccaa ttctgtatca aacccaaatg ctacactacc catttattat tttagcccta
      781 tgggggataa ttatgaccag cttaatttgt ctacgacaac cagacttaaa atcactaatc
      841 gcctactcat ccgtcagcca catgggacta gtagttacag ctacaataat tcaaacccca
      901 gcaagcctca ccggagccat gatactaatg gtagcacacg gaattacttc ttctatacta
      961 ttttgcttag ccaacataat atacgaacga accaacacac gaacattaat aatannnata
     1021 caaggagtac aaaccactat cccattaata acctcatttt gacttatggc taacctaacc
     1081 aacatggcta tcccaccaac aattaatctc ttgggagaaa ttacaattat taccgcaaca
     1141 tttaactgag ccaatcccac cctcattcta atgggatccg cagcaacaat cacagcaatt
     1201 tattccatat ttatattctc agcaattcaa cagggaaaaa tacaaaaaga cacaatgctc
     1261 accccagcac aaacccgaga ataccttgta ctactacttc acattatccc aatagcatta
     1321 ctaatagtta gcccacaaac tatt
//
LOCUS       H1390                   1344 bp    DNA     linear   VRT 19-OCT-2023
DEFINITION  NADH dehydrogenase subunit 4 (ND4) gene, partial cds.
ACCESSION   H1390
VERSION
KEYWORDS    .
SOURCE      mitochondrion Bradypodion melanocephalum
  ORGANISM  Bradypodion melanocephalum
            Eukaryota; Metazoa; Chordata; Craniata; Vertebrata; Euteleostomi;
            Lepidosauria; Squamata; Bifurcata; Unidentata; Episquamata;
            Toxicofera; Iguania; Acrodonta; Chamaeleonidae; Bradypodion.
REFERENCE   1  (bases 1 to 1344)
  AUTHORS   Main,D.C., Taft,J.M., Geneva,A.J., Jansen van Vuuren,B. and
            Tolley,K.A.
  TITLE     More is not always better: the efficacy of single mitochondrial
            genes at reconciling the complete mitogenome phylogeny
  JOURNAL   unpublished
REFERENCE   2  (bases 1 to 1344)
  AUTHORS   Main,D.C., Taft,J.M., Geneva,A.J., Jansen van Vuuren,B. and
            Tolley,K.A.
  TITLE     Direct Submission
  JOURNAL   Submitted (19-OCT-2023) Zoology, University of Johannesburg, Cnr
            Kingsway and University Road Auckland Park, Johannesburg, Gauteng
            2195, South Africa
COMMENT     Bankit Comment: ALT EMAIL:201327040@student.uj.ac.za
            Bankit Comment: TAX: Yes, new species/combinations; SEE ATTACHMENT
            Bankit Comment: TOTAL # OF SEQS:44
            Bankit Comment: FeatPropSourceSeq:AMDSF219
            
            ##Assembly-Data-START##
            Assembly Method       :: Novoplasty v. 4.3.1
            Sequencing Technology :: Illumina
            ##Assembly-Data-END##
FEATURES             Location/Qualifiers
     source          1..1344
                     /organism="Bradypodion melanocephalum"
                     /organelle="mitochondrion"
                     /mol_type="genomic DNA"
                     /isolation_source="Westville, KwaZulu-Natal"
                     /bio_material="H1390"
                     /db_xref="taxon:230339"
                     /country="South Africa"
                     /note="Eukaryota; Metazoa; Chordata; Craniata; Vertebrata;
                     Euteleostomi;## Lepidosauria; Squamata; Bifurcata;
                     Unidentata; Episquamata;## Toxicofera; Iguania; Acrodonta;
                     Chamaeleonidae; Bradypodion"
     gene            <1..>1344
                     /gene="ND4"
     CDS             <1..>1344
                     /gene="ND4"
                     /EC_number="7.1.1.2"
                     /codon_start=1
                     /transl_table=2
                     /product="NADH-ubiquinone oxidoreductase chain 4"
                     /translation="MLKILVPTMMLVPMAATTKKTTLFPSFLTFSLILGTLSLQWLKI
                     PTTLSKYLNPYLMVDQTSAPLLVLSFWLLPITILASQNHLKHATHMQKRVFLMCLASL
                     QTFLTLALSSSNLILFFIMFEATLIPTMMIITRWGSQAERLTAGMYFMFYTLISSMPL
                     LIALLITNHQMSGSNMMLTCMINPKPNMLLWLACTMAFMVKMPLYGLHLWLPKAHVEA
                     PIAGSMVLAAVLLKLGGYGMMRISPILYQTQMLYYPFIILALWGMIMTSLICLRQPDL
                     KSLIAYSSVSHMGLVVTATMIQTPASLTGAMMLMVAHGITSSMLFCLANMMYERTNTR
                     TLMXXMQGVQTTIPLMTSFWLMANLTNMAIPPTINLLGEVMIITATFNWANPTLILMG
                     SAATITAIYSMSMFSAIQQGKTQKDTMLPPAQTREYLVLLLHIIPMTLLMVNPQTI"
BASE COUNT      465 a    352 c    150 g    374 t      3 others
ORIGIN      
        1 atgctaaaaa tccttgtccc caccataata ttagtcccaa tagccgccac caccaaaaaa
       61 accacattat tcccctcttt cctgaccttc tcactcattt taggaacact aagcttgcag
      121 tgacttaaaa ttccaacaac cctgagtaaa tatctaaatc cgtatttaat agttgaccaa
      181 acttccgccc ccttactagt actatcgttc tgactcctac caattacaat tttagctagt
      241 caaaaccacc taaaacatgc aacacatata caaaaacgag tgtttcttat atgcctagct
      301 tcactacaga catttttaac cttagcacta tcatcctcta acctaatcct attttttatt
      361 atatttgaag ccaccctaat tccaacaata ataatcatta cccgatgggg aagtcaagca
      421 gagcggctaa cagcaggaat atattttata ttctataccc taattagctc aatgcctctc
      481 ttaattgccc ttctaattac caaccatcaa ataagtggct caaacataat attaacatgc
      541 ataattaatc caaaacctaa catactcctt tgactagcct gcaccatggc ttttatagta
      601 aaaatacccc tatatgggct ccacctatga cttccaaaag cccatgtaga agccccaatt
      661 gcaggctcca tagtcctagc agcagtttta cttaaactgg ggggctacgg aataatgcga
      721 atttcaccaa ttctatacca aacccaaatg ctatactacc catttattat tttagcccta
      781 tggggaataa ttatgactag tttaatttgc ctacgacaac cagatttaaa atcactaatt
      841 gcctactcat ccgttagcca tataggatta gtagttacag ctacaataat tcaaacccca
      901 gcaagcctca ctggagccat aatactaata gtagcacacg gaattacttc ttctatacta
      961 ttctgtttag ccaacataat gtatgaacga accaacacac gaacattaat aatnnnaata
     1021 caaggggtac aaaccactat cccactaata acctcatttt gacttatggc taacttaacc
     1081 aacatggcca tcccaccaac aattaacctc ttaggagaag ttataattat taccgcaaca
     1141 tttaactggg ccaatcccac cctcattcta ataggatccg cagcaacaat cacagcaatc
     1201 tattccatat ctatattttc agcaattcaa caaggaaaaa cacaaaaaga cacaatactc
     1261 cccccagcac aaacccgaga ataccttgta ctactacttc atattatccc aataacacta
     1321 ctaatagtta acccacaaac tatt
//
LOCUS       HB361                   1344 bp    DNA     linear   VRT 19-OCT-2023
DEFINITION  NADH dehydrogenase subunit 4 (ND4) gene, partial cds.
ACCESSION   HB361
VERSION
KEYWORDS    .
SOURCE      mitochondrion Bradypodion venustum
  ORGANISM  Bradypodion venustum
            Eukaryota; Metazoa; Chordata; Craniata; Vertebrata; Euteleostomi;
            Lepidosauria; Squamata; Bifurcata; Unidentata; Episquamata;
            Toxicofera; Iguania; Acrodonta; Chamaeleonidae; Bradypodion.
REFERENCE   1  (bases 1 to 1344)
  AUTHORS   Main,D.C., Taft,J.M., Geneva,A.J., Jansen van Vuuren,B. and
            Tolley,K.A.
  TITLE     More is not always better: the efficacy of single mitochondrial
            genes at reconciling the complete mitogenome phylogeny
  JOURNAL   unpublished
REFERENCE   2  (bases 1 to 1344)
  AUTHORS   Main,D.C., Taft,J.M., Geneva,A.J., Jansen van Vuuren,B. and
            Tolley,K.A.
  TITLE     Direct Submission
  JOURNAL   Submitted (19-OCT-2023) Zoology, University of Johannesburg, Cnr
            Kingsway and University Road Auckland Park, Johannesburg, Gauteng
            2195, South Africa
COMMENT     Bankit Comment: ALT EMAIL:201327040@student.uj.ac.za
            Bankit Comment: TAX: Yes, new species/combinations; SEE ATTACHMENT
            Bankit Comment: TOTAL # OF SEQS:44
            Bankit Comment: FeatPropSourceSeq:AMDSF219
            
            ##Assembly-Data-START##
            Assembly Method       :: Novoplasty v. 4.3.1
            Sequencing Technology :: Illumina
            ##Assembly-Data-END##
FEATURES             Location/Qualifiers
     source          1..1344
                     /organism="Bradypodion venustum"
                     /organelle="mitochondrion"
                     /mol_type="genomic DNA"
                     /isolation_source="Grootvadersbosch, Western Cape"
                     /bio_material="PEM R026336"
                     /db_xref="taxon:2869583"
                     /country="South Africa"
                     /note="Eukaryota; Metazoa; Chordata; Craniata; Vertebrata;
                     Euteleostomi;## Lepidosauria; Squamata; Bifurcata;
                     Unidentata; Episquamata;## Toxicofera; Iguania; Acrodonta;
                     Chamaeleonidae; Bradypodion"
     gene            <1..>1344
                     /gene="ND4"
     CDS             <1..>1344
                     /gene="ND4"
                     /EC_number="7.1.1.2"
                     /codon_start=1
                     /transl_table=2
                     /product="NADH-ubiquinone oxidoreductase chain 4"
                     /translation="MLKIIIPTTMLIPMAATIKKNMLFPSFLTFSLILGTLSLQWLKI
                     PTTMNKYLNPYLMVDQISAPLLALSYWLLPITVLASQNHLKYATQMQKRTFLMCLASL
                     QTFLTLALSSSNLILFFIMFEATLIPTMMIITRWGSQAERLTAGMYFMFYTLISSMPL
                     LIALLITNHQMNSSNMMLTCLINQKPNMLLWLACTMAFMVKMPLYGLHLWLPKAHVEA
                     PIAGSMVLAAVLLKLGGYGMMRISPILYQTQMLHYPFIILALWGMIMTSLICLRQPDL
                     KSLIAYSSISHMGLVVTATMVQTPASLTGAMMLMVAHGITSSMLFCLANMMYERTNTR
                     TLMXXMQGVQTTIPLMASFWLLANLTNMAIPPTINLFGEITIITATFNWANPTLILMG
                     SAATITAIYSMFMFSAIQQGKMQKDMMLAPAQTREYLVLMLHIIPMALLMINPQTI"
BASE COUNT      487 a    358 c    133 g    363 t      3 others
ORIGIN      
        1 atgctaaaaa tcatcatccc caccaccata ctaatcccaa tagccgccac catcaaaaaa
       61 aacatactat ttccctcttt cctaaccttc tcactcattt taggaacatt aagccttcaa
      121 tgacttaaaa ttccaacaac cataaataaa tacctaaatc catatttaat agtcgaccaa
      181 atttccgccc ccctactagc actatcatat tgactcctac caattacagt tttagccagc
      241 caaaatcacc tgaaatatgc aacacaaata caaaaacgaa catttctcat atgcctagct
      301 tcactacaaa catttttaac cttagcacta tcatcctcta acctaatctt attttttatt
      361 atattcgaag ccaccttaat tccaacaata ataattatta cccgatgagg aagtcaagca
      421 gagcggctaa cagcaggaat atactttata ttttataccc taattagctc aatacccctc
      481 ttaattgcac ttctaattac taatcatcaa ataaatagct caaacataat attaacatgc
      541 ttaattaacc aaaaacccaa tatactactc tgactagcct gcactatagc ctttatggta
      601 aaaatacccc tatacggact acacctctga cttccaaaag cccatgtaga agccccaatc
      661 gcaggctcca tagtcctagc agcagtttta cttaaactag gaggctacgg aataatgcga
      721 atctcaccaa ttctatatca aacccaaatg ctacactacc catttatcat tttggcccta
      781 tggggaataa tcataaccag cttaatttgt ctacgacaac cagatttaaa atcactaatc
      841 gcctactcat ccattagcca cataggacta gtagtcacag ctactatagt tcaaacccca
      901 gcaagcctca ccggagccat aatactaata gtagcacacg gaatcacttc ttctatacta
      961 ttctgcttag ccaacataat atacgagcga accaacacac gaacattgat aatnnnaata
     1021 caaggagttc aaaccactat tccattaata gcctcatttt gactcctggc caacctaact
     1081 aacatagcca tcccaccaac aattaaccta tttggggaaa ttacaattat taccgcaaca
     1141 tttaactgag ctaatcccac cctcattcta ataggatccg cagcaacaat cacagcaatc
     1201 tattccatat tcatattttc agcaattcaa caaggaaaaa tacaaaaaga tataatacta
     1261 gccccagcac aaacccgaga ataccttgta ttaatactcc acattattcc aatagcatta
     1321 ttaataatta acccacaaac catt
//
LOCUS       JdC10-026               1344 bp    DNA     linear   VRT 19-OCT-2023
DEFINITION  NADH dehydrogenase subunit 4 (ND4) gene, partial cds.
ACCESSION   JdC10-026
VERSION
KEYWORDS    .
SOURCE      mitochondrion Bradypodion nemorale
  ORGANISM  Bradypodion nemorale
            Eukaryota; Metazoa; Chordata; Craniata; Vertebrata; Euteleostomi;
            Lepidosauria; Squamata; Bifurcata; Unidentata; Episquamata;
            Toxicofera; Iguania; Acrodonta; Chamaeleonidae; Bradypodion.
REFERENCE   1  (bases 1 to 1344)
  AUTHORS   Main,D.C., Taft,J.M., Geneva,A.J., Jansen van Vuuren,B. and
            Tolley,K.A.
  TITLE     More is not always better: the efficacy of single mitochondrial
            genes at reconciling the complete mitogenome phylogeny
  JOURNAL   unpublished
REFERENCE   2  (bases 1 to 1344)
  AUTHORS   Main,D.C., Taft,J.M., Geneva,A.J., Jansen van Vuuren,B. and
            Tolley,K.A.
  TITLE     Direct Submission
  JOURNAL   Submitted (19-OCT-2023) Zoology, University of Johannesburg, Cnr
            Kingsway and University Road Auckland Park, Johannesburg, Gauteng
            2195, South Africa
COMMENT     Bankit Comment: ALT EMAIL:201327040@student.uj.ac.za
            Bankit Comment: TAX: Yes, new species/combinations; SEE ATTACHMENT
            Bankit Comment: TOTAL # OF SEQS:44
            Bankit Comment: FeatPropSourceSeq:AMDSF219
            
            ##Assembly-Data-START##
            Assembly Method       :: Novoplasty v. 4.3.1
            Sequencing Technology :: Illumina
            ##Assembly-Data-END##
FEATURES             Location/Qualifiers
     source          1..1344
                     /organism="Bradypodion nemorale"
                     /organelle="mitochondrion"
                     /mol_type="genomic DNA"
                     /isolation_source="Greytown, KwaZulu-Natal"
                     /bio_material="JdC10-026"
                     /db_xref="taxon:355470"
                     /country="South Africa"
                     /note="Eukaryota; Metazoa; Chordata; Craniata; Vertebrata;
                     Euteleostomi;## Lepidosauria; Squamata; Bifurcata;
                     Unidentata; Episquamata;## Toxicofera; Iguania; Acrodonta;
                     Chamaeleonidae; Bradypodion"
     gene            <1..>1344
                     /gene="ND4"
     CDS             <1..>1344
                     /gene="ND4"
                     /EC_number="7.1.1.2"
                     /codon_start=1
                     /transl_table=2
                     /product="NADH-ubiquinone oxidoreductase chain 4"
                     /translation="MLKILIPTMMLIPMAATTKKTMLFPSFLTFSLILGTLSLQWLKI
                     PSTLSKYLNPYLMIDQTSAPLLTLSFWLLPITILASQNHLKHTTQMQKRVFLMCLASL
                     QTFLTLALSSSNLILFFTMFEATLIPTMMIITRWGSQAERLTAGMYFMFYTLISSMPL
                     LIALLITNHQMSSSNMMLTCMINPKPNILLWLACTMAFMVKMPLYGLHLWLPKAHVEA
                     PIAGSMILAAVLLKLGGYGMMRISPILYQTQMLHYPFIILALWGMIMTSLICLRQPDL
                     KSLIAYSSVSHMGLVVTATMIQTPASLTGAMMLMVAHGITSSMLFCLANMMYERTNTR
                     TLMXXMQGVQTTIPLMATFWLMANLTNMAIPPTINLLGEITIITATFNWANPTLILMG
                     SAATITAIYSMSMFSAIQQGKMQKDTMLTPAQTREYLTLLLHIIPMALLMVNPQTI"
BASE COUNT      464 a    367 c    151 g    359 t      3 others
ORIGIN      
        1 atgctaaaaa tcctcatccc cactataata ttaatcccaa tagccgctac taccaaaaaa
       61 actatattat ttccctcttt cctaaccttc tcactcatct taggaacact aagcctgcaa
      121 tgacttaaaa tcccatcaac cctaagtaaa tacctgaacc cgtatttaat aattgaccaa
      181 acttccgccc ccctactaac actatcgttc tgactcttac ctattacaat tttagccagt
      241 caaaaccacc taaaacatac aacacaaata caaaaacgag tatttcttat gtgcctagcc
      301 tcactacaga catttttaac cctggcactt tcatcttcta acctaatcct attctttact
      361 atatttgagg ccaccctaat tccaacaata ataattatca cccggtgggg gagtcaagca
      421 gaacggctaa cagcaggaat atactttata ttttacaccc taattagctc aatacccctc
      481 ttaatcgcac tcctaattac caaccaccaa ataagtagct caaacataat actaacatgc
      541 ataattaacc cgaaacctaa tattctccta tgactagctt gcaccatggc ctttatagta
      601 aaaatacccc tatatgggct ccacctatga cttccaaaag cccatgtaga agccccaatt
      661 gcaggctcca tgatcctagc agcagtttta cttaaactag ggggctacgg aataatgcga
      721 atttcaccaa ttttgtatca aacccaaatg ctacactatc catttattat tttagcccta
      781 tgggggataa ttatgaccag cttaatttgc ctacgacaac cagatttaaa atcactaatc
      841 gcctactcat ccgtcagcca catgggacta gtagttacag ctacaataat tcaaacccca
      901 gcaagcctta ccggagccat gatactaata gtagcacacg gaattacttc ttctatacta
      961 ttttgcttag ccaacataat atacgagcga accaacacac gaacattaat aatnnngata
     1021 caaggagtac aaaccactat cccattaata gccacatttt gacttatggc caacctaacc
     1081 aatatggcta tcccaccaac aatcaacctc ttaggagaaa ttacaattat taccgcaaca
     1141 tttaactgag ccaatcccac cctcattctg atagggtccg cagcaacaat cacagcaatc
     1201 tattccatat ctatattttc agcaattcaa cagggaaaga tacaaaaaga cacaatactc
     1261 accccagcac aaacccgaga ataccttacc ctattacttc acattatccc aatagcatta
     1321 ctaatagtta acccacaaac tatt
//
LOCUS       KTH06-03                1344 bp    DNA     linear   VRT 19-OCT-2023
DEFINITION  NADH dehydrogenase subunit 4 (ND4) gene, partial cds.
ACCESSION   KTH06-03
VERSION
KEYWORDS    .
SOURCE      mitochondrion Bradypodion transvaalense
  ORGANISM  Bradypodion transvaalense
            Eukaryota; Metazoa; Chordata; Craniata; Vertebrata; Euteleostomi;
            Lepidosauria; Squamata; Bifurcata; Unidentata; Episquamata;
            Toxicofera; Iguania; Acrodonta; Chamaeleonidae; Bradypodion.
REFERENCE   1  (bases 1 to 1344)
  AUTHORS   Main,D.C., Taft,J.M., Geneva,A.J., Jansen van Vuuren,B. and
            Tolley,K.A.
  TITLE     More is not always better: the efficacy of single mitochondrial
            genes at reconciling the complete mitogenome phylogeny
  JOURNAL   unpublished
REFERENCE   2  (bases 1 to 1344)
  AUTHORS   Main,D.C., Taft,J.M., Geneva,A.J., Jansen van Vuuren,B. and
            Tolley,K.A.
  TITLE     Direct Submission
  JOURNAL   Submitted (19-OCT-2023) Zoology, University of Johannesburg, Cnr
            Kingsway and University Road Auckland Park, Johannesburg, Gauteng
            2195, South Africa
COMMENT     Bankit Comment: ALT EMAIL:201327040@student.uj.ac.za
            Bankit Comment: TAX: Yes, new species/combinations; SEE ATTACHMENT
            Bankit Comment: TOTAL # OF SEQS:44
            Bankit Comment: FeatPropSourceSeq:AMDSF219
            
            ##Assembly-Data-START##
            Assembly Method       :: Novoplasty v. 4.3.1
            Sequencing Technology :: Illumina
            ##Assembly-Data-END##
FEATURES             Location/Qualifiers
     source          1..1344
                     /organism="Bradypodion transvaalense"
                     /organelle="mitochondrion"
                     /mol_type="genomic DNA"
                     /isolation_source="Soutpansberg, Lajuma, Limpopo"
                     /bio_material="PEM R17536"
                     /db_xref="taxon:179889"
                     /country="South Africa"
                     /note="Eukaryota; Metazoa; Chordata; Craniata; Vertebrata;
                     Euteleostomi;## Lepidosauria; Squamata; Bifurcata;
                     Unidentata; Episquamata;## Toxicofera; Iguania; Acrodonta;
                     Chamaeleonidae; Bradypodion"
     gene            <1..>1344
                     /gene="ND4"
     CDS             <1..>1344
                     /gene="ND4"
                     /EC_number="7.1.1.2"
                     /codon_start=1
                     /transl_table=2
                     /product="NADH-ubiquinone oxidoreductase chain 4"
                     /translation="MLKILVPTMMLVPMATTTKKTMLFPSFLAFSLILGTLSLQWLKI
                     PTTLNKYLNPYLMIDQTSAPLLALSFWLLPITILASQNHLKHATQMQKRVFLMCLASL
                     QTFLTLTLSSSNLILFFIMFEATLIPTMMIITRWGSQAERLTAGMYFMLYTLISSMPL
                     LIALLITNHQMSSSNMMLACMINPKPNMLLWLACTLAFMVKMPLYGLHLWLPKAHVEA
                     PIAGSMVLAAVLLKLGGYGMMRISPILYQTQMLHYPFVILALWGMIMTSLICLRQPDL
                     KSLIAYSSVSHMGLVVTATMIQTPASLTGAMMLMVAHGITSSMLFCLANMMYERTNTR
                     TLMMXIQGVQTTIPLMTSFWLMANLTNMAIPPTINLLGEITIITATFNWANPTIILMG
                     SAATITAIYSMFMFSAIQQGKMQKDTMLTPAQTREYLVLLLHIIPMALLMVSPQTI"
BASE COUNT      463 a    360 c    150 g    367 t      4 others
ORIGIN      
        1 atgctaaaaa tccttgtccc cactataata ttagtcccaa tagccactac caccaaaaaa
       61 accatattgt tcccctcttt cctagccttc tcactcattt taggaacact aagcctacaa
      121 tgacttaaga ttccaacaac cctaaataaa taccttaatc catatttaat aattgaccaa
      181 acttccgccc ccttactagc actatcattc tgactcttac ccattacaat tttagccagt
      241 caaaaccacc taaaacatgc aacacaaata caaaaacgag tatttcttat atgcctagct
      301 tcactacaaa catttttaac cctgacactt tcatcttcta acctaatcct attttttatt
      361 atatttgagg ccaccctaat tccaacaata ataattatca cccggtgagg aagtcaagca
      421 gagcggctaa cagcaggaat atattttata ctttataccc taattagctc aatacccctc
      481 ttaatcgcac ttctaattac taatcaccaa ataagtagct caaacataat attagcatgc
      541 ataattaacc ctaaacctaa tatactccta tgactagctt gcaccctggc cttcatagta
      601 aaaatacccc tatatggact ccacctatgg cttccaaaag cccatgtaga agccccaatt
      661 gcaggctcca tagtcctagc agcagtttta cttaaactgg ggggctacgg aataatgcga
      721 atttcaccaa ttctgtatca aacccaaatg ctacactacc catttgttat tttagcccta
      781 tgggggataa ttatraccag cttaatttgc ctacgacaac cagacttaaa atcactaatc
      841 gcctactcat ccgtcagcca catgggacta gtagttacag ctacaataat tcaaacacca
      901 gcaagcctca ccggagctat aatactaatg gtagcacacg gaattacttc ttctatacta
      961 ttttgcttag ccaacataat atacgagcga accaacacac gaacattaat aatannnatt
     1021 caaggagtac aaaccactat cccattaata acctcatttt gacttatggc caacctaacc
     1081 aacatggcca tcccaccaac aatcaatctc ttaggagaaa ttacaattat taccgcaaca
     1141 tttaactgag ccaatcccac catcattctg atggggtccg cagcaacaat cacagccatt
     1201 tattccatat ttatattttc agcaattcaa cagggaaaaa tacaaaaaga cacaatgctc
     1261 accccagcac aaacccgaga ataccttgta ctactacttc acattatccc aatagcatta
     1321 ctaatagtta gcccacaaac tatt
//
LOCUS       KTH06-04                1344 bp    DNA     linear   VRT 19-OCT-2023
DEFINITION  NADH dehydrogenase subunit 4 (ND4) gene, partial cds.
ACCESSION   KTH06-04
VERSION
KEYWORDS    .
SOURCE      mitochondrion Bradypodion transvaalense
  ORGANISM  Bradypodion transvaalense
            Eukaryota; Metazoa; Chordata; Craniata; Vertebrata; Euteleostomi;
            Lepidosauria; Squamata; Bifurcata; Unidentata; Episquamata;
            Toxicofera; Iguania; Acrodonta; Chamaeleonidae; Bradypodion.
REFERENCE   1  (bases 1 to 1344)
  AUTHORS   Main,D.C., Taft,J.M., Geneva,A.J., Jansen van Vuuren,B. and
            Tolley,K.A.
  TITLE     More is not always better: the efficacy of single mitochondrial
            genes at reconciling the complete mitogenome phylogeny
  JOURNAL   unpublished
REFERENCE   2  (bases 1 to 1344)
  AUTHORS   Main,D.C., Taft,J.M., Geneva,A.J., Jansen van Vuuren,B. and
            Tolley,K.A.
  TITLE     Direct Submission
  JOURNAL   Submitted (19-OCT-2023) Zoology, University of Johannesburg, Cnr
            Kingsway and University Road Auckland Park, Johannesburg, Gauteng
            2195, South Africa
COMMENT     Bankit Comment: ALT EMAIL:201327040@student.uj.ac.za
            Bankit Comment: TAX: Yes, new species/combinations; SEE ATTACHMENT
            Bankit Comment: TOTAL # OF SEQS:44
            Bankit Comment: FeatPropSourceSeq:AMDSF219
            
            ##Assembly-Data-START##
            Assembly Method       :: Novoplasty v. 4.3.1
            Sequencing Technology :: Illumina
            ##Assembly-Data-END##
FEATURES             Location/Qualifiers
     source          1..1344
                     /organism="Bradypodion transvaalense"
                     /organelle="mitochondrion"
                     /mol_type="genomic DNA"
                     /isolation_source="Soutpansberg, Lajuma, Limpopo"
                     /bio_material="PEM R17531"
                     /db_xref="taxon:179889"
                     /country="South Africa"
                     /note="Eukaryota; Metazoa; Chordata; Craniata; Vertebrata;
                     Euteleostomi;## Lepidosauria; Squamata; Bifurcata;
                     Unidentata; Episquamata;## Toxicofera; Iguania; Acrodonta;
                     Chamaeleonidae; Bradypodion"
     gene            <1..>1344
                     /gene="ND4"
     CDS             <1..>1344
                     /gene="ND4"
                     /EC_number="7.1.1.2"
                     /codon_start=1
                     /transl_table=2
                     /product="NADH-ubiquinone oxidoreductase chain 4"
                     /translation="MLKILVPTMMLIPMAATTKKTTLFPSFLAFSLILGTLSLQWLKI
                     PTTLNKYLNPYLMIDQTSAPLLALSFWLLPITILASQNHLKHATQMQKRVFLMCLASL
                     QTFLTLTLSTSNLILFFIMFEATLIPTMMIITRWGSQAERLTAGMYFMLYTLISSMPL
                     LIALLITNHQMSNSNMMLACMINPKPNMFLWLACTLAFMVKMPLYGLHLWLPKAHVEA
                     PIAGSMVLAAVLLKLGGYGMMRISPILYQTQMLHYPFIILALWGMIMTSLICLRQPDL
                     KSLIAYSSVSHMGLVVTATMIQTPASLTGAMMLMVAHGITSSMLFCLANMMYERTNTR
                     TLMMXIQGVQTTIPLMASFWLLANLTNMAIPPTINLLAEITIITATFNWANPTLILMG
                     SAATITAIYSMFMFSAVQQGKMQKDTMLTPAQTREYLVLLLHIIPMALLMVSPQTI"
BASE COUNT      465 a    361 c    147 g    368 t      3 others
ORIGIN      
        1 atgctaaaaa tccttgtccc cactataata ttaatcccaa tagccgctac taccaaaaaa
       61 accacattgt tcccctcttt cctagccttc tcactcattt taggaacact aagcctacaa
      121 tgacttaaaa tcccaacaac cctaaataaa taccttaatc cgtatttaat aattgaccaa
      181 acttccgccc ccttactagc actatcgttc tgactcttac caattacaat tttagctagt
      241 caaaaccacc taaaacatgc aacacaaata caaaaacgag tatttcttat atgcctagct
      301 tcactacaaa catttttaac cctaacactt tcaacttcta acctaatcct attttttatt
      361 atatttgagg ccaccctaat tccaacaata ataattatca cccgatgagg aagtcaagca
      421 gaacgactaa cagcaggaat atactttata ctttataccc taattagctc aatacccctt
      481 ttaatcgcac tcctaattac taaccaccaa ataagtaact caaacataat attagcatgc
      541 atgattaacc caaaacctaa tatattccta tgactagctt gcaccctggc cttcatagta
      601 aaaatacccc tatatggact ccacctatgg cttccaaaag cccatgtaga agccccaatt
      661 gcaggctcca tagtcctagc agcagtttta cttaaactag ggggctacgg aataatgcga
      721 atttcaccaa ttctgtatca aacccaaatg ctacactacc catttattat tttagccctg
      781 tgggggataa ttatgaccag cttaatttgc ctacgacaac cagacttaaa atcactaatc
      841 gcctactcat ccgtcagcca catgggacta gtagttacag ctacaataat tcaaacccca
      901 gcaagcctca ctggagccat aatactaata gtagcacacg gaattacttc ttctatacta
      961 ttttgcttag ctaacataat atacgagcga accaacacac gaacattaat aatannnatt
     1021 caaggagtac aaaccactat cccattaata gcctcatttt gacttttggc taacctaacc
     1081 aacatggcta tccccccaac aatcaatctc ttagcagaaa ttacaattat taccgcaaca
     1141 tttaactgag ccaaccccac cctcattctg atggggtccg cagcaacaat cacagcaatt
     1201 tattccatat ttatattctc agcagttcaa cagggaaaaa tacaaaaaga cactatgctc
     1261 accccagcac aaacccgaga ataccttgta ttactacttc acattatccc aatagcatta
     1321 ctaatagtta gcccacaaac tatt
//
LOCUS       KTH08-51                1344 bp    DNA     linear   VRT 19-OCT-2023
DEFINITION  NADH dehydrogenase subunit 4 (ND4) gene, partial cds.
ACCESSION   KTH08-51
VERSION
KEYWORDS    .
SOURCE      mitochondrion Bradypodion gutturale
  ORGANISM  Bradypodion gutturale
            Eukaryota; Metazoa; Chordata; Craniata; Vertebrata; Euteleostomi;
            Lepidosauria; Squamata; Bifurcata; Unidentata; Episquamata;
            Toxicofera; Iguania; Acrodonta; Chamaeleonidae; Bradypodion.
REFERENCE   1  (bases 1 to 1344)
  AUTHORS   Main,D.C., Taft,J.M., Geneva,A.J., Jansen van Vuuren,B. and
            Tolley,K.A.
  TITLE     More is not always better: the efficacy of single mitochondrial
            genes at reconciling the complete mitogenome phylogeny
  JOURNAL   unpublished
REFERENCE   2  (bases 1 to 1344)
  AUTHORS   Main,D.C., Taft,J.M., Geneva,A.J., Jansen van Vuuren,B. and
            Tolley,K.A.
  TITLE     Direct Submission
  JOURNAL   Submitted (19-OCT-2023) Zoology, University of Johannesburg, Cnr
            Kingsway and University Road Auckland Park, Johannesburg, Gauteng
            2195, South Africa
COMMENT     Bankit Comment: ALT EMAIL:201327040@student.uj.ac.za
            Bankit Comment: TAX: Yes, new species/combinations; SEE ATTACHMENT
            Bankit Comment: TOTAL # OF SEQS:44
            Bankit Comment: FeatPropSourceSeq:AMDSF219
            
            ##Assembly-Data-START##
            Assembly Method       :: Novoplasty v. 4.3.1
            Sequencing Technology :: Illumina
            ##Assembly-Data-END##
FEATURES             Location/Qualifiers
     source          1..1344
                     /organism="Bradypodion gutturale"
                     /organelle="mitochondrion"
                     /mol_type="genomic DNA"
                     /isolation_source="Ladismith Nature Reserve, Western Cape"
                     /bio_material="KTH08-51"
                     /db_xref="taxon:230335"
                     /country="South Africa"
                     /note="Eukaryota; Metazoa; Chordata; Craniata; Vertebrata;
                     Euteleostomi;## Lepidosauria; Squamata; Bifurcata;
                     Unidentata; Episquamata;## Toxicofera; Iguania; Acrodonta;
                     Chamaeleonidae; Bradypodion"
     gene            <1..>1344
                     /gene="ND4"
     CDS             <1..>1344
                     /gene="ND4"
                     /EC_number="7.1.1.2"
                     /codon_start=1
                     /transl_table=2
                     /product="NADH-ubiquinone oxidoreductase chain 4"
                     /translation="MLKILVPTMMLIPMAATTKKTTLFSSFLAFSLILGTLSLQWLKI
                     PTTLNKYLNPYLMVDQISAPLLVLSYWLLPIAVLASQNHLKHTTQMQKRVFLMCLASL
                     QTFLTLALTSSNLILFFIMFEATLIPTMMIITRWGSQAERLTAGMYFMFYTLISSMPL
                     LIALLITNHQMSSSNMMLTCMINPKPNTLLWLACTLAFMVKMPLYGLHLWLPKAHVEA
                     PIAGSMVLAAVLLKLGGYGMMRISPILYQTQMLHYPFIILALWGMIMTSLICLRQPDL
                     KSLIAYSSVSHMGLVVSATMIQTPASLTGAMMLMVAHGITSSMLFCLANMMYERTSTR
                     TLVXXMQGVQTTIPLMASFWLMANLTNMAIPPTINLLGEITIITATFNWANPTLILMG
                     SAATITAIYSMFMFSAIQQGKMQKDTMLTPAQTREYLVLILHIIPMALLMVNPQTI"
BASE COUNT      467 a    356 c    152 g    366 t      3 others
ORIGIN      
        1 atgctaaaaa tccttgtccc caccataata ctaatcccaa tagccgccac cactaaaaaa
       61 accacattat tttcatcttt cctagccttc tcgcttatct tagggacact aagcctgcaa
      121 tgacttaaaa ttccaacaac cctaaataaa tacctaaacc cgtatttaat agttgaccaa
      181 atttccgccc ccttattagt actgtcgtat tgactcttac caattgcagt tttagccagt
      241 caaaatcacc taaaacacac gacacaaata caaaaacgag tatttcttat atgcctggct
      301 tcactacaga catttttaac cttagcacta acatcctcta acctgatctt attttttatt
      361 atatttgaag ccaccctaat tccaacaata ataattatta cccgatgagg aagccaggca
      421 gaacggctaa cagcaggaat atactttata ttttataccc taattagctc aataccccta
      481 ttaatcgcac tcctaatcac caatcatcaa ataagtagtt caaacataat attaacatgc
      541 ataattaacc caaaacctaa tacactccta tgactagctt gcaccctagc ctttatggta
      601 aaaatacctc tatatggact ccacctatga ctcccaaaag ctcatgtaga agccccaatc
      661 gcaggctcca tagtcctagc agcagtttta cttaaactag gtggctacgg aataatgcga
      721 atttcaccca ttctttacca aacccaaatg ctgcactacc catttattat tttagcccta
      781 tgaggaatga ttatgaccag cttaatttgc ctacgacaac cagatttaaa atcactaatc
      841 gcctactcgt ccgtcagcca cataggacta gtagtttcag ctacaataat tcaaacccca
      901 gcaagcctca ccggagctat aatactaata gtagcacacg gaattacttc ttctatatta
      961 ttttgcttag ccaacataat atacgaacga accagcacac gaacactagt aatnnngata
     1021 caaggggtac aaaccacaat cccattaata gcctcatttt gacttatggc caacctaacc
     1081 aacatggcta tcccaccgac aatcaacctc ttaggagaaa ttacaattat caccgcaaca
     1141 tttaactgag ctaatcccac ccttattctg ataggatccg cagcaacaat cacagcaatc
     1201 tactctatat ttatattttc agcaattcaa caaggaaaaa tacaaaaaga cacaatactt
     1261 accccagcac aaacccgaga atacctcgta ctaattcttc acattatccc aatagcatta
     1321 ctaatagtta acccacaaac tatt
//
LOCUS       KTH11-11                1344 bp    DNA     linear   VRT 19-OCT-2023
DEFINITION  NADH dehydrogenase subunit 4 (ND4) gene, partial cds.
ACCESSION   KTH11-11
VERSION
KEYWORDS    .
SOURCE      mitochondrion Bradypodion occidentale
  ORGANISM  Bradypodion occidentale
            Eukaryota; Metazoa; Chordata; Craniata; Vertebrata; Euteleostomi;
            Lepidosauria; Squamata; Bifurcata; Unidentata; Episquamata;
            Toxicofera; Iguania; Acrodonta; Chamaeleonidae; Bradypodion.
REFERENCE   1  (bases 1 to 1344)
  AUTHORS   Main,D.C., Taft,J.M., Geneva,A.J., Jansen van Vuuren,B. and
            Tolley,K.A.
  TITLE     More is not always better: the efficacy of single mitochondrial
            genes at reconciling the complete mitogenome phylogeny
  JOURNAL   unpublished
REFERENCE   2  (bases 1 to 1344)
  AUTHORS   Main,D.C., Taft,J.M., Geneva,A.J., Jansen van Vuuren,B. and
            Tolley,K.A.
  TITLE     Direct Submission
  JOURNAL   Submitted (19-OCT-2023) Zoology, University of Johannesburg, Cnr
            Kingsway and University Road Auckland Park, Johannesburg, Gauteng
            2195, South Africa
COMMENT     Bankit Comment: ALT EMAIL:201327040@student.uj.ac.za
            Bankit Comment: TAX: Yes, new species/combinations; SEE ATTACHMENT
            Bankit Comment: TOTAL # OF SEQS:44
            Bankit Comment: FeatPropSourceSeq:AMDSF219
            
            ##Assembly-Data-START##
            Assembly Method       :: Novoplasty v. 4.3.1
            Sequencing Technology :: Illumina
            ##Assembly-Data-END##
FEATURES             Location/Qualifiers
     source          1..1344
                     /organism="Bradypodion occidentale"
                     /organelle="mitochondrion"
                     /mol_type="genomic DNA"
                     /isolation_source="Noup, Northern Cape"
                     /bio_material="KTH11-11"
                     /db_xref="taxon:179886"
                     /country="South Africa"
                     /note="Eukaryota; Metazoa; Chordata; Craniata; Vertebrata;
                     Euteleostomi;## Lepidosauria; Squamata; Bifurcata;
                     Unidentata; Episquamata;## Toxicofera; Iguania; Acrodonta;
                     Chamaeleonidae; Bradypodion"
     gene            <1..>1344
                     /gene="ND4"
     CDS             <1..>1344
                     /gene="ND4"
                     /EC_number="7.1.1.2"
                     /codon_start=1
                     /transl_table=2
                     /product="NADH-ubiquinone oxidoreductase chain 4"
                     /translation="MLKILVPTMMLIPMAATTKKTTLFPSFLTFSLILGALSLQWLKI
                     PTTLNKYLNPYLMVDQTSAPLLVLSYWLLPIAILASQNHLKHTTQVQKRMFFMCLASL
                     QTFLTLALSSSNLILFFIMFEATLIPTMMIITRWGSQAERLTAGVYFMFYTLISSMPL
                     LIALLITNHQMSSSNMMLACMTNPKPNMLLWLACTMAFMVKMPLYGLHLWLPKAHVEA
                     PIAGSMVLAAVLLKLGGYGMMRISPILYQTQMPHYPFIILALWGMIMTSLICLRQPDL
                     KSLIAYSSISHMGLVVTATMIQTPASLTGAMMLMVAHGITSSMLFCLANMMYERTNTR
                     TLMXXMQGVQTTIPLMATFWLMANLTNMAIPPTINLLGEITIITATFNWANPTLILMG
                     SAATITAIYSMFMFSAIQQGKMQKDTMLAPAQTREYLVLMLHIVPMALLMASPQTI"
BASE COUNT      462 a    356 c    157 g    366 t      3 others
ORIGIN      
        1 atgctaaaaa tccttgtccc caccataata ttaatcccta tagccgccac caccaaaaaa
       61 accacattat tcccctcttt cctaaccttc tcacttatct taggggcact aagcctgcaa
      121 tgacttaaaa ttccaacaac cctaaataaa tacctaaatc cgtatttaat agttgaccaa
      181 acttcagccc ccttactagt cctgtcgtac tgactcctgc caattgcaat tttagccagt
      241 caaaatcacc taaagcatac aacacaagta caaaaacgaa tattttttat atgcctagct
      301 tcacttcaaa cgtttttaac cttagcatta tcatcctcta acctaatctt attttttatt
      361 atatttgaag ccaccctcat tccaacaata ataattatca cccgatgagg aagccaagca
      421 gaacgactaa cagcaggggt atactttata ttttataccc tgattagctc aatacccctc
      481 ttaatcgcac tcctaattac caaccatcaa ataagtagct caaacataat attagcatgc
      541 ataactaacc caaaacctaa tatactccta tgactagcct gcaccatagc ctttatggta
      601 aaaatacccc tgtatggact ccacctatga cttccaaaag ctcatgtaga agccccaatt
      661 gcaggctcca tagtcctagc agcagtttta cttaaactgg ggggatacgg aatgatgcga
      721 atttcaccaa ttctgtacca aacccaaata ccacactacc cgtttattat tttagccctg
      781 tggggaataa ttataaccag cttaatttgc ctgcgacaac cagatttaaa atctctgatc
      841 gcctactcgt ccattagcca catgggacta gtagttacag ctacaataat tcaaacccca
      901 gcaagcctta ccggagctat aatactaata gtagcacacg gaattacttc ttctatacta
      961 ttttgcttgg ccaacataat atacgaacga accaacacac gaacattaat aatnnnaata
     1021 caaggagttc aaactacaat cccattaata gccacatttt gacttatggc taacctaacc
     1081 aacatggcta ttccaccaac aattaacctc ttaggagaaa ttacaattat taccgcaaca
     1141 ttcaactgag ccaaccccac ccttattctg ataggatctg cagcaacaat cacagcaatc
     1201 tattctatat ttatattttc agcaattcaa cagggaaaaa tacaaaaaga cacaatactc
     1261 gccccagcac aaacccgaga ataccttgta cttatactac acattgtccc aatagcatta
     1321 ctaatagcta gcccacaaac tatt
//
LOCUS       KTH108                  1344 bp    DNA     linear   VRT 19-OCT-2023
DEFINITION  NADH dehydrogenase subunit 4 (ND4) gene, partial cds.
ACCESSION   KTH108
VERSION
KEYWORDS    .
SOURCE      mitochondrion Bradypodion taeniabronchum
  ORGANISM  Bradypodion taeniabronchum
            Eukaryota; Metazoa; Chordata; Craniata; Vertebrata; Euteleostomi;
            Lepidosauria; Squamata; Bifurcata; Unidentata; Episquamata;
            Toxicofera; Iguania; Acrodonta; Chamaeleonidae; Bradypodion.
REFERENCE   1  (bases 1 to 1344)
  AUTHORS   Main,D.C., Taft,J.M., Geneva,A.J., Jansen van Vuuren,B. and
            Tolley,K.A.
  TITLE     More is not always better: the efficacy of single mitochondrial
            genes at reconciling the complete mitogenome phylogeny
  JOURNAL   unpublished
REFERENCE   2  (bases 1 to 1344)
  AUTHORS   Main,D.C., Taft,J.M., Geneva,A.J., Jansen van Vuuren,B. and
            Tolley,K.A.
  TITLE     Direct Submission
  JOURNAL   Submitted (19-OCT-2023) Zoology, University of Johannesburg, Cnr
            Kingsway and University Road Auckland Park, Johannesburg, Gauteng
            2195, South Africa
COMMENT     Bankit Comment: ALT EMAIL:201327040@student.uj.ac.za
            Bankit Comment: TAX: Yes, new species/combinations; SEE ATTACHMENT
            Bankit Comment: TOTAL # OF SEQS:44
            Bankit Comment: FeatPropSourceSeq:AMDSF219
            
            ##Assembly-Data-START##
            Assembly Method       :: Novoplasty v. 4.3.1
            Sequencing Technology :: Illumina
            ##Assembly-Data-END##
FEATURES             Location/Qualifiers
     source          1..1344
                     /organism="Bradypodion taeniabronchum"
                     /organelle="mitochondrion"
                     /mol_type="genomic DNA"
                     /isolation_source="Tsitsikamma Mountains, Eastern Cape"
                     /bio_material="KTH108"
                     /db_xref="taxon:230340"
                     /country="South Africa"
                     /note="Eukaryota; Metazoa; Chordata; Craniata; Vertebrata;
                     Euteleostomi;## Lepidosauria; Squamata; Bifurcata;
                     Unidentata; Episquamata;## Toxicofera; Iguania; Acrodonta;
                     Chamaeleonidae; Bradypodion"
     gene            <1..>1344
                     /gene="ND4"
     CDS             <1..>1344
                     /gene="ND4"
                     /EC_number="7.1.1.2"
                     /codon_start=1
                     /transl_table=2
                     /product="NADH-ubiquinone oxidoreductase chain 4"
                     /translation="MLKILIPTMMLIPMAATTKKTTLFPSFLTFSLILGTLSLQWLKI
                     PTTLNKYLNPYLMVDQISAPLLMLSYWLLPIAILASQNHLKHTTHMQKRVFLMCLASL
                     QTFLTLALASSNLILFFIMFEATLIPTMMIITRWGNQAERLTAGMYFMFYTLISSMPL
                     LIALLITNHQMSSSNMMLMCMINPKPNMLLWLACTLAFMVKMPLYGLHLWLPKAHVEA
                     PIAGSMVLAAILLKLGGYGMMRISPILYQTQMLHYPFIILALWGMIMTSLICLRQPDL
                     KSLIAYSSVSHMGLVVTATMIQTPASLTGAMMLMVAHGITSSMLFCLANMMYERTNTR
                     TLMXXMQGVQTTIPLMASFWLMANLTNMAIPPTINLLGEITIITATFNWANPTLILLG
                     SATTITAIYSMFMFSAIQQGKMQKDTMLTPAQTREYLVLMLHIIPMALLMVNPQTI"
BASE COUNT      471 a    351 c    148 g    371 t      3 others
ORIGIN      
        1 atgctaaaaa tccttatccc caccataata ctaatcccaa tagccgctac cactaaaaaa
       61 accacattat ttccatcttt cctaaccttc tcgcttattt tagggacact aagcctacaa
      121 tgacttaaaa ttccaacaac cctaaataaa tacctaaacc cgtatttaat agttgaccaa
      181 atttccgccc ctttattgat gctgtcgtat tgacttttac caattgcaat tttagccagt
      241 caaaatcacc taaaacacac aacacatata caaaaacgag tatttcttat gtgcctggct
      301 tcactacaga cgtttttaac cttagcacta gcatcctcta acctaatttt attttttatc
      361 atatttgaag ccaccctaat tccaacaata ataattatta cccgatgggg aaaccaagca
      421 gaacggctaa cagcaggaat atactttata ttttataccc tgattagctc aatacccctc
      481 ttaatcgcac tcctaatcac taatcatcaa ataagtagct caaacataat attaatatgc
      541 ataattaacc caaaacctaa tatactccta tgactagctt gcaccctggc ctttatggtg
      601 aaaatacctc tatatgggct ccacctatga ctcccaaaag ctcatgtaga agccccaatc
      661 gcaggctcca tagtcctagc agcaatttta cttaaactag gtggctacgg aataatgcga
      721 atttcaccca ttctttacca gacccaaata ctgcactacc catttattat tttagcccta
      781 tgaggaataa ttatgaccag cttaatttgc ctacgacaac cagatctaaa atcactaatc
      841 gcctactcat ccgtcagcca cataggacta gtagttacag ctacaataat tcaaacccca
      901 gcaagcctca ccggagctat aatactaata gtagcacacg gaattacttc ttctatatta
      961 ttttgcttag ccaacataat atacgaacga accaacacac gaacactaat aatnnngata
     1021 caaggggtac aaacaacaat tccattaata gcctcatttt gacttatagc caacctaacc
     1081 aacatggcta tcccaccaac aatcaacctc ttaggagaaa ttacaattat caccgcaaca
     1141 tttaactgag ctaatcccac ccttattctg ttggggtccg caacaacaat cacagcaatc
     1201 tactctatat ttatattttc agcaattcaa caaggaaaaa tacaaaaaga cacaatactt
     1261 accccagcac aaacccgaga atacctcgta ctaatacttc acattatccc gatagcatta
     1321 ctaatagtta acccacaaac tatt
//
LOCUS       KTH156                  1344 bp    DNA     linear   VRT 19-OCT-2023
DEFINITION  NADH dehydrogenase subunit 4 (ND4) gene, partial cds.
ACCESSION   KTH156
VERSION
KEYWORDS    .
SOURCE      mitochondrion Bradypodion ventrale (Southern dwarf chameleon)
  ORGANISM  Bradypodion ventrale
            Eukaryota; Metazoa; Chordata; Craniata; Vertebrata; Euteleostomi;
            Lepidosauria; Squamata; Bifurcata; Unidentata; Episquamata;
            Toxicofera; Iguania; Acrodonta; Chamaeleonidae; Bradypodion.
REFERENCE   1  (bases 1 to 1344)
  AUTHORS   Main,D.C., Taft,J.M., Geneva,A.J., Jansen van Vuuren,B. and
            Tolley,K.A.
  TITLE     More is not always better: the efficacy of single mitochondrial
            genes at reconciling the complete mitogenome phylogeny
  JOURNAL   unpublished
REFERENCE   2  (bases 1 to 1344)
  AUTHORS   Main,D.C., Taft,J.M., Geneva,A.J., Jansen van Vuuren,B. and
            Tolley,K.A.
  TITLE     Direct Submission
  JOURNAL   Submitted (19-OCT-2023) Zoology, University of Johannesburg, Cnr
            Kingsway and University Road Auckland Park, Johannesburg, Gauteng
            2195, South Africa
COMMENT     Bankit Comment: ALT EMAIL:201327040@student.uj.ac.za
            Bankit Comment: TAX: Yes, new species/combinations; SEE ATTACHMENT
            Bankit Comment: TOTAL # OF SEQS:44
            Bankit Comment: FeatPropSourceSeq:AMDSF219
            
            ##Assembly-Data-START##
            Assembly Method       :: Novoplasty v. 4.3.1
            Sequencing Technology :: Illumina
            ##Assembly-Data-END##
FEATURES             Location/Qualifiers
     source          1..1344
                     /organism="Bradypodion ventrale"
                     /organelle="mitochondrion"
                     /mol_type="genomic DNA"
                     /isolation_source="Groendal Nature Reserve, Eastern Cape"
                     /bio_material="KTH156"
                     /db_xref="taxon:179890"
                     /country="South Africa"
                     /note="Eukaryota; Metazoa; Chordata; Craniata; Vertebrata;
                     Euteleostomi;## Lepidosauria; Squamata; Bifurcata;
                     Unidentata; Episquamata;## Toxicofera; Iguania; Acrodonta;
                     Chamaeleonidae; Bradypodion"
     gene            <1..>1344
                     /gene="ND4"
     CDS             <1..>1344
                     /gene="ND4"
                     /EC_number="7.1.1.2"
                     /codon_start=1
                     /transl_table=2
                     /product="NADH-ubiquinone oxidoreductase chain 4"
                     /translation="MLKILIPTMMLIPMAATTKKTTLFPSFLTFSLILGTLSLQWLKI
                     PTTLNKYLNPYLMVDQISAPLLVLSYWLLPIAVLASQNHLKHTTQMQKRVFLMCLASL
                     QTFLTLALASSNLILFFIMFEATLIPTMMIITRWGNQAERLTAGMYFMFYTLISSMPL
                     LIALLITNHQMSSSNMMLMCMINPKPNMLLWLACTLAFMVKMPLYGLHLWLPKAHVEA
                     PIAGSMVLAAVLLKLGGYGMMRISPILYQTQMLHYPFIILALWGMIMTSLICLRQPDL
                     KSLIAYSSVSHMGLVVTATMIQTPASLTGAMMLMVAHGITSSMLFCLANMMYERTNTR
                     TLMXXMQGVQTTIPLMASFWLMANLTNMAIPPTINLLGEITIITATFNWANPTLILMG
                     SAATITAIYSMFMFSAIQQGKMQKDTMLTPAQTREYLVLMLHIIPMTLLMVNPQTI"
BASE COUNT      462 a    360 c    158 g    361 t      3 others
ORIGIN      
        1 atgctaaaaa tccttatccc caccataata ctaatcccaa tagccgccac cactaaaaaa
       61 accacattat ttccatcttt cctgaccttc tcgcttattt taggaacact aagcctgcaa
      121 tgacttaaaa ttccaacaac cctaaataaa tacctaaacc cgtatttaat agttgaccaa
      181 atttccgccc ccttattggt gctgtcgtat tgactcttac caattgcagt tttagccagt
      241 caaaatcacc taaaacacac aacacagata caaaaacgag tatttcttat gtgcctggct
      301 tcactacaga cgtttttaac cttagcacta gcatcctcta acctaatctt attttttatt
      361 atatttgaag ccaccctaat tccaacaata ataattatca cccgatgggg aaaccaagca
      421 gaacggctaa ctgcaggaat atactttata ttttacaccc tgattagctc aatacccctc
      481 ttaatcgcac tcctaatcac taatcatcaa ataagtagct caaacataat attaatatgc
      541 ataattaacc caaaacctaa tatactccta tgactagctt gcaccctggc ctttatggtg
      601 aaaatacccc tatacgggct ccacctatga ctcccaaaag ctcatgtaga agccccaatc
      661 gcaggctcca tagtcctagc agcagtttta cttaaactag gtggctacgg aataatgcga
      721 atttcaccca ttctttacca gacccaaatg ctgcactacc cgtttattat tttagcccta
      781 tgaggaatga ttatgaccag cttaatttgt ctacgacaac cagatttaaa atcactaatc
      841 gcctactcat ccgtcagcca cataggacta gtagttacag ctacaataat tcaaacccca
      901 gcaagcctca ccggagccat aatactaata gtagcacacg gaattacttc ttctatatta
      961 ttttgcttag ccaacataat atacgaacga accaacacac gaacactaat aatnnngata
     1021 caaggggtac aaaccacaat tccattaata gcctcatttt gacttatggc caacctaacc
     1081 aacatggcca tcccaccaac aatcaacctc ttaggagaaa ttacaattat caccgcaaca
     1141 tttaactgag ctaatcccac ccttattctg atggggtccg cagcaacaat cacagcaatc
     1201 tactctatat tcatattttc agcaattcaa caaggaaaaa tacaaaaaga cacaatactc
     1261 accccagcac aaacccgaga atacctagta ctgatacttc acattatccc gataacatta
     1321 ctaatagtta acccacaaac tatt
//
LOCUS       KTH288                  1344 bp    DNA     linear   VRT 19-OCT-2023
DEFINITION  NADH dehydrogenase subunit 4 (ND4) gene, partial cds.
ACCESSION   KTH288
VERSION
KEYWORDS    .
SOURCE      mitochondrion Bradypodion pumilum
  ORGANISM  Bradypodion pumilum
            Eukaryota; Metazoa; Chordata; Craniata; Vertebrata; Euteleostomi;
            Lepidosauria; Squamata; Bifurcata; Unidentata; Episquamata;
            Toxicofera; Iguania; Acrodonta; Chamaeleonidae; Bradypodion.
REFERENCE   1  (bases 1 to 1344)
  AUTHORS   Main,D.C., Taft,J.M., Geneva,A.J., Jansen van Vuuren,B. and
            Tolley,K.A.
  TITLE     More is not always better: the efficacy of single mitochondrial
            genes at reconciling the complete mitogenome phylogeny
  JOURNAL   unpublished
REFERENCE   2  (bases 1 to 1344)
  AUTHORS   Main,D.C., Taft,J.M., Geneva,A.J., Jansen van Vuuren,B. and
            Tolley,K.A.
  TITLE     Direct Submission
  JOURNAL   Submitted (19-OCT-2023) Zoology, University of Johannesburg, Cnr
            Kingsway and University Road Auckland Park, Johannesburg, Gauteng
            2195, South Africa
COMMENT     Bankit Comment: ALT EMAIL:201327040@student.uj.ac.za
            Bankit Comment: TAX: Yes, new species/combinations; SEE ATTACHMENT
            Bankit Comment: TOTAL # OF SEQS:44
            Bankit Comment: FeatPropSourceSeq:AMDSF219
            
            ##Assembly-Data-START##
            Assembly Method       :: Novoplasty v. 4.3.1
            Sequencing Technology :: Illumina
            ##Assembly-Data-END##
FEATURES             Location/Qualifiers
     source          1..1344
                     /organism="Bradypodion pumilum"
                     /organelle="mitochondrion"
                     /mol_type="genomic DNA"
                     /isolation_source="Durbanville, Western Cape"
                     /bio_material="KTH288"
                     /db_xref="taxon:179887"
                     /country="South Africa"
                     /note="Eukaryota; Metazoa; Chordata; Craniata; Vertebrata;
                     Euteleostomi;## Lepidosauria; Squamata; Bifurcata;
                     Unidentata; Episquamata;## Toxicofera; Iguania; Acrodonta;
                     Chamaeleonidae; Bradypodion"
     gene            <1..>1344
                     /gene="ND4"
     CDS             <1..>1344
                     /gene="ND4"
                     /EC_number="7.1.1.2"
                     /codon_start=1
                     /transl_table=2
                     /product="NADH-ubiquinone oxidoreductase chain 4"
                     /translation="MLKILIPTTMLIPMTATIKKDVLFPSFLAFSLILGTLSLQWLKI
                     PTTLNKYLNTYLMVDQISAPLLALSYWLLPIAVLASQNHLKYATQMQKRVFLMCLASL
                     QMFLTLALSSSNLVLFFIMFEATLIPTMMIITRWGSQAERLTAGMYFMFYTLISSMPL
                     LIALLITNYQMNGSNMMLTCLINPKPNTLLWLACTMAFMVKMPLYGLHLWLPKAHVEA
                     PIAGSMVLAAVLLKLGGYGMMRISPILYQTQMLHYPFIILALWGMIMTSLTCLRQPDL
                     KSLIAYSSVSHMGLVVTATMIQTPASLTGAMMLMVAHGITSSMLFCLANMMYERTNTR
                     TLMXXMQGVQTTIPLMASFWLLANLTNMAIPPTINLFGEITIITATFNWANPTLILMG
                     SAATITAIYSMFMFSAIQQGMMQKDTMLSPAQTREYLVLMLHVIPMALLMVNPQAI"
BASE COUNT      469 a    350 c    151 g    371 t      3 others
ORIGIN      
        1 atgctaaaaa tccttatccc taccactata ttaatcccaa taaccgccac catcaaaaaa
       61 gacgtactat ttccctcttt cctagccttc tcactcattt taggcacatt aagcctacaa
      121 tgacttaaaa ttccaacaac cctaaataaa tacctaaata catacttaat agtagaccag
      181 atttccgccc ccctactagc actatcatac tgactcctac caattgcagt tttagctagc
      241 caaaaccacc taaaatatgc aacacaaata caaaaacgag tatttctcat atgcctggcc
      301 tcactacaga tatttttaac tttagcacta tcatcctcta acctagtatt attttttatt
      361 atatttgaag ccaccttaat tccaacaata ataattatca ctcggtgagg gagtcaagca
      421 gagcggctaa cagcaggaat atactttata ttttacaccc taattagctc aatacccctc
      481 ttaattgcac ttctaattac taattatcaa atgaacggct caaacataat attaacatgc
      541 ttaatcaacc cgaaacctaa cactctactc tgactagcct gcacaatggc ctttatggta
      601 aaaatacccc tatacgggct ccacctatga cttccaaaag cccacgtaga agccccaatc
      661 gcaggctcca tagtcctagc agcagtctta cttaaactag gaggctatgg aataatgcga
      721 atttcaccaa ttctgtatca aacacaaatg ctacactacc cattcatcat tttagcccta
      781 tgggggataa ttataaccag cttaacttgt ctacgacaac cagacttaaa atcactaatc
      841 gcctattcat ccgttagcca tataggacta gtagttacag ctacaataat tcaaacccca
      901 gcaagcctca caggagccat aatattaata gtagcacacg gaatcacttc ttctatacta
      961 ttctgtttag ccaacataat atacgaacgt accaacacac gaacattaat aatnnngata
     1021 caaggagtac aaaccactat cccactaata gcctcatttt gactcctggc caacctgact
     1081 aacatagcta tcccaccgac aatcaacctt tttggagaaa ttacaattat taccgcaaca
     1141 tttaactgag ctaatcccac ccttattctg ataggatccg cagcaacaat cacagcaatc
     1201 tattccatat ttatattttc agcaattcaa caaggaataa tacaaaaaga tacaatacta
     1261 tccccagcac aaacccgaga ataccttgta ttaatacttc atgttattcc aatagcatta
     1321 ttaatagtta acccacaagc tatt
//
LOCUS       KTH437                  1344 bp    DNA     linear       19-OCT-2023
DEFINITION  NADH dehydrogenase subunit 4 (ND4) gene, partial cds.
ACCESSION   KTH437
VERSION
KEYWORDS    .
SOURCE      mitochondrion Bradypodion sp.2
  ORGANISM  Bradypodion sp.2
            Unclassified.
REFERENCE   1  (bases 1 to 1344)
  AUTHORS   Main,D.C., Taft,J.M., Geneva,A.J., Jansen van Vuuren,B. and
            Tolley,K.A.
  TITLE     More is not always better: the efficacy of single mitochondrial
            genes at reconciling the complete mitogenome phylogeny
  JOURNAL   unpublished
REFERENCE   2  (bases 1 to 1344)
  AUTHORS   Main,D.C., Taft,J.M., Geneva,A.J., Jansen van Vuuren,B. and
            Tolley,K.A.
  TITLE     Direct Submission
  JOURNAL   Submitted (19-OCT-2023) Zoology, University of Johannesburg, Cnr
            Kingsway and University Road Auckland Park, Johannesburg, Gauteng
            2195, South Africa
COMMENT     Bankit Comment: ALT EMAIL:201327040@student.uj.ac.za
            Bankit Comment: TAX: Yes, new species/combinations; SEE ATTACHMENT
            Bankit Comment: TOTAL # OF SEQS:44
            Bankit Comment: FeatPropSourceSeq:AMDSF219
            
            ##Assembly-Data-START##
            Assembly Method       :: Novoplasty v. 4.3.1
            Sequencing Technology :: Illumina
            ##Assembly-Data-END##
FEATURES             Location/Qualifiers
     source          1..1344
                     /organism="Bradypodion sp.2"
                     /organelle="mitochondrion"
                     /mol_type="genomic DNA"
                     /isolation_source="Karkloof Forest, KwaZulu-Natal"
                     /bio_material="SAM ZR51950"
                     /country="South Africa"
                     /note="Eukaryota; Metazoa; Chordata; Craniata; Vertebrata;
                     Euteleostomi;## Lepidosauria; Squamata; Bifurcata;
                     Unidentata; Episquamata;## Toxicofera; Iguania; Acrodonta;
                     Chamaeleonidae; Bradypodion"
     gene            <1..>1344
                     /gene="ND4"
     CDS             <1..>1344
                     /gene="ND4"
                     /EC_number="7.1.1.2"
                     /codon_start=1
                     /transl_table=2
                     /product="NADH-ubiquinone oxidoreductase chain 4"
                     /translation="MLKILVPTMMLVPMAATTKKTTLFPSFLTFSLILGTLSLQWLKI
                     PTTLSKYLNPYLMVDQTSAPLLVLSFWLLPITILASQNHLKHATHMQKRVFLMCLASL
                     QTFLTLALSSSNLILFFIMFEATLIPTMMIITRWGSQAERLTAGMYFMFYTLISSMPL
                     LIALLITNHQMSGSNMMLTCMINPKPNMLLWLACTMAFMVKMPLYGLHLWLPKAHVEA
                     PIAGSMVLAAVLLKLGGYGMMRISPILYQTQMLYYPFIILALWGMIMTSLICLRQPDL
                     KSLIAYSSVSHMGLVVTATMIQTPASLTGAMMLMVAHGITSSMLFCLANMMYERTNTR
                     TLMXXMQGVQTTIPLMTSFWLMANLTNMAIPPTINLLGEVMIITATFNWANPTLILMG
                     SAATITAIYSMSMFSAIQQGKTQKDTMLPPAQTREYLVLLLHIIPMTLLMVNPQTI"
BASE COUNT      466 a    353 c    149 g    373 t      3 others
ORIGIN      
        1 atgctaaaaa tccttgtccc caccataata ttagtcccaa tagccgccac caccaaaaaa
       61 accacattat tcccctcttt cctgaccttc tcactcattt taggaacact aagcttgcag
      121 tgacttaaaa ttccaacaac cctgagtaaa tatctaaatc cgtatttaat agttgaccaa
      181 acttccgccc ccttactagt actatcgttc tgactcctac caattacaat tttagctagt
      241 caaaaccacc taaaacatgc aacacatata caaaaacgag tgtttcttat atgcctagct
      301 tcactacaga catttttaac cttagcacta tcatcctcta acctaatctt attttttatt
      361 atatttgaag ccaccctaat tccaacaata ataatcatta cccgatgggg aagtcaagca
      421 gagcggctaa cagcaggaat atattttata ttctataccc taattagctc aatgcctctc
      481 ttaattgccc ttctaattac caaccatcaa ataagtggct caaacataat attaacatgc
      541 ataattaatc caaaacctaa catactcctt tgactagcct gcaccatggc ttttatagta
      601 aaaatacccc tatatgggct ccacctatga cttccaaaag cccatgtaga agccccaatt
      661 gcaggctcca tagtcctagc agcagtttta cttaaactgg ggggctacgg aataatgcga
      721 atttcaccaa ttctatacca aacccaaatg ctatactacc catttattat tttagcccta
      781 tggggaataa ttatgactag tttaatttgc ctacgacaac cagatttaaa atcactaatt
      841 gcctactcat ccgtcagcca tataggatta gtagttacag ctacaataat tcaaacccca
      901 gcaagcctca ctggagccat aatactaata gtagcacacg gaattacttc ttctatacta
      961 ttctgtttag ccaacataat gtatgaacga accaacacac gaacattaat aatnnnaata
     1021 caaggagtac aaaccactat cccactaata acctcatttt gacttatggc taacttaacc
     1081 aacatggcca tcccaccaac aattaacctc ttaggagaag ttataattat taccgcaaca
     1141 tttaactggg ccaatcccac cctcattcta ataggatccg cagcaacaat cacagcaatc
     1201 tattccatat ctatattttc agcaattcaa caaggaaaaa cacaaaaaga cacaatactc
     1261 cccccagcac aaacccgaga ataccttgta ctactacttc acattatccc aataacacta
     1321 ctaatagtta acccacaaac tatt
//
LOCUS       KTH450                  1344 bp    DNA     linear       19-OCT-2023
DEFINITION  NADH dehydrogenase subunit 4 (ND4) gene, partial cds.
ACCESSION   KTH450
VERSION
KEYWORDS    .
SOURCE      mitochondrion Bradypodion sp.2
  ORGANISM  Bradypodion sp.2
            Unclassified.
REFERENCE   1  (bases 1 to 1344)
  AUTHORS   Main,D.C., Taft,J.M., Geneva,A.J., Jansen van Vuuren,B. and
            Tolley,K.A.
  TITLE     More is not always better: the efficacy of single mitochondrial
            genes at reconciling the complete mitogenome phylogeny
  JOURNAL   unpublished
REFERENCE   2  (bases 1 to 1344)
  AUTHORS   Main,D.C., Taft,J.M., Geneva,A.J., Jansen van Vuuren,B. and
            Tolley,K.A.
  TITLE     Direct Submission
  JOURNAL   Submitted (19-OCT-2023) Zoology, University of Johannesburg, Cnr
            Kingsway and University Road Auckland Park, Johannesburg, Gauteng
            2195, South Africa
COMMENT     Bankit Comment: ALT EMAIL:201327040@student.uj.ac.za
            Bankit Comment: TAX: Yes, new species/combinations; SEE ATTACHMENT
            Bankit Comment: TOTAL # OF SEQS:44
            Bankit Comment: FeatPropSourceSeq:AMDSF219
            
            ##Assembly-Data-START##
            Assembly Method       :: Novoplasty v. 4.3.1
            Sequencing Technology :: Illumina
            ##Assembly-Data-END##
FEATURES             Location/Qualifiers
     source          1..1344
                     /organism="Bradypodion sp.2"
                     /organelle="mitochondrion"
                     /mol_type="genomic DNA"
                     /isolation_source="Gilboa Forest (Plantation),
                     KwaZulu-Natal"
                     /bio_material="SAM ZR51952"
                     /country="South Africa"
                     /note="Eukaryota; Metazoa; Chordata; Craniata; Vertebrata;
                     Euteleostomi;## Lepidosauria; Squamata; Bifurcata;
                     Unidentata; Episquamata;## Toxicofera; Iguania; Acrodonta;
                     Chamaeleonidae; Bradypodion"
     gene            <1..>1344
                     /gene="ND4"
     CDS             <1..>1344
                     /gene="ND4"
                     /EC_number="7.1.1.2"
                     /codon_start=1
                     /transl_table=2
                     /product="NADH-ubiquinone oxidoreductase chain 4"
                     /translation="MLKILVPTMMLVPMAATTKKTTLFPSFLTFSLILGTLSLQWLKI
                     PTTLSKYLNPYLMVDQTSAPLLVLSFWLLPITILASQNHLKHATHMQKRVFLMCLASL
                     QTFLTLALSSSNLILFFIMFEATLIPTMMIITRWGSQAERLTAGMYFMFYTLISSMPL
                     LIALLITNHQMSGSNMMLTCMINPKPNMLLWLACTMAFMVKMPLYGLHLWLPKAHVEA
                     PIAGSMVLAAVLLKLGGYGMMRISPILYQTQMLYYPFIILALWGMIMTSLICLRQPDL
                     KSLIAYSSVSHMGLVVTATMIQTPASLTGAMMLMVAHGITSSMLFCLANMMYERTNTR
                     TLMXXMQGVQTTIPLMTSFWLMANLTNMAIPPTINLLGEVMIITATFNWANPTLILMG
                     SAATITAIYSMSMFSAIQQGKTQKDTMLPPAQTREYLVLLLHIIPMTLLMVNPQTI"
BASE COUNT      466 a    353 c    149 g    373 t      3 others
ORIGIN      
        1 atgctaaaaa tccttgtccc caccataata ttagtcccaa tagccgccac caccaaaaaa
       61 accacattat tcccctcttt cctgaccttc tcactcattt taggaacact aagcttgcag
      121 tgacttaaaa ttccaacaac cctgagtaaa tatctaaatc cgtatttaat agttgaccaa
      181 acttccgccc ccttactagt actatcgttc tgactcctac caattacaat tttagctagt
      241 caaaaccacc taaaacatgc aacacatata caaaaacgag tgtttcttat atgcctagct
      301 tcactacaga catttttaac cttagcacta tcatcctcta acctaatctt attttttatt
      361 atatttgaag ccaccctaat tccaacaata ataatcatta cccgatgggg aagtcaagca
      421 gagcggctaa cagcaggaat atattttata ttctataccc taattagctc aatgcctctc
      481 ttaattgccc ttctaattac caaccatcaa ataagtggct caaacataat attaacatgc
      541 ataattaatc caaaacctaa catactcctt tgactagcct gcaccatggc ttttatagta
      601 aaaatacccc tatatgggct ccacctatga cttccaaaag cccatgtaga agccccaatt
      661 gcaggctcca tagtcctagc agcagtttta cttaaactgg ggggctacgg aataatgcga
      721 atttcaccaa ttctatacca aacccaaatg ctatactacc catttattat tttagcccta
      781 tggggaataa ttatgactag tttaatttgc ctacgacaac cagatttaaa atcactaatt
      841 gcctactcat ccgtcagcca tataggatta gtagttacag ctacaataat tcaaacccca
      901 gcaagcctca ctggagccat aatactaata gtagcacacg gaattacttc ttctatacta
      961 ttctgtttag ccaacataat gtatgaacga accaacacac gaacattaat aatnnnaata
     1021 caaggagtac aaaccactat cccactaata acctcatttt gacttatggc taacttaacc
     1081 aacatggcca tcccaccaac aattaacctc ttaggagaag ttataattat taccgcaaca
     1141 tttaactggg ccaatcccac cctcattcta ataggatccg cagcaacaat cacagcaatc
     1201 tattccatat ctatattttc agcaattcaa caaggaaaaa cacaaaaaga cacaatactc
     1261 cccccagcac aaacccgaga ataccttgta ctactacttc acattatccc aataacacta
     1321 ctaatagtta acccacaaac tatt
//
LOCUS       KTH533                  1344 bp    DNA     linear   VRT 19-OCT-2023
DEFINITION  NADH dehydrogenase subunit 4 (ND4) gene, partial cds.
ACCESSION   KTH533
VERSION
KEYWORDS    .
SOURCE      mitochondrion Bradypodion transvaalense
  ORGANISM  Bradypodion transvaalense
            Eukaryota; Metazoa; Chordata; Craniata; Vertebrata; Euteleostomi;
            Lepidosauria; Squamata; Bifurcata; Unidentata; Episquamata;
            Toxicofera; Iguania; Acrodonta; Chamaeleonidae; Bradypodion.
REFERENCE   1  (bases 1 to 1344)
  AUTHORS   Main,D.C., Taft,J.M., Geneva,A.J., Jansen van Vuuren,B. and
            Tolley,K.A.
  TITLE     More is not always better: the efficacy of single mitochondrial
            genes at reconciling the complete mitogenome phylogeny
  JOURNAL   unpublished
REFERENCE   2  (bases 1 to 1344)
  AUTHORS   Main,D.C., Taft,J.M., Geneva,A.J., Jansen van Vuuren,B. and
            Tolley,K.A.
  TITLE     Direct Submission
  JOURNAL   Submitted (19-OCT-2023) Zoology, University of Johannesburg, Cnr
            Kingsway and University Road Auckland Park, Johannesburg, Gauteng
            2195, South Africa
COMMENT     Bankit Comment: ALT EMAIL:201327040@student.uj.ac.za
            Bankit Comment: TAX: Yes, new species/combinations; SEE ATTACHMENT
            Bankit Comment: TOTAL # OF SEQS:44
            Bankit Comment: FeatPropSourceSeq:AMDSF219
            
            ##Assembly-Data-START##
            Assembly Method       :: Novoplasty v. 4.3.1
            Sequencing Technology :: Illumina
            ##Assembly-Data-END##
FEATURES             Location/Qualifiers
     source          1..1344
                     /organism="Bradypodion transvaalense"
                     /organelle="mitochondrion"
                     /mol_type="genomic DNA"
                     /isolation_source="Barberton, Mpumalanga"
                     /bio_material="PEM R17527"
                     /db_xref="taxon:179889"
                     /country="South Africa"
                     /note="Eukaryota; Metazoa; Chordata; Craniata; Vertebrata;
                     Euteleostomi;## Lepidosauria; Squamata; Bifurcata;
                     Unidentata; Episquamata;## Toxicofera; Iguania; Acrodonta;
                     Chamaeleonidae; Bradypodion"
     gene            <1..>1344
                     /gene="ND4"
     CDS             <1..>1344
                     /gene="ND4"
                     /EC_number="7.1.1.2"
                     /codon_start=1
                     /transl_table=2
                     /product="NADH-ubiquinone oxidoreductase chain 4"
                     /translation="MLKILVPTMMLVPMAATTKKTTLFPSFLAFSLILGTLSLQWLKI
                     PTTLNKYLNPYLMIDQTSAPLLALSFWLLPITILASQNHLKHATLMQKRVFLMCLASL
                     QTFLTLTLSSSNLILFFIMFEATLIPTMMIITRWGSQAERLTAGTYFMLYTLISSMPL
                     LIALLITNHQMSSSNMMLACMINPKPNVLLWLACTLAFMVKMPLYGLHLWLPKAHVEA
                     PIAGSMVLAAVLLKLGGYGMMRISPILYQTQMLHYPFIILALWGMIMTSLICLRQPDL
                     KSLIAYSSVSHMGLVVTATMIQTPASLTGAMMLMVAHGITSSMLFCLANMMYERTNTR
                     TLMMXXQGVQTTIPLMASFWLMANLTNMAIPPTINLLGEITIITATFNWANPTLILMG
                     SAATITAIYSMFMFSAIQQGKMQKDTMLTPAQTREYLVLLLHIIPMTLLMVSPQTI"
BASE COUNT      456 a    367 c    155 g    363 t      3 others
ORIGIN      
        1 atgctaaaaa tccttgtccc cactataata ttagtcccaa tagccgctac caccaaaaaa
       61 accacattgt tcccctcttt cctagccttc tcactcattt taggaacgct aagtctgcaa
      121 tgacttaaaa ttccaacaac cctaaataaa taccttaatc cgtatttaat aattgaccaa
      181 acttccgccc ccttactagc actatcgttc tgactcttac caattacaat tttagccagt
      241 caaaaccacc taaaacatgc aacactaata caaaaacgag tatttcttat atgcctagct
      301 tcactacaaa catttttaac cctgacactt tcatcttcta acctaatcct attttttatc
      361 atatttgaag ccaccctaat cccaacaata ataattatca cccggtgggg aagtcaggca
      421 gagcggctaa cagcaggaac atactttata ctttataccc taattagctc aatacccctc
      481 ttaatcgcac tcctaattac taaccaccaa ataagtagct caaacataat attagcatgc
      541 ataattaacc cgaaacctaa tgttctccta tgactagctt gtaccctggc cttcatagta
      601 aaaatacccc tatacggact ccacctatgg cttccaaaag cccatgtaga agccccaatt
      661 gcaggctcca tagtcctagc agcagtttta cttaaactgg gaggctacgg aataatgcga
      721 atttcaccaa ttctgtatca aacccaaatg ctacactacc catttattat tttagccctc
      781 tgggggataa ttatgaccag cttaatttgc ctacgacaac cagacttaaa atcactaatc
      841 gcctactcat ccgtcagcca catgggacta gtagttacag ctacaataat tcaaacccca
      901 gcaagcctca ccggagccat aatactaata gtagcacacg gaattacttc ttctatacta
      961 ttttgcttag ccaacataat atacgagcga accaacacac gaacattaat aatanantnt
     1021 caaggagtac aaaccactat cccattaata gcctcatttt gacttatggc taatctaacc
     1081 aacatagcta tcccaccaac aatcaatctc ttaggggaaa ttacaattat taccgcaaca
     1141 tttaactggg ccaatcccac cctcattctg atgggatccg cagcaacaat cacagcaatt
     1201 tattccatat ttatattctc agcaatccaa cagggaaaaa tacaaaaaga cacaatgctt
     1261 acccccgcac aaacccgaga ataccttgta ctactacttc acattatccc aataacatta
     1321 ctaatagtta gcccacaaac tatt
//
LOCUS       MBUR02439               1344 bp    DNA     linear   VRT 19-OCT-2023
DEFINITION  NADH dehydrogenase subunit 4 (ND4) gene, partial cds.
ACCESSION   MBUR02439
VERSION
KEYWORDS    .
SOURCE      mitochondrion Bradypodion taeniabronchum
  ORGANISM  Bradypodion taeniabronchum
            Eukaryota; Metazoa; Chordata; Craniata; Vertebrata; Euteleostomi;
            Lepidosauria; Squamata; Bifurcata; Unidentata; Episquamata;
            Toxicofera; Iguania; Acrodonta; Chamaeleonidae; Bradypodion.
REFERENCE   1  (bases 1 to 1344)
  AUTHORS   Main,D.C., Taft,J.M., Geneva,A.J., Jansen van Vuuren,B. and
            Tolley,K.A.
  TITLE     More is not always better: the efficacy of single mitochondrial
            genes at reconciling the complete mitogenome phylogeny
  JOURNAL   unpublished
REFERENCE   2  (bases 1 to 1344)
  AUTHORS   Main,D.C., Taft,J.M., Geneva,A.J., Jansen van Vuuren,B. and
            Tolley,K.A.
  TITLE     Direct Submission
  JOURNAL   Submitted (19-OCT-2023) Zoology, University of Johannesburg, Cnr
            Kingsway and University Road Auckland Park, Johannesburg, Gauteng
            2195, South Africa
COMMENT     Bankit Comment: ALT EMAIL:201327040@student.uj.ac.za
            Bankit Comment: TAX: Yes, new species/combinations; SEE ATTACHMENT
            Bankit Comment: TOTAL # OF SEQS:44
            Bankit Comment: FeatPropSourceSeq:AMDSF219
            
            ##Assembly-Data-START##
            Assembly Method       :: Novoplasty v. 4.3.1
            Sequencing Technology :: Illumina
            ##Assembly-Data-END##
FEATURES             Location/Qualifiers
     source          1..1344
                     /organism="Bradypodion taeniabronchum"
                     /organelle="mitochondrion"
                     /mol_type="genomic DNA"
                     /isolation_source="Thyspunt, Eastern Cape"
                     /bio_material="PEM R18762"
                     /db_xref="taxon:230340"
                     /country="South Africa"
                     /note="Eukaryota; Metazoa; Chordata; Craniata; Vertebrata;
                     Euteleostomi;## Lepidosauria; Squamata; Bifurcata;
                     Unidentata; Episquamata;## Toxicofera; Iguania; Acrodonta;
                     Chamaeleonidae; Bradypodion"
     gene            <1..>1344
                     /gene="ND4"
     CDS             <1..>1344
                     /gene="ND4"
                     /EC_number="7.1.1.2"
                     /codon_start=1
                     /transl_table=2
                     /product="NADH-ubiquinone oxidoreductase chain 4"
                     /translation="MLKILIPTMMLIPMAATTKKTTLFPSFLTFSLILGTLSLQWLKI
                     PTTLNKYLNPYLMVDQISAPLLMLSYWLLPIAILASQNHLKHTTHMQKRVFLMCLASL
                     QTFLTLALASSNLILFFIMFEATLIPTMMIITRWGNQAERLTAGMYFMFYTLISSMPL
                     LIALLITNHQMSSSNMMLMCMINPKPNMLLWLACTLAFMVKMPLYGLHLWLPKAHVEA
                     PIAGSMVLAAILLKLGGYGMMRISPILYQTQMLHYPFIILALWGMIMTSLICLRQPDL
                     KSLIAYSSVSHMGLVVTATMIQTPASLTGAMMLMVAHGITSSMLFCLANMMYERTNTR
                     TLMXXMQGVQTTIPLMASFWLMANLTNMAIPPTINLLGEITIITATFNWANPTLILLG
                     SATTITAIYSMFMFSAIQQGKMQKDTMLTPAQTREYLVLMLHIIPMALLMVNPQTI"
BASE COUNT      471 a    351 c    148 g    371 t      3 others
ORIGIN      
        1 atgctaaaaa tccttatccc caccataata ctaatcccaa tagccgctac cactaaaaaa
       61 accacattat ttccatcttt cctaaccttc tcgcttattt tagggacact aagcctacaa
      121 tgacttaaaa ttccaacaac cctaaataaa tacctaaacc cgtatttaat agttgaccaa
      181 atttccgccc ctttattgat gctgtcgtat tgacttttac caattgcaat tttagccagt
      241 caaaatcacc taaaacacac aacacatata caaaaacgag tatttcttat gtgcctggct
      301 tcactacaga cgtttttaac cttagcacta gcatcctcta acctaatttt attttttatc
      361 atatttgaag ccaccctaat tccaacaata ataattatta cccgatgggg aaaccaagca
      421 gaacggctaa cagcaggaat atactttata ttttataccc tgattagctc aatacccctc
      481 ttaatcgcac tcctaatcac taatcatcaa ataagtagct caaacataat attaatatgc
      541 ataattaacc caaaacctaa tatactccta tgactagctt gcaccctggc ctttatggtg
      601 aaaatacctc tatatgggct ccacctatga ctcccaaaag ctcatgtaga agccccaatc
      661 gcaggctcca tagtcctagc agcaatttta cttaaactag gtggctacgg aataatgcga
      721 atttcaccca ttctttacca gacccaaata ctgcactacc catttattat tttagcccta
      781 tgaggaataa ttatgaccag cttaatttgc ctacgacaac cagatctaaa atcactaatc
      841 gcctactcat ccgtcagcca cataggacta gtagttacag ctacaataat tcaaacccca
      901 gcaagcctca ccggagctat aatactaata gtagcacacg gaattacttc ttctatatta
      961 ttttgcttag ccaacataat atacgaacga accaacacac gaacactaat aatnnngata
     1021 caaggggtac aaacaacaat tccattaata gcctcatttt gacttatagc caacctaacc
     1081 aacatggcta tcccaccaac aatcaacctc ttaggagaaa ttacaattat caccgcaaca
     1141 tttaactgag ctaatcccac ccttattctg ttggggtccg caacaacaat cacagcaatc
     1201 tactctatat ttatattttc agcaattcaa caaggaaaaa tacaaaaaga cacaatactt
     1261 accccagcac aaacccgaga atacctcgta ctaatacttc acattatccc gatagcatta
     1321 ctaatagtta acccacaaac tatt
//
LOCUS       N286                    1344 bp    DNA     linear   VRT 19-OCT-2023
DEFINITION  NADH dehydrogenase subunit 4 (ND4) gene, partial cds.
ACCESSION   N286
VERSION
KEYWORDS    .
SOURCE      mitochondrion Bradypodion ventrale (Southern dwarf chameleon)
  ORGANISM  Bradypodion ventrale
            Eukaryota; Metazoa; Chordata; Craniata; Vertebrata; Euteleostomi;
            Lepidosauria; Squamata; Bifurcata; Unidentata; Episquamata;
            Toxicofera; Iguania; Acrodonta; Chamaeleonidae; Bradypodion.
REFERENCE   1  (bases 1 to 1344)
  AUTHORS   Main,D.C., Taft,J.M., Geneva,A.J., Jansen van Vuuren,B. and
            Tolley,K.A.
  TITLE     More is not always better: the efficacy of single mitochondrial
            genes at reconciling the complete mitogenome phylogeny
  JOURNAL   unpublished
REFERENCE   2  (bases 1 to 1344)
  AUTHORS   Main,D.C., Taft,J.M., Geneva,A.J., Jansen van Vuuren,B. and
            Tolley,K.A.
  TITLE     Direct Submission
  JOURNAL   Submitted (19-OCT-2023) Zoology, University of Johannesburg, Cnr
            Kingsway and University Road Auckland Park, Johannesburg, Gauteng
            2195, South Africa
COMMENT     Bankit Comment: ALT EMAIL:201327040@student.uj.ac.za
            Bankit Comment: TAX: Yes, new species/combinations; SEE ATTACHMENT
            Bankit Comment: TOTAL # OF SEQS:44
            Bankit Comment: FeatPropSourceSeq:AMDSF219
            
            ##Assembly-Data-START##
            Assembly Method       :: Novoplasty v. 4.3.1
            Sequencing Technology :: Illumina
            ##Assembly-Data-END##
FEATURES             Location/Qualifiers
     source          1..1344
                     /organism="Bradypodion ventrale"
                     /organelle="mitochondrion"
                     /mol_type="genomic DNA"
                     /isolation_source="Jeffreys Bay, Eastern Cape"
                     /bio_material="N286"
                     /db_xref="taxon:179890"
                     /country="South Africa"
                     /note="Eukaryota; Metazoa; Chordata; Craniata; Vertebrata;
                     Euteleostomi;## Lepidosauria; Squamata; Bifurcata;
                     Unidentata; Episquamata;## Toxicofera; Iguania; Acrodonta;
                     Chamaeleonidae; Bradypodion"
     gene            <1..>1344
                     /gene="ND4"
     CDS             <1..>1344
                     /gene="ND4"
                     /EC_number="7.1.1.2"
                     /codon_start=1
                     /transl_table=2
                     /product="NADH-ubiquinone oxidoreductase chain 4"
                     /translation="MLKILIPTMMLIPMAATTKKTTLFXSFLTFSLILGTLSLQWLKI
                     PTTLNKYLNPYLMVDQISAPLLVLSYWLLPIAVLASQNHLKHTTQMQKRVFLMCLASL
                     QTFLTLALTSSNLILFFIMFEATLIPTMMIITRWGNQAERLTAGMYFMFYTLISSMPL
                     LIALLITNHQMGSSNMMLMCMINPKPNMLLWLACTLAFMVKMPLYGLHLWLPKAHVEA
                     PIAGSMVLAAVLLKLGGYGMMRISPILYQTQMLHYPFIILALWGMIMTSLICLRQPDL
                     KSLIAYSSVSHMGLVVTATMIQTPASLTGAMMLMVAHGITSSMLFCLANMMYERTNTR
                     TLMXXMQGVQTTIPLMASFWLMANLTNMAIPPTINLLGEITIITATFNWANPTLILMG
                     STATITAIYSMFMFSAIQQGKMQKDTMLTPAQTREYLVLMLHXIPMTLLMVNPQTI"
BASE COUNT      466 a    354 c    155 g    363 t      6 others
ORIGIN      
        1 atgctaaaaa tccttatccc caccataata ctaatcccaa tagccgccac cactaaaaaa
       61 accacattat ttycatcttt cctgaccttc tcgcttattt tagggacact aagcctgcaa
      121 tgacttaaaa ttccaacaac cctaaataaa tacctaaacc cgtatttaat agttgaccaa
      181 atttccgccc ccttattggt gctatcgtat tgactcttac caattgcagt tttagccagt
      241 caaaatcacc taaaacacac aacacaaata caaaaacgag tatttcttat gtgcctggct
      301 tcactacaga cgtttttaac cttagcacta acatcctcta acctaatctt attttttatt
      361 atatttgaag caaccctaat tccaacaata ataattatta cccgatgggg aaaccaagca
      421 gaacggctaa cagcaggaat atactttata ttttacaccc tgattagctc aatacccctc
      481 ttaatcgcac tcctaatcac taatcatcaa ataggtagct caaacataat attaatatgc
      541 ataattaacc caaaacctaa tatactccta tgactagctt gcaccctggc ctttatggtg
      601 aaaatacctc tatatgggct ccacctatga ctcccaaaag ctcatgtaga agccccaatc
      661 gcaggctcca tagtcctagc agcagtttta cttaaactag gtggctacgg aataatgcga
      721 atttcaccca ttctttacca gacccaaatg ctgcactacc catttattat tttagcccta
      781 tgaggaatga ttatgaccag cttaatttgt ttacgacaac cagatttaaa atcactaatc
      841 gcctactcat ccgtcagcca cataggacta gtagttacag ctacaataat tcaaacccca
      901 gcaagcctca ccggagccat aatactaata gtagcacacg gaattacttc ttctatatta
      961 ttttgcttag ccaacataat atacgaacga accaacacac gaacactaat aatnnngata
     1021 caaggggtac aaaccacaat tccattaata gcctcatttt gacttatggc caacctaacc
     1081 aacatggcca tcccaccaac aatcaacctc ttaggagaaa ttacaattat caccgcaaca
     1141 tttaactgag ctaatcccac ccttattctg atggggtcca cagcaacaat cacagcaatc
     1201 tactctatat tcatrttttc agcaattcaa caaggaaaaa tacaaaaaga cacaatactc
     1261 accccagcac aaacccgaga atacctagta ctgatacttc acaytatccc gataacatta
     1321 ctaatagtta acccacaaac tatt
//
LOCUS       N287                    1344 bp    DNA     linear   VRT 19-OCT-2023
DEFINITION  NADH dehydrogenase subunit 4 (ND4) gene, partial cds.
ACCESSION   N287
VERSION
KEYWORDS    .
SOURCE      mitochondrion Bradypodion ventrale (Southern dwarf chameleon)
  ORGANISM  Bradypodion ventrale
            Eukaryota; Metazoa; Chordata; Craniata; Vertebrata; Euteleostomi;
            Lepidosauria; Squamata; Bifurcata; Unidentata; Episquamata;
            Toxicofera; Iguania; Acrodonta; Chamaeleonidae; Bradypodion.
REFERENCE   1  (bases 1 to 1344)
  AUTHORS   Main,D.C., Taft,J.M., Geneva,A.J., Jansen van Vuuren,B. and
            Tolley,K.A.
  TITLE     More is not always better: the efficacy of single mitochondrial
            genes at reconciling the complete mitogenome phylogeny
  JOURNAL   unpublished
REFERENCE   2  (bases 1 to 1344)
  AUTHORS   Main,D.C., Taft,J.M., Geneva,A.J., Jansen van Vuuren,B. and
            Tolley,K.A.
  TITLE     Direct Submission
  JOURNAL   Submitted (19-OCT-2023) Zoology, University of Johannesburg, Cnr
            Kingsway and University Road Auckland Park, Johannesburg, Gauteng
            2195, South Africa
COMMENT     Bankit Comment: ALT EMAIL:201327040@student.uj.ac.za
            Bankit Comment: TAX: Yes, new species/combinations; SEE ATTACHMENT
            Bankit Comment: TOTAL # OF SEQS:44
            Bankit Comment: FeatPropSourceSeq:AMDSF219
            
            ##Assembly-Data-START##
            Assembly Method       :: Novoplasty v. 4.3.1
            Sequencing Technology :: Illumina
            ##Assembly-Data-END##
FEATURES             Location/Qualifiers
     source          1..1344
                     /organism="Bradypodion ventrale"
                     /organelle="mitochondrion"
                     /mol_type="genomic DNA"
                     /isolation_source="Jeffreys Bay, Eastern Cape"
                     /bio_material="N287"
                     /db_xref="taxon:179890"
                     /country="South Africa"
                     /note="Eukaryota; Metazoa; Chordata; Craniata; Vertebrata;
                     Euteleostomi;## Lepidosauria; Squamata; Bifurcata;
                     Unidentata; Episquamata;## Toxicofera; Iguania; Acrodonta;
                     Chamaeleonidae; Bradypodion"
     gene            <1..>1344
                     /gene="ND4"
     CDS             <1..>1344
                     /gene="ND4"
                     /EC_number="7.1.1.2"
                     /codon_start=1
                     /transl_table=2
                     /product="NADH-ubiquinone oxidoreductase chain 4"
                     /translation="MLKILIPTMMLIPMAATTKKTTLFPSFLTFSLILGTLSLQWLKI
                     PTTLNKYLNPYLMVDQISAPLLVLSYWLLPIAVLASQNHLKHTTQMQKRVFLMCLASL
                     QTFLTLALASSNLILFFIMFEATLIPTMMIITRWGNQAERLTAGMYFMFYTLISSMPL
                     LIALLITNHQMSSSNMMLMCMINPKPNMLLWLACTLAFMVKMPLYGLHLWLPKAHVEA
                     PIAGSMVLAAVLLKLGGYGMMRISPILYQTQMLHYPFIILALWGMIMTSLICLRQPDL
                     KSLIAYSSVSHMGLVVTATMIQTPASLTGAMMLMVAHGITSSMLFCLANMMYERTNTR
                     TLMXXMQGVQTTIPLMASFWLMANLTNMAIPPTINLLGEITIITATFNWANPTLILMG
                     SAATITAIYSMFMFSAIQQGKMQKDTMLTPAQTREYLVLMLHIIPMTLLMVNPQTI"
BASE COUNT      463 a    360 c    157 g    361 t      3 others
ORIGIN      
        1 atgctaaaaa tccttatccc caccataata ctaatcccaa tagccgccac cactaaaaaa
       61 accacattat ttccatcttt cctgaccttc tcacttattt taggaacact aagcctgcaa
      121 tgacttaaaa ttccaacaac cctaaataaa tacctaaacc cgtatttaat agttgaccaa
      181 atttctgccc ccttattggt gctgtcgtat tgactcttac caattgcagt tttagccagt
      241 caaaatcacc taaaacacac aacacaaata caaaaacgag tatttcttat gtgcctggct
      301 tcactacaaa cgtttttaac cttagcacta gcatcctcta acctaatctt attttttatt
      361 atatttgaag ccaccctaat tccaacaata atgattatca cccgatgggg aaaccaagca
      421 gaacggctaa ctgcaggaat atactttata ttttacaccc tgattagctc aatacccctc
      481 ttaatcgcac tcctaatcac taaccatcaa ataagtagct caaacataat attaatatgc
      541 ataatcaacc caaaacctaa tatactccta tgactagctt gcaccctggc ctttatggtg
      601 aaaatacccc tatacgggct ccacctatga ctcccaaaag ctcatgtaga agccccaatc
      661 gcaggctcca tagtcctagc agcagtttta cttaaactag gtggctacgg aataatgcga
      721 atttcaccca ttctttacca gacccaaatg ctgcactacc cgtttattat tttagcccta
      781 tgaggaatga ttatgaccag cttaatttgt ctacgacaac cagatttaaa atcactaatc
      841 gcctactcat ccgtcagcca cataggacta gtagttacag ctacaataat tcaaacccca
      901 gcaagcctca ccggagccat aatactaata gtagcacacg gaattacttc ttctatatta
      961 ttttgcttag ccaacataat atacgaacga accaacacac gaacactaat aatnnngata
     1021 cagggggtac aaaccacaat tccattaata gcctcatttt gacttatggc caacctaacc
     1081 aacatggcca tcccaccaac aatcaacctc ttaggagaaa ttacaattat caccgcaaca
     1141 tttaactgag ctaatcctac ccttattctg atggggtccg cagcaacaat cacagcaatc
     1201 tactctatat tcatattttc agcaattcaa caaggaaaaa tacaaaaaga cacaatactc
     1261 accccagcac aaacccgaga atacctagta ctgatacttc acattatccc gataacatta
     1321 ctaatagtta acccacaaac tatt
//
LOCUS       NO87                    1344 bp    DNA     linear   VRT 19-OCT-2023
DEFINITION  NADH dehydrogenase subunit 4 (ND4) gene, partial cds.
ACCESSION   NO87
VERSION
KEYWORDS    .
SOURCE      mitochondrion Bradypodion venustum
  ORGANISM  Bradypodion venustum
            Eukaryota; Metazoa; Chordata; Craniata; Vertebrata; Euteleostomi;
            Lepidosauria; Squamata; Bifurcata; Unidentata; Episquamata;
            Toxicofera; Iguania; Acrodonta; Chamaeleonidae; Bradypodion.
REFERENCE   1  (bases 1 to 1344)
  AUTHORS   Main,D.C., Taft,J.M., Geneva,A.J., Jansen van Vuuren,B. and
            Tolley,K.A.
  TITLE     More is not always better: the efficacy of single mitochondrial
            genes at reconciling the complete mitogenome phylogeny
  JOURNAL   unpublished
REFERENCE   2  (bases 1 to 1344)
  AUTHORS   Main,D.C., Taft,J.M., Geneva,A.J., Jansen van Vuuren,B. and
            Tolley,K.A.
  TITLE     Direct Submission
  JOURNAL   Submitted (19-OCT-2023) Zoology, University of Johannesburg, Cnr
            Kingsway and University Road Auckland Park, Johannesburg, Gauteng
            2195, South Africa
COMMENT     Bankit Comment: ALT EMAIL:201327040@student.uj.ac.za
            Bankit Comment: TAX: Yes, new species/combinations; SEE ATTACHMENT
            Bankit Comment: TOTAL # OF SEQS:44
            Bankit Comment: FeatPropSourceSeq:AMDSF219
            
            ##Assembly-Data-START##
            Assembly Method       :: Novoplasty v. 4.3.1
            Sequencing Technology :: Illumina
            ##Assembly-Data-END##
FEATURES             Location/Qualifiers
     source          1..1344
                     /organism="Bradypodion venustum"
                     /organelle="mitochondrion"
                     /mol_type="genomic DNA"
                     /isolation_source="Grootvadersbosch, Western Cape"
                     /bio_material="N087"
                     /db_xref="taxon:2869583"
                     /country="South Africa"
                     /note="Eukaryota; Metazoa; Chordata; Craniata; Vertebrata;
                     Euteleostomi;## Lepidosauria; Squamata; Bifurcata;
                     Unidentata; Episquamata;## Toxicofera; Iguania; Acrodonta;
                     Chamaeleonidae; Bradypodion"
     gene            <1..>1344
                     /gene="ND4"
     CDS             <1..>1344
                     /gene="ND4"
                     /EC_number="7.1.1.2"
                     /codon_start=1
                     /transl_table=2
                     /product="NADH-ubiquinone oxidoreductase chain 4"
                     /translation="MLKIIIPTTMLIPMAATIKKNMLFPSFLTFSLILGTLSLQWLKI
                     PTTMNKYLNPYLMVDQISAPLLALSYWLLPITVLASQNHLKYATQMQKRTFLMCLASL
                     QTFLTLALSSSNLILFFIMFEATLIPTMMIITRWGSQAERLTAGMYFMFYTLISSMPL
                     LIALLITNHQMNSSNMMLTCLINQKPNMLLWLACTMAFMVKMPLYGLHLWLPKAHVEA
                     PIAGSMVLAAVLLKLGGYGMMRISPILYQTQMLHYPFIILALWGMIMTSLICLRQPDL
                     KSLIAYSSISHMGLVVTATMVQTPASLTGAMMLMVAHGITSSMLFCLANMMYERTNTR
                     TLMXXMQGVQTTIPLMASFWLLANLTNMAIPPTINLFGEITIITATFNWANPTLILMG
                     SAATITAIYSMFMFSAIQQGKMQKDMMLAPAQTREYLVLMLHIIPMALLMINPQTI"
BASE COUNT      488 a    358 c    133 g    362 t      3 others
ORIGIN      
        1 atgctaaaaa tcatcatccc caccaccata ctaatcccaa tagccgccac catcaaaaaa
       61 aacatactat ttccctcttt cctaaccttc tcactcattt taggaacatt aagcctacaa
      121 tgacttaaaa ttccaacaac cataaataaa tacctaaatc catatttaat agtcgaccaa
      181 atttccgccc ccctactagc actatcatat tgactcctac caattacagt tttagccagc
      241 caaaatcacc tgaaatatgc aacacaaata caaaaacgaa catttctcat atgcctagct
      301 tcactacaaa catttttaac cttagcacta tcatcctcta acctaatctt attttttatt
      361 atattcgaag ccaccttaat tccaacaata ataattatta cccgatgagg aagtcaagca
      421 gagcggctaa cagcaggaat atactttata ttttataccc taattagctc aatacccctc
      481 ttaattgcac ttctaattac taatcatcaa ataaatagct caaacataat attaacatgc
      541 ttaattaacc aaaaacccaa tatactactc tgactagcct gcactatagc ctttatggta
      601 aaaatacccc tatacggact acacctctga cttccaaaag cccatgtaga agccccaatc
      661 gcaggctcca tagtcctagc agcagtttta cttaaactag gaggctacgg aataatgcga
      721 atctcaccaa ttctatatca aacccaaatg ctacactacc catttatcat tttggcccta
      781 tggggaataa tcataaccag cttaatttgt ctacgacaac cagatttaaa atcactaatc
      841 gcctactcat ccattagcca cataggacta gtagtcacag ctactatagt tcaaacccca
      901 gcaagcctca ccggagccat aatactaata gtagcacacg gaatcacttc ttctatacta
      961 ttctgcttag ccaacataat atacgagcga accaacacac gaacattgat aatnnnaata
     1021 caaggagttc aaaccactat tccattaata gcctcatttt gactcctggc caacctaact
     1081 aacatagcca tcccaccaac aattaaccta tttggggaaa ttacaattat taccgcaaca
     1141 tttaactgag ctaatcccac cctcattcta ataggatccg cagcaacaat cacagcaatc
     1201 tattccatat tcatattttc agcaattcaa caaggaaaaa tacaaaaaga tataatacta
     1261 gccccagcac aaacccgaga ataccttgta ttaatactcc acattattcc aatagcatta
     1321 ttaataatta acccacaaac catt
//
LOCUS       P306B                   1344 bp    DNA     linear   VRT 19-OCT-2023
DEFINITION  NADH dehydrogenase subunit 4 (ND4) gene, partial cds.
ACCESSION   P306B
VERSION
KEYWORDS    .
SOURCE      mitochondrion Bradypodion damaranum
  ORGANISM  Bradypodion damaranum
            Eukaryota; Metazoa; Chordata; Craniata; Vertebrata; Euteleostomi;
            Lepidosauria; Squamata; Bifurcata; Unidentata; Episquamata;
            Toxicofera; Iguania; Acrodonta; Chamaeleonidae; Bradypodion.
REFERENCE   1  (bases 1 to 1344)
  AUTHORS   Main,D.C., Taft,J.M., Geneva,A.J., Jansen van Vuuren,B. and
            Tolley,K.A.
  TITLE     More is not always better: the efficacy of single mitochondrial
            genes at reconciling the complete mitogenome phylogeny
  JOURNAL   unpublished
REFERENCE   2  (bases 1 to 1344)
  AUTHORS   Main,D.C., Taft,J.M., Geneva,A.J., Jansen van Vuuren,B. and
            Tolley,K.A.
  TITLE     Direct Submission
  JOURNAL   Submitted (19-OCT-2023) Zoology, University of Johannesburg, Cnr
            Kingsway and University Road Auckland Park, Johannesburg, Gauteng
            2195, South Africa
COMMENT     Bankit Comment: ALT EMAIL:201327040@student.uj.ac.za
            Bankit Comment: TAX: Yes, new species/combinations; SEE ATTACHMENT
            Bankit Comment: TOTAL # OF SEQS:44
            Bankit Comment: FeatPropSourceSeq:AMDSF219
            
            ##Assembly-Data-START##
            Assembly Method       :: Novoplasty v. 4.3.1
            Sequencing Technology :: Illumina
            ##Assembly-Data-END##
FEATURES             Location/Qualifiers
     source          1..1344
                     /organism="Bradypodion damaranum"
                     /organelle="mitochondrion"
                     /mol_type="genomic DNA"
                     /isolation_source="George, Western Cape"
                     /bio_material="P306B"
                     /db_xref="taxon:230334"
                     /country="South Africa"
                     /note="Eukaryota; Metazoa; Chordata; Craniata; Vertebrata;
                     Euteleostomi;## Lepidosauria; Squamata; Bifurcata;
                     Unidentata; Episquamata;## Toxicofera; Iguania; Acrodonta;
                     Chamaeleonidae; Bradypodion"
     gene            <1..>1344
                     /gene="ND4"
     CDS             <1..>1344
                     /gene="ND4"
                     /EC_number="7.1.1.2"
                     /codon_start=1
                     /transl_table=2
                     /product="NADH-ubiquinone oxidoreductase chain 4"
                     /translation="MLKILIPTTMLIPMAAAIKKNMLFPSFLTFSLILGTLSLQWLKI
                     PTTLNKYLNPYLMVDQISAPLLALSYWLLPIAVLASQNHLKYATQMQKRVFLMCLASL
                     QTFLTLALSSSNLILFFIMFEATLIPTMMIITRWGSQAERLTAGMYFMFYTLISSMPL
                     LIALLISNHQMSGSNMMLTCLVNPKPNMLLWLACTMAFMVKMPLYGLHLWLPKAHVEA
                     PIAGSMVLAAVLLKLGGYGMMRMSPILYQTQMLHYPFIILALWGMIMTSLICLRQPDL
                     KSLIAYSSVSHMGLVVTATMIQTPASLTGAMMLMVAHGITSSMLFCLANMMYERTNTR
                     TLMXXMQGVQTTIPLMASFWLLANLTNMAIPPTINLFGEITIITATFNWANPTLILMG
                     SAATITAIYSMFMFSAIQQGKMQKDAMLAPAQTREYLVLMLHIIPMALLMVNPQTI"
BASE COUNT      471 a    346 c    146 g    378 t      3 others
ORIGIN      
        1 atgctaaaaa tccttatccc caccaccata ttaatcccaa tagccgccgc catcaaaaaa
       61 aacatactat ttccctcttt cctaaccttt tcactcattt taggaacatt aagcctacaa
      121 tgacttaaaa ttccaacaac cctaaataaa tatcttaatc catatttaat agttgaccag
      181 atttccgccc ccctactagc actatcatat tgactcctgc caattgcagt tttagccagc
      241 caaaatcacc tgaaatatgc aacacaaata caaaaacgag tatttctcat atgcctagct
      301 tcactacaga catttttaac cttagcatta tcatcctcta atctaatcct tttttttatt
      361 atattcgagg ccaccttaat tccaacaata ataattatca cccgatgagg aagtcaagca
      421 gagcggctaa cagcaggaat atactttata ttttataccc taattagctc aataccactc
      481 ttaattgcac ttctaatctc taatcatcaa ataagtggtt caaacataat attaacatgc
      541 ttagttaacc cgaaacccaa catactactc tgactagcct gcactatagc ctttatggta
      601 aaaataccct tatacggact tcacctctga cttccaaaag cccatgtaga agccccaatc
      661 gcaggctcca tagtcctagc ggcagtctta cttaaactag gaggctacgg aataatgcga
      721 atatcaccaa ttttatatca aacccaaatg ctacactacc catttattat tttggcccta
      781 tgaggaataa ttataaccag cttaatttgt ctacgacaac cagatttaaa atcactaatc
      841 gcctattctt cagttagcca cataggacta gtagtcacag ctacaataat tcaaacccca
      901 gcaagcctca ccggagccat aatattaata gtagcacacg gaatcacttc ttccatatta
      961 ttctgtttag ccaacataat atacgagcga accaacacac gaacattaat aatnnnaata
     1021 caaggagtac aaaccactat tccattaata gcctcatttt gactcctggc caacctaact
     1081 aacatagcca tcccaccaac aattaacctc tttggagaaa ttacaattat taccgcaaca
     1141 tttaactgag ctaatcctac cctcattctg ataggatccg cagcaacaat cacagcaatc
     1201 tattccatat ttatattttc agcaattcaa caaggaaaga tacaaaaaga tgcaatacta
     1261 gccccagcac aaacccgaga ataccttgta ctaatacttc acattattcc aatagcatta
     1321 ttaatagtta acccacaaac tatt
//
LOCUS       P457                    1344 bp    DNA     linear   VRT 19-OCT-2023
DEFINITION  NADH dehydrogenase subunit 4 (ND4) gene, partial cds.
ACCESSION   P457
VERSION
KEYWORDS    .
SOURCE      mitochondrion Bradypodion setaroi
  ORGANISM  Bradypodion setaroi
            Eukaryota; Metazoa; Chordata; Craniata; Vertebrata; Euteleostomi;
            Lepidosauria; Squamata; Bifurcata; Unidentata; Episquamata;
            Toxicofera; Iguania; Acrodonta; Chamaeleonidae; Bradypodion.
REFERENCE   1  (bases 1 to 1344)
  AUTHORS   Main,D.C., Taft,J.M., Geneva,A.J., Jansen van Vuuren,B. and
            Tolley,K.A.
  TITLE     More is not always better: the efficacy of single mitochondrial
            genes at reconciling the complete mitogenome phylogeny
  JOURNAL   unpublished
REFERENCE   2  (bases 1 to 1344)
  AUTHORS   Main,D.C., Taft,J.M., Geneva,A.J., Jansen van Vuuren,B. and
            Tolley,K.A.
  TITLE     Direct Submission
  JOURNAL   Submitted (19-OCT-2023) Zoology, University of Johannesburg, Cnr
            Kingsway and University Road Auckland Park, Johannesburg, Gauteng
            2195, South Africa
COMMENT     Bankit Comment: ALT EMAIL:201327040@student.uj.ac.za
            Bankit Comment: TAX: Yes, new species/combinations; SEE ATTACHMENT
            Bankit Comment: TOTAL # OF SEQS:44
            Bankit Comment: FeatPropSourceSeq:AMDSF219
            
            ##Assembly-Data-START##
            Assembly Method       :: Novoplasty v. 4.3.1
            Sequencing Technology :: Illumina
            ##Assembly-Data-END##
FEATURES             Location/Qualifiers
     source          1..1344
                     /organism="Bradypodion setaroi"
                     /organelle="mitochondrion"
                     /mol_type="genomic DNA"
                     /isolation_source="St Lucia, KwaZulu-Natal"
                     /bio_material="P457"
                     /db_xref="taxon:230338"
                     /country="South Africa"
                     /note="Eukaryota; Metazoa; Chordata; Craniata; Vertebrata;
                     Euteleostomi;## Lepidosauria; Squamata; Bifurcata;
                     Unidentata; Episquamata;## Toxicofera; Iguania; Acrodonta;
                     Chamaeleonidae; Bradypodion"
     gene            <1..>1344
                     /gene="ND4"
     CDS             <1..>1344
                     /gene="ND4"
                     /EC_number="7.1.1.2"
                     /codon_start=1
                     /transl_table=2
                     /product="NADH-ubiquinone oxidoreductase chain 4"
                     /translation="MLKILMPTMMLIPMATTIKKTSLFPSFLAFSLILGTLSLQWLKI
                     PSTLNXYLNTYLMVDQTSAPLLTLSYWLLPVTVLASQNHLKHATQMQKRVFLMCLALL
                     QTFLTLALSSSNLILFFIMFEATLIPTMMIVTRWGNQAERLTAGMYFMFYTLVSSMPL
                     LIALLITSHQMNSSNMMLTCMTNPKPNMLLWLACTVAFMVKMPLFGLHLWLPKAHVEA
                     PIAGSMVLAAVLLKLGGYGMMRISPTLYQTQMLHYPFIILALWGMIMTGLICLRQPDL
                     KSLIAYSSVSHMGLVVSATMIQTPASLTGAMMLMVAHGITSSMLFCLANMMYERTSTR
                     TLMXXMQGVQTTIPLMASFWLMANLTNMAIPPTINLLGEITIITATFNWANPTLILMG
                     SAATITAIYSMFMFSAVQQGKMQKDTVLTPAQTREYLVLMLHIIPMALLMVSPQTI"
BASE COUNT      449 a    348 c    169 g    374 t      4 others
ORIGIN      
        1 atgctaaaaa tccttatacc caccataata ttgatcccaa tagccaccac catcaaaaaa
       61 acctcattat ttccctcttt cctggccttc tcacttattt tggggacatt aagcctacaa
      121 tgacttaaaa ttccatcaac cctaaatrag taccttaaca catatttaat ggttgaccaa
      181 acctccgccc ccctattgac actgtcgtac tgactcttgc cagttacagt tttagccagt
      241 caaaatcacc taaaacatgc aacacaaata caaaaacgag tatttcttat atgcctagcc
      301 ttactacaaa cgtttttaac tctagcacta tcatcctcta acctaatcct atttttcatt
      361 atatttgaag ccactctaat tccaacaata ataattgtta cccgatgggg gaatcaggca
      421 gaacgactaa cagcaggaat atactttata ttttacaccc tagttagctc aataccccta
      481 ttaattgcac tcctaattac tagccatcaa ataaatagct caaacataat attaacatgt
      541 ataactaacc cgaaacctaa tatattacta tgattagctt gcaccgtggc ctttatagta
      601 aaaatacccc tgtttggact tcacctatga cttccaaaag cccatgtaga agccccaatc
      661 gcaggctcca tagtcctagc agcagtttta cttaaactag gaggctacgg aataatgcga
      721 atttcaccaa ccctatacca aacccaaatg ctacactatc cgtttatcat tttagcttta
      781 tgggggataa ttataaccgg cttaatttgc ctacgacaac cagatttaaa atcactaatt
      841 gcctactcat ccgttagcca catgggacta gtggtttcag ctacaatgat tcaaacccca
      901 gcaagcctca ccggagccat aatactaata gtagcacacg gaattacttc ttctatatta
      961 ttttgcttag ccaacataat gtatgaacga accagcacac gaacattaat aatnnnaata
     1021 caaggggtac aaactactat tccattaatg gcctcatttt gacttatggc taacctaact
     1081 aatatggcca tcccaccaac aattaacctc ttaggagaaa tcacaattat taccgcaaca
     1141 tttaactgag ccaaccccac ccttattctg atgggatccg cagcaacaat cacagcaatc
     1201 tattccatgt ttatattttc agcagttcaa caggggaaaa tacaaaaaga cacagtgctc
     1261 acccccgcac aaacccggga ataccttgta ctaatgctcc acattatccc aatagcattg
     1321 ctaatagtca gcccacaaac tatt
//
LOCUS       P474                    1344 bp    DNA     linear   VRT 19-OCT-2023
DEFINITION  NADH dehydrogenase subunit 4 (ND4) gene, partial cds.
ACCESSION   P474
VERSION
KEYWORDS    .
SOURCE      mitochondrion Bradypodion thamnobates
  ORGANISM  Bradypodion thamnobates
            Eukaryota; Metazoa; Chordata; Craniata; Vertebrata; Euteleostomi;
            Lepidosauria; Squamata; Bifurcata; Unidentata; Episquamata;
            Toxicofera; Iguania; Acrodonta; Chamaeleonidae; Bradypodion.
REFERENCE   1  (bases 1 to 1344)
  AUTHORS   Main,D.C., Taft,J.M., Geneva,A.J., Jansen van Vuuren,B. and
            Tolley,K.A.
  TITLE     More is not always better: the efficacy of single mitochondrial
            genes at reconciling the complete mitogenome phylogeny
  JOURNAL   unpublished
REFERENCE   2  (bases 1 to 1344)
  AUTHORS   Main,D.C., Taft,J.M., Geneva,A.J., Jansen van Vuuren,B. and
            Tolley,K.A.
  TITLE     Direct Submission
  JOURNAL   Submitted (19-OCT-2023) Zoology, University of Johannesburg, Cnr
            Kingsway and University Road Auckland Park, Johannesburg, Gauteng
            2195, South Africa
COMMENT     Bankit Comment: ALT EMAIL:201327040@student.uj.ac.za
            Bankit Comment: TAX: Yes, new species/combinations; SEE ATTACHMENT
            Bankit Comment: TOTAL # OF SEQS:44
            Bankit Comment: FeatPropSourceSeq:AMDSF219
            
            ##Assembly-Data-START##
            Assembly Method       :: Novoplasty v. 4.3.1
            Sequencing Technology :: Illumina
            ##Assembly-Data-END##
FEATURES             Location/Qualifiers
     source          1..1344
                     /organism="Bradypodion thamnobates"
                     /organelle="mitochondrion"
                     /mol_type="genomic DNA"
                     /isolation_source="Howick, KwaZulu-Natal"
                     /bio_material="P474"
                     /db_xref="taxon:230337"
                     /country="South Africa"
                     /note="Eukaryota; Metazoa; Chordata; Craniata; Vertebrata;
                     Euteleostomi;## Lepidosauria; Squamata; Bifurcata;
                     Unidentata; Episquamata;## Toxicofera; Iguania; Acrodonta;
                     Chamaeleonidae; Bradypodion"
     gene            <1..>1344
                     /gene="ND4"
     CDS             <1..>1344
                     /gene="ND4"
                     /EC_number="7.1.1.2"
                     /codon_start=1
                     /transl_table=2
                     /product="NADH-ubiquinone oxidoreductase chain 4"
                     /translation="MLKILVPTMMLIPMAATTKKTTLFPSFLTFSLILGTLSLQWLKI
                     PTTLSKYLNPYLMVDQTSAPLLVLSFWLLPITILASQNHLKHATHMQKRVFLMCLASL
                     QTFLTLALSSSNLILFFIMFEATLIPTMMIITRWGSQAERLTAGMYFMFYTLISSMPL
                     LIALLITNYQMSGSNMMLTCMINPKPNMLLWLACTMAFMVKMPLYGLHLWLPKAHVEA
                     PIAGSMVLAAVLLKLGGYGMMRISPILYQTQMLYYPFIILALWGMIMTSLICLRQPDL
                     KSLIAYSSVSHMGLVVTATMIQTPASLTGAMMLMVAHGITSSMLFCLANMMYERTNTR
                     TLMXXMQGVQTTIPLMTSFWLMANLTNMAIPPTINLLGEVMIITATFNWANPTLILMG
                     SAATITAIYSMSMFSAIQQGKTQKDTMLPPAQTREYLVLLLHIIPMTLLMVNPQTI"
BASE COUNT      466 a    355 c    148 g    372 t      3 others
ORIGIN      
        1 atgctaaaaa tccttgtccc caccataata ttaatcccaa tagccgccac caccaaaaaa
       61 accacattat tcccctcttt cctgaccttc tcactcattt taggaacact aagcttgcag
      121 tgacttaaaa ttccaacaac cctaagtaaa tatctaaatc cgtatttaat agttgaccaa
      181 acttccgccc ccttactagt actatcgttc tgactcctac ctattacaat tttagccagt
      241 caaaaccacc taaaacatgc aacacacata caaaaacgag tgtttcttat atgcctagct
      301 tcactacaga catttttaac cttagcacta tcatcctcta acctaatctt attttttatt
      361 atatttgaag ccaccctaat tccaacaata ataattatta cccgatgggg aagtcaagca
      421 gagcggctaa cagcaggaat atattttata ttttacaccc taattagctc aatgcctctc
      481 ttaatcgccc ttctaattac caactatcaa ataagtggct caaacataat attaacatgc
      541 ataattaatc caaaacctaa catactcctt tgactagcct gcaccatggc ttttatagta
      601 aaaatacccc tatatgggct ccacctatga cttccaaaag cccatgtaga agccccaatt
      661 gcaggctcca tagtcctagc agcagtttta cttaaactgg ggggctacgg aataatgcga
      721 atttcaccaa ttctatacca aacccaaata ctatactacc catttattat tttagcccta
      781 tgaggaataa ttatgactag tttaatttgc ctacgacaac cagatttaaa atcactaatt
      841 gcctactcat ccgtcagcca tataggatta gtagttacag ctacaataat tcaaacccca
      901 gcaagcctca ctggagccat aatactaata gtagcacacg gaattacttc ttctatacta
      961 ttctgcttag ccaacataat gtatgaacga accaacacac gaacattaat aatnnnaata
     1021 caaggagtac aaaccactat cccactaata acctcatttt gacttatggc taacttaacc
     1081 aacatggcca tcccaccaac aattaacctc ttgggagagg ttataattat taccgcaaca
     1141 tttaactggg ccaatcccac cctcattctg ataggatccg cagcaacaat cacagcaatc
     1201 tactccatat ctatattttc agcaattcaa caaggaaaaa cacaaaaaga cacaatactt
     1261 cccccagcac aaacccgaga ataccttgta ctactacttc acattatccc aataacacta
     1321 ctaatagtta acccacaaac tatt
//
LOCUS       P582                    1344 bp    DNA     linear   VRT 19-OCT-2023
DEFINITION  NADH dehydrogenase subunit 4 (ND4) gene, partial cds.
ACCESSION   P582
VERSION
KEYWORDS    .
SOURCE      mitochondrion Bradypodion thamnobates
  ORGANISM  Bradypodion thamnobates
            Eukaryota; Metazoa; Chordata; Craniata; Vertebrata; Euteleostomi;
            Lepidosauria; Squamata; Bifurcata; Unidentata; Episquamata;
            Toxicofera; Iguania; Acrodonta; Chamaeleonidae; Bradypodion.
REFERENCE   1  (bases 1 to 1344)
  AUTHORS   Main,D.C., Taft,J.M., Geneva,A.J., Jansen van Vuuren,B. and
            Tolley,K.A.
  TITLE     More is not always better: the efficacy of single mitochondrial
            genes at reconciling the complete mitogenome phylogeny
  JOURNAL   unpublished
REFERENCE   2  (bases 1 to 1344)
  AUTHORS   Main,D.C., Taft,J.M., Geneva,A.J., Jansen van Vuuren,B. and
            Tolley,K.A.
  TITLE     Direct Submission
  JOURNAL   Submitted (19-OCT-2023) Zoology, University of Johannesburg, Cnr
            Kingsway and University Road Auckland Park, Johannesburg, Gauteng
            2195, South Africa
COMMENT     Bankit Comment: ALT EMAIL:201327040@student.uj.ac.za
            Bankit Comment: TAX: Yes, new species/combinations; SEE ATTACHMENT
            Bankit Comment: TOTAL # OF SEQS:44
            Bankit Comment: FeatPropSourceSeq:AMDSF219
            
            ##Assembly-Data-START##
            Assembly Method       :: Novoplasty v. 4.3.1
            Sequencing Technology :: Illumina
            ##Assembly-Data-END##
FEATURES             Location/Qualifiers
     source          1..1344
                     /organism="Bradypodion thamnobates"
                     /organelle="mitochondrion"
                     /mol_type="genomic DNA"
                     /isolation_source="Howick, KwaZulu-Natal"
                     /bio_material="P582"
                     /db_xref="taxon:230337"
                     /country="South Africa"
                     /note="Eukaryota; Metazoa; Chordata; Craniata; Vertebrata;
                     Euteleostomi;## Lepidosauria; Squamata; Bifurcata;
                     Unidentata; Episquamata;## Toxicofera; Iguania; Acrodonta;
                     Chamaeleonidae; Bradypodion"
     gene            <1..>1344
                     /gene="ND4"
     CDS             <1..>1344
                     /gene="ND4"
                     /EC_number="7.1.1.2"
                     /codon_start=1
                     /transl_table=2
                     /product="NADH-ubiquinone oxidoreductase chain 4"
                     /translation="MLKILVPTMMLIPMAATTKKTTLFPSFLTFSLILGTLSLQWLKI
                     PTTLSKYLNPYLMVDQTSAPLLVLSFWLLPITILASQNHLKHATHMQKRVFLMCLASL
                     QTFLTLALSSSNLILFFIMFEATLIPTMMIITRWGSQAERLTAGMYFMFYTLISSMPL
                     LIALLITNYQMSGSNMMLTCMINPKPNMLLWLACTMAFMVKMPLYGLHLWLPKAHVEA
                     PIAGSMVLAAVLLKLGGYGMMRISPILYQTQMLYYPFIILALWGMIMTSLICLRQPDL
                     KSLIAYSSVSHMGLVVTATMIQTPASLTGAMMLMVAHGITSSMLFCLANMMYERTNTR
                     TLMXXMQGVQTTIPLMTSFWLMANLTNMAIPPTINLLGEVMIITATFNWANPTLILMG
                     SAATITAIYSMSMFSAIQQGKTQKDTMLPPAQTREYLVLLLHIIPMTLLMVNPQTI"
BASE COUNT      466 a    355 c    148 g    372 t      3 others
ORIGIN      
        1 atgctaaaaa tccttgtccc caccataata ttaatcccaa tagccgccac caccaaaaaa
       61 accacattat tcccctcttt cctgaccttc tcactcattt taggaacact aagcttgcag
      121 tgacttaaaa ttccaacaac cctaagtaaa tatctaaatc cgtatttaat agttgaccaa
      181 acttccgccc ccttactagt actatcgttc tgactcctac ctattacaat tttagccagt
      241 caaaaccacc taaaacatgc aacacacata caaaaacgag tgtttcttat atgcctagct
      301 tcactacaga catttttaac cttagcacta tcatcctcta acctaatctt attttttatt
      361 atatttgaag ccaccctaat tccaacaata ataattatta cccgatgggg aagtcaagca
      421 gagcggctaa cagcaggaat atattttata ttttacaccc taattagctc aatgcctctc
      481 ttaatcgccc ttctaattac caactatcaa ataagtggct caaacataat attaacatgc
      541 ataattaatc caaaacctaa catactcctt tgactagcct gcaccatggc ttttatagta
      601 aaaatacccc tatatgggct ccacctatga cttccaaaag cccatgtaga agccccaatt
      661 gcaggctcca tagtcctagc agcagtttta cttaaactgg ggggctacgg aataatgcga
      721 atttcaccaa ttctatacca aacccaaata ctatactacc catttattat tttagcccta
      781 tgaggaataa ttatgactag tttaatttgc ctacgacaac cagatttaaa atcactaatt
      841 gcctactcat ccgtcagcca tataggatta gtagttacag ctacaataat tcaaacccca
      901 gcaagcctca ctggagccat aatactaata gtagcacacg gaattacttc ttctatacta
      961 ttctgcttag ccaacataat gtatgaacga accaacacac gaacattaat aatnnnaata
     1021 caaggagtac aaaccactat cccactaata acctcatttt gacttatggc taacttaacc
     1081 aacatggcca tcccaccaac aattaacctc ttgggagagg ttataattat taccgcaaca
     1141 tttaactggg ccaatcccac cctcattctg ataggatccg cagcaacaat cacagcaatc
     1201 tactccatat ctatattttc agcaattcaa caaggaaaaa cacaaaaaga cacaatactt
     1261 cccccagcac aaacccgaga ataccttgta ctactacttc acattatccc aataacacta
     1321 ctaatagtta acccacaaac tatt
//
LOCUS       P593                    1344 bp    DNA     linear   VRT 19-OCT-2023
DEFINITION  NADH dehydrogenase subunit 4 (ND4) gene, partial cds.
ACCESSION   P593
VERSION
KEYWORDS    .
SOURCE      mitochondrion Bradypodion thamnobates
  ORGANISM  Bradypodion thamnobates
            Eukaryota; Metazoa; Chordata; Craniata; Vertebrata; Euteleostomi;
            Lepidosauria; Squamata; Bifurcata; Unidentata; Episquamata;
            Toxicofera; Iguania; Acrodonta; Chamaeleonidae; Bradypodion.
REFERENCE   1  (bases 1 to 1344)
  AUTHORS   Main,D.C., Taft,J.M., Geneva,A.J., Jansen van Vuuren,B. and
            Tolley,K.A.
  TITLE     More is not always better: the efficacy of single mitochondrial
            genes at reconciling the complete mitogenome phylogeny
  JOURNAL   unpublished
REFERENCE   2  (bases 1 to 1344)
  AUTHORS   Main,D.C., Taft,J.M., Geneva,A.J., Jansen van Vuuren,B. and
            Tolley,K.A.
  TITLE     Direct Submission
  JOURNAL   Submitted (19-OCT-2023) Zoology, University of Johannesburg, Cnr
            Kingsway and University Road Auckland Park, Johannesburg, Gauteng
            2195, South Africa
COMMENT     Bankit Comment: ALT EMAIL:201327040@student.uj.ac.za
            Bankit Comment: TAX: Yes, new species/combinations; SEE ATTACHMENT
            Bankit Comment: TOTAL # OF SEQS:44
            Bankit Comment: FeatPropSourceSeq:AMDSF219
            
            ##Assembly-Data-START##
            Assembly Method       :: Novoplasty v. 4.3.1
            Sequencing Technology :: Illumina
            ##Assembly-Data-END##
FEATURES             Location/Qualifiers
     source          1..1344
                     /organism="Bradypodion thamnobates"
                     /organelle="mitochondrion"
                     /mol_type="genomic DNA"
                     /isolation_source="Howick, KwaZulu-Natal"
                     /bio_material="P593"
                     /db_xref="taxon:230337"
                     /country="South Africa"
                     /note="Eukaryota; Metazoa; Chordata; Craniata; Vertebrata;
                     Euteleostomi;## Lepidosauria; Squamata; Bifurcata;
                     Unidentata; Episquamata;## Toxicofera; Iguania; Acrodonta;
                     Chamaeleonidae; Bradypodion"
     gene            <1..>1344
                     /gene="ND4"
     CDS             <1..>1344
                     /gene="ND4"
                     /EC_number="7.1.1.2"
                     /codon_start=1
                     /transl_table=2
                     /product="NADH-ubiquinone oxidoreductase chain 4"
                     /translation="MLKILVPTMMLIPMAATTKKTTLFPSFLTFSLILGTLSLQWLKI
                     PTTLSKYLNPYLMVDQTSAPLLVLSFWLLPITILASQNHLKHATHMQKRVFLMCLASL
                     QTFLTLALSSSNLILFFIMFEATLIPTMMIITRWGSQAERLTAGMYFMFYTLISSMPL
                     LIALLITNYQMSGSNMMLTCMINPKPNMLLWLACTMAFMVKMPLYGLHLWLPKAHVEA
                     PIAGSMVLAAVLLKLGGYGMMRISPILYQTQMLYYPFIILALWGMIMTSLICLRQPDL
                     KSLIAYSSVSHMGLVVTATMIQTPASLTGAMMLMVAHGITSSMLFCLANMMYERTNTR
                     TLMXXMQGVQTTIPLMTSFWLMANLTNMAIPPTINLLGEVMIITATFNWANPTLILMG
                     SAATITAIYSMSMFSAIQQGKTQKDTMLPPAQTREYLVLLLHIIPMTLLMVNPQTI"
BASE COUNT      466 a    355 c    148 g    372 t      3 others
ORIGIN      
        1 atgctaaaaa tccttgtccc caccataata ttaatcccaa tagccgccac caccaaaaaa
       61 accacattat tcccctcttt cctgaccttc tcactcattt taggaacact aagcttgcag
      121 tgacttaaaa ttccaacaac cctaagtaaa tatctaaatc cgtatttaat agttgaccaa
      181 acttccgccc ccttactagt actatcgttc tgactcctac ctattacaat tttagccagt
      241 caaaaccacc taaaacatgc aacacacata caaaaacgag tgtttcttat atgcctagct
      301 tcactacaga catttttaac cttagcacta tcatcctcta acctaatctt attttttatt
      361 atatttgaag ccaccctaat tccaacaata ataattatta cccgatgggg aagtcaagca
      421 gagcggctaa cagcaggaat atattttata ttttacaccc taattagctc aatgcctctc
      481 ttaatcgccc ttctaattac caactatcaa ataagtggct caaacataat attaacatgc
      541 ataattaatc caaaacctaa catactcctt tgactagcct gcaccatggc ttttatagta
      601 aaaatacccc tatatgggct ccacctatga cttccaaaag cccatgtaga agccccaatt
      661 gcaggctcca tagtcctagc agcagtttta cttaaactgg ggggctacgg aataatgcga
      721 atttcaccaa ttctatacca aacccaaata ctatactacc catttattat tttagcccta
      781 tgaggaataa ttatgactag tttaatttgc ctacgacaac cagatttaaa atcactaatt
      841 gcctactcat ccgtcagcca tataggatta gtagttacag ctacaataat tcaaacccca
      901 gcaagcctca ctggagccat aatactaata gtagcacacg gaattacttc ttctatacta
      961 ttctgcttag ccaacataat gtatgaacga accaacacac gaacattaat aatnnnaata
     1021 caaggagtac aaaccactat cccactaata acctcatttt gacttatggc taacttaacc
     1081 aacatggcca tcccaccaac aattaacctc ttgggagagg ttataattat taccgcaaca
     1141 tttaactggg ccaatcccac cctcattctg ataggatccg cagcaacaat cacagcaatc
     1201 tactccatat ctatattttc agcaattcaa caaggaaaaa cacaaaaaga cacaatactt
     1261 cccccagcac aaacccgaga ataccttgta ctactacttc acattatccc aataacacta
     1321 ctaatagtta acccacaaac tatt
//
LOCUS       P625                    1344 bp    DNA     linear   VRT 19-OCT-2023
DEFINITION  NADH dehydrogenase subunit 4 (ND4) gene, partial cds.
ACCESSION   P625
VERSION
KEYWORDS    .
SOURCE      mitochondrion Bradypodion melanocephalum
  ORGANISM  Bradypodion melanocephalum
            Eukaryota; Metazoa; Chordata; Craniata; Vertebrata; Euteleostomi;
            Lepidosauria; Squamata; Bifurcata; Unidentata; Episquamata;
            Toxicofera; Iguania; Acrodonta; Chamaeleonidae; Bradypodion.
REFERENCE   1  (bases 1 to 1344)
  AUTHORS   Main,D.C., Taft,J.M., Geneva,A.J., Jansen van Vuuren,B. and
            Tolley,K.A.
  TITLE     More is not always better: the efficacy of single mitochondrial
            genes at reconciling the complete mitogenome phylogeny
  JOURNAL   unpublished
REFERENCE   2  (bases 1 to 1344)
  AUTHORS   Main,D.C., Taft,J.M., Geneva,A.J., Jansen van Vuuren,B. and
            Tolley,K.A.
  TITLE     Direct Submission
  JOURNAL   Submitted (19-OCT-2023) Zoology, University of Johannesburg, Cnr
            Kingsway and University Road Auckland Park, Johannesburg, Gauteng
            2195, South Africa
COMMENT     Bankit Comment: ALT EMAIL:201327040@student.uj.ac.za
            Bankit Comment: TAX: Yes, new species/combinations; SEE ATTACHMENT
            Bankit Comment: TOTAL # OF SEQS:44
            Bankit Comment: FeatPropSourceSeq:AMDSF219
            
            ##Assembly-Data-START##
            Assembly Method       :: Novoplasty v. 4.3.1
            Sequencing Technology :: Illumina
            ##Assembly-Data-END##
FEATURES             Location/Qualifiers
     source          1..1344
                     /organism="Bradypodion melanocephalum"
                     /organelle="mitochondrion"
                     /mol_type="genomic DNA"
                     /isolation_source="Roosfontein Nature Reserve,
                     KwaZulu-Natal"
                     /bio_material="P625"
                     /db_xref="taxon:230339"
                     /country="South Africa"
                     /note="Eukaryota; Metazoa; Chordata; Craniata; Vertebrata;
                     Euteleostomi;## Lepidosauria; Squamata; Bifurcata;
                     Unidentata; Episquamata;## Toxicofera; Iguania; Acrodonta;
                     Chamaeleonidae; Bradypodion"
     gene            <1..>1344
                     /gene="ND4"
     CDS             <1..>1344
                     /gene="ND4"
                     /EC_number="7.1.1.2"
                     /codon_start=1
                     /transl_table=2
                     /product="NADH-ubiquinone oxidoreductase chain 4"
                     /translation="MLKILVPTMMLVPMAATTKKTTLFPSFLTFSLILGTLSLQWLKI
                     PTTLSKYLNPYLMVDQTSAPLLVLSFWLLPITILASQNHLKHATHMQKRVFLMCLASL
                     QTFLTLALSSSNLILFFIMFEATLIPTMMIITRWGSQAERLTAGMYFMFYTLISSMPL
                     LIALLITDHQMSGSNMMLTCMINPKPNMLLWLACTMAFMVKMPLYGLHLWLPKAHVEA
                     PIAGSMVLAAVLLKLGGYGMMRISPILYQTQMLYYPFIILALWGMIMTSLICLRQPDL
                     KSLIAYSSVSHMGLVVTATMIQTPASLTGAMMLMVAHGITSSMLFCLANMMYERTNTR
                     TLMXXMQGVQTTIPLMTSFWLMANLTNMAIPPTINLLGEVMIITATFNWANPTLILMG
                     SAATITAIYSMSMFSAIQQGKTQKDTMLPPAQTREYLVLLLHIIPMTLLMVNPQTI"
BASE COUNT      463 a    353 c    151 g    374 t      3 others
ORIGIN      
        1 atgctaaaaa tccttgtccc caccataata ttagtcccaa tagccgccac caccaaaaaa
       61 accacattat tcccctcttt cctgaccttc tcactcattt taggaacact aagcttgcag
      121 tgacttaaaa ttccaacaac cctgagtaaa tatctaaatc cgtatttaat agttgaccaa
      181 acttccgccc ccttactagt actatcgttc tgactcctac caattacaat tttagctagt
      241 caaaaccacc taaaacatgc aacacatata caaaaacgag tgtttcttat atgcctagct
      301 tcactacaga catttttaac cttagcacta tcatcctcta acctaatctt attttttatt
      361 atatttgaag ccaccctaat tccaacaata ataatcatta cccgatgggg aagtcaagca
      421 gagcggctaa cagcaggaat atattttata ttctataccc taattagctc aatgcctctc
      481 ttaattgccc ttctaattac cgaccatcaa ataagtggct caaacataat attaacatgc
      541 ataattaatc caaaacctaa catactcctt tgactagcct gcaccatggc ttttatagta
      601 aaaatacccc tatatgggct ccacctatga cttccaaaag cccatgtaga agccccaatt
      661 gcaggctcca tagtcctagc agcagtttta cttaaactgg ggggctacgg aataatgcga
      721 atttcaccca ttctatacca aacccaaatg ctatactacc catttattat tttagcccta
      781 tggggaataa ttatgactag tttaatttgc ctacgacaac cagatttaaa atcactaatt
      841 gcctactcat ccgtcagcca tataggatta gtagttacag ctacaataat tcaaacccca
      901 gcaagcctca ctggagccat aatactaata gtagcacacg gaattacttc ttctatacta
      961 ttctgtttag ccaacataat gtatgaacga accaacacac gaacattaat aatnnnaata
     1021 caaggggtac aaaccactat cccactaata acctcatttt gacttatggc taacttaacc
     1081 aacatggcca tcccaccaac aattaacctc ttaggagaag ttataattat taccgcaaca
     1141 tttaactggg ccaatcccac cctcattcta ataggatccg cagcaacaat cacagcaatc
     1201 tattccatat ctatattttc agcaattcaa caaggaaaaa cacaaaaaga cacaatactc
     1261 cccccagcac aaacccgaga ataccttgta ctactacttc atattatccc aataacacta
     1321 ctaatagtta acccacaaac tatt
//
LOCUS       P657                    1344 bp    DNA     linear   VRT 19-OCT-2023
DEFINITION  NADH dehydrogenase subunit 4 (ND4) gene, partial cds.
ACCESSION   P657
VERSION
KEYWORDS    .
SOURCE      mitochondrion Bradypodion melanocephalum
  ORGANISM  Bradypodion melanocephalum
            Eukaryota; Metazoa; Chordata; Craniata; Vertebrata; Euteleostomi;
            Lepidosauria; Squamata; Bifurcata; Unidentata; Episquamata;
            Toxicofera; Iguania; Acrodonta; Chamaeleonidae; Bradypodion.
REFERENCE   1  (bases 1 to 1344)
  AUTHORS   Main,D.C., Taft,J.M., Geneva,A.J., Jansen van Vuuren,B. and
            Tolley,K.A.
  TITLE     More is not always better: the efficacy of single mitochondrial
            genes at reconciling the complete mitogenome phylogeny
  JOURNAL   unpublished
REFERENCE   2  (bases 1 to 1344)
  AUTHORS   Main,D.C., Taft,J.M., Geneva,A.J., Jansen van Vuuren,B. and
            Tolley,K.A.
  TITLE     Direct Submission
  JOURNAL   Submitted (19-OCT-2023) Zoology, University of Johannesburg, Cnr
            Kingsway and University Road Auckland Park, Johannesburg, Gauteng
            2195, South Africa
COMMENT     Bankit Comment: ALT EMAIL:201327040@student.uj.ac.za
            Bankit Comment: TAX: Yes, new species/combinations; SEE ATTACHMENT
            Bankit Comment: TOTAL # OF SEQS:44
            Bankit Comment: FeatPropSourceSeq:AMDSF219
            
            ##Assembly-Data-START##
            Assembly Method       :: Novoplasty v. 4.3.1
            Sequencing Technology :: Illumina
            ##Assembly-Data-END##
FEATURES             Location/Qualifiers
     source          1..1344
                     /organism="Bradypodion melanocephalum"
                     /organelle="mitochondrion"
                     /mol_type="genomic DNA"
                     /isolation_source="Roosfontein Nature Reserve,
                     KwaZulu-Natal"
                     /bio_material="P657"
                     /db_xref="taxon:230339"
                     /country="South Africa"
                     /note="Eukaryota; Metazoa; Chordata; Craniata; Vertebrata;
                     Euteleostomi;## Lepidosauria; Squamata; Bifurcata;
                     Unidentata; Episquamata;## Toxicofera; Iguania; Acrodonta;
                     Chamaeleonidae; Bradypodion"
     gene            <1..>1344
                     /gene="ND4"
     CDS             <1..>1344
                     /gene="ND4"
                     /EC_number="7.1.1.2"
                     /codon_start=1
                     /transl_table=2
                     /product="NADH-ubiquinone oxidoreductase chain 4"
                     /translation="MLKILVPTMMLVPMAATTKKTTLFPSFLTFSLILGTLSLQWLKI
                     PTTLSKYLNPYLMVDQTSAPLLVLSFWLLPITILASQNHLKHATHMQKRVFLMCLASL
                     QTFLTLALSSSNLILFFIMFEATLIPTMMIITRWGSQAERLTAGMYFMFYTLISSMPL
                     LIALLITDHQMSGSNMMLTCMINPKPNMLLWLACTMAFMVKMPLYGLHLWLPKAHVEA
                     PIAGSMVLAAVLLKLGGYGMMRISPILYQTQMLYYPFIILALWGMIMTSLICLRQPDL
                     KSLIAYSSVSHMGLVVTATMIQTPASLTGAMMLMVAHGITSSMLFCLANMMYERTNTR
                     TLMXXMQGVQTTIPLMTSFWLMANLTNMAIPPTINLLGEVMIITATFNWANPTLILMG
                     SAATITAIYSMSMFSAIQQGKTQKDTMLPPAQTREYLVLLLHIIPMTLLMVNPQTI"
BASE COUNT      463 a    353 c    151 g    374 t      3 others
ORIGIN      
        1 atgctaaaaa tccttgtccc caccataata ttagtcccaa tagccgccac caccaaaaaa
       61 accacattat tcccctcttt cctgaccttc tcactcattt taggaacact aagcttgcag
      121 tgacttaaaa ttccaacaac cctgagtaaa tatctaaatc cgtatttaat agttgaccaa
      181 acttccgccc ccttactagt actatcgttc tgactcctac caattacaat tttagctagt
      241 caaaaccacc taaaacatgc aacacatata caaaaacgag tgtttcttat atgcctagct
      301 tcactacaga catttttaac cttagcacta tcatcctcta acctaatctt attttttatt
      361 atatttgaag ccaccctaat tccaacaata ataatcatta cccgatgggg aagtcaagca
      421 gagcggctaa cagcaggaat atattttata ttctataccc taattagctc aatgcctctc
      481 ttaattgccc ttctaattac cgaccatcaa ataagtggct caaacataat attaacatgc
      541 ataattaatc caaaacctaa catactcctt tgactagcct gcaccatggc ttttatagta
      601 aaaatacccc tatatgggct ccacctatga cttccaaaag cccatgtaga agccccaatt
      661 gcaggctcca tagtcctagc agcagtttta cttaaactgg ggggctacgg aataatgcga
      721 atttcaccca ttctatacca aacccaaatg ctatactacc catttattat tttagcccta
      781 tggggaataa ttatgactag tttaatttgc ctacgacaac cagatttaaa atcactaatt
      841 gcctactcat ccgtcagcca tataggatta gtagttacag ctacaataat tcaaacccca
      901 gcaagcctca ctggagccat aatactaata gtagcacacg gaattacttc ttctatacta
      961 ttctgtttag ccaacataat gtatgaacga accaacacac gaacattaat aatnnnaata
     1021 caaggggtac aaaccactat cccactaata acctcatttt gacttatggc taacttaacc
     1081 aacatggcca tcccaccaac aattaacctc ttaggagaag ttataattat taccgcaaca
     1141 tttaactggg ccaatcccac cctcattcta ataggatccg cagcaacaat cacagcaatc
     1201 tattccatat ctatattttc agcaattcaa caaggaaaaa cacaaaaaga cacaatactc
     1261 cccccagcac aaacccgaga ataccttgta ctactacttc atattatccc aataacacta
     1321 ctaatagtta acccacaaac tatt
//
LOCUS       P684                    1344 bp    DNA     linear   VRT 19-OCT-2023
DEFINITION  NADH dehydrogenase subunit 4 (ND4) gene, partial cds.
ACCESSION   P684
VERSION
KEYWORDS    .
SOURCE      mitochondrion Bradypodion melanocephalum
  ORGANISM  Bradypodion melanocephalum
            Eukaryota; Metazoa; Chordata; Craniata; Vertebrata; Euteleostomi;
            Lepidosauria; Squamata; Bifurcata; Unidentata; Episquamata;
            Toxicofera; Iguania; Acrodonta; Chamaeleonidae; Bradypodion.
REFERENCE   1  (bases 1 to 1344)
  AUTHORS   Main,D.C., Taft,J.M., Geneva,A.J., Jansen van Vuuren,B. and
            Tolley,K.A.
  TITLE     More is not always better: the efficacy of single mitochondrial
            genes at reconciling the complete mitogenome phylogeny
  JOURNAL   unpublished
REFERENCE   2  (bases 1 to 1344)
  AUTHORS   Main,D.C., Taft,J.M., Geneva,A.J., Jansen van Vuuren,B. and
            Tolley,K.A.
  TITLE     Direct Submission
  JOURNAL   Submitted (19-OCT-2023) Zoology, University of Johannesburg, Cnr
            Kingsway and University Road Auckland Park, Johannesburg, Gauteng
            2195, South Africa
COMMENT     Bankit Comment: ALT EMAIL:201327040@student.uj.ac.za
            Bankit Comment: TAX: Yes, new species/combinations; SEE ATTACHMENT
            Bankit Comment: TOTAL # OF SEQS:44
            Bankit Comment: FeatPropSourceSeq:AMDSF219
            
            ##Assembly-Data-START##
            Assembly Method       :: Novoplasty v. 4.3.1
            Sequencing Technology :: Illumina
            ##Assembly-Data-END##
FEATURES             Location/Qualifiers
     source          1..1344
                     /organism="Bradypodion melanocephalum"
                     /organelle="mitochondrion"
                     /mol_type="genomic DNA"
                     /isolation_source="Westville, KwaZulu-Natal"
                     /bio_material="P684"
                     /db_xref="taxon:230339"
                     /country="South Africa"
                     /note="Eukaryota; Metazoa; Chordata; Craniata; Vertebrata;
                     Euteleostomi;## Lepidosauria; Squamata; Bifurcata;
                     Unidentata; Episquamata;## Toxicofera; Iguania; Acrodonta;
                     Chamaeleonidae; Bradypodion"
     gene            <1..>1344
                     /gene="ND4"
     CDS             <1..>1344
                     /gene="ND4"
                     /EC_number="7.1.1.2"
                     /codon_start=1
                     /transl_table=2
                     /product="NADH-ubiquinone oxidoreductase chain 4"
                     /translation="MLKILVPTMMLVPMAATTKKTTLFPSFLTFSLILGTLSLQWLKI
                     PTTLSKYLNPYLMVDQTSAPLLVLSFWLLPITILASQNHLKHATHMQKRVFLMCLASL
                     QTFLTLALSSSNLILFFIMFEATLIPTMMIITRWGSQAERLTAGMYFMFYTLISSMPL
                     LIALLITNHQMSGSNMMLTCMINPKPNMLLWLACTMAFMVKMPLYGLHLWLPKAHVEA
                     PIAGSMVLAAVLLKLGGYGMMRISPILYQTQMLYYPFIILALWGMIMTSLICLRQPDL
                     KSLIAYSSVSHMGLVVTATMIQTPASLTGAMMLMVAHGITSSMLFCLANMMYERTNTR
                     TLMXXMQGVQTTIPLMTSFWLMANLTNMAIPPTINLLGEVMIITATFNWANPTLILMG
                     SAATITAIYSMSMFSAIQQGKTQKDTMLPPAQTREYLVLLLHIIPMTLLMVNPQTI"
BASE COUNT      465 a    352 c    150 g    373 t      4 others
ORIGIN      
        1 atgctaaaaa tccttgtccc caccataata ttagtcccaa tagccgccac caccaaaaaa
       61 accacattat tcccctcttt cctgaccttc tcactcattt taggaacact aagcttgcag
      121 tgacttaaaa ttccaacaac cctgagtaaa tatctaaatc cgtatttaat agttgaccaa
      181 acttccgccc ccttactagt actatcgttc tgactcctac caattacaat tttagctagt
      241 caaaaccacc taaaacatgc aacacatata caaaaacgag tgtttcttat atgcctagct
      301 tcactacaga catttttaac cttagcacta tcatcctcta acctaatcct attttttatt
      361 atatttgaag ccaccctaat tccaacaata ataatcatta cccgatgggg aagtcaagca
      421 gagcggctaa cagcaggaat atattttata ttctataccc taattagctc aatgcctctc
      481 ttaattgccc ttctaattac caaccatcaa ataagtggct caaacataat attaacatgc
      541 ataattaatc caaaacctaa catactcctt tgactagcct gcaccatggc ttttatagta
      601 aaaatacccc tatatgggct ccacctatga cttccaaaag cccatgtaga agccccaatt
      661 gcaggctcca tagtcctagc agcagtttta cttaaactgg ggggctacgg aataatgcga
      721 atttcaccaa ttctatacca aacccaaatg ctatactacc catttattat tttagcccta
      781 tggggaataa ttatgactag tttaatttgc ctacgacaac cagatttaaa atcactaatt
      841 gcctactcat ccgtyagcca tataggatta gtagttacag ctacaataat tcaaacccca
      901 gcaagcctca ctggagccat aatactaata gtagcacacg gaattacttc ttctatacta
      961 ttctgtttag ccaacataat gtatgaacga accaacacac gaacattaat aatnnnaata
     1021 caaggggtac aaaccactat cccactaata acctcatttt gacttatggc taacttaacc
     1081 aacatggcca tcccaccaac aattaacctc ttaggagaag ttataattat taccgcaaca
     1141 tttaactggg ccaatcccac cctcattcta ataggatccg cagcaacaat cacagcaatc
     1201 tattccatat ctatattttc agcaattcaa caaggaaaaa cacaaaaaga cacaatactc
     1261 cccccagcac aaacccgaga ataccttgta ctactacttc atattatccc aataacacta
     1321 ctaatagtta acccacaaac tatt
//
LOCUS       P783                    1344 bp    DNA     linear   VRT 19-OCT-2023
DEFINITION  NADH dehydrogenase subunit 4 (ND4) gene, partial cds.
ACCESSION   P783
VERSION
KEYWORDS    .
SOURCE      mitochondrion Bradypodion damaranum
  ORGANISM  Bradypodion damaranum
            Eukaryota; Metazoa; Chordata; Craniata; Vertebrata; Euteleostomi;
            Lepidosauria; Squamata; Bifurcata; Unidentata; Episquamata;
            Toxicofera; Iguania; Acrodonta; Chamaeleonidae; Bradypodion.
REFERENCE   1  (bases 1 to 1344)
  AUTHORS   Main,D.C., Taft,J.M., Geneva,A.J., Jansen van Vuuren,B. and
            Tolley,K.A.
  TITLE     More is not always better: the efficacy of single mitochondrial
            genes at reconciling the complete mitogenome phylogeny
  JOURNAL   unpublished
REFERENCE   2  (bases 1 to 1344)
  AUTHORS   Main,D.C., Taft,J.M., Geneva,A.J., Jansen van Vuuren,B. and
            Tolley,K.A.
  TITLE     Direct Submission
  JOURNAL   Submitted (19-OCT-2023) Zoology, University of Johannesburg, Cnr
            Kingsway and University Road Auckland Park, Johannesburg, Gauteng
            2195, South Africa
COMMENT     Bankit Comment: ALT EMAIL:201327040@student.uj.ac.za
            Bankit Comment: TAX: Yes, new species/combinations; SEE ATTACHMENT
            Bankit Comment: TOTAL # OF SEQS:44
            Bankit Comment: FeatPropSourceSeq:AMDSF219
            
            ##Assembly-Data-START##
            Assembly Method       :: Novoplasty v. 4.3.1
            Sequencing Technology :: Illumina
            ##Assembly-Data-END##
FEATURES             Location/Qualifiers
     source          1..1344
                     /organism="Bradypodion damaranum"
                     /organelle="mitochondrion"
                     /mol_type="genomic DNA"
                     /isolation_source="George, Western Cape"
                     /bio_material="P783"
                     /db_xref="taxon:230334"
                     /country="South Africa"
                     /note="Eukaryota; Metazoa; Chordata; Craniata; Vertebrata;
                     Euteleostomi;## Lepidosauria; Squamata; Bifurcata;
                     Unidentata; Episquamata;## Toxicofera; Iguania; Acrodonta;
                     Chamaeleonidae; Bradypodion"
     gene            <1..>1344
                     /gene="ND4"
     CDS             <1..>1344
                     /gene="ND4"
                     /EC_number="7.1.1.2"
                     /codon_start=1
                     /transl_table=2
                     /product="NADH-ubiquinone oxidoreductase chain 4"
                     /translation="MLKILIPTTMLIPMAAAIKKNMLFPSFLTFSLILGTLSLQWLKI
                     PTTLNKYLNPYLMVDQISAPLLALSYWLLPIAVLASQNHLKYATQMQKRVFLMCLASL
                     QTFLTLALSSSNLILFFIMFEATLIPTMMIITRWGSQAERLTAGMYFMFYTLISSMPL
                     LIALLISNHQMSGSNMMLTCLVNPKPNMLLWLACTMAFMVKMPLYGLHLWLPKAHVEA
                     PIAGSMVLAAVLLKLGGYGMMRMSPILYQTQMLHYPFIILALWGMIMTSLICLRQPDL
                     KSLIAYSSVSHMGLVVTATMIQTPASLTGAMMLMVAHGITSSMLFCLANMMYERTNTR
                     TLMXXMQGVQTTIPLMASFWLLANLTNMAIPPTINLFGEITIITATFNWANPTLILMG
                     SAATITAIYSMFMFSAIQQGKMQKDAMLTPAQTREYLVLMLHIIPMALLMVNPQTI"
BASE COUNT      472 a    347 c    145 g    377 t      3 others
ORIGIN      
        1 atgctaaaaa tccttatccc caccaccata ttaatcccaa tagccgccgc catcaaaaaa
       61 aacatactat ttccctcttt cctaaccttt tcactcattt taggaacatt aagcctacaa
      121 tgacttaaaa ttccaacaac cctaaataaa tatcttaatc catatttaat agttgaccag
      181 atttccgccc ccctactagc actatcatat tgactcctgc caattgcagt tttagccagc
      241 caaaatcacc tgaaatatgc aacacaaata caaaaacgag tatttctcat atgcctagct
      301 tcactacaga catttttaac cttagcatta tcatcctcta atctaatcct tttttttatt
      361 atattcgagg ccaccttaat tccaacaata ataattatca cccgatgagg aagtcaagca
      421 gagcggctaa cagcaggaat atactttata ttttataccc taattagctc aataccactc
      481 ttaattgcac ttctaatctc taatcatcaa ataagtggtt caaacataat attaacatgc
      541 ttagttaacc cgaaacccaa catactactc tgactagcct gcactatagc ctttatggta
      601 aaaataccct tatacggact tcacctctga cttccaaaag cccatgtaga agccccaatc
      661 gcaggctcca tagtcctagc ggcagtctta cttaaactag gaggctacgg aataatgcga
      721 atatcaccaa ttttatatca aacccaaatg ctacactacc catttattat tttggcccta
      781 tgaggaataa ttataaccag cttaatttgt ctacgacaac cagatttaaa atcactaatc
      841 gcctattctt cagttagcca cataggacta gtagtcacag ctacaataat tcaaacccca
      901 gcaagcctca ccggagccat aatattaata gtagcacacg gaatcacttc ttccatacta
      961 ttctgtttag ccaacataat atacgagcga accaacacac gaacattaat aatnnnaata
     1021 caaggagtac aaaccactat tccattaata gcctcatttt gactcctggc caacctaact
     1081 aacatagcca tcccaccaac aattaacctc tttggagaaa ttacaattat taccgcaaca
     1141 tttaactgag ctaatcctac cctcattctg ataggatccg cagcaacaat cacagcaatc
     1201 tattccatat ttatattttc agcaattcaa caaggaaaga tacaaaaaga tgcaatacta
     1261 accccagcac aaacccgaga ataccttgta ctaatacttc acattattcc aatagcatta
     1321 ttaatagtta acccacaaac tatt
//
LOCUS       P822                    1344 bp    DNA     linear   VRT 19-OCT-2023
DEFINITION  NADH dehydrogenase subunit 4 (ND4) gene, partial cds.
ACCESSION   P822
VERSION
KEYWORDS    .
SOURCE      mitochondrion Bradypodion damaranum
  ORGANISM  Bradypodion damaranum
            Eukaryota; Metazoa; Chordata; Craniata; Vertebrata; Euteleostomi;
            Lepidosauria; Squamata; Bifurcata; Unidentata; Episquamata;
            Toxicofera; Iguania; Acrodonta; Chamaeleonidae; Bradypodion.
REFERENCE   1  (bases 1 to 1344)
  AUTHORS   Main,D.C., Taft,J.M., Geneva,A.J., Jansen van Vuuren,B. and
            Tolley,K.A.
  TITLE     More is not always better: the efficacy of single mitochondrial
            genes at reconciling the complete mitogenome phylogeny
  JOURNAL   unpublished
REFERENCE   2  (bases 1 to 1344)
  AUTHORS   Main,D.C., Taft,J.M., Geneva,A.J., Jansen van Vuuren,B. and
            Tolley,K.A.
  TITLE     Direct Submission
  JOURNAL   Submitted (19-OCT-2023) Zoology, University of Johannesburg, Cnr
            Kingsway and University Road Auckland Park, Johannesburg, Gauteng
            2195, South Africa
COMMENT     Bankit Comment: ALT EMAIL:201327040@student.uj.ac.za
            Bankit Comment: TAX: Yes, new species/combinations; SEE ATTACHMENT
            Bankit Comment: TOTAL # OF SEQS:44
            Bankit Comment: FeatPropSourceSeq:AMDSF219
            
            ##Assembly-Data-START##
            Assembly Method       :: Novoplasty v. 4.3.1
            Sequencing Technology :: Illumina
            ##Assembly-Data-END##
FEATURES             Location/Qualifiers
     source          1..1344
                     /organism="Bradypodion damaranum"
                     /organelle="mitochondrion"
                     /mol_type="genomic DNA"
                     /isolation_source="Idile Forest, Western Cape"
                     /bio_material="P822"
                     /db_xref="taxon:230334"
                     /country="South Africa"
                     /note="Eukaryota; Metazoa; Chordata; Craniata; Vertebrata;
                     Euteleostomi;## Lepidosauria; Squamata; Bifurcata;
                     Unidentata; Episquamata;## Toxicofera; Iguania; Acrodonta;
                     Chamaeleonidae; Bradypodion"
     gene            <1..>1344
                     /gene="ND4"
     CDS             <1..>1344
                     /gene="ND4"
                     /EC_number="7.1.1.2"
                     /codon_start=1
                     /transl_table=2
                     /product="NADH-ubiquinone oxidoreductase chain 4"
                     /translation="MLKILIPTTMLIPMAAAIKKNMLFPSFLTFSLILGTLSLQWLKI
                     PTTLNKYLNPYLMVDQISAPLLALSYWLLPIAVLASQNHLKYATQMQKRVFLMCLASL
                     QTFLTLALSSSNLILFFIMFEATLIPTMMIITRWGSQAERLTAGMYFMFYTLISSMPL
                     LIALLISNHQMSGSNMMLTCLVNPKPNMLLWLACTMAFMVKMPLYGLHLWLPKAHVEA
                     PIAGSMVLAAVLLKLGGYGMMRMSPILYQTQMLHYPFIILALWGMIMTSLICLRQPDL
                     KSLIAYSSVSHMGLVVTATMIQTPASLTGAMMLMVAHGITSSMLFCLANMMYERTNTR
                     TLMXXMQGVQTTIPLMASFWLLANLTNMAIPPTINLFGEITIITATFNWANPTLILMG
                     SAATITAIYSMFMFSAIQQGKMQKDAMLAPAQTREYLVLMLHIIPMALLMVNPQTI"
BASE COUNT      470 a    346 c    148 g    377 t      3 others
ORIGIN      
        1 atgctaaaaa tccttatccc caccaccata ttaatcccaa tagccgccgc catcaaaaaa
       61 aacatactat ttccctcttt cctaaccttt tcactcattt taggaacatt aagcctacaa
      121 tgacttaaaa ttccaacaac cctaaataaa tatcttaatc cgtatttaat agttgaccag
      181 atttccgccc ccctactagc actatcatat tgactcctgc caattgcagt tttagccagc
      241 caaaatcacc tgaaatatgc aacacaaata caaaaacgag tatttctcat atgcctagct
      301 tcactacaga catttttaac cttagcatta tcatcctcta atctaatcct tttttttatt
      361 atattcgagg ccaccttaat tccaacaata ataattatca cccgatgagg aagtcaagca
      421 gagcggctaa cagcaggaat gtactttata ttttataccc taattagctc aataccactc
      481 ttaattgcac ttctaatctc taatcatcaa ataagtggtt caaacataat attaacatgc
      541 ttagttaacc cgaaacccaa catactactc tgactagcct gcactatagc ctttatggta
      601 aaaataccct tatacggact tcacctctga cttccaaaag cccatgtaga agccccaatc
      661 gcaggctcca tagtcctagc ggcagtctta cttaaactag gaggctacgg aataatgcga
      721 atatcaccaa ttttatatca aacccaaatg ctacactacc catttattat tttggcccta
      781 tgaggaataa ttataaccag cttaatttgt ctacgacaac cagatttaaa atcactaatc
      841 gcctattctt cagttagcca cataggacta gtagtcacag ctacaataat tcaaacccca
      901 gcaagcctca ccggagccat aatattaata gtagcacacg gaatcacttc ttccatacta
      961 ttctgtttag ccaacataat atacgagcga accaacacac gaacattaat aatnnnaata
     1021 caaggagtac aaaccactat tccattaata gcctcatttt gactcctggc caacctaact
     1081 aacatagcca tcccaccaac aattaacctc tttggagaaa ttacaattat taccgcaaca
     1141 tttaactgag ctaatcctac cctcattctg ataggatccg cagcaacaat cacagcaatc
     1201 tattcaatat ttatattttc agcaattcaa caaggaaaga tacaaaaaga tgcaatacta
     1261 gccccagcac aaacccgaga ataccttgta ctaatacttc acattattcc aatagcatta
     1321 ttaatagtta acccacaaac tatt
//
LOCUS       P824                    1344 bp    DNA     linear   VRT 19-OCT-2023
DEFINITION  NADH dehydrogenase subunit 4 (ND4) gene, partial cds.
ACCESSION   P824
VERSION
KEYWORDS    .
SOURCE      mitochondrion Bradypodion damaranum
  ORGANISM  Bradypodion damaranum
            Eukaryota; Metazoa; Chordata; Craniata; Vertebrata; Euteleostomi;
            Lepidosauria; Squamata; Bifurcata; Unidentata; Episquamata;
            Toxicofera; Iguania; Acrodonta; Chamaeleonidae; Bradypodion.
REFERENCE   1  (bases 1 to 1344)
  AUTHORS   Main,D.C., Taft,J.M., Geneva,A.J., Jansen van Vuuren,B. and
            Tolley,K.A.
  TITLE     More is not always better: the efficacy of single mitochondrial
            genes at reconciling the complete mitogenome phylogeny
  JOURNAL   unpublished
REFERENCE   2  (bases 1 to 1344)
  AUTHORS   Main,D.C., Taft,J.M., Geneva,A.J., Jansen van Vuuren,B. and
            Tolley,K.A.
  TITLE     Direct Submission
  JOURNAL   Submitted (19-OCT-2023) Zoology, University of Johannesburg, Cnr
            Kingsway and University Road Auckland Park, Johannesburg, Gauteng
            2195, South Africa
COMMENT     Bankit Comment: ALT EMAIL:201327040@student.uj.ac.za
            Bankit Comment: TAX: Yes, new species/combinations; SEE ATTACHMENT
            Bankit Comment: TOTAL # OF SEQS:44
            Bankit Comment: FeatPropSourceSeq:AMDSF219
            
            ##Assembly-Data-START##
            Assembly Method       :: Novoplasty v. 4.3.1
            Sequencing Technology :: Illumina
            ##Assembly-Data-END##
FEATURES             Location/Qualifiers
     source          1..1344
                     /organism="Bradypodion damaranum"
                     /organelle="mitochondrion"
                     /mol_type="genomic DNA"
                     /isolation_source="Idile Forest, Western Cape"
                     /bio_material="P824"
                     /db_xref="taxon:230334"
                     /country="South Africa"
                     /note="Eukaryota; Metazoa; Chordata; Craniata; Vertebrata;
                     Euteleostomi;## Lepidosauria; Squamata; Bifurcata;
                     Unidentata; Episquamata;## Toxicofera; Iguania; Acrodonta;
                     Chamaeleonidae; Bradypodion"
     gene            <1..>1344
                     /gene="ND4"
     CDS             <1..>1344
                     /gene="ND4"
                     /EC_number="7.1.1.2"
                     /codon_start=1
                     /transl_table=2
                     /product="NADH-ubiquinone oxidoreductase chain 4"
                     /translation="MLKILIPTTMLIPMAAAIKKNMLFPSFLTFSLILGTLSLQWLKI
                     PTTLNKYLNPYLMVDQISAPLLALSYWLLPIAVLASQNHLKYATQMQKRVFLMCLASL
                     QTFLTLALSSSNLILFFIMFEATLIPTMMIITRWGSQAERLTAGMYFMFYTLISSMPL
                     LIALLISNHQMSGSNMMLTCLVNPKPNMLLWLACTMAFMVKMPLYGLHLWLPKAHVEA
                     PIAGSMVLAAVLLKLGGYGMMRMSPILYQTQMLHYPFIILALWGMIMTSLICLRQPDL
                     KSLIAYSSVSHMGLVVTATMIQTPASLTGAMMLMVAHGITSSMLFCLANMMYERTNTR
                     TLMXXMQGVQTTIPLMASFWLLANLTNMAIPPTINLFGEITIITATFNWANPTLILMG
                     SAATITAIYSMFMFSAIQQGKMQKDAMLAPAQTREYLVLMLHIIPMALLMVNPQTI"
BASE COUNT      470 a    346 c    148 g    377 t      3 others
ORIGIN      
        1 atgctaaaaa tccttatccc caccaccata ttaatcccaa tagccgccgc catcaaaaaa
       61 aacatactat ttccctcttt cctaaccttt tcactcattt taggaacatt aagcctacaa
      121 tgacttaaaa ttccaacaac cctaaataaa tatcttaatc cgtatttaat agttgaccag
      181 atttccgccc ccctactagc actatcatat tgactcctgc caattgcagt tttagccagc
      241 caaaatcacc tgaaatatgc aacacaaata caaaaacgag tatttctcat atgcctagct
      301 tcactacaga catttttaac cttagcatta tcatcctcta atctaatcct tttttttatt
      361 atattcgagg ccaccttaat tccaacaata ataattatca cccgatgagg aagtcaagca
      421 gagcggctaa cagcaggaat gtactttata ttttataccc taattagctc aataccactc
      481 ttaattgcac ttctaatctc taatcatcaa ataagtggtt caaacataat attaacatgc
      541 ttagttaacc cgaaacccaa catactactc tgactagcct gcactatagc ctttatggta
      601 aaaataccct tatacggact tcacctctga cttccaaaag cccatgtaga agccccaatc
      661 gcaggctcca tagtcctagc ggcagtctta cttaaactag gaggctacgg aataatgcga
      721 atatcaccaa ttttatatca aacccaaatg ctacactacc catttattat tttggcccta
      781 tgaggaataa ttataaccag cttaatttgt ctacgacaac cagatttaaa atcactaatc
      841 gcctattctt cagttagcca cataggacta gtagtcacag ctacaataat tcaaacccca
      901 gcaagcctca ccggagccat aatattaata gtagcacacg gaatcacttc ttccatacta
      961 ttctgtttag ccaacataat atacgagcga accaacacac gaacattaat aatnnnaata
     1021 caaggagtac aaaccactat tccattaata gcctcatttt gactcctggc caacctaact
     1081 aacatagcca tcccaccaac aattaacctc tttggagaaa ttacaattat taccgcaaca
     1141 tttaactgag ctaatcctac cctcattctg ataggatccg cagcaacaat cacagcaatc
     1201 tattcaatat ttatattttc agcaattcaa caaggaaaga tacaaaaaga tgcaatacta
     1261 gccccagcac aaacccgaga ataccttgta ctaatacttc acattattcc aatagcatta
     1321 ttaatagtta acccacaaac tatt
//
LOCUS       R531A                   1344 bp    DNA     linear       19-OCT-2023
DEFINITION  NADH dehydrogenase subunit 4 (ND4) gene, partial cds.
ACCESSION   R531A
VERSION
KEYWORDS    .
SOURCE      mitochondrion Bradypodion sp.1
  ORGANISM  Bradypodion sp.1
            Unclassified.
REFERENCE   1  (bases 1 to 1344)
  AUTHORS   Main,D.C., Taft,J.M., Geneva,A.J., Jansen van Vuuren,B. and
            Tolley,K.A.
  TITLE     More is not always better: the efficacy of single mitochondrial
            genes at reconciling the complete mitogenome phylogeny
  JOURNAL   unpublished
REFERENCE   2  (bases 1 to 1344)
  AUTHORS   Main,D.C., Taft,J.M., Geneva,A.J., Jansen van Vuuren,B. and
            Tolley,K.A.
  TITLE     Direct Submission
  JOURNAL   Submitted (19-OCT-2023) Zoology, University of Johannesburg, Cnr
            Kingsway and University Road Auckland Park, Johannesburg, Gauteng
            2195, South Africa
COMMENT     Bankit Comment: ALT EMAIL:201327040@student.uj.ac.za
            Bankit Comment: TAX: Yes, new species/combinations; SEE ATTACHMENT
            Bankit Comment: TOTAL # OF SEQS:44
            Bankit Comment: FeatPropSourceSeq:AMDSF219
            
            ##Assembly-Data-START##
            Assembly Method       :: Novoplasty v. 4.3.1
            Sequencing Technology :: Illumina
            ##Assembly-Data-END##
FEATURES             Location/Qualifiers
     source          1..1344
                     /organism="Bradypodion sp.1"
                     /organelle="mitochondrion"
                     /mol_type="genomic DNA"
                     /isolation_source="Kamberg, KwaZulu-Natal"
                     /bio_material="R531A"
                     /country="South Africa"
                     /note="Eukaryota; Metazoa; Chordata; Craniata; Vertebrata;
                     Euteleostomi;## Lepidosauria; Squamata; Bifurcata;
                     Unidentata; Episquamata;## Toxicofera; Iguania; Acrodonta;
                     Chamaeleonidae; Bradypodion"
     gene            <1..>1344
                     /gene="ND4"
     CDS             <1..>1344
                     /gene="ND4"
                     /EC_number="7.1.1.2"
                     /codon_start=1
                     /transl_table=2
                     /product="NADH-ubiquinone oxidoreductase chain 4"
                     /translation="MLKILVPTMMLIPMAATTKKTTLFPSFLTFSLILGTLSLQWLKI
                     PTTLSKYLNPYLMVDQTSAPLLVLSFWLLPIMILASQNHLKHATHMQKRVFLMCLASL
                     QTFLTLALSSSNLILFFIMFEATLIPTMMIITRWGSQAERLTAGMYFMFYTLISSMPL
                     LIALLITNYQMSGSNMMLTCMINPKPNMLLWLACTMAFMVKMPLYGLHLWLPKAHVEA
                     PIAGSMVLAAVLLKLGGYGMMRISPILYQTQMLYYPFIILALWGMIMTSLICLRQPDL
                     KSLIAYSSVSHMGLVVTATMIQTPASLTGAMMLMVAHGITSSMLFCLANMMYERTNTR
                     TLMXXMQGVQTTIPLMTSFWLMANLTNMAIPPTINLLGEVMIITATFNWANPTLILMG
                     SAATITAIYSMSMFSAIQQGKTQKDTMLPPAQTREYLVLLLHIIPMTLLMVNPQTI"
BASE COUNT      466 a    354 c    148 g    373 t      3 others
ORIGIN      
        1 atgctaaaaa tccttgtccc caccataata ttaatcccaa tagccgccac caccaaaaaa
       61 accacattat tcccctcttt cctgaccttc tcactcattt taggaacact aagcttgcag
      121 tgacttaaaa ttccaacaac cctaagtaaa tatctaaatc cgtatttaat agttgaccaa
      181 acttccgccc ccttactagt actatcgttc tgactcctac ctattataat tttagccagt
      241 caaaaccacc taaaacatgc aacacacata caaaaacgag tgtttcttat atgcctagct
      301 tcactacaga catttttaac cttagcacta tcatcctcta acctaatctt attttttatt
      361 atatttgaag ccaccctaat tccaacaata ataattatta cccgatgggg aagtcaagca
      421 gagcggctaa cagcaggaat atattttata ttttacaccc taattagctc aatgcctctc
      481 ttaatcgccc ttctaattac caactatcaa ataagtggct caaacataat attaacatgc
      541 ataattaatc caaaacctaa catactcctt tgactagcct gcaccatggc ttttatagta
      601 aaaatacccc tatatgggct ccacctatga cttccaaaag cccatgtaga agccccaatt
      661 gcaggctcca tagtcctagc agcagtttta cttaaactgg ggggctacgg aataatgcga
      721 atttcaccaa ttctatacca aacccaaata ctatactacc catttattat tttagcccta
      781 tgaggaataa ttatgactag tttaatttgc ctacgacaac cagatttaaa atcactaatt
      841 gcctactcat ccgtcagcca tataggatta gtagttacag ctacaataat tcaaacccca
      901 gcaagcctca ctggagccat aatactaata gtagcacacg gaattacttc ttctatacta
      961 ttctgcttag ccaacataat gtatgaacga accaacacac gaacattaat aatnnnaata
     1021 caaggagtac aaaccactat cccactaata acctcatttt gacttatggc taacttaacc
     1081 aacatggcca tcccaccaac aattaacctc ttgggagagg ttataattat taccgcaaca
     1141 tttaactggg ccaatcccac cctcattctg ataggatccg cagcaacaat cacagcaatc
     1201 tactccatat ctatattttc agcaattcaa caaggaaaaa cacaaaaaga cacaatactt
     1261 cccccagcac aaacccgaga ataccttgta ctactacttc acattatccc aataacacta
     1321 ctaatagtta acccacaaac tatt
//
LOCUS       H1273                   1344 bp    DNA     linear   VRT 19-OCT-2023
DEFINITION  NADH dehydrogenase subunit 4 (ND4) gene, partial cds.
ACCESSION   H1273
VERSION
KEYWORDS    .
SOURCE      mitochondrion Bradypodion setaroi
  ORGANISM  Bradypodion setaroi
            Eukaryota; Metazoa; Chordata; Craniata; Vertebrata; Euteleostomi;
            Lepidosauria; Squamata; Bifurcata; Unidentata; Episquamata;
            Toxicofera; Iguania; Acrodonta; Chamaeleonidae; Bradypodion.
REFERENCE   1  (bases 1 to 1344)
  AUTHORS   Main,D.C., Taft,J.M., Geneva,A.J., Jansen van Vuuren,B. and
            Tolley,K.A.
  TITLE     More is not always better: the efficacy of single mitochondrial
            genes at reconciling the complete mitogenome phylogeny
  JOURNAL   unpublished
REFERENCE   2  (bases 1 to 1344)
  AUTHORS   Main,D.C., Taft,J.M., Geneva,A.J., Jansen van Vuuren,B. and
            Tolley,K.A.
  TITLE     Direct Submission
  JOURNAL   Submitted (19-OCT-2023) Zoology, University of Johannesburg, Cnr
            Kingsway and University Road Auckland Park, Johannesburg, Gauteng
            2195, South Africa
COMMENT     Bankit Comment: ALT EMAIL:201327040@student.uj.ac.za
            Bankit Comment: TAX: Yes, new species/combinations; SEE ATTACHMENT
            Bankit Comment: TOTAL # OF SEQS:44
            Bankit Comment: FeatPropSourceSeq:AMDSF219
            
            ##Assembly-Data-START##
            Assembly Method       :: Novoplasty v. 4.3.1
            Sequencing Technology :: Illumina
            ##Assembly-Data-END##
FEATURES             Location/Qualifiers
     source          1..1344
                     /organism="Bradypodion setaroi"
                     /organelle="mitochondrion"
                     /mol_type="genomic DNA"
                     /isolation_source="St Lucia, KwaZulu-Natal"
                     /bio_material="H1273"
                     /db_xref="taxon:230338"
                     /country="South Africa"
                     /note="Eukaryota; Metazoa; Chordata; Craniata; Vertebrata;
                     Euteleostomi;## Lepidosauria; Squamata; Bifurcata;
                     Unidentata; Episquamata;## Toxicofera; Iguania; Acrodonta;
                     Chamaeleonidae; Bradypodion"
     gene            <1..>1344
                     /gene="ND4"
     CDS             <1..>1344
                     /gene="ND4"
                     /EC_number="7.1.1.2"
                     /codon_start=1
                     /transl_table=2
                     /product="NADH-ubiquinone oxidoreductase chain 4"
                     /translation="MLKILMPTMMLIPMATTIKKTSLFPSFLAFSLILGTLSLQWLKV
                     PTTLNKYLNTYLMVDQTSAPLLTLSYWLLPVTVLASQNHLKHATQMQKRMFLMCLALL
                     QTFLTLALSSSNLILFFIMFEATLIPTMMIITRWGSQAERLTAGMYFMFYTLVSSMPL
                     LIALLITSHQMNSSNMMLACMTNPKPNMLLWLACTVAFMVKMPLFGLHLWLPKAHVEA
                     PIAGSMVLAAVLLKLGGYGMMRISPTLYQAQMLHYPFIILALWGMIMTSLICLRQPDL
                     KSLIAYSSVSHMGLVVSATMIQTPASLTGAMMLMVAHGITSSMLFCLANMMYERTSTR
                     TLMXXMQGVQTTIPLMASFWLMANLTNMAIPPTINLLGEITIITATFNWANPTLILMG
                     SAATITAIYSMFMFSAVQQGKMQKDTVLTPAQTREYLVLMLHIIPMALLMVNPQTI"
BASE COUNT      451 a    348 c    169 g    373 t      3 others
ORIGIN      
        1 atgctaaaaa tccttatacc caccataata ttgatcccaa tagctaccac catcaaaaaa
       61 acctcattat tcccctcttt cctggccttc tcacttattt tggggacatt aagcctacaa
      121 tgacttaaag ttccaacaac cctaaataaa tacctcaaca catatttaat ggttgaccaa
      181 acctccgccc ccctactaac actgtcgtac tgactcttgc cagttacagt tttagccagt
      241 caaaatcacc taaaacatgc aacacaaata caaaaacgaa tatttcttat atgcctagcc
      301 ttactacaaa cgtttttaac tctagcacta tcatcctcta acctaatcct attttttatt
      361 atatttgaag ccaccctaat tccaacaata ataattatta cccggtgggg gagtcaggca
      421 gaacgactaa cagcgggaat atactttata ttttacaccc tagttagctc aataccccta
      481 ttaattgcac tcctaattac tagccatcaa ataaatagct caaacataat attagcatgc
      541 ataactaacc cgaaacctaa tatattacta tgattagctt gcaccgtggc ctttatagta
      601 aaaatacccc tgtttggact tcacctatga cttccaaaag cccatgtaga agccccaatt
      661 gcaggctcca tagtcctagc agcagtttta cttaaactag gaggctacgg aataatgcga
      721 atttcaccaa ccctatacca agcccaaatg ctacactatc cgtttatcat tttagcttta
      781 tgggggataa ttataaccag cttaatttgc ctgcgacaac cagatttaaa atcactaatt
      841 gcctactcat ccgttagcca catgggacta gtggtttcag ctacaatgat tcaaacccca
      901 gcaagcctca ccggagccat aatactaata gtagcacacg gaattacttc ttctatatta
      961 ttttgcttag ccaacataat gtatgaacga accagcacac gaacattaat aatnnnaata
     1021 caaggggtac aaactactat tccattaata gcctcatttt gacttatggc taacctaact
     1081 aatatggcta tcccaccaac aattaacctc ttaggagaaa tcacaattat taccgcaaca
     1141 tttaactgag ccaaccccac ccttattctg atgggatccg cagcaacaat cacagcaatc
     1201 tattccatgt ttatattttc agcagttcaa caggggaaaa tacaaaaaga cacagtgctc
     1261 acccccgcac aaacccggga atatcttgta ctaatgctcc acattatccc aatagcatta
     1321 ctgatagtca acccacaaac tatt
//
LOCUS       T302                    1344 bp    DNA     linear   VRT 19-OCT-2023
DEFINITION  NADH dehydrogenase subunit 4 (ND4) gene, partial cds.
ACCESSION   T302
VERSION
KEYWORDS    .
SOURCE      mitochondrion Bradypodion ventrale (Southern dwarf chameleon)
  ORGANISM  Bradypodion ventrale
            Eukaryota; Metazoa; Chordata; Craniata; Vertebrata; Euteleostomi;
            Lepidosauria; Squamata; Bifurcata; Unidentata; Episquamata;
            Toxicofera; Iguania; Acrodonta; Chamaeleonidae; Bradypodion.
REFERENCE   1  (bases 1 to 1344)
  AUTHORS   Main,D.C., Taft,J.M., Geneva,A.J., Jansen van Vuuren,B. and
            Tolley,K.A.
  TITLE     More is not always better: the efficacy of single mitochondrial
            genes at reconciling the complete mitogenome phylogeny
  JOURNAL   unpublished
REFERENCE   2  (bases 1 to 1344)
  AUTHORS   Main,D.C., Taft,J.M., Geneva,A.J., Jansen van Vuuren,B. and
            Tolley,K.A.
  TITLE     Direct Submission
  JOURNAL   Submitted (19-OCT-2023) Zoology, University of Johannesburg, Cnr
            Kingsway and University Road Auckland Park, Johannesburg, Gauteng
            2195, South Africa
COMMENT     Bankit Comment: ALT EMAIL:201327040@student.uj.ac.za
            Bankit Comment: TAX: Yes, new species/combinations; SEE ATTACHMENT
            Bankit Comment: TOTAL # OF SEQS:44
            Bankit Comment: FeatPropSourceSeq:AMDSF219
            
            ##Assembly-Data-START##
            Assembly Method       :: Novoplasty v. 4.3.1
            Sequencing Technology :: Illumina
            ##Assembly-Data-END##
FEATURES             Location/Qualifiers
     source          1..1344
                     /organism="Bradypodion ventrale"
                     /organelle="mitochondrion"
                     /mol_type="genomic DNA"
                     /isolation_source="Jeffreys Bay, Eastern Cape"
                     /bio_material="T302"
                     /db_xref="taxon:179890"
                     /country="South Africa"
                     /note="Eukaryota; Metazoa; Chordata; Craniata; Vertebrata;
                     Euteleostomi;## Lepidosauria; Squamata; Bifurcata;
                     Unidentata; Episquamata;## Toxicofera; Iguania; Acrodonta;
                     Chamaeleonidae; Bradypodion"
     gene            <1..>1344
                     /gene="ND4"
     CDS             <1..>1344
                     /gene="ND4"
                     /EC_number="7.1.1.2"
                     /codon_start=1
                     /transl_table=2
                     /product="NADH-ubiquinone oxidoreductase chain 4"
                     /translation="MLKILIPTMMLIPMAATTKKTTLFPSFLTFSLILGTLSLQWLKI
                     PTTLNKYLNPYLMVDQISAPLLVLSYWLLPIAVLASQNHLKHTTQMQKRVFLMCLASL
                     QTFLTLALASSNLILFFIMFEATLIPTMMIITRWGNQAERLTAGMYFMFYTLISSMPL
                     LIALLITNHQMSSSNMMLMCMINPKPNMLLWLACTLAFMVKMPLYGLHLWLPKAHVEA
                     PIAGSMVLAAVLLKLGGYGMMRISPILYQTQMLHYPFIILALWGMIMTSLICLRQPDL
                     KSLIAYSSVSHMGLVVTATMIQTPASLTGAMMLMVAHGITSSMLFCLANMMYERTNTR
                     TLMXXMQGVQTTIPLMASFWLMANLTNMAIPPTINLLGEITIITATFNWANPTLILMG
                     SAATITAIYSMFMFSAIQQGKMQKDTMLTPAQTREYLVLMLHIIPMTLLMVNPQTI"
BASE COUNT      463 a    360 c    158 g    360 t      3 others
ORIGIN      
        1 atgctaaaaa tccttatccc caccataata ctaatcccaa tagccgccac cactaaaaaa
       61 accacattat ttccatcttt cctgaccttc tcgcttattt taggaacact aagcctgcaa
      121 tgacttaaaa ttccaacaac cctaaataaa tacctaaacc cgtatttaat agttgaccaa
      181 atttccgccc ccttattggt gctgtcgtat tgactcttac caattgcagt tttagccagt
      241 caaaatcacc taaaacacac aacacagata caaaaacgag tatttcttat gtgcctggct
      301 tcactacaga cgtttttaac cttagcacta gcatcctcta acctaatctt attttttatt
      361 atatttgaag ccaccctaat tccaacaata ataattatca cccgatgggg aaaccaagca
      421 gaacggctaa ctgcaggaat atactttata ttttacaccc tgattagctc aatacccctc
      481 ttaatcgcac tcctaatcac taaccatcaa ataagtagct caaacataat attaatatgc
      541 ataattaacc caaaacctaa tatactccta tgactagctt gcaccctggc ctttatggtg
      601 aaaatacccc tatacgggct gcacctatga ctcccaaaag ctcatgtaga agccccaatc
      661 gcaggctcca tagtcctagc agcagtttta cttaaactag gtggctacgg aataatgcga
      721 atttcaccca ttctttacca gacccaaatg ctgcactacc cgtttattat tttagcccta
      781 tgaggaatga ttatgaccag cttaatttgt ctacgacaac cagatttaaa atcactaatc
      841 gcctactcat ccgtcagcca cataggacta gtagttacag ctacaataat tcaaacccca
      901 gcaagcctca ccggagccat aatactaata gtagcacacg gaattacttc ttctatatta
      961 ttttgcttag ccaacataat atacgaacga accaacacac gaacactaat aatnnngata
     1021 caaggggtac aaaccacaat tccattaata gcctcatttt gacttatggc caacctaacc
     1081 aacatggcca tcccaccaac aatcaacctc ttaggagaaa ttacaattat caccgcaaca
     1141 tttaactgag ctaatcccac ccttattctg atggggtccg cagcaacaat cacagcaatc
     1201 tactctatat tcatattttc agcaattcaa caaggaaaaa tacaaaaaga cacaatactc
     1261 accccagcac aaacccgaga atacctagta ctgatacttc acattatccc aataacatta
     1321 ctaatagtta acccacaaac tatt
//
LOCUS       KTH524                  1344 bp    DNA     linear   VRT 19-OCT-2023
DEFINITION  NADH dehydrogenase subunit 4 (ND4) gene, partial cds.
ACCESSION   KTH524
VERSION
KEYWORDS    .
SOURCE      mitochondrion Bradypodion transvaalense
  ORGANISM  Bradypodion transvaalense
            Eukaryota; Metazoa; Chordata; Craniata; Vertebrata; Euteleostomi;
            Lepidosauria; Squamata; Bifurcata; Unidentata; Episquamata;
            Toxicofera; Iguania; Acrodonta; Chamaeleonidae; Bradypodion.
REFERENCE   1  (bases 1 to 1344)
  AUTHORS   Main,D.C., Taft,J.M., Geneva,A.J., Jansen van Vuuren,B. and
            Tolley,K.A.
  TITLE     More is not always better: the efficacy of single mitochondrial
            genes at reconciling the complete mitogenome phylogeny
  JOURNAL   unpublished
REFERENCE   2  (bases 1 to 1344)
  AUTHORS   Main,D.C., Taft,J.M., Geneva,A.J., Jansen van Vuuren,B. and
            Tolley,K.A.
  TITLE     Direct Submission
  JOURNAL   Submitted (19-OCT-2023) Zoology, University of Johannesburg, Cnr
            Kingsway and University Road Auckland Park, Johannesburg, Gauteng
            2195, South Africa
COMMENT     Bankit Comment: ALT EMAIL:201327040@student.uj.ac.za
            Bankit Comment: TAX: Yes, new species/combinations; SEE ATTACHMENT
            Bankit Comment: TOTAL # OF SEQS:44
            Bankit Comment: FeatPropSourceSeq:AMDSF219
            
            ##Assembly-Data-START##
            Assembly Method       :: Novoplasty v. 4.3.1
            Sequencing Technology :: Illumina
            ##Assembly-Data-END##
FEATURES             Location/Qualifiers
     source          1..1344
                     /organism="Bradypodion transvaalense"
                     /organelle="mitochondrion"
                     /mol_type="genomic DNA"
                     /isolation_source="Mt Sheba Forest, Mpumalanga"
                     /bio_material="PEM R17523"
                     /db_xref="taxon:179889"
                     /country="South Africa"
                     /note="Eukaryota; Metazoa; Chordata; Craniata; Vertebrata;
                     Euteleostomi;## Lepidosauria; Squamata; Bifurcata;
                     Unidentata; Episquamata;## Toxicofera; Iguania; Acrodonta;
                     Chamaeleonidae; Bradypodion"
     gene            <1..>1344
                     /gene="ND4"
     CDS             <1..>1344
                     /gene="ND4"
                     /EC_number="7.1.1.2"
                     /codon_start=1
                     /transl_table=2
                     /product="NADH-ubiquinone oxidoreductase chain 4"
                     /translation="MLKILVPTMMLVPMAATTKKTTLFPSFLAFSLILGTLSLQWLKI
                     PTTLNKYLNPYLMIDQTSAPLLTLSFWLLPISILASQNHLKHATQMQKRVFLMCLASL
                     QTFLTLTLSSSNLILFFIMFEATLIPTMMIITRWGSQAERLTAGMYFILYTLISSMPL
                     LIALLVTNHQMGSSNMMLACMINPKPNMLLWLACTLAFMVKMPLYGLHLWLPKAHVEA
                     PIAGSMILAAVLLKLGGYGMMRISPILYQTQMLHHPFIILALWGMIMTSLICLRQPDL
                     KSLIAYSSVSHMGLVVTATMIQTPASLTGAMMLMVAHGITSSMLFCLANMMYERTNTR
                     TLMMXMQGVQTTIPLMASFWLMANLTNMAIPPTINLLGEITIITATFNWANPTLILMG
                     SAATITAIYSMFMFSAIQHGKMQKDTMLTPAQTREYLVLLLHIIPMALLMVSPQTI"
BASE COUNT      462 a    359 c    149 g    371 t      3 others
ORIGIN      
        1 atgctaaaaa tccttgtccc cactataata ttagtcccaa tagccgctac caccaaaaaa
       61 accacattgt ttccctcttt cttagccttc tcactcattt taggaacact aagcctgcaa
      121 tgacttaaaa ttccaacaac cctaaataag taccttaatc cgtatttaat aattgaccaa
      181 acttccgccc ccttactaac actatcgttc tgactcttac ccatttcaat tttagccagt
      241 caaaaccacc taaaacatgc aacacaaata caaaaacgag tatttcttat atgcctagct
      301 tcattacaaa catttttaac cctgacactt tcatcttcca acctaattct attttttatt
      361 atatttgagg ccaccctaat tccaacaata ataattatta cccgatgagg aagtcaagca
      421 gaacggctaa cagcaggaat atactttatt ctttataccc taattagctc aataccccta
      481 ttaattgcac ttctagttac taaccaccaa ataggtagct caaacataat attagcatgc
      541 ataattaacc caaaacctaa tatactccta tgactagctt gcaccctggc cttcatagta
      601 aaaatacccc tgtatggcct ccacctatga cttccaaaag cccatgtaga agccccaatt
      661 gcaggctcca taatcctagc agcagtttta cttaaactag ggggctacgg aataatgcga
      721 atttcaccca ttctgtatca aacccaaatg ctacaccacc catttattat tttagcccta
      781 tgggggataa ttataaccag cttaatttgc ctacgacaac cagacttaaa atcactaatc
      841 gcctactcat ccgtcagcca catggggcta gtagttacag ctacaataat tcaaacccca
      901 gcaagcctca ccggagccat gatactaata gtagcacacg gaattacttc ttctatacta
      961 ttttgcttag ccaacataat atacgagcga accaacacac gaacattaat aatannnata
     1021 cagggagtac aaaccactat cccattaata gcctcatttt gacttatggc taacctaacc
     1081 aacatggcta tcccaccaac aatcaatctc ttaggagaaa ttacaattat taccgcaaca
     1141 tttaactgag ccaatcccac cctcattcta ataggatccg cagcaacaat cacagcaatt
     1201 tattccatat ttatattttc agcaattcaa catggaaaaa tacaaaaaga cacaatgctc
     1261 accccagcac aaacccgaga ataccttgta ttactacttc acattatccc aatagcatta
     1321 ctaatagtta gcccacaaac tatt
//
LOCUS       KTH529                  1344 bp    DNA     linear   VRT 19-OCT-2023
DEFINITION  NADH dehydrogenase subunit 4 (ND4) gene, partial cds.
ACCESSION   KTH529
VERSION
KEYWORDS    .
SOURCE      mitochondrion Bradypodion transvaalense
  ORGANISM  Bradypodion transvaalense
            Eukaryota; Metazoa; Chordata; Craniata; Vertebrata; Euteleostomi;
            Lepidosauria; Squamata; Bifurcata; Unidentata; Episquamata;
            Toxicofera; Iguania; Acrodonta; Chamaeleonidae; Bradypodion.
REFERENCE   1  (bases 1 to 1344)
  AUTHORS   Main,D.C., Taft,J.M., Geneva,A.J., Jansen van Vuuren,B. and
            Tolley,K.A.
  TITLE     More is not always better: the efficacy of single mitochondrial
            genes at reconciling the complete mitogenome phylogeny
  JOURNAL   unpublished
REFERENCE   2  (bases 1 to 1344)
  AUTHORS   Main,D.C., Taft,J.M., Geneva,A.J., Jansen van Vuuren,B. and
            Tolley,K.A.
  TITLE     Direct Submission
  JOURNAL   Submitted (19-OCT-2023) Zoology, University of Johannesburg, Cnr
            Kingsway and University Road Auckland Park, Johannesburg, Gauteng
            2195, South Africa
COMMENT     Bankit Comment: ALT EMAIL:201327040@student.uj.ac.za
            Bankit Comment: TAX: Yes, new species/combinations; SEE ATTACHMENT
            Bankit Comment: TOTAL # OF SEQS:44
            Bankit Comment: FeatPropSourceSeq:AMDSF219
            
            ##Assembly-Data-START##
            Assembly Method       :: Novoplasty v. 4.3.1
            Sequencing Technology :: Illumina
            ##Assembly-Data-END##
FEATURES             Location/Qualifiers
     source          1..1344
                     /organism="Bradypodion transvaalense"
                     /organelle="mitochondrion"
                     /mol_type="genomic DNA"
                     /isolation_source="Mt Sheba Forest, Mpumalanga"
                     /bio_material="PEM R17522"
                     /db_xref="taxon:179889"
                     /country="South Africa"
                     /note="Eukaryota; Metazoa; Chordata; Craniata; Vertebrata;
                     Euteleostomi;## Lepidosauria; Squamata; Bifurcata;
                     Unidentata; Episquamata;## Toxicofera; Iguania; Acrodonta;
                     Chamaeleonidae; Bradypodion"
     gene            <1..>1344
                     /gene="ND4"
     CDS             <1..>1344
                     /gene="ND4"
                     /EC_number="7.1.1.2"
                     /codon_start=1
                     /transl_table=2
                     /product="NADH-ubiquinone oxidoreductase chain 4"
                     /translation="MLKILVPTMMLVPMAATTKKTTLFPSFLAFSLILGTLSLQWLKI
                     PTTLNKYLNPYLMIDQTSAPLLTLSFWLLPISILASQNHLKHATQMQKRVFLMCLASL
                     QTFLTLTLSSSNLILFFIMFEATLIPTMMIITRWGSQAERLTAGMYFILYTLISSMPL
                     LIALLVTNHQMGSSNMMLACMINPKPNMLLWLACTLAFMVKMPLYGLHLWLPKAHVEA
                     PIAGSMILAAVLLKLGGYGMMRISPILYQTQMLHHPFIILALWGMIMTSLICLRQPDL
                     KSLIAYSSVSHMGLVVTATMIQTPASLTGAMMLMVAHGITSSMLFCLANMMYERTNTR
                     TLMMXMQGVQTTIPLMASFWLMANLTNMAIPPTINLLGEITIITATFNWANPTLILMG
                     SAATITAIYSMFMFSAIQHGKMQKDTMLTPAQTREYLVLLLHIIPMALLMVSPQTI"
BASE COUNT      461 a    359 c    150 g    371 t      3 others
ORIGIN      
        1 atgctaaaaa tccttgtccc cactataata ttagtcccaa tagccgctac caccaaaaaa
       61 accacattgt ttccctcttt cttagccttc tcactcattt taggaacact aagcctgcaa
      121 tgacttaaaa ttccaacaac cctaaataag taccttaatc cgtatttaat aattgaccaa
      181 acttccgccc ccttactaac actatcgttc tgactcttac ccatttcaat tttagccagt
      241 caaaaccacc taaaacatgc aacacaaata caaaaacgag tatttcttat atgcctagct
      301 tcattacaaa catttttaac cctgacactt tcatcttcca acctaattct attttttatt
      361 atatttgagg ccaccctaat tccaacaata ataattatta cccgatgagg aagtcaagca
      421 gaacggctaa cagcaggaat atactttatt ctttataccc taattagctc aataccccta
      481 ttaattgcac ttctagttac taaccaccaa ataggtagct caaacataat attagcatgc
      541 ataattaacc caaaacctaa tatactccta tgactagctt gcaccctggc cttcatagta
      601 aaaatacccc tgtatggcct ccacctatga cttccaaaag cccatgtaga agccccaatt
      661 gcaggctcca taatcctagc agcagtttta cttaaactag ggggctacgg aataatgcga
      721 atttcaccca ttctgtatca aacccaaatg ctacaccacc catttattat tttagcccta
      781 tgggggataa ttataaccag cttaatttgc ctacgacaac cagacttaaa atcactaatc
      841 gcctactcat ccgtcagcca catggggcta gtagttacag ctacaataat tcaaacccca
      901 gcaagcctca ccggagccat gatactaata gtagcacacg gaattacttc ttctatgcta
      961 ttttgcttag ccaacataat atacgagcga accaacacac gaacattaat aatannnata
     1021 cagggagtac aaaccactat cccattaata gcctcatttt gacttatggc taacctaacc
     1081 aacatggcta tcccaccaac aatcaatctc ttaggagaaa ttacaattat taccgcaaca
     1141 tttaactgag ccaatcccac cctcattcta ataggatccg cagcaacaat cacagcaatt
     1201 tattccatat ttatattttc agcaattcaa catggaaaaa tacaaaaaga cacaatgctc
     1261 accccagcac aaacccgaga ataccttgta ttactacttc acattatccc aatagcatta
     1321 ctaatagtta gcccacaaac tatt
//
LOCUS       TD52                    1344 bp    DNA     linear   VRT 19-OCT-2023
DEFINITION  NADH dehydrogenase subunit 4 (ND4) gene, partial cds.
ACCESSION   TD52
VERSION
KEYWORDS    .
SOURCE      mitochondrion Bradypodion thamnobates
  ORGANISM  Bradypodion thamnobates
            Eukaryota; Metazoa; Chordata; Craniata; Vertebrata; Euteleostomi;
            Lepidosauria; Squamata; Bifurcata; Unidentata; Episquamata;
            Toxicofera; Iguania; Acrodonta; Chamaeleonidae; Bradypodion.
REFERENCE   1  (bases 1 to 1344)
  AUTHORS   Main,D.C., Taft,J.M., Geneva,A.J., Jansen van Vuuren,B. and
            Tolley,K.A.
  TITLE     More is not always better: the efficacy of single mitochondrial
            genes at reconciling the complete mitogenome phylogeny
  JOURNAL   unpublished
REFERENCE   2  (bases 1 to 1344)
  AUTHORS   Main,D.C., Taft,J.M., Geneva,A.J., Jansen van Vuuren,B. and
            Tolley,K.A.
  TITLE     Direct Submission
  JOURNAL   Submitted (19-OCT-2023) Zoology, University of Johannesburg, Cnr
            Kingsway and University Road Auckland Park, Johannesburg, Gauteng
            2195, South Africa
COMMENT     Bankit Comment: ALT EMAIL:201327040@student.uj.ac.za
            Bankit Comment: TAX: Yes, new species/combinations; SEE ATTACHMENT
            Bankit Comment: TOTAL # OF SEQS:44
            Bankit Comment: FeatPropSourceSeq:AMDSF219
            
            ##Assembly-Data-START##
            Assembly Method       :: Novoplasty v. 4.3.1
            Sequencing Technology :: Illumina
            ##Assembly-Data-END##
FEATURES             Location/Qualifiers
     source          1..1344
                     /organism="Bradypodion thamnobates"
                     /organelle="mitochondrion"
                     /mol_type="genomic DNA"
                     /isolation_source="Dargle Valley, KwaZulu-Natal"
                     /bio_material="TD52"
                     /db_xref="taxon:230337"
                     /country="South Africa"
                     /note="Eukaryota; Metazoa; Chordata; Craniata; Vertebrata;
                     Euteleostomi;## Lepidosauria; Squamata; Bifurcata;
                     Unidentata; Episquamata;## Toxicofera; Iguania; Acrodonta;
                     Chamaeleonidae; Bradypodion"
     gene            <1..>1344
                     /gene="ND4"
     CDS             <1..>1344
                     /gene="ND4"
                     /EC_number="7.1.1.2"
                     /codon_start=1
                     /transl_table=2
                     /product="NADH-ubiquinone oxidoreductase chain 4"
                     /translation="MLKILVPTMMLIPMAATTKKTTLFPSFLTFSLILGTLSLQWLKI
                     PTTLSKYLNPYLMVDQTSAPLLVLSFWLLPITILASQNHLKHATHMQKRVFLMCLASL
                     QTFLTLALSSSNLILFFIMFEATLIPTMMIITRWGSQTERLTAGMYFMFYTLISSMPL
                     LIALLITNYQMSGSNMMLTCMINPKPNMLLWLACTMAFMVKMPLYGLHLWLPKAHVEA
                     PIAGSMVLAAVLLKLGGYGMMRISPILYQTQMLYYPFIILALWGMIMTSLICLRQPDL
                     KSLIAYSSVSHMGLVVTATMIQTPASLTGAMMLMVAHGITSSMLFCLANMMYERTNTR
                     TLMXXMQGVQTTIPLMTSFWLMANLTNMAIPPTINLLGEVMIITATFNWANPTLILMG
                     SAATITAIYSMSMFSAIQQGKTQKDTMLPPAQTREYLVLLLHIIPMTLLMVNPQTI"
BASE COUNT      467 a    355 c    147 g    372 t      3 others
ORIGIN      
        1 atgctaaaaa tccttgtccc caccataata ttaatcccaa tagccgccac caccaaaaaa
       61 accacattat tcccctcttt cctgaccttc tcactcattt taggaacact aagcttgcag
      121 tgacttaaaa ttccaacaac cctaagtaaa tatctaaatc cgtatttaat agttgaccaa
      181 acttccgccc ccttactagt actatcgttc tgactcctac ctattacaat tttagccagt
      241 caaaaccacc taaaacatgc aacacacata caaaaacgag tgtttcttat atgcctagct
      301 tcactacaga catttttaac cttagcacta tcatcctcta acctaatctt attttttatt
      361 atatttgaag ccaccctaat tccaacaata ataattatta cccgatgggg aagtcaaaca
      421 gagcggctaa cagcaggaat atattttata ttttacaccc taattagctc aatgcctctc
      481 ttaatcgccc ttctaattac caactatcaa ataagtggct caaacataat attaacatgc
      541 ataattaatc caaaacctaa catactcctt tgactagcct gcaccatggc ttttatagta
      601 aaaatacccc tatatgggct ccacctatga cttccaaaag cccatgtaga agccccaatt
      661 gcaggctcca tagtcctagc agcagtttta cttaaactgg ggggctacgg aataatgcga
      721 atttcaccaa ttctatacca aacccaaata ctatactacc catttattat tttagcccta
      781 tgaggaataa ttatgactag tttaatttgc ctacgacaac cagatttaaa atcactaatt
      841 gcctactcat ccgtcagcca tataggatta gtagttacag ctacaataat tcaaacccca
      901 gcaagcctca ctggagccat aatactaata gtagcacacg gaattacttc ttctatacta
      961 ttctgcttag ccaacataat gtatgaacga accaacacac gaacattaat aatnnnaata
     1021 caaggagtac aaaccactat cccactaata acctcatttt gacttatggc taacttaacc
     1081 aacatggcca tcccaccaac aattaacctc ttgggagagg ttataattat taccgcaaca
     1141 tttaactggg ccaatcccac cctcattctg ataggatccg cagcaacaat cacagcaatc
     1201 tactccatat ctatattttc agcaattcaa caaggaaaaa cacaaaaaga cacaatactt
     1261 cccccagcac aaacccgaga ataccttgta ctactacttc acattatccc aataacacta
     1321 ctaatagtta acccacaaac tatt
//
LOCUS       JDC09-134               1344 bp    DNA     linear   VRT 19-OCT-2023
DEFINITION  NADH dehydrogenase subunit 4 (ND4) gene, partial cds.
ACCESSION   JDC09-134
VERSION
KEYWORDS    .
SOURCE      mitochondrion Bradypodion thamnobates
  ORGANISM  Bradypodion thamnobates
            Eukaryota; Metazoa; Chordata; Craniata; Vertebrata; Euteleostomi;
            Lepidosauria; Squamata; Bifurcata; Unidentata; Episquamata;
            Toxicofera; Iguania; Acrodonta; Chamaeleonidae; Bradypodion.
REFERENCE   1  (bases 1 to 1344)
  AUTHORS   Main,D.C., Taft,J.M., Geneva,A.J., Jansen van Vuuren,B. and
            Tolley,K.A.
  TITLE     More is not always better: the efficacy of single mitochondrial
            genes at reconciling the complete mitogenome phylogeny
  JOURNAL   unpublished
REFERENCE   2  (bases 1 to 1344)
  AUTHORS   Main,D.C., Taft,J.M., Geneva,A.J., Jansen van Vuuren,B. and
            Tolley,K.A.
  TITLE     Direct Submission
  JOURNAL   Submitted (19-OCT-2023) Zoology, University of Johannesburg, Cnr
            Kingsway and University Road Auckland Park, Johannesburg, Gauteng
            2195, South Africa
COMMENT     Bankit Comment: ALT EMAIL:201327040@student.uj.ac.za
            Bankit Comment: TAX: Yes, new species/combinations; SEE ATTACHMENT
            Bankit Comment: TOTAL # OF SEQS:44
            Bankit Comment: FeatPropSourceSeq:AMDSF219
            
            ##Assembly-Data-START##
            Assembly Method       :: Novoplasty v. 4.3.1
            Sequencing Technology :: Illumina
            ##Assembly-Data-END##
FEATURES             Location/Qualifiers
     source          1..1344
                     /organism="Bradypodion thamnobates"
                     /organelle="mitochondrion"
                     /mol_type="genomic DNA"
                     /isolation_source="Boston, KwaZulu-Natal"
                     /bio_material="JDC09-134"
                     /db_xref="taxon:230337"
                     /country="South Africa"
                     /note="Eukaryota; Metazoa; Chordata; Craniata; Vertebrata;
                     Euteleostomi;## Lepidosauria; Squamata; Bifurcata;
                     Unidentata; Episquamata;## Toxicofera; Iguania; Acrodonta;
                     Chamaeleonidae; Bradypodion"
     gene            <1..>1344
                     /gene="ND4"
     CDS             <1..>1344
                     /gene="ND4"
                     /EC_number="7.1.1.2"
                     /codon_start=1
                     /transl_table=2
                     /product="NADH-ubiquinone oxidoreductase chain 4"
                     /translation="MLKILVPTMMLVPMAATTKKTTLFPSFLTFSLILGTLSLQWLKI
                     PTTLSKYLNPYLMVDQTSAPLLVLSFWLLPITILASQNHLKHATHMQKRVFLMCLASL
                     QTFLTLTLSSSNLILFFIMFEATLIPTMVIITRWGSQAERLTAGMYFMFYTLISSMPL
                     LIALLTTNHQMSGSNMMLTCMINPKPNMLLWLACTLAFMVKMPLYGLHLWLPKAHVEA
                     PIAGSMVLAAVLLKLGGYGMMRISPILYQTQMLYYPFIILALWGMIMTSLICLRQPDL
                     KSLIAYSSVSHMGLVVTATMIQTPASLTGAMMLMVAHGITSSMLFCLANMMYERTNTR
                     TLMXXMQGVQTTIPLMTSFWLMANLTNMAIPPTINLLGEVMIITATFNWANPTLILMG
                     SAATITAIYSMSMFSAIQQGKTQKDTMLPPAQTREYLVLLLHIIPMTLLMVNPQTI"
BASE COUNT      462 a    359 c    150 g    370 t      3 others
ORIGIN      
        1 atgctaaaaa tccttgtccc caccataata ttagtcccaa tagccgccac caccaaaaaa
       61 accacattat tcccctcttt cctaaccttc tcactcattt taggaacact aagcttgcag
      121 tgacttaaaa ttccaacaac cctgagtaaa tatcttaatc cgtatttaat agttgaccaa
      181 acttccgccc ccttactagt actatcgttc tgactcctac caattacaat tttagctagt
      241 caaaaccacc taaaacatgc aacacatata caaaaacgag tgtttcttat atgcctagct
      301 tcactacaga catttttaac cttaacacta tcatcctcta acctaatctt attttttatt
      361 atatttgaag ccaccctaat tccaacaata gtaatcatta cccgatgggg gagtcaagca
      421 gagcggctaa cagcaggaat atattttata ttctataccc taattagctc aatgcctctc
      481 ttaattgccc ttctaactac caaccatcaa ataagtggct caaacataat attaacatgc
      541 ataattaatc caaaacctaa catactcctt tgactagcct gcaccctggc ttttatagta
      601 aaaatacccc tatatgggct ccacctatga cttccaaaag cccatgtaga agccccaatt
      661 gcaggctcca tagtcctagc agcagtttta cttaaactgg ggggctacgg aataatgcga
      721 atttcaccaa ttctatacca aacccaaatg ctatactacc catttattat tttagcccta
      781 tggggaataa ttatgactag tttaatttgc ctacgacaac cagatttaaa atcacttatt
      841 gcctactcat ccgtcagcca tataggatta gtagttacag ctacaataat tcaaacccca
      901 gcaagcctca ctggagccat aatactaata gtagcacacg gaattacttc ttctatacta
      961 ttctgcctag ccaacataat gtatgaacga accaacacac gaacattaat aatnnnaata
     1021 caaggagtac aaaccactat cccactaata acctcatttt gacttatggc taacttaacc
     1081 aacatggcca tcccaccaac aattaacctc ttaggagaag ttataattat taccgcaaca
     1141 tttaactggg ccaatcccac cctcattctg ataggatccg cagcaacaat cacagcaatc
     1201 tactccatat ccatattttc agcaattcaa caaggaaaaa cacaaaaaga cacaatactc
     1261 cccccagcac aaacccgaga ataccttgta ctactacttc acattatccc aataacacta
     1321 ctaatagtta acccacaaac tatt
//
