# Supplementary material for: The efficacy of single mitochondrial genes at reconciling the complete mitogenome phylogeny—a case study on dwarf chameleons
Source: PeerJ. 2024 Apr 30;12:e17076. doi: 10.7717/peerj.17076 (PMC11067893; doi:10.7717/peerj.17076)
Supplement: Supplemental Information 5 [file peerj-12-17076-s005.gz › peerj-12-17076-s005]

LOCUS       AMDSF219                 504 bp    DNA     linear   VRT 19-OCT-2023
DEFINITION  NADH dehydrogenase subunit 6 (ND6) gene, partial cds.
ACCESSION   AMDSF219
VERSION
KEYWORDS    .
SOURCE      mitochondrion Bradypodion transvaalense
  ORGANISM  Bradypodion transvaalense
            Eukaryota; Metazoa; Chordata; Craniata; Vertebrata; Euteleostomi;
            Lepidosauria; Squamata; Bifurcata; Unidentata; Episquamata;
            Toxicofera; Iguania; Acrodonta; Chamaeleonidae; Bradypodion.
REFERENCE   1  (bases 1 to 504)
  AUTHORS   Main,D.C., Taft,J.M., Geneva,A.J., Jansen van Vuuren,B. and
            Tolley,K.A.
  TITLE     More is not always better: the efficacy of single mitochondrial
            genes at reconciling the complete mitogenome phylogeny
  JOURNAL   unpublished
REFERENCE   2  (bases 1 to 504)
  AUTHORS   Main,D.C., Taft,J.M., Geneva,A.J., Jansen van Vuuren,B. and
            Tolley,K.A.
  TITLE     Direct Submission
  JOURNAL   Submitted (19-OCT-2023) Zoology, University of Johannesburg, Cnr
            Kingsway and University Road Auckland Park, Johannesburg, Gauteng
            2195, South Africa
COMMENT     Bankit Comment: ALT EMAIL:201327040@student.uj.ac.za
            Bankit Comment: TAX: Yes, new species/combinations; SEE ATTACHMENT
            Bankit Comment: TOTAL # OF SEQS:44
            Bankit Comment: FeatPropSourceSeq:AMDSF219
            
            ##Assembly-Data-START##
            Assembly Method       :: Novoplasty v. 4.3.1
            Sequencing Technology :: Illumina
            ##Assembly-Data-END##
FEATURES             Location/Qualifiers
     source          1..504
                     /organism="Bradypodion transvaalense"
                     /organelle="mitochondrion"
                     /mol_type="genomic DNA"
                     /isolation_source="Graskop, Mpumalanga"
                     /bio_material="AMDSF219"
                     /db_xref="taxon:179889"
                     /country="South Africa"
                     /note="Eukaryota; Metazoa; Chordata; Craniata; Vertebrata;
                     Euteleostomi;## Lepidosauria; Squamata; Bifurcata;
                     Unidentata; Episquamata;## Toxicofera; Iguania; Acrodonta;
                     Chamaeleonidae; Bradypodion"
     gene            <1..>504
                     /gene="ND6"
     CDS             <1..>504
                     /gene="ND6"
                     /EC_number="7.1.1.2"
                     /codon_start=1
                     /transl_table=2
                     /product="NADH-ubiquinone oxidoreductase chain 6"
                     /translation="MYLFLMMWFFLFFMGGVASNPSPYFGSAALVLASVFGAGVLASL
                     NSTFVSLVLLLVYLGGMLVVFVYSVAMSSDMYPEAWGNRSVVLYIGGFMMYLFCLWLY
                     VGGGWFFNGAVFVGXXXLEGVAIDLGGMVLLYSFGGGCFLILVVGLLLTLFVVLDLVC
                     GWSLGAVR"
BASE COUNT       76 a     39 c    144 g    242 t      3 others
ORIGIN      
        1 atgtatttat ttttaatgat gtggtttttt ctttttttta tgggtggtgt agctagtaat
       61 ccgtctcctt attttgggtc tgcggcactg gttctagctt ctgtttttgg tgctggagtt
      121 ttagctagtt taaatagtac ttttgtatct ttggtgttat tgttagttta tttggggggt
      181 atgttggtgg tgtttgttta ttcggttgca atgtcatctg atatatatcc tgaagcttgg
      241 ggaaatcggt ctgttgttct ttatattggg ggttttataa tatatttgtt ttgtttgtgg
      301 ctgtatgtcg gtggtggatg attttttaat ggtgctgtgt ttgtaggtng ttgnnttttg
      361 gagggagtgg ctattgattt aggtggtatg gttttattat actcttttgg tggaggttgt
      421 tttttgattt tagtagttgg gttgttatta acactttttg tggttctaga tttagtgtgt
      481 gggtggagtt taggggcagt tcgt
//
LOCUS       ATTENTBT1                504 bp    DNA     linear   VRT 19-OCT-2023
DEFINITION  NADH dehydrogenase subunit 6 (ND6) gene, partial cds.
ACCESSION   ATTENTBT1
VERSION
KEYWORDS    .
SOURCE      mitochondrion Bradypodion transvaalense
  ORGANISM  Bradypodion transvaalense
            Eukaryota; Metazoa; Chordata; Craniata; Vertebrata; Euteleostomi;
            Lepidosauria; Squamata; Bifurcata; Unidentata; Episquamata;
            Toxicofera; Iguania; Acrodonta; Chamaeleonidae; Bradypodion.
REFERENCE   1  (bases 1 to 504)
  AUTHORS   Main,D.C., Taft,J.M., Geneva,A.J., Jansen van Vuuren,B. and
            Tolley,K.A.
  TITLE     More is not always better: the efficacy of single mitochondrial
            genes at reconciling the complete mitogenome phylogeny
  JOURNAL   unpublished
REFERENCE   2  (bases 1 to 504)
  AUTHORS   Main,D.C., Taft,J.M., Geneva,A.J., Jansen van Vuuren,B. and
            Tolley,K.A.
  TITLE     Direct Submission
  JOURNAL   Submitted (19-OCT-2023) Zoology, University of Johannesburg, Cnr
            Kingsway and University Road Auckland Park, Johannesburg, Gauteng
            2195, South Africa
COMMENT     Bankit Comment: ALT EMAIL:201327040@student.uj.ac.za
            Bankit Comment: TAX: Yes, new species/combinations; SEE ATTACHMENT
            Bankit Comment: TOTAL # OF SEQS:44
            Bankit Comment: FeatPropSourceSeq:AMDSF219
            
            ##Assembly-Data-START##
            Assembly Method       :: Novoplasty v. 4.3.1
            Sequencing Technology :: Illumina
            ##Assembly-Data-END##
FEATURES             Location/Qualifiers
     source          1..504
                     /organism="Bradypodion transvaalense"
                     /organelle="mitochondrion"
                     /mol_type="genomic DNA"
                     /isolation_source="Soutpansberg, Entabeni, Limpopo"
                     /bio_material="ATENTBT1"
                     /db_xref="taxon:179889"
                     /country="South Africa"
                     /note="Eukaryota; Metazoa; Chordata; Craniata; Vertebrata;
                     Euteleostomi;## Lepidosauria; Squamata; Bifurcata;
                     Unidentata; Episquamata;## Toxicofera; Iguania; Acrodonta;
                     Chamaeleonidae; Bradypodion"
     gene            <1..>504
                     /gene="ND6"
     CDS             <1..>504
                     /gene="ND6"
                     /EC_number="7.1.1.2"
                     /codon_start=1
                     /transl_table=2
                     /product="NADH-ubiquinone oxidoreductase chain 6"
                     /translation="MYLFLMMWFFLFFMGGVASNPSPYFGSAALVLASVFGAGVLAGL
                     NSTFVSLVLLLVYLGGMLVVFVYSVAMSSDMYPEAWGNRSVVLYIGGFMMYLICLWLY
                     VGGGWFFNXGVFVGXXXLEGVAIDLGGMVLLYSFGGGCFLILVVGLLLTLFVVLDLVC
                     GWSLGAVR"
BASE COUNT       79 a     36 c    142 g    241 t      6 others
ORIGIN      
        1 atgtatttat ttttaataat gtggtttttt ctttttttta tgggtggtgt agctagtaat
       61 ccgtctcctt attttgggtc tgcggcactg gttctagctt ctgtttttgg tgctggggtt
      121 ttagctggtt taaatagtac ttttgtatct ttggtgttat tgttagttta tttggggggt
      181 atgttggtgg tgtttgttta ttcggttgca atatcatctg atatatatcc tgaagcttgg
      241 ggaaatcggt ctgttgttct ttatattgga ggttttataa tatatttgat ttgtttgtgg
      301 ttatatgtcg ggggtggatg attttttaat nnnggtgtgt ttgtaggtng ttgnnttttg
      361 gagggggtgg ctattgattt aggtggtatg gttttattgt attcttttgg tggaggttgt
      421 tttttgattc tagtagttgg attattatta acactttttg tggttttaga tttagtgtgt
      481 gggtggagtt taggggcagt tcgt
//
LOCUS       Cham503                  504 bp    DNA     linear   VRT 19-OCT-2023
DEFINITION  NADH dehydrogenase subunit 6 (ND6) gene, partial cds.
ACCESSION   Cham503
VERSION
KEYWORDS    .
SOURCE      mitochondrion Bradypodion caffer
  ORGANISM  Bradypodion caffer
            Eukaryota; Metazoa; Chordata; Craniata; Vertebrata; Euteleostomi;
            Lepidosauria; Squamata; Bifurcata; Unidentata; Episquamata;
            Toxicofera; Iguania; Acrodonta; Chamaeleonidae; Bradypodion.
REFERENCE   1  (bases 1 to 504)
  AUTHORS   Main,D.C., Taft,J.M., Geneva,A.J., Jansen van Vuuren,B. and
            Tolley,K.A.
  TITLE     More is not always better: the efficacy of single mitochondrial
            genes at reconciling the complete mitogenome phylogeny
  JOURNAL   unpublished
REFERENCE   2  (bases 1 to 504)
  AUTHORS   Main,D.C., Taft,J.M., Geneva,A.J., Jansen van Vuuren,B. and
            Tolley,K.A.
  TITLE     Direct Submission
  JOURNAL   Submitted (19-OCT-2023) Zoology, University of Johannesburg, Cnr
            Kingsway and University Road Auckland Park, Johannesburg, Gauteng
            2195, South Africa
COMMENT     Bankit Comment: ALT EMAIL:201327040@student.uj.ac.za
            Bankit Comment: TAX: Yes, new species/combinations; SEE ATTACHMENT
            Bankit Comment: TOTAL # OF SEQS:44
            Bankit Comment: FeatPropSourceSeq:AMDSF219
            
            ##Assembly-Data-START##
            Assembly Method       :: Novoplasty v. 4.3.1
            Sequencing Technology :: Illumina
            ##Assembly-Data-END##
FEATURES             Location/Qualifiers
     source          1..504
                     /organism="Bradypodion caffer"
                     /organelle="mitochondrion"
                     /mol_type="genomic DNA"
                     /isolation_source="Hluleka Nature Reserve, Eastern Cape"
                     /bio_material="PEM R22146"
                     /db_xref="taxon:230336"
                     /country="South Africa"
                     /note="Eukaryota; Metazoa; Chordata; Craniata; Vertebrata;
                     Euteleostomi;## Lepidosauria; Squamata; Bifurcata;
                     Unidentata; Episquamata;## Toxicofera; Iguania; Acrodonta;
                     Chamaeleonidae; Bradypodion"
     gene            <1..>504
                     /gene="ND6"
     CDS             <1..>504
                     /gene="ND6"
                     /EC_number="7.1.1.2"
                     /codon_start=1
                     /transl_table=2
                     /product="NADH-ubiquinone oxidoreductase chain 6"
                     /translation="MYLFLMMWFFLFFMGGVASNPSPYFGSAALVLASVFGAGVLAGL
                     NSTFVSLVLVLVYLGGMLVVFVYSVAMSSDVYPEAWGNRSVVLYIVGFMMYLFCLWLY
                     VGGEWFFNSAVFVGXXXLEGAAVDLGGVVLLYSFGGGCFLILVVGLLLTLFVVLDLVC
                     GWSLGAAR"
BASE COUNT       71 a     41 c    149 g    240 t      3 others
ORIGIN      
        1 atgtatttat ttttaataat gtggtttttt ctttttttta tgggtggtgt agctagtaat
       61 ccgtctcctt attttgggtc tgcggcattg gttttggctt ctgtttttgg tgctggagtt
      121 ttagctggtt taaatagtac ttttgtatct ttggtgttag tgctggttta tttgggtggt
      181 atgctggtag tgtttgttta ttcggttgct atatcgtctg atgtgtatcc tgaagcttgg
      241 ggaaatcggt ctgttgttct ttatattgtg ggttttataa tatacttgtt ttgtttgtgg
      301 ctgtatgttg ggggggagtg attttttaat agtgctgtgt ttgtaggcng ttgnntttta
      361 gagggggcag ctgttgattt aggtggtgtg gttttattat actcttttgg tgggggttgt
      421 tttttgattt tggtagttgg attattgtta acactttttg tggttttaga tttagtgtgt
      481 gggtggagtt taggggcagc tcgt
//
LOCUS       Cham509                  504 bp    DNA     linear   VRT 19-OCT-2023
DEFINITION  NADH dehydrogenase subunit 6 (ND6) gene, partial cds.
ACCESSION   Cham509
VERSION
KEYWORDS    .
SOURCE      mitochondrion Bradypodion caffer
  ORGANISM  Bradypodion caffer
            Eukaryota; Metazoa; Chordata; Craniata; Vertebrata; Euteleostomi;
            Lepidosauria; Squamata; Bifurcata; Unidentata; Episquamata;
            Toxicofera; Iguania; Acrodonta; Chamaeleonidae; Bradypodion.
REFERENCE   1  (bases 1 to 504)
  AUTHORS   Main,D.C., Taft,J.M., Geneva,A.J., Jansen van Vuuren,B. and
            Tolley,K.A.
  TITLE     More is not always better: the efficacy of single mitochondrial
            genes at reconciling the complete mitogenome phylogeny
  JOURNAL   unpublished
REFERENCE   2  (bases 1 to 504)
  AUTHORS   Main,D.C., Taft,J.M., Geneva,A.J., Jansen van Vuuren,B. and
            Tolley,K.A.
  TITLE     Direct Submission
  JOURNAL   Submitted (19-OCT-2023) Zoology, University of Johannesburg, Cnr
            Kingsway and University Road Auckland Park, Johannesburg, Gauteng
            2195, South Africa
COMMENT     Bankit Comment: ALT EMAIL:201327040@student.uj.ac.za
            Bankit Comment: TAX: Yes, new species/combinations; SEE ATTACHMENT
            Bankit Comment: TOTAL # OF SEQS:44
            Bankit Comment: FeatPropSourceSeq:AMDSF219
            
            ##Assembly-Data-START##
            Assembly Method       :: Novoplasty v. 4.3.1
            Sequencing Technology :: Illumina
            ##Assembly-Data-END##
FEATURES             Location/Qualifiers
     source          1..504
                     /organism="Bradypodion caffer"
                     /organelle="mitochondrion"
                     /mol_type="genomic DNA"
                     /isolation_source="Hluleka Nature Reserve, Eastern Cape"
                     /bio_material="PEM R22147"
                     /db_xref="taxon:230336"
                     /country="South Africa"
                     /note="Eukaryota; Metazoa; Chordata; Craniata; Vertebrata;
                     Euteleostomi;## Lepidosauria; Squamata; Bifurcata;
                     Unidentata; Episquamata;## Toxicofera; Iguania; Acrodonta;
                     Chamaeleonidae; Bradypodion"
     gene            <1..>504
                     /gene="ND6"
     CDS             <1..>504
                     /gene="ND6"
                     /EC_number="7.1.1.2"
                     /codon_start=1
                     /transl_table=2
                     /product="NADH-ubiquinone oxidoreductase chain 6"
                     /translation="MYLFLMMWFFLFFMGGVASNPSPYFGSAALVLASVFGAGVLAGL
                     NSTFVSLVLVLVYLGGMLVVFVYSVAMSSDVYPEAWGNRSVVLYIVGFMMYLFCLWLY
                     VGGEWFFNSAVFVGXXXLEGAAVDLGGVVLLYSFGGGCFLILVVGLLLTLFVVLDLVC
                     GWSLGAAR"
BASE COUNT       71 a     41 c    149 g    240 t      3 others
ORIGIN      
        1 atgtatttat ttttaataat gtggtttttt ctttttttta tgggtggtgt agctagtaat
       61 ccgtctcctt attttgggtc tgcggcattg gttttggctt ctgtttttgg tgctggagtt
      121 ttagctggtt taaatagtac ttttgtatct ttggtgttag tgctggttta tttgggtggt
      181 atgctggtag tgtttgttta ttcggttgct atatcgtctg atgtgtatcc tgaagcttgg
      241 ggaaatcggt ctgttgttct ttatattgtg ggttttataa tatacttgtt ttgtttgtgg
      301 ctgtatgttg ggggggagtg attttttaat agtgctgtgt ttgtaggcng ttgnntttta
      361 gagggggcag ctgttgattt aggtggtgtg gttttattat actcttttgg tgggggttgt
      421 tttttgattt tggtagttgg attattgtta acactttttg tggttttaga tttagtgtgt
      481 gggtggagtt taggggcagc tcgt
//
LOCUS       CT63                     504 bp    DNA     linear   VRT 19-OCT-2023
DEFINITION  NADH dehydrogenase subunit 6 (ND6) gene, partial cds.
ACCESSION   CT63
VERSION
KEYWORDS    .
SOURCE      mitochondrion Bradypodion transvaalense
  ORGANISM  Bradypodion transvaalense
            Eukaryota; Metazoa; Chordata; Craniata; Vertebrata; Euteleostomi;
            Lepidosauria; Squamata; Bifurcata; Unidentata; Episquamata;
            Toxicofera; Iguania; Acrodonta; Chamaeleonidae; Bradypodion.
REFERENCE   1  (bases 1 to 504)
  AUTHORS   Main,D.C., Taft,J.M., Geneva,A.J., Jansen van Vuuren,B. and
            Tolley,K.A.
  TITLE     More is not always better: the efficacy of single mitochondrial
            genes at reconciling the complete mitogenome phylogeny
  JOURNAL   unpublished
REFERENCE   2  (bases 1 to 504)
  AUTHORS   Main,D.C., Taft,J.M., Geneva,A.J., Jansen van Vuuren,B. and
            Tolley,K.A.
  TITLE     Direct Submission
  JOURNAL   Submitted (19-OCT-2023) Zoology, University of Johannesburg, Cnr
            Kingsway and University Road Auckland Park, Johannesburg, Gauteng
            2195, South Africa
COMMENT     Bankit Comment: ALT EMAIL:201327040@student.uj.ac.za
            Bankit Comment: TAX: Yes, new species/combinations; SEE ATTACHMENT
            Bankit Comment: TOTAL # OF SEQS:44
            Bankit Comment: FeatPropSourceSeq:AMDSF219
            
            ##Assembly-Data-START##
            Assembly Method       :: Novoplasty v. 4.3.1
            Sequencing Technology :: Illumina
            ##Assembly-Data-END##
FEATURES             Location/Qualifiers
     source          1..504
                     /organism="Bradypodion transvaalense"
                     /organelle="mitochondrion"
                     /mol_type="genomic DNA"
                     /isolation_source="Hendriksdal off R37, Mpumalanga"
                     /bio_material="PEM R5688"
                     /db_xref="taxon:179889"
                     /country="South Africa"
                     /note="Eukaryota; Metazoa; Chordata; Craniata; Vertebrata;
                     Euteleostomi;## Lepidosauria; Squamata; Bifurcata;
                     Unidentata; Episquamata;## Toxicofera; Iguania; Acrodonta;
                     Chamaeleonidae; Bradypodion"
     gene            <1..>504
                     /gene="ND6"
     CDS             <1..>504
                     /gene="ND6"
                     /EC_number="7.1.1.2"
                     /codon_start=1
                     /transl_table=2
                     /product="NADH-ubiquinone oxidoreductase chain 6"
                     /translation="MYLFLMMWFFLFFMGGVASNPSPYFGSAALVLASVFGAGVLASL
                     NSTFVSLVLLLVYLGGMLVVFVYSVAMSSDMYPEAWGNRSVVLYIGGFMMYLFCLWLY
                     VGGGWFFNGVVFVGXXXLEGVAIDLGGMVLLYSFGGGCFLILVVGLLLTLFVVLDLVC
                     GWSLGAVR"
BASE COUNT       76 a     40 c    144 g    241 t      3 others
ORIGIN      
        1 atgtatttat ttttaataat gtggtttttt ctttttttta tgggtggtgt agctagtaat
       61 ccgtctcctt attttgggtc tgcggcactg gttctagctt ctgtttttgg tgctggagtt
      121 ttagctagtt taaatagtac ttttgtatct ttggtgttat tgttagttta tttggggggt
      181 atgttggtgg tgtttgttta ttcggttgca atatcatctg acatatatcc tgaagcttgg
      241 ggaaatcggt ctgttgttct ttatattggg ggttttataa tatatttgtt ttgtttgtgg
      301 ctgtatgtcg gtggtggatg attttttaat ggtgttgtgt ttgtaggtng ttgnnttttg
      361 gagggagtgg ctattgattt aggtggtatg gttttattgt actcttttgg tggaggttgt
      421 tttttgattt tagtagttgg gttgttatta acactttttg tggtcctaga tttagtgtgt
      481 gggtggagtt tgggggcagt tcgt
//
LOCUS       CT359                    504 bp    DNA     linear   VRT 19-OCT-2023
DEFINITION  NADH dehydrogenase subunit 6 (ND6) gene, partial cds.
ACCESSION   CT359
VERSION
KEYWORDS    .
SOURCE      mitochondrion Bradypodion caeruleogula (Eshowe dwarf chameleon)
  ORGANISM  Bradypodion caeruleogula
            Eukaryota; Metazoa; Chordata; Craniata; Vertebrata; Euteleostomi;
            Lepidosauria; Squamata; Bifurcata; Unidentata; Episquamata;
            Toxicofera; Iguania; Acrodonta; Chamaeleonidae; Bradypodion.
REFERENCE   1  (bases 1 to 504)
  AUTHORS   Main,D.C., Taft,J.M., Geneva,A.J., Jansen van Vuuren,B. and
            Tolley,K.A.
  TITLE     More is not always better: the efficacy of single mitochondrial
            genes at reconciling the complete mitogenome phylogeny
  JOURNAL   unpublished
REFERENCE   2  (bases 1 to 504)
  AUTHORS   Main,D.C., Taft,J.M., Geneva,A.J., Jansen van Vuuren,B. and
            Tolley,K.A.
  TITLE     Direct Submission
  JOURNAL   Submitted (19-OCT-2023) Zoology, University of Johannesburg, Cnr
            Kingsway and University Road Auckland Park, Johannesburg, Gauteng
            2195, South Africa
COMMENT     Bankit Comment: ALT EMAIL:201327040@student.uj.ac.za
            Bankit Comment: TAX: Yes, new species/combinations; SEE ATTACHMENT
            Bankit Comment: TOTAL # OF SEQS:44
            Bankit Comment: FeatPropSourceSeq:AMDSF219
            
            ##Assembly-Data-START##
            Assembly Method       :: Novoplasty v. 4.3.1
            Sequencing Technology :: Illumina
            ##Assembly-Data-END##
FEATURES             Location/Qualifiers
     source          1..504
                     /organism="Bradypodion caeruleogula"
                     /organelle="mitochondrion"
                     /mol_type="genomic DNA"
                     /isolation_source="Ngoya Forest, KwaZulu-Natal"
                     /bio_material="CT359"
                     /db_xref="taxon:1263117"
                     /country="South Africa"
                     /note="Eukaryota; Metazoa; Chordata; Craniata; Vertebrata;
                     Euteleostomi;## Lepidosauria; Squamata; Bifurcata;
                     Unidentata; Episquamata;## Toxicofera; Iguania; Acrodonta;
                     Chamaeleonidae; Bradypodion"
     gene            <1..>504
                     /gene="ND6"
     CDS             <1..>504
                     /gene="ND6"
                     /EC_number="7.1.1.2"
                     /codon_start=1
                     /transl_table=2
                     /product="NADH-ubiquinone oxidoreductase chain 6"
                     /translation="MYLFLMVWFFLFFMGGVASNPSPYFGSAALVLASVFGAGVLAGL
                     NSTFVSLVLVLVYLGGMLVVFVYSVAMSSDVYPEAWGNRSVVLYIGGFMMYLFCLWLY
                     VGGGWFFNSAVFVGXXXLEGVTVDLGGMILLYSFGGGCFLILVVGLLLTLFVVLDLVC
                     GWSLGAVR"
BASE COUNT       77 a     45 c    148 g    231 t      3 others
ORIGIN      
        1 atgtatttat ttttaatagt gtggtttttt ctttttttta tgggtggtgt agctagtaac
       61 ccgtccccct attttgggtc tgcggcactg gttctagctt ctgtttttgg tgctggagtt
      121 ttagctggtt taaatagtac ttttgtatct ttggtgttag tgttagttta tttggggggt
      181 atattggtgg tgtttgttta ttcggttgcg atatcgtctg atgtatatcc tgaagcttga
      241 ggaaatcggt ctgttgttct ttatattggg ggtttcataa tatacttgtt ttgtctgtgg
      301 ctatatgttg ggggtgggtg attttttaat agtgctgtgt ttgtaggtng ttgnnttttg
      361 gagggagtaa ctgttgattt agggggtatg attttattgt actctttcgg tggggggtgt
      421 tttttgattt tagtagttgg gttattatta acactatttg tggttttaga tttagtgtgc
      481 gggtgaagtt tgggggcggt tcgt
//
LOCUS       FP527                    504 bp    DNA     linear   VRT 19-OCT-2023
DEFINITION  NADH dehydrogenase subunit 6 (ND6) gene, partial cds.
ACCESSION   FP527
VERSION
KEYWORDS    .
SOURCE      mitochondrion Bradypodion barbatulum
  ORGANISM  Bradypodion barbatulum
            Eukaryota; Metazoa; Chordata; Craniata; Vertebrata; Euteleostomi;
            Lepidosauria; Squamata; Bifurcata; Unidentata; Episquamata;
            Toxicofera; Iguania; Acrodonta; Chamaeleonidae; Bradypodion.
REFERENCE   1  (bases 1 to 504)
  AUTHORS   Main,D.C., Taft,J.M., Geneva,A.J., Jansen van Vuuren,B. and
            Tolley,K.A.
  TITLE     More is not always better: the efficacy of single mitochondrial
            genes at reconciling the complete mitogenome phylogeny
  JOURNAL   unpublished
REFERENCE   2  (bases 1 to 504)
  AUTHORS   Main,D.C., Taft,J.M., Geneva,A.J., Jansen van Vuuren,B. and
            Tolley,K.A.
  TITLE     Direct Submission
  JOURNAL   Submitted (19-OCT-2023) Zoology, University of Johannesburg, Cnr
            Kingsway and University Road Auckland Park, Johannesburg, Gauteng
            2195, South Africa
COMMENT     Bankit Comment: ALT EMAIL:201327040@student.uj.ac.za
            Bankit Comment: TAX: Yes, new species/combinations; SEE ATTACHMENT
            Bankit Comment: TOTAL # OF SEQS:44
            Bankit Comment: FeatPropSourceSeq:AMDSF219
            
            ##Assembly-Data-START##
            Assembly Method       :: Novoplasty v. 4.3.1
            Sequencing Technology :: Illumina
            ##Assembly-Data-END##
FEATURES             Location/Qualifiers
     source          1..504
                     /organism="Bradypodion barbatulum"
                     /organelle="mitochondrion"
                     /mol_type="genomic DNA"
                     /isolation_source="Southern slopes of Kouga Mountains,
                     Eastern Cape"
                     /bio_material="FP527"
                     /db_xref="taxon:2869582"
                     /country="South Africa"
                     /note="Eukaryota; Metazoa; Chordata; Craniata; Vertebrata;
                     Euteleostomi;## Lepidosauria; Squamata; Bifurcata;
                     Unidentata; Episquamata;## Toxicofera; Iguania; Acrodonta;
                     Chamaeleonidae; Bradypodion"
     gene            <1..>504
                     /gene="ND6"
     CDS             <1..>504
                     /gene="ND6"
                     /EC_number="7.1.1.2"
                     /codon_start=1
                     /transl_table=2
                     /product="NADH-ubiquinone oxidoreductase chain 6"
                     /translation="MYLFLMLWFFLFFMGGVASNPSPYFGSAALVLASVFGAGVLASL
                     NSTFVSLVLVLVYLGGMLVVFVYSVAMSSDMYPEAWGSRSVIFYVGGFMTYLFCLWLY
                     VGDGLIFNSTVFVGXXXLDGVAVDLGGMILLYSFGGACFLILAMGLLLTLFVVLDLVS
                     GWSLGSIR"
BASE COUNT       83 a     42 c    136 g    240 t      3 others
ORIGIN      
        1 atgtatttat ttttaatact gtggtttttt ctttttttta taggtggtgt agctagtaat
       61 ccgtccccct attttgggtc tgcggctttg gttctggctt ctgtttttgg tgctggggtt
      121 ttggctagtt taaatagtac ttttgtttct ttggtattgg tgttagttta tttaggtggt
      181 atattggtag tgtttgttta ttcagttgca atatcgtctg atatatatcc tgaagcttga
      241 ggaagtcggt ctgttatttt ttatgttggg ggttttataa catatttgtt ttgtttgtgg
      301 ctatatgtgg gagatgggtt aatttttaat agtactgtgt ttgtgggtng ctgnnctttg
      361 gatggggtag ctgttgattt aggtggtata attttattgt attcttttgg tggggcttgt
      421 tttttgattt tagcaatggg attattgttg acactttttg tagtattaga tttagtgagt
      481 gggtggagtt tggggtcaat tcgt
//
LOCUS       FP578A                   504 bp    DNA     linear       19-OCT-2023
DEFINITION  NADH dehydrogenase subunit 6 (ND6) gene, partial cds.
ACCESSION   FP578A
VERSION
KEYWORDS    .
SOURCE      mitochondrion Bradypodion sp.1
  ORGANISM  Bradypodion sp.1
            Unclassified.
REFERENCE   1  (bases 1 to 504)
  AUTHORS   Main,D.C., Taft,J.M., Geneva,A.J., Jansen van Vuuren,B. and
            Tolley,K.A.
  TITLE     More is not always better: the efficacy of single mitochondrial
            genes at reconciling the complete mitogenome phylogeny
  JOURNAL   unpublished
REFERENCE   2  (bases 1 to 504)
  AUTHORS   Main,D.C., Taft,J.M., Geneva,A.J., Jansen van Vuuren,B. and
            Tolley,K.A.
  TITLE     Direct Submission
  JOURNAL   Submitted (19-OCT-2023) Zoology, University of Johannesburg, Cnr
            Kingsway and University Road Auckland Park, Johannesburg, Gauteng
            2195, South Africa
COMMENT     Bankit Comment: ALT EMAIL:201327040@student.uj.ac.za
            Bankit Comment: TAX: Yes, new species/combinations; SEE ATTACHMENT
            Bankit Comment: TOTAL # OF SEQS:44
            Bankit Comment: FeatPropSourceSeq:AMDSF219
            
            ##Assembly-Data-START##
            Assembly Method       :: Novoplasty v. 4.3.1
            Sequencing Technology :: Illumina
            ##Assembly-Data-END##
FEATURES             Location/Qualifiers
     source          1..504
                     /organism="Bradypodion sp.1"
                     /organelle="mitochondrion"
                     /mol_type="genomic DNA"
                     /isolation_source="Kamberg, KwaZulu-Natal"
                     /bio_material="FP578A"
                     /country="South Africa"
                     /note="Eukaryota; Metazoa; Chordata; Craniata; Vertebrata;
                     Euteleostomi;## Lepidosauria; Squamata; Bifurcata;
                     Unidentata; Episquamata;## Toxicofera; Iguania; Acrodonta;
                     Chamaeleonidae; Bradypodion"
     gene            <1..>504
                     /gene="ND6"
     CDS             <1..>504
                     /gene="ND6"
                     /EC_number="7.1.1.2"
                     /codon_start=1
                     /transl_table=2
                     /product="NADH-ubiquinone oxidoreductase chain 6"
                     /translation="MYLFLMXWFFLFFMGGVASNPSPYFGSAALVLASVFGAGVLAGL
                     NSTFVSLVLVLVYLGGMLVVFVYSVAMSSDMYPEAWGNRSVVLYIVSFMTYLFCLWLY
                     VGGGWFFNSVMIVGXXXLDGAAVDLGGMVLLYSFGGGCFLILVVGLLLTLFVVLDLVC
                     GWDLGAVR"
BASE COUNT       75 a     46 c    144 g    233 t      6 others
ORIGIN      
        1 atgtatttat ttttaatart rtggtttttt ctttttttta tgggkggtgt agctagtaac
       61 ccgtctcctt attttgggtc tgcggcactg gttctggctt ctgtttttgg tgctggagtt
      121 ttagccggtt taaatagtac ttttgtatct ttggtgttag tgttagttta tttggggggt
      181 atgttggtgg tgtttgtcta ttcggttgca atatcgtctg atatgtaccc tgaagcttga
      241 ggaaatcggt ctgttgttct ttatattgta agttttataa catatttgtt ttgtttgtgg
      301 ctgtatgttg ggggtgggtg atttttcaat agtgttatga ttgtgggtng ctgnnttttg
      361 gatggagcgg ctgttgattt aggtggtatg gttttattgt actctttcgg tggaggttgt
      421 tttttgattt tggtagttgg attactatta acactttttg tggttttaga tttagtgtgt
      481 gggtgggatt tgggggcagt tcgt
//
LOCUS       FP596B                   504 bp    DNA     linear   VRT 19-OCT-2023
DEFINITION  NADH dehydrogenase subunit 6 (ND6) gene, partial cds.
ACCESSION   FP596B
VERSION
KEYWORDS    .
SOURCE      mitochondrion Bradypodion ngomeense (Ngome dwarf chameleon)
  ORGANISM  Bradypodion ngomeense
            Eukaryota; Metazoa; Chordata; Craniata; Vertebrata; Euteleostomi;
            Lepidosauria; Squamata; Bifurcata; Unidentata; Episquamata;
            Toxicofera; Iguania; Acrodonta; Chamaeleonidae; Bradypodion.
REFERENCE   1  (bases 1 to 504)
  AUTHORS   Main,D.C., Taft,J.M., Geneva,A.J., Jansen van Vuuren,B. and
            Tolley,K.A.
  TITLE     More is not always better: the efficacy of single mitochondrial
            genes at reconciling the complete mitogenome phylogeny
  JOURNAL   unpublished
REFERENCE   2  (bases 1 to 504)
  AUTHORS   Main,D.C., Taft,J.M., Geneva,A.J., Jansen van Vuuren,B. and
            Tolley,K.A.
  TITLE     Direct Submission
  JOURNAL   Submitted (19-OCT-2023) Zoology, University of Johannesburg, Cnr
            Kingsway and University Road Auckland Park, Johannesburg, Gauteng
            2195, South Africa
COMMENT     Bankit Comment: ALT EMAIL:201327040@student.uj.ac.za
            Bankit Comment: TAX: Yes, new species/combinations; SEE ATTACHMENT
            Bankit Comment: TOTAL # OF SEQS:44
            Bankit Comment: FeatPropSourceSeq:AMDSF219
            
            ##Assembly-Data-START##
            Assembly Method       :: Novoplasty v. 4.3.1
            Sequencing Technology :: Illumina
            ##Assembly-Data-END##
FEATURES             Location/Qualifiers
     source          1..504
                     /organism="Bradypodion ngomeense"
                     /organelle="mitochondrion"
                     /mol_type="genomic DNA"
                     /isolation_source="Ngome Forest, KwaZulu-Natal"
                     /bio_material="FP596B"
                     /db_xref="taxon:1263118"
                     /country="South Africa"
                     /note="Eukaryota; Metazoa; Chordata; Craniata; Vertebrata;
                     Euteleostomi;## Lepidosauria; Squamata; Bifurcata;
                     Unidentata; Episquamata;## Toxicofera; Iguania; Acrodonta;
                     Chamaeleonidae; Bradypodion"
     gene            <1..>504
                     /gene="ND6"
     CDS             <1..>504
                     /gene="ND6"
                     /EC_number="7.1.1.2"
                     /codon_start=1
                     /transl_table=2
                     /product="NADH-ubiquinone oxidoreductase chain 6"
                     /translation="MYLFLMMWFFLFFMGGVASNPSPYFGSAALVLASVFGAGVLACL
                     NSTFVSLVLVLVYLGGMLVVFVYSVAMSSDMYPEAWGNRSVILYIGGFMVYLFCLWLX
                     XGGGWIFNSAVFVGXXXLEGVAVDLGGMVLLYSFGGGCFLILVIGLLLTLFVVLDLVC
                     GWSLGAVR"
BASE COUNT       77 a     43 c    144 g    234 t      6 others
ORIGIN      
        1 atgtatttat ttttaataat gtggtttttt ctttttttta tgggtggtgt ggctagtaat
       61 ccatctcctt attttgggtc tgcggcactg gttctagctt ctgtttttgg tgctggagtt
      121 ttagcctgtt taaatagcac ttttgtatct ttggtgttag tgttagttta tttggggggt
      181 atgttggtgg tgtttgttta ttcggttgca atatcatctg atatatatcc cgaagcttgg
      241 ggaaatcgat ctgttattct ttatatcggg ggtttcatag tatatttgtt ttgtttgtgg
      301 ttgwatrtyg ggggtgggtg aatttttaat agtgctgtgt ttgtaggtng ttgnntcttg
      361 gagggagtgg ctgttgattt aggtggtatg gttttattgt actcttttgg tggaggttgt
      421 tttttgattt tagtaattgg gttgttatta acactttttg tggttctaga tttagtgtgt
      481 gggtggagtt tgggggcagt tcgt
//
LOCUS       H1390                    504 bp    DNA     linear   VRT 19-OCT-2023
DEFINITION  NADH dehydrogenase subunit 6 (ND6) gene, partial cds.
ACCESSION   H1390
VERSION
KEYWORDS    .
SOURCE      mitochondrion Bradypodion melanocephalum
  ORGANISM  Bradypodion melanocephalum
            Eukaryota; Metazoa; Chordata; Craniata; Vertebrata; Euteleostomi;
            Lepidosauria; Squamata; Bifurcata; Unidentata; Episquamata;
            Toxicofera; Iguania; Acrodonta; Chamaeleonidae; Bradypodion.
REFERENCE   1  (bases 1 to 504)
  AUTHORS   Main,D.C., Taft,J.M., Geneva,A.J., Jansen van Vuuren,B. and
            Tolley,K.A.
  TITLE     More is not always better: the efficacy of single mitochondrial
            genes at reconciling the complete mitogenome phylogeny
  JOURNAL   unpublished
REFERENCE   2  (bases 1 to 504)
  AUTHORS   Main,D.C., Taft,J.M., Geneva,A.J., Jansen van Vuuren,B. and
            Tolley,K.A.
  TITLE     Direct Submission
  JOURNAL   Submitted (19-OCT-2023) Zoology, University of Johannesburg, Cnr
            Kingsway and University Road Auckland Park, Johannesburg, Gauteng
            2195, South Africa
COMMENT     Bankit Comment: ALT EMAIL:201327040@student.uj.ac.za
            Bankit Comment: TAX: Yes, new species/combinations; SEE ATTACHMENT
            Bankit Comment: TOTAL # OF SEQS:44
            Bankit Comment: FeatPropSourceSeq:AMDSF219
            
            ##Assembly-Data-START##
            Assembly Method       :: Novoplasty v. 4.3.1
            Sequencing Technology :: Illumina
            ##Assembly-Data-END##
FEATURES             Location/Qualifiers
     source          1..504
                     /organism="Bradypodion melanocephalum"
                     /organelle="mitochondrion"
                     /mol_type="genomic DNA"
                     /isolation_source="Westville, KwaZulu-Natal"
                     /bio_material="H1390"
                     /db_xref="taxon:230339"
                     /country="South Africa"
                     /note="Eukaryota; Metazoa; Chordata; Craniata; Vertebrata;
                     Euteleostomi;## Lepidosauria; Squamata; Bifurcata;
                     Unidentata; Episquamata;## Toxicofera; Iguania; Acrodonta;
                     Chamaeleonidae; Bradypodion"
     gene            <1..>504
                     /gene="ND6"
     CDS             <1..>504
                     /gene="ND6"
                     /EC_number="7.1.1.2"
                     /codon_start=1
                     /transl_table=2
                     /product="NADH-ubiquinone oxidoreductase chain 6"
                     /translation="MYLFLMVWFFLFFMGGVASNPSPYFGSASLVLASVFGAGVLAGL
                     NSTFVSLVLVLVYLGGMLVVFVYSVAMSSDMYPEAWGNRSVVLYIVSFMTYLFCLWLY
                     VGGGWFFNSVMIVGXXXLEGAAIDLGGIVLLYSFGGGCFLILVVGLLLTLFVVLDLVC
                     GWDLGAVR"
BASE COUNT       78 a     46 c    142 g    235 t      3 others
ORIGIN      
        1 atgtatttat ttttaatagt gtggtttttt ctttttttta tgggtggtgt agctagtaac
       61 ccgtctcctt attttgggtc tgcgtcactg gttctagctt ctgtttttgg tgctggagtt
      121 ttagccggtt taaatagtac ttttgtatct ttggtgttag tgttagttta tttggggggt
      181 atgttggtgg tgtttgtcta ttcggttgca atatcgtctg atatataccc tgaagcttga
      241 ggaaatcggt ctgttgttct ttatattgta agttttataa catatttgtt ttgtttgtgg
      301 ctgtatgttg ggggtgggtg atttttcaat agtgttatga ttgtgggtng ctgnnttttg
      361 gagggggcgg ctattgattt aggtggtatt gttttattat actcttttgg tggaggttgt
      421 tttttgattt tagtggttgg attactatta acactttttg tggttttaga tttagtgtgc
      481 gggtgggatt tgggggcagt tcgt
//
LOCUS       HB361                    504 bp    DNA     linear   VRT 19-OCT-2023
DEFINITION  NADH dehydrogenase subunit 6 (ND6) gene, partial cds.
ACCESSION   HB361
VERSION
KEYWORDS    .
SOURCE      mitochondrion Bradypodion venustum
  ORGANISM  Bradypodion venustum
            Eukaryota; Metazoa; Chordata; Craniata; Vertebrata; Euteleostomi;
            Lepidosauria; Squamata; Bifurcata; Unidentata; Episquamata;
            Toxicofera; Iguania; Acrodonta; Chamaeleonidae; Bradypodion.
REFERENCE   1  (bases 1 to 504)
  AUTHORS   Main,D.C., Taft,J.M., Geneva,A.J., Jansen van Vuuren,B. and
            Tolley,K.A.
  TITLE     More is not always better: the efficacy of single mitochondrial
            genes at reconciling the complete mitogenome phylogeny
  JOURNAL   unpublished
REFERENCE   2  (bases 1 to 504)
  AUTHORS   Main,D.C., Taft,J.M., Geneva,A.J., Jansen van Vuuren,B. and
            Tolley,K.A.
  TITLE     Direct Submission
  JOURNAL   Submitted (19-OCT-2023) Zoology, University of Johannesburg, Cnr
            Kingsway and University Road Auckland Park, Johannesburg, Gauteng
            2195, South Africa
COMMENT     Bankit Comment: ALT EMAIL:201327040@student.uj.ac.za
            Bankit Comment: TAX: Yes, new species/combinations; SEE ATTACHMENT
            Bankit Comment: TOTAL # OF SEQS:44
            Bankit Comment: FeatPropSourceSeq:AMDSF219
            
            ##Assembly-Data-START##
            Assembly Method       :: Novoplasty v. 4.3.1
            Sequencing Technology :: Illumina
            ##Assembly-Data-END##
FEATURES             Location/Qualifiers
     source          1..504
                     /organism="Bradypodion venustum"
                     /organelle="mitochondrion"
                     /mol_type="genomic DNA"
                     /isolation_source="Grootvadersbosch, Western Cape"
                     /bio_material="PEM R026336"
                     /db_xref="taxon:2869583"
                     /country="South Africa"
                     /note="Eukaryota; Metazoa; Chordata; Craniata; Vertebrata;
                     Euteleostomi;## Lepidosauria; Squamata; Bifurcata;
                     Unidentata; Episquamata;## Toxicofera; Iguania; Acrodonta;
                     Chamaeleonidae; Bradypodion"
     gene            <1..>504
                     /gene="ND6"
     CDS             <1..>504
                     /gene="ND6"
                     /EC_number="7.1.1.2"
                     /codon_start=1
                     /transl_table=2
                     /product="NADH-ubiquinone oxidoreductase chain 6"
                     /translation="MYLFLMLWFFLFFMGGVASNPSPYFGSAALVLGSVFGAGVLASL
                     SSTFVSLVLVLVYLGGMLVVFVYSVAMSSDMYPEAWGSRSVIFYIGSFLMYLFCLWLY
                     VGDGWFFNNTVFAGXXALDGVAVDLGGVVLLYSFGGACFLILAMGLLLTLFVVLDLVC
                     GWSLGSIR"
BASE COUNT       77 a     47 c    140 g    237 t      3 others
ORIGIN      
        1 atgtatttat ttttaatact gtggtttttt ctttttttta taggtggtgt agctagtaat
       61 ccatccccct attttgggtc tgcggccttg gtcttaggtt ctgtttttgg tgctggggtt
      121 ttggctagtc tgagtagtac ttttgtctct ttggtattgg tgttagttta tttaggtggt
      181 atattggtag tgtttgttta ttcggttgca atatcgtctg atatataccc cgaagcttga
      241 ggaagtcggt ctgttatttt ttatattggg agttttttaa tatatttgtt ttgtttgtgg
      301 ttatatgtgg gagacggatg gttttttaat aacactgtgt ttgcgggtng ttnngcttta
      361 gatggggtag ctgttgattt gggtggtgta gttttattgt attcttttgg tggggcttgt
      421 tttttgattt tagcaatggg gttattgttg acactttttg tggttttaga tttagtgtgc
      481 gggtggagtt tggggtcaat tcgt
//
LOCUS       JdC10-026                504 bp    DNA     linear   VRT 19-OCT-2023
DEFINITION  NADH dehydrogenase subunit 6 (ND6) gene, partial cds.
ACCESSION   JdC10-026
VERSION
KEYWORDS    .
SOURCE      mitochondrion Bradypodion nemorale
  ORGANISM  Bradypodion nemorale
            Eukaryota; Metazoa; Chordata; Craniata; Vertebrata; Euteleostomi;
            Lepidosauria; Squamata; Bifurcata; Unidentata; Episquamata;
            Toxicofera; Iguania; Acrodonta; Chamaeleonidae; Bradypodion.
REFERENCE   1  (bases 1 to 504)
  AUTHORS   Main,D.C., Taft,J.M., Geneva,A.J., Jansen van Vuuren,B. and
            Tolley,K.A.
  TITLE     More is not always better: the efficacy of single mitochondrial
            genes at reconciling the complete mitogenome phylogeny
  JOURNAL   unpublished
REFERENCE   2  (bases 1 to 504)
  AUTHORS   Main,D.C., Taft,J.M., Geneva,A.J., Jansen van Vuuren,B. and
            Tolley,K.A.
  TITLE     Direct Submission
  JOURNAL   Submitted (19-OCT-2023) Zoology, University of Johannesburg, Cnr
            Kingsway and University Road Auckland Park, Johannesburg, Gauteng
            2195, South Africa
COMMENT     Bankit Comment: ALT EMAIL:201327040@student.uj.ac.za
            Bankit Comment: TAX: Yes, new species/combinations; SEE ATTACHMENT
            Bankit Comment: TOTAL # OF SEQS:44
            Bankit Comment: FeatPropSourceSeq:AMDSF219
            
            ##Assembly-Data-START##
            Assembly Method       :: Novoplasty v. 4.3.1
            Sequencing Technology :: Illumina
            ##Assembly-Data-END##
FEATURES             Location/Qualifiers
     source          1..504
                     /organism="Bradypodion nemorale"
                     /organelle="mitochondrion"
                     /mol_type="genomic DNA"
                     /isolation_source="Greytown, KwaZulu-Natal"
                     /bio_material="JdC10-026"
                     /db_xref="taxon:355470"
                     /country="South Africa"
                     /note="Eukaryota; Metazoa; Chordata; Craniata; Vertebrata;
                     Euteleostomi;## Lepidosauria; Squamata; Bifurcata;
                     Unidentata; Episquamata;## Toxicofera; Iguania; Acrodonta;
                     Chamaeleonidae; Bradypodion"
     gene            <1..>504
                     /gene="ND6"
     CDS             <1..>504
                     /gene="ND6"
                     /EC_number="7.1.1.2"
                     /codon_start=1
                     /transl_table=2
                     /product="NADH-ubiquinone oxidoreductase chain 6"
                     /translation="MYLFLMVWFFLFFMGGVASNPSPYFGSAALVMASVFGAGVLAGL
                     NNTFVSLVLMLVYLGGMLVVFVYSVAMSSDMYPEAWGNRSVVLYIGSFMMYLFCLWLY
                     VGGGWFFNSAVYVGXXXLEGVAVDLGGMVLLYSFGGGCFLILVVGLLLTLFVVLDLVC
                     GWSLGAVR"
BASE COUNT       78 a     45 c    146 g    232 t      3 others
ORIGIN      
        1 atgtatttat ttttaatagt gtggtttttt ctttttttta tgggtggtgt ggctagcaac
       61 ccgtctcctt attttgggtc tgcggcactg gttatagctt ctgtttttgg tgctggagtt
      121 ttagccggtt taaataatac ttttgtatct ttggtgttaa tgttagttta tttggggggg
      181 atgttggtgg tgtttgtcta ttcggttgca atatcgtctg atatataccc tgaagcttga
      241 ggaaatcggt ctgttgttct ttatattggg agtttcataa tatatttgtt ttgtttgtgg
      301 ttgtatgttg ggggtggatg attttttaat agtgctgtgt atgtaggtng ttgnnttttg
      361 gagggcgtgg ctgttgattt aggtggcatg gttttattgt actctttcgg tgggggttgt
      421 tttttgattt tagtagttgg attgttatta acactttttg tagttctaga tttagtgtgt
      481 gggtggagtt tgggggcagt tcgt
//
LOCUS       KTH06-03                 504 bp    DNA     linear   VRT 19-OCT-2023
DEFINITION  NADH dehydrogenase subunit 6 (ND6) gene, partial cds.
ACCESSION   KTH06-03
VERSION
KEYWORDS    .
SOURCE      mitochondrion Bradypodion transvaalense
  ORGANISM  Bradypodion transvaalense
            Eukaryota; Metazoa; Chordata; Craniata; Vertebrata; Euteleostomi;
            Lepidosauria; Squamata; Bifurcata; Unidentata; Episquamata;
            Toxicofera; Iguania; Acrodonta; Chamaeleonidae; Bradypodion.
REFERENCE   1  (bases 1 to 504)
  AUTHORS   Main,D.C., Taft,J.M., Geneva,A.J., Jansen van Vuuren,B. and
            Tolley,K.A.
  TITLE     More is not always better: the efficacy of single mitochondrial
            genes at reconciling the complete mitogenome phylogeny
  JOURNAL   unpublished
REFERENCE   2  (bases 1 to 504)
  AUTHORS   Main,D.C., Taft,J.M., Geneva,A.J., Jansen van Vuuren,B. and
            Tolley,K.A.
  TITLE     Direct Submission
  JOURNAL   Submitted (19-OCT-2023) Zoology, University of Johannesburg, Cnr
            Kingsway and University Road Auckland Park, Johannesburg, Gauteng
            2195, South Africa
COMMENT     Bankit Comment: ALT EMAIL:201327040@student.uj.ac.za
            Bankit Comment: TAX: Yes, new species/combinations; SEE ATTACHMENT
            Bankit Comment: TOTAL # OF SEQS:44
            Bankit Comment: FeatPropSourceSeq:AMDSF219
            
            ##Assembly-Data-START##
            Assembly Method       :: Novoplasty v. 4.3.1
            Sequencing Technology :: Illumina
            ##Assembly-Data-END##
FEATURES             Location/Qualifiers
     source          1..504
                     /organism="Bradypodion transvaalense"
                     /organelle="mitochondrion"
                     /mol_type="genomic DNA"
                     /isolation_source="Soutpansberg, Lajuma, Limpopo"
                     /bio_material="PEM R17536"
                     /db_xref="taxon:179889"
                     /country="South Africa"
                     /note="Eukaryota; Metazoa; Chordata; Craniata; Vertebrata;
                     Euteleostomi;## Lepidosauria; Squamata; Bifurcata;
                     Unidentata; Episquamata;## Toxicofera; Iguania; Acrodonta;
                     Chamaeleonidae; Bradypodion"
     gene            <1..>504
                     /gene="ND6"
     CDS             <1..>504
                     /gene="ND6"
                     /EC_number="7.1.1.2"
                     /codon_start=1
                     /transl_table=2
                     /product="NADH-ubiquinone oxidoreductase chain 6"
                     /translation="MYLFLMMWFFLFFMGGVASNPSPYFGSVALVLASVFGAGVLAGL
                     NSTFVSLVLVLVYLGGMLVVFVYSVAMSSDMYPEAWGNRSVVLYIGGFMMYLFCLWLY
                     VGGGWLFNSAVFVGXXXLEGVAVDLGGMVLLYSFGGGCFLILMVGLLLTLFVVLDLVC
                     GWSLGAVR"
BASE COUNT       78 a     41 c    143 g    239 t      3 others
ORIGIN      
        1 atgtatttat ttttaataat gtggtttttt ctttttttta tgggtggtgt agctagtaat
       61 ccgtctcctt attttgggtc tgtggcactg gttctagctt ctgtttttgg tgctggagtt
      121 ttagccggtt taaatagtac ttttgtatct ttggtgttag tattagttta tttggggggt
      181 atgttggtgg tgtttgttta ttcggttgca atatcatctg atatatatcc tgaagcttgg
      241 ggaaatcggt ctgttgttct ttatattggg ggttttataa tatatttgtt ttgtctgtgg
      301 ttgtatgtcg ggggtggatg actttttaat agtgctgtgt ttgtaggtna ttgnntttta
      361 gagggagtgg ctgttgattt aggtggtatg gttttattgt actctttcgg tggtggttgt
      421 tttttgattt taatagttgg gttgttatta acactttttg tggttctaga tttagtgtgt
      481 gggtggagtt tgggggcagt tcgt
//
LOCUS       KTH06-04                 504 bp    DNA     linear   VRT 19-OCT-2023
DEFINITION  NADH dehydrogenase subunit 6 (ND6) gene, partial cds.
ACCESSION   KTH06-04
VERSION
KEYWORDS    .
SOURCE      mitochondrion Bradypodion transvaalense
  ORGANISM  Bradypodion transvaalense
            Eukaryota; Metazoa; Chordata; Craniata; Vertebrata; Euteleostomi;
            Lepidosauria; Squamata; Bifurcata; Unidentata; Episquamata;
            Toxicofera; Iguania; Acrodonta; Chamaeleonidae; Bradypodion.
REFERENCE   1  (bases 1 to 504)
  AUTHORS   Main,D.C., Taft,J.M., Geneva,A.J., Jansen van Vuuren,B. and
            Tolley,K.A.
  TITLE     More is not always better: the efficacy of single mitochondrial
            genes at reconciling the complete mitogenome phylogeny
  JOURNAL   unpublished
REFERENCE   2  (bases 1 to 504)
  AUTHORS   Main,D.C., Taft,J.M., Geneva,A.J., Jansen van Vuuren,B. and
            Tolley,K.A.
  TITLE     Direct Submission
  JOURNAL   Submitted (19-OCT-2023) Zoology, University of Johannesburg, Cnr
            Kingsway and University Road Auckland Park, Johannesburg, Gauteng
            2195, South Africa
COMMENT     Bankit Comment: ALT EMAIL:201327040@student.uj.ac.za
            Bankit Comment: TAX: Yes, new species/combinations; SEE ATTACHMENT
            Bankit Comment: TOTAL # OF SEQS:44
            Bankit Comment: FeatPropSourceSeq:AMDSF219
            
            ##Assembly-Data-START##
            Assembly Method       :: Novoplasty v. 4.3.1
            Sequencing Technology :: Illumina
            ##Assembly-Data-END##
FEATURES             Location/Qualifiers
     source          1..504
                     /organism="Bradypodion transvaalense"
                     /organelle="mitochondrion"
                     /mol_type="genomic DNA"
                     /isolation_source="Soutpansberg, Lajuma, Limpopo"
                     /bio_material="PEM R17531"
                     /db_xref="taxon:179889"
                     /country="South Africa"
                     /note="Eukaryota; Metazoa; Chordata; Craniata; Vertebrata;
                     Euteleostomi;## Lepidosauria; Squamata; Bifurcata;
                     Unidentata; Episquamata;## Toxicofera; Iguania; Acrodonta;
                     Chamaeleonidae; Bradypodion"
     gene            <1..>504
                     /gene="ND6"
     CDS             <1..>504
                     /gene="ND6"
                     /EC_number="7.1.1.2"
                     /codon_start=1
                     /transl_table=2
                     /product="NADH-ubiquinone oxidoreductase chain 6"
                     /translation="MYLFLMMWFFLFFMGGVASNPSPYFGSAALVLASVFGAGVLAGL
                     NSTFVSLVLLLVYLGGMLVVFVYSVAMSSDMYPEAWGNRSVVLYIGGFMMYLICLWLY
                     VGGGWFFNXGVFVGXXXLEGVAIDLGGMVLLYSFGGGCFLILVVGLLLTLFVVLDLVC
                     GWSLGAVR"
BASE COUNT       77 a     36 c    144 g    241 t      6 others
ORIGIN      
        1 atgtatttat ttttaataat gtggtttttt ctttttttta tgggtggtgt ggctagtaat
       61 ccgtctcctt attttgggtc tgcggcactg gttctagctt ctgtttttgg tgctggggtt
      121 ttagctggtt taaatagtac ttttgtatct ttggtgttat tgttagttta tttggggggt
      181 atgttggtgg tgtttgttta ttcggttgca atatcatctg atatatatcc tgaagcttgg
      241 ggaaatcggt ctgttgttct ttatattggg ggttttataa tatatttgat ttgtttgtgg
      301 ttatatgtcg ggggtggatg attttttaat nnnggtgtgt ttgtaggtng ttgnnttttg
      361 gagggggtgg ctattgattt aggtggtatg gttttattgt attcttttgg tggaggttgt
      421 tttttgattc tagtagttgg attattatta acactttttg tggttttaga tttagtgtgt
      481 gggtggagtt taggggcagt tcgt
//
LOCUS       KTH08-51                 504 bp    DNA     linear   VRT 19-OCT-2023
DEFINITION  NADH dehydrogenase subunit 6 (ND6) gene, partial cds.
ACCESSION   KTH08-51
VERSION
KEYWORDS    .
SOURCE      mitochondrion Bradypodion gutturale
  ORGANISM  Bradypodion gutturale
            Eukaryota; Metazoa; Chordata; Craniata; Vertebrata; Euteleostomi;
            Lepidosauria; Squamata; Bifurcata; Unidentata; Episquamata;
            Toxicofera; Iguania; Acrodonta; Chamaeleonidae; Bradypodion.
REFERENCE   1  (bases 1 to 504)
  AUTHORS   Main,D.C., Taft,J.M., Geneva,A.J., Jansen van Vuuren,B. and
            Tolley,K.A.
  TITLE     More is not always better: the efficacy of single mitochondrial
            genes at reconciling the complete mitogenome phylogeny
  JOURNAL   unpublished
REFERENCE   2  (bases 1 to 504)
  AUTHORS   Main,D.C., Taft,J.M., Geneva,A.J., Jansen van Vuuren,B. and
            Tolley,K.A.
  TITLE     Direct Submission
  JOURNAL   Submitted (19-OCT-2023) Zoology, University of Johannesburg, Cnr
            Kingsway and University Road Auckland Park, Johannesburg, Gauteng
            2195, South Africa
COMMENT     Bankit Comment: ALT EMAIL:201327040@student.uj.ac.za
            Bankit Comment: TAX: Yes, new species/combinations; SEE ATTACHMENT
            Bankit Comment: TOTAL # OF SEQS:44
            Bankit Comment: FeatPropSourceSeq:AMDSF219
            
            ##Assembly-Data-START##
            Assembly Method       :: Novoplasty v. 4.3.1
            Sequencing Technology :: Illumina
            ##Assembly-Data-END##
FEATURES             Location/Qualifiers
     source          1..504
                     /organism="Bradypodion gutturale"
                     /organelle="mitochondrion"
                     /mol_type="genomic DNA"
                     /isolation_source="Ladismith Nature Reserve, Western Cape"
                     /bio_material="KTH08-51"
                     /db_xref="taxon:230335"
                     /country="South Africa"
                     /note="Eukaryota; Metazoa; Chordata; Craniata; Vertebrata;
                     Euteleostomi;## Lepidosauria; Squamata; Bifurcata;
                     Unidentata; Episquamata;## Toxicofera; Iguania; Acrodonta;
                     Chamaeleonidae; Bradypodion"
     gene            <1..>504
                     /gene="ND6"
     CDS             <1..>504
                     /gene="ND6"
                     /EC_number="7.1.1.2"
                     /codon_start=1
                     /transl_table=2
                     /product="NADH-ubiquinone oxidoreductase chain 6"
                     /translation="MYLFLMMWFFLFFMGGVASNPSPYFGSAALVLASVFGAGVLAGL
                     NSTFVSLVLVLVYLGGMLVVFVYSVAMSSDVYPEAWGNRSVVLYIGGFMMYLFCLWLY
                     VGGEWFFNSAVFVGXXXLEGVAVDLGGMVLLYSFGGGCFLILVVGLLLTLFVVLDLVC
                     GWGLGAVR"
BASE COUNT       76 a     45 c    146 g    234 t      3 others
ORIGIN      
        1 atgtatttat ttttaataat gtggtttttt ctttttttta taggtggtgt ggctagtaac
       61 ccgtctcctt attttgggtc tgcggcacta gttctggctt ctgtttttgg tgctggggtt
      121 ttagccggtt taaatagtac ttttgtatct ttggtactgg tgttagttta tttgggtggt
      181 atgttggtgg tatttgttta ttcggttgca atatcgtctg atgtttatcc tgaagcttga
      241 ggaaatcggt ctgtcgttct ttatattggg ggatttataa tatatttgtt ttgtttgtgg
      301 ctgtatgttg ggggtgaatg attttttaat agtgctgtgt ttgtaggtng ttgnnttttg
      361 gagggggtgg ctgttgatct aggtggcata gttttattgt actcgtttgg tggaggttgt
      421 tttttgattt tagtagttgg attattgtta acactttttg tggttttaga tttagtgtgc
      481 gggtgaggtc tgggggcagt tcgt
//
LOCUS       KTH11-11                 504 bp    DNA     linear   VRT 19-OCT-2023
DEFINITION  NADH dehydrogenase subunit 6 (ND6) gene, partial cds.
ACCESSION   KTH11-11
VERSION
KEYWORDS    .
SOURCE      mitochondrion Bradypodion occidentale
  ORGANISM  Bradypodion occidentale
            Eukaryota; Metazoa; Chordata; Craniata; Vertebrata; Euteleostomi;
            Lepidosauria; Squamata; Bifurcata; Unidentata; Episquamata;
            Toxicofera; Iguania; Acrodonta; Chamaeleonidae; Bradypodion.
REFERENCE   1  (bases 1 to 504)
  AUTHORS   Main,D.C., Taft,J.M., Geneva,A.J., Jansen van Vuuren,B. and
            Tolley,K.A.
  TITLE     More is not always better: the efficacy of single mitochondrial
            genes at reconciling the complete mitogenome phylogeny
  JOURNAL   unpublished
REFERENCE   2  (bases 1 to 504)
  AUTHORS   Main,D.C., Taft,J.M., Geneva,A.J., Jansen van Vuuren,B. and
            Tolley,K.A.
  TITLE     Direct Submission
  JOURNAL   Submitted (19-OCT-2023) Zoology, University of Johannesburg, Cnr
            Kingsway and University Road Auckland Park, Johannesburg, Gauteng
            2195, South Africa
COMMENT     Bankit Comment: ALT EMAIL:201327040@student.uj.ac.za
            Bankit Comment: TAX: Yes, new species/combinations; SEE ATTACHMENT
            Bankit Comment: TOTAL # OF SEQS:44
            Bankit Comment: FeatPropSourceSeq:AMDSF219
            
            ##Assembly-Data-START##
            Assembly Method       :: Novoplasty v. 4.3.1
            Sequencing Technology :: Illumina
            ##Assembly-Data-END##
FEATURES             Location/Qualifiers
     source          1..504
                     /organism="Bradypodion occidentale"
                     /organelle="mitochondrion"
                     /mol_type="genomic DNA"
                     /isolation_source="Noup, Northern Cape"
                     /bio_material="KTH11-11"
                     /db_xref="taxon:179886"
                     /country="South Africa"
                     /note="Eukaryota; Metazoa; Chordata; Craniata; Vertebrata;
                     Euteleostomi;## Lepidosauria; Squamata; Bifurcata;
                     Unidentata; Episquamata;## Toxicofera; Iguania; Acrodonta;
                     Chamaeleonidae; Bradypodion"
     gene            <1..>504
                     /gene="ND6"
     CDS             <1..>504
                     /gene="ND6"
                     /EC_number="7.1.1.2"
                     /codon_start=1
                     /transl_table=2
                     /product="NADH-ubiquinone oxidoreductase chain 6"
                     /translation="MYLFLMMWFFLFFMGGVASNPSPYFGSAALVLASVFGAGVLAGL
                     NSTYVSLVLVLVYLGGMLVVFVYSVAMSSDVYPEAWGSRSVVLYIGGFLMYLFCLWLY
                     VGGGWFFNSDVFVGXXXLEGVAVDLGGMVLLYSFGGGCFLILVVGLLLTLFVVLDLVC
                     GWSLGAVR"
BASE COUNT       77 a     44 c    146 g    234 t      3 others
ORIGIN      
        1 atgtatttat ttttaataat gtgatttttt ctttttttta taggtggtgt agctagtaac
       61 ccgtctcctt attttgggtc tgcggcactg gttctggctt ctgtttttgg tgctggagtt
      121 ttagctggtt taaatagtac ttatgtatct ttggtgttag tactagttta tttgggtggc
      181 atgttggtgg tgtttgtcta ttcggttgca atatcgtctg atgtttatcc tgaggcttga
      241 ggaagtcggt ctgttgttct ctatattggg ggttttttaa tatatctgtt ttgtttgtgg
      301 ttatatgttg ggggtgggtg attttttaac agtgatgtgt ttgtaggang ctgnnttttg
      361 gaaggggtgg ctgttgattt aggtggtata gttttattgt actcgttcgg tgggggttgt
      421 tttttaattt tagtagttgg attattatta acactttttg tggttttaga tttggtgtgt
      481 gggtggagtt tgggggcagt tcgt
//
LOCUS       KTH108                   504 bp    DNA     linear   VRT 19-OCT-2023
DEFINITION  NADH dehydrogenase subunit 6 (ND6) gene, partial cds.
ACCESSION   KTH108
VERSION
KEYWORDS    .
SOURCE      mitochondrion Bradypodion taeniabronchum
  ORGANISM  Bradypodion taeniabronchum
            Eukaryota; Metazoa; Chordata; Craniata; Vertebrata; Euteleostomi;
            Lepidosauria; Squamata; Bifurcata; Unidentata; Episquamata;
            Toxicofera; Iguania; Acrodonta; Chamaeleonidae; Bradypodion.
REFERENCE   1  (bases 1 to 504)
  AUTHORS   Main,D.C., Taft,J.M., Geneva,A.J., Jansen van Vuuren,B. and
            Tolley,K.A.
  TITLE     More is not always better: the efficacy of single mitochondrial
            genes at reconciling the complete mitogenome phylogeny
  JOURNAL   unpublished
REFERENCE   2  (bases 1 to 504)
  AUTHORS   Main,D.C., Taft,J.M., Geneva,A.J., Jansen van Vuuren,B. and
            Tolley,K.A.
  TITLE     Direct Submission
  JOURNAL   Submitted (19-OCT-2023) Zoology, University of Johannesburg, Cnr
            Kingsway and University Road Auckland Park, Johannesburg, Gauteng
            2195, South Africa
COMMENT     Bankit Comment: ALT EMAIL:201327040@student.uj.ac.za
            Bankit Comment: TAX: Yes, new species/combinations; SEE ATTACHMENT
            Bankit Comment: TOTAL # OF SEQS:44
            Bankit Comment: FeatPropSourceSeq:AMDSF219
            
            ##Assembly-Data-START##
            Assembly Method       :: Novoplasty v. 4.3.1
            Sequencing Technology :: Illumina
            ##Assembly-Data-END##
FEATURES             Location/Qualifiers
     source          1..504
                     /organism="Bradypodion taeniabronchum"
                     /organelle="mitochondrion"
                     /mol_type="genomic DNA"
                     /isolation_source="Tsitsikamma Mountains, Eastern Cape"
                     /bio_material="KTH108"
                     /db_xref="taxon:230340"
                     /country="South Africa"
                     /note="Eukaryota; Metazoa; Chordata; Craniata; Vertebrata;
                     Euteleostomi;## Lepidosauria; Squamata; Bifurcata;
                     Unidentata; Episquamata;## Toxicofera; Iguania; Acrodonta;
                     Chamaeleonidae; Bradypodion"
     gene            <1..>504
                     /gene="ND6"
     CDS             <1..>504
                     /gene="ND6"
                     /EC_number="7.1.1.2"
                     /codon_start=1
                     /transl_table=2
                     /product="NADH-ubiquinone oxidoreductase chain 6"
                     /translation="MYLFLMMWFFLFFMGGVASNPSPYFGSAALVLASVFGAGVLAGL
                     NSTFVSLVLVLVYLGGMLVVFVYSVAMSSDVYPEAWGNRSVVLYIGGFMMYLFCLWLY
                     VGDEWFFNSAVFVGXXXLEGVAVDLGGMVLLYSFGGGCFLILVVGLLLTLFVVLDLVC
                     GWSLGAVR"
BASE COUNT       79 a     44 c    143 g    235 t      3 others
ORIGIN      
        1 atgtatttat ttttaataat gtggtttttt ctttttttta taggtggtgt ggctagtaac
       61 ccgtctcctt attttgggtc tgcggcactg gttctggctt ctgtttttgg tgctggggtt
      121 ttagccggtt taaatagtac ttttgtatct ttggtattag tgttagttta tttaggtggt
      181 atgttggtgg tatttgttta ttcggttgca atatcgtctg atgtttatcc tgaagcttga
      241 ggaaatcggt ctgttgtact ttatattggg ggttttataa tatatttgtt ttgtttgtgg
      301 ttgtatgttg gggatgaatg attttttaat agcgctgtgt ttgtaggtna ttgnnctttg
      361 gagggggtgg ctgttgattt aggtggcata gttttattgt actcgtttgg tggaggttgt
      421 tttttgattt tagtagttgg attattgcta acactttttg tggttttaga tttagtgtgc
      481 gggtggagtc tgggggcagt tcgt
//
LOCUS       KTH156                   504 bp    DNA     linear   VRT 19-OCT-2023
DEFINITION  NADH dehydrogenase subunit 6 (ND6) gene, partial cds.
ACCESSION   KTH156
VERSION
KEYWORDS    .
SOURCE      mitochondrion Bradypodion ventrale (Southern dwarf chameleon)
  ORGANISM  Bradypodion ventrale
            Eukaryota; Metazoa; Chordata; Craniata; Vertebrata; Euteleostomi;
            Lepidosauria; Squamata; Bifurcata; Unidentata; Episquamata;
            Toxicofera; Iguania; Acrodonta; Chamaeleonidae; Bradypodion.
REFERENCE   1  (bases 1 to 504)
  AUTHORS   Main,D.C., Taft,J.M., Geneva,A.J., Jansen van Vuuren,B. and
            Tolley,K.A.
  TITLE     More is not always better: the efficacy of single mitochondrial
            genes at reconciling the complete mitogenome phylogeny
  JOURNAL   unpublished
REFERENCE   2  (bases 1 to 504)
  AUTHORS   Main,D.C., Taft,J.M., Geneva,A.J., Jansen van Vuuren,B. and
            Tolley,K.A.
  TITLE     Direct Submission
  JOURNAL   Submitted (19-OCT-2023) Zoology, University of Johannesburg, Cnr
            Kingsway and University Road Auckland Park, Johannesburg, Gauteng
            2195, South Africa
COMMENT     Bankit Comment: ALT EMAIL:201327040@student.uj.ac.za
            Bankit Comment: TAX: Yes, new species/combinations; SEE ATTACHMENT
            Bankit Comment: TOTAL # OF SEQS:44
            Bankit Comment: FeatPropSourceSeq:AMDSF219
            
            ##Assembly-Data-START##
            Assembly Method       :: Novoplasty v. 4.3.1
            Sequencing Technology :: Illumina
            ##Assembly-Data-END##
FEATURES             Location/Qualifiers
     source          1..504
                     /organism="Bradypodion ventrale"
                     /organelle="mitochondrion"
                     /mol_type="genomic DNA"
                     /isolation_source="Groendal Nature Reserve, Eastern Cape"
                     /bio_material="KTH156"
                     /db_xref="taxon:179890"
                     /country="South Africa"
                     /note="Eukaryota; Metazoa; Chordata; Craniata; Vertebrata;
                     Euteleostomi;## Lepidosauria; Squamata; Bifurcata;
                     Unidentata; Episquamata;## Toxicofera; Iguania; Acrodonta;
                     Chamaeleonidae; Bradypodion"
     gene            <1..>504
                     /gene="ND6"
     CDS             <1..>504
                     /gene="ND6"
                     /EC_number="7.1.1.2"
                     /codon_start=1
                     /transl_table=2
                     /product="NADH-ubiquinone oxidoreductase chain 6"
                     /translation="MYLFLMMWFFLFFMGGVASNPSPYFGSAALVLASVFGAGVLAGL
                     NSTFVSLVLVLVYLGGMLVVFVYSVAMSSDVYPEAWGNRSVVLYIGGFMMYLFCLWLY
                     VGGEWFFNSAVFVGXXXLEGVAVDLGGMVLLYSFGGGCFLILVVGLLLTLFVVLDLVC
                     GWSLGAVR"
BASE COUNT       75 a     47 c    146 g    233 t      3 others
ORIGIN      
        1 atgtatttat ttttaataat gtggtttttt ctttttttta taggtggtgt ggctagtaac
       61 ccgtctcctt attttgggtc tgcggcactg gtcctggctt ctgtttttgg tgctggggtt
      121 ttagccggtt taaatagtac ttttgtatct ttggtattag tgctagttta tttgggtggt
      181 atgttggtgg tatttgttta ttcggttgca atatcgtctg atgtttatcc tgaagcttga
      241 ggaaatcggt ctgttgttct ttatattggg ggttttataa tatatttgtt ttgtttgtgg
      301 ctgtacgttg ggggtgaatg attttttaat agtgctgtgt ttgtaggtng ttgnnctttg
      361 gagggggtgg ctgttgactt aggtggcata gttttattgt attcgtttgg tggaggttgt
      421 tttttgattt tagtagttgg attattgcta acactttttg tggttttaga tttagtgtgc
      481 gggtggagtc tgggggcagt tcgt
//
LOCUS       KTH288                   504 bp    DNA     linear   VRT 19-OCT-2023
DEFINITION  NADH dehydrogenase subunit 6 (ND6) gene, partial cds.
ACCESSION   KTH288
VERSION
KEYWORDS    .
SOURCE      mitochondrion Bradypodion pumilum
  ORGANISM  Bradypodion pumilum
            Eukaryota; Metazoa; Chordata; Craniata; Vertebrata; Euteleostomi;
            Lepidosauria; Squamata; Bifurcata; Unidentata; Episquamata;
            Toxicofera; Iguania; Acrodonta; Chamaeleonidae; Bradypodion.
REFERENCE   1  (bases 1 to 504)
  AUTHORS   Main,D.C., Taft,J.M., Geneva,A.J., Jansen van Vuuren,B. and
            Tolley,K.A.
  TITLE     More is not always better: the efficacy of single mitochondrial
            genes at reconciling the complete mitogenome phylogeny
  JOURNAL   unpublished
REFERENCE   2  (bases 1 to 504)
  AUTHORS   Main,D.C., Taft,J.M., Geneva,A.J., Jansen van Vuuren,B. and
            Tolley,K.A.
  TITLE     Direct Submission
  JOURNAL   Submitted (19-OCT-2023) Zoology, University of Johannesburg, Cnr
            Kingsway and University Road Auckland Park, Johannesburg, Gauteng
            2195, South Africa
COMMENT     Bankit Comment: ALT EMAIL:201327040@student.uj.ac.za
            Bankit Comment: TAX: Yes, new species/combinations; SEE ATTACHMENT
            Bankit Comment: TOTAL # OF SEQS:44
            Bankit Comment: FeatPropSourceSeq:AMDSF219
            
            ##Assembly-Data-START##
            Assembly Method       :: Novoplasty v. 4.3.1
            Sequencing Technology :: Illumina
            ##Assembly-Data-END##
FEATURES             Location/Qualifiers
     source          1..504
                     /organism="Bradypodion pumilum"
                     /organelle="mitochondrion"
                     /mol_type="genomic DNA"
                     /isolation_source="Durbanville, Western Cape"
                     /bio_material="KTH288"
                     /db_xref="taxon:179887"
                     /country="South Africa"
                     /note="Eukaryota; Metazoa; Chordata; Craniata; Vertebrata;
                     Euteleostomi;## Lepidosauria; Squamata; Bifurcata;
                     Unidentata; Episquamata;## Toxicofera; Iguania; Acrodonta;
                     Chamaeleonidae; Bradypodion"
     gene            <1..>504
                     /gene="ND6"
     CDS             <1..>504
                     /gene="ND6"
                     /EC_number="7.1.1.2"
                     /codon_start=1
                     /transl_table=2
                     /product="NADH-ubiquinone oxidoreductase chain 6"
                     /translation="MYLFLMLWFFLFFMGGVASNPSPYFGSAALVLASVFGAGVLASL
                     NSTFVSLVLMLVYLGGMLVVFVYSVAMSSDMYPEAWGNRSVVFYIGGFMVYLFCLWMY
                     VGDGWFLDGAVFAGXXXLEGVAVDLGGMILLYSFGGGCFLILAIGLLLTLFVVLDLVC
                     GWSLGSVR"
BASE COUNT       76 a     41 c    141 g    243 t      3 others
ORIGIN      
        1 atgtatttat ttttaatatt gtggtttttt ctttttttta taggtggtgt agctagtaat
       61 ccgtctcctt attttgggtc tgcggctttg gttttggctt ctgtttttgg tgctggggtt
      121 ttggctagtt taaatagtac ttttgtgtct ttggtattga tattagttta tttaggtggt
      181 atgctggtgg tatttgttta ttcggttgct atatcgtctg atatatatcc tgaagcttga
      241 ggaaatcggt ctgttgtttt ttatattggt ggttttatag tgtatttgtt ttgtttgtgg
      301 atatatgttg gagatgggtg atttcttgat ggcgctgtat ttgcgggtng ctgnntttta
      361 gagggggtag ctgttgattt aggtggtata attttgttgt attctttcgg tggaggttgt
      421 tttttgattt tagcaattgg actattgttg acactttttg tggttttaga tttggtgtgc
      481 gggtgaagtt tggggtcagt tcgt
//
LOCUS       KTH437                   504 bp    DNA     linear       19-OCT-2023
DEFINITION  NADH dehydrogenase subunit 6 (ND6) gene, partial cds.
ACCESSION   KTH437
VERSION
KEYWORDS    .
SOURCE      mitochondrion Bradypodion sp.2
  ORGANISM  Bradypodion sp.2
            Unclassified.
REFERENCE   1  (bases 1 to 504)
  AUTHORS   Main,D.C., Taft,J.M., Geneva,A.J., Jansen van Vuuren,B. and
            Tolley,K.A.
  TITLE     More is not always better: the efficacy of single mitochondrial
            genes at reconciling the complete mitogenome phylogeny
  JOURNAL   unpublished
REFERENCE   2  (bases 1 to 504)
  AUTHORS   Main,D.C., Taft,J.M., Geneva,A.J., Jansen van Vuuren,B. and
            Tolley,K.A.
  TITLE     Direct Submission
  JOURNAL   Submitted (19-OCT-2023) Zoology, University of Johannesburg, Cnr
            Kingsway and University Road Auckland Park, Johannesburg, Gauteng
            2195, South Africa
COMMENT     Bankit Comment: ALT EMAIL:201327040@student.uj.ac.za
            Bankit Comment: TAX: Yes, new species/combinations; SEE ATTACHMENT
            Bankit Comment: TOTAL # OF SEQS:44
            Bankit Comment: FeatPropSourceSeq:AMDSF219
            
            ##Assembly-Data-START##
            Assembly Method       :: Novoplasty v. 4.3.1
            Sequencing Technology :: Illumina
            ##Assembly-Data-END##
FEATURES             Location/Qualifiers
     source          1..504
                     /organism="Bradypodion sp.2"
                     /organelle="mitochondrion"
                     /mol_type="genomic DNA"
                     /isolation_source="Karkloof Forest, KwaZulu-Natal"
                     /bio_material="SAM ZR51950"
                     /country="South Africa"
                     /note="Eukaryota; Metazoa; Chordata; Craniata; Vertebrata;
                     Euteleostomi;## Lepidosauria; Squamata; Bifurcata;
                     Unidentata; Episquamata;## Toxicofera; Iguania; Acrodonta;
                     Chamaeleonidae; Bradypodion"
     gene            <1..>504
                     /gene="ND6"
     CDS             <1..>504
                     /gene="ND6"
                     /EC_number="7.1.1.2"
                     /codon_start=1
                     /transl_table=2
                     /product="NADH-ubiquinone oxidoreductase chain 6"
                     /translation="MYLFLMVWFFLFFMGGVASNPSPYFGSASLVLASVFGAGVLAGL
                     NSTFVSLVLVLVYLGGMLVVFVYSVAMSSDMYPEAWGNRSVVLYIVSFMTYLFCLWLY
                     VGGGWFFNSVMIVGXXXLEGAAVDLGGMVLLYSFGGGCFLILVVGLLLTLFVVLDLVC
                     GWDLGAVR"
BASE COUNT       78 a     45 c    143 g    235 t      3 others
ORIGIN      
        1 atgtatttat ttttaatagt gtggtttttt ctttttttta tgggtggtgt agctagtaac
       61 ccgtctcctt attttgggtc tgcgtcactg gttctagctt ctgtttttgg tgctggagtt
      121 ttagccggtt taaatagtac ttttgtatct ttggtgttag tgttagttta tttggggggt
      181 atgttggtgg tgtttgtcta ttcggttgca atatcgtctg atatataccc tgaagcttga
      241 ggaaatcggt ctgttgttct ttatattgta agttttataa catatttgtt ttgtttgtgg
      301 ctgtatgttg ggggtgggtg atttttcaat agtgttatga ttgtgggtng ctgnnttttg
      361 gagggggcgg ctgttgattt aggtggtatg gttttattat actcttttgg tggaggttgt
      421 tttttgattt tagtagttgg attactatta acactttttg tggttttaga tttagtgtgt
      481 gggtgggatt tgggggcagt tcgt
//
LOCUS       KTH450                   504 bp    DNA     linear       19-OCT-2023
DEFINITION  NADH dehydrogenase subunit 6 (ND6) gene, partial cds.
ACCESSION   KTH450
VERSION
KEYWORDS    .
SOURCE      mitochondrion Bradypodion sp.2
  ORGANISM  Bradypodion sp.2
            Unclassified.
REFERENCE   1  (bases 1 to 504)
  AUTHORS   Main,D.C., Taft,J.M., Geneva,A.J., Jansen van Vuuren,B. and
            Tolley,K.A.
  TITLE     More is not always better: the efficacy of single mitochondrial
            genes at reconciling the complete mitogenome phylogeny
  JOURNAL   unpublished
REFERENCE   2  (bases 1 to 504)
  AUTHORS   Main,D.C., Taft,J.M., Geneva,A.J., Jansen van Vuuren,B. and
            Tolley,K.A.
  TITLE     Direct Submission
  JOURNAL   Submitted (19-OCT-2023) Zoology, University of Johannesburg, Cnr
            Kingsway and University Road Auckland Park, Johannesburg, Gauteng
            2195, South Africa
COMMENT     Bankit Comment: ALT EMAIL:201327040@student.uj.ac.za
            Bankit Comment: TAX: Yes, new species/combinations; SEE ATTACHMENT
            Bankit Comment: TOTAL # OF SEQS:44
            Bankit Comment: FeatPropSourceSeq:AMDSF219
            
            ##Assembly-Data-START##
            Assembly Method       :: Novoplasty v. 4.3.1
            Sequencing Technology :: Illumina
            ##Assembly-Data-END##
FEATURES             Location/Qualifiers
     source          1..504
                     /organism="Bradypodion sp.2"
                     /organelle="mitochondrion"
                     /mol_type="genomic DNA"
                     /isolation_source="Gilboa Forest (Plantation),
                     KwaZulu-Natal"
                     /bio_material="SAM ZR51952"
                     /country="South Africa"
                     /note="Eukaryota; Metazoa; Chordata; Craniata; Vertebrata;
                     Euteleostomi;## Lepidosauria; Squamata; Bifurcata;
                     Unidentata; Episquamata;## Toxicofera; Iguania; Acrodonta;
                     Chamaeleonidae; Bradypodion"
     gene            <1..>504
                     /gene="ND6"
     CDS             <1..>504
                     /gene="ND6"
                     /EC_number="7.1.1.2"
                     /codon_start=1
                     /transl_table=2
                     /product="NADH-ubiquinone oxidoreductase chain 6"
                     /translation="MYLFLMVWFFLFFMGGVASNPSPYFGSASLVLASVFGAGVLAGL
                     NSTFVSLVLVLVYLGGMLVVFVYSVAMSSDMYPEAWGNRSVVLYIVSFMTYLFCLWLY
                     VGGGWFFNSVMIVGXXXLEGAAVDLGGMVLLYSFGGGCFLILVVGLLLTLFVVLDLVC
                     GWDLGAVR"
BASE COUNT       78 a     45 c    143 g    235 t      3 others
ORIGIN      
        1 atgtatttat ttttaatagt gtggtttttt ctttttttta tgggtggtgt agctagtaac
       61 ccgtctcctt attttgggtc tgcgtcactg gttctagctt ctgtttttgg tgctggagtt
      121 ttagccggtt taaatagtac ttttgtatct ttggtgttag tgttagttta tttggggggt
      181 atgttggtgg tgtttgtcta ttcggttgca atatcgtctg atatataccc tgaagcttga
      241 ggaaatcggt ctgttgttct ttatattgta agttttataa catatttgtt ttgtttgtgg
      301 ctgtatgttg ggggtgggtg atttttcaat agtgttatga ttgtgggtng ctgnnttttg
      361 gagggggcgg ctgttgattt aggtggtatg gttttattat actcttttgg tggaggttgt
      421 tttttgattt tagtagttgg attactatta acactttttg tggttttaga tttagtgtgt
      481 gggtgggatt tgggggcagt tcgt
//
LOCUS       KTH533                   504 bp    DNA     linear   VRT 19-OCT-2023
DEFINITION  NADH dehydrogenase subunit 6 (ND6) gene, partial cds.
ACCESSION   KTH533
VERSION
KEYWORDS    .
SOURCE      mitochondrion Bradypodion transvaalense
  ORGANISM  Bradypodion transvaalense
            Eukaryota; Metazoa; Chordata; Craniata; Vertebrata; Euteleostomi;
            Lepidosauria; Squamata; Bifurcata; Unidentata; Episquamata;
            Toxicofera; Iguania; Acrodonta; Chamaeleonidae; Bradypodion.
REFERENCE   1  (bases 1 to 504)
  AUTHORS   Main,D.C., Taft,J.M., Geneva,A.J., Jansen van Vuuren,B. and
            Tolley,K.A.
  TITLE     More is not always better: the efficacy of single mitochondrial
            genes at reconciling the complete mitogenome phylogeny
  JOURNAL   unpublished
REFERENCE   2  (bases 1 to 504)
  AUTHORS   Main,D.C., Taft,J.M., Geneva,A.J., Jansen van Vuuren,B. and
            Tolley,K.A.
  TITLE     Direct Submission
  JOURNAL   Submitted (19-OCT-2023) Zoology, University of Johannesburg, Cnr
            Kingsway and University Road Auckland Park, Johannesburg, Gauteng
            2195, South Africa
COMMENT     Bankit Comment: ALT EMAIL:201327040@student.uj.ac.za
            Bankit Comment: TAX: Yes, new species/combinations; SEE ATTACHMENT
            Bankit Comment: TOTAL # OF SEQS:44
            Bankit Comment: FeatPropSourceSeq:AMDSF219
            
            ##Assembly-Data-START##
            Assembly Method       :: Novoplasty v. 4.3.1
            Sequencing Technology :: Illumina
            ##Assembly-Data-END##
FEATURES             Location/Qualifiers
     source          1..504
                     /organism="Bradypodion transvaalense"
                     /organelle="mitochondrion"
                     /mol_type="genomic DNA"
                     /isolation_source="Barberton, Mpumalanga"
                     /bio_material="PEM R17527"
                     /db_xref="taxon:179889"
                     /country="South Africa"
                     /note="Eukaryota; Metazoa; Chordata; Craniata; Vertebrata;
                     Euteleostomi;## Lepidosauria; Squamata; Bifurcata;
                     Unidentata; Episquamata;## Toxicofera; Iguania; Acrodonta;
                     Chamaeleonidae; Bradypodion"
     gene            <1..>504
                     /gene="ND6"
     CDS             <1..>504
                     /gene="ND6"
                     /EC_number="7.1.1.2"
                     /codon_start=1
                     /transl_table=2
                     /product="NADH-ubiquinone oxidoreductase chain 6"
                     /translation="MYLFLMMWFFLFFMGGVASNPSPYFGSAALVLASVFGAGVLAGL
                     NSTFVSLVLVLVYLGGMLVVFVYSVAMSSDMYPEAWGNRSVVLYIGGFLTYLFCLWLY
                     VGGGWSFNSVVFVGXXXLEGVAVDLGGMVLLYSFGGGCFLILVAGLLLTLFVVLDLVC
                     GWSLGAVR"
BASE COUNT       80 a     43 c    142 g    236 t      3 others
ORIGIN      
        1 atgtatttat ttttaataat atggtttttt ctttttttta tgggtggtgt agctagtaat
       61 ccgtctcctt attttgggtc tgcggcactg gttttagctt ctgtttttgg tgctggagtt
      121 ttagctggtt taaatagtac ttttgtatct ttggtattag tgttagttta tttggggggt
      181 atgttggtgg tgtttgttta ttcggttgca atatcatctg atatataccc tgaagcttgg
      241 ggaaatcggt ctgttgttct ttatattggt ggttttttaa catatttgtt ttgtctgtgg
      301 ttgtatgtcg ggggtggatg atcttttaat agtgttgtgt ttgtaggtng atgnnttttg
      361 gagggagtgg cagttgattt aggtggcatg gttttattat actctttcgg tggaggttgt
      421 tttttgattt tagtagctgg attgttatta acactttttg tggttctaga tttagtgtgt
      481 gggtggagtt tgggggcagt tcgt
//
LOCUS       MBUR02439                504 bp    DNA     linear   VRT 19-OCT-2023
DEFINITION  NADH dehydrogenase subunit 6 (ND6) gene, partial cds.
ACCESSION   MBUR02439
VERSION
KEYWORDS    .
SOURCE      mitochondrion Bradypodion taeniabronchum
  ORGANISM  Bradypodion taeniabronchum
            Eukaryota; Metazoa; Chordata; Craniata; Vertebrata; Euteleostomi;
            Lepidosauria; Squamata; Bifurcata; Unidentata; Episquamata;
            Toxicofera; Iguania; Acrodonta; Chamaeleonidae; Bradypodion.
REFERENCE   1  (bases 1 to 504)
  AUTHORS   Main,D.C., Taft,J.M., Geneva,A.J., Jansen van Vuuren,B. and
            Tolley,K.A.
  TITLE     More is not always better: the efficacy of single mitochondrial
            genes at reconciling the complete mitogenome phylogeny
  JOURNAL   unpublished
REFERENCE   2  (bases 1 to 504)
  AUTHORS   Main,D.C., Taft,J.M., Geneva,A.J., Jansen van Vuuren,B. and
            Tolley,K.A.
  TITLE     Direct Submission
  JOURNAL   Submitted (19-OCT-2023) Zoology, University of Johannesburg, Cnr
            Kingsway and University Road Auckland Park, Johannesburg, Gauteng
            2195, South Africa
COMMENT     Bankit Comment: ALT EMAIL:201327040@student.uj.ac.za
            Bankit Comment: TAX: Yes, new species/combinations; SEE ATTACHMENT
            Bankit Comment: TOTAL # OF SEQS:44
            Bankit Comment: FeatPropSourceSeq:AMDSF219
            
            ##Assembly-Data-START##
            Assembly Method       :: Novoplasty v. 4.3.1
            Sequencing Technology :: Illumina
            ##Assembly-Data-END##
FEATURES             Location/Qualifiers
     source          1..504
                     /organism="Bradypodion taeniabronchum"
                     /organelle="mitochondrion"
                     /mol_type="genomic DNA"
                     /isolation_source="Thyspunt, Eastern Cape"
                     /bio_material="PEM R18762"
                     /db_xref="taxon:230340"
                     /country="South Africa"
                     /note="Eukaryota; Metazoa; Chordata; Craniata; Vertebrata;
                     Euteleostomi;## Lepidosauria; Squamata; Bifurcata;
                     Unidentata; Episquamata;## Toxicofera; Iguania; Acrodonta;
                     Chamaeleonidae; Bradypodion"
     gene            <1..>504
                     /gene="ND6"
     CDS             <1..>504
                     /gene="ND6"
                     /EC_number="7.1.1.2"
                     /codon_start=1
                     /transl_table=2
                     /product="NADH-ubiquinone oxidoreductase chain 6"
                     /translation="MYLFLMMWFFLFFMGGVASNPSPYFGSAALVLASVFGAGVLAGL
                     NSTFVSLVLVLVYLGGMLVVFVYSVAMSSDVYPEAWGNRSVVLYIGGFMMYLFCLWLY
                     VGDEWFFNSAVFVGXXXLEGVAVDLGGMVLLYSFGGGCFLILVVGLLLTLFVVLDLVC
                     GWSLGAVR"
BASE COUNT       78 a     44 c    144 g    235 t      3 others
ORIGIN      
        1 atgtatttat ttttaataat gtggtttttt ctttttttta taggtggtgt ggctagtaac
       61 ccgtctcctt attttgggtc tgcggcactg gttctggctt ctgtttttgg tgctggggtt
      121 ttagccggtt taaatagtac ttttgtatct ttggtattag tgttagttta tttaggtggt
      181 atgttggtgg tatttgttta ttcggttgca atatcgtctg atgtttatcc tgaagcttga
      241 ggaaatcggt ctgttgtact ttatattggg ggttttataa tatatttgtt ttgtttgtgg
      301 ttgtatgttg gggatgaatg attttttaat agcgctgtgt ttgtaggtng ttgnnctttg
      361 gagggggtgg ctgttgattt aggtggcata gttttattgt actcgtttgg tggaggttgt
      421 tttttgattt tagtagttgg attattgcta acactttttg tggttttaga tttagtgtgc
      481 gggtggagtc tgggggcagt tcgt
//
LOCUS       N286                     504 bp    DNA     linear   VRT 19-OCT-2023
DEFINITION  NADH dehydrogenase subunit 6 (ND6) gene, partial cds.
ACCESSION   N286
VERSION
KEYWORDS    .
SOURCE      mitochondrion Bradypodion ventrale (Southern dwarf chameleon)
  ORGANISM  Bradypodion ventrale
            Eukaryota; Metazoa; Chordata; Craniata; Vertebrata; Euteleostomi;
            Lepidosauria; Squamata; Bifurcata; Unidentata; Episquamata;
            Toxicofera; Iguania; Acrodonta; Chamaeleonidae; Bradypodion.
REFERENCE   1  (bases 1 to 504)
  AUTHORS   Main,D.C., Taft,J.M., Geneva,A.J., Jansen van Vuuren,B. and
            Tolley,K.A.
  TITLE     More is not always better: the efficacy of single mitochondrial
            genes at reconciling the complete mitogenome phylogeny
  JOURNAL   unpublished
REFERENCE   2  (bases 1 to 504)
  AUTHORS   Main,D.C., Taft,J.M., Geneva,A.J., Jansen van Vuuren,B. and
            Tolley,K.A.
  TITLE     Direct Submission
  JOURNAL   Submitted (19-OCT-2023) Zoology, University of Johannesburg, Cnr
            Kingsway and University Road Auckland Park, Johannesburg, Gauteng
            2195, South Africa
COMMENT     Bankit Comment: ALT EMAIL:201327040@student.uj.ac.za
            Bankit Comment: TAX: Yes, new species/combinations; SEE ATTACHMENT
            Bankit Comment: TOTAL # OF SEQS:44
            Bankit Comment: FeatPropSourceSeq:AMDSF219
            
            ##Assembly-Data-START##
            Assembly Method       :: Novoplasty v. 4.3.1
            Sequencing Technology :: Illumina
            ##Assembly-Data-END##
FEATURES             Location/Qualifiers
     source          1..504
                     /organism="Bradypodion ventrale"
                     /organelle="mitochondrion"
                     /mol_type="genomic DNA"
                     /isolation_source="Jeffreys Bay, Eastern Cape"
                     /bio_material="N286"
                     /db_xref="taxon:179890"
                     /country="South Africa"
                     /note="Eukaryota; Metazoa; Chordata; Craniata; Vertebrata;
                     Euteleostomi;## Lepidosauria; Squamata; Bifurcata;
                     Unidentata; Episquamata;## Toxicofera; Iguania; Acrodonta;
                     Chamaeleonidae; Bradypodion"
     gene            <1..>504
                     /gene="ND6"
     CDS             <1..>504
                     /gene="ND6"
                     /EC_number="7.1.1.2"
                     /codon_start=1
                     /transl_table=2
                     /product="NADH-ubiquinone oxidoreductase chain 6"
                     /translation="MYLFLMMWFFLFFMGGVASNPSPYFGSAALVLASVFGAGVLAGL
                     NSTFVSLVLVLVYLGGMLVVFVYSVAMSSDVYPEAWGNRSVVLYIGGFMMYLFCLWLY
                     VGGEWFFNSAVFVGXXXLEGVAVDLGGMVLLYSFGGGCFLILVVGLLLTLFVVLDLVC
                     GWSLGAVR"
BASE COUNT       74 a     45 c    147 g    235 t      3 others
ORIGIN      
        1 atgtatttat ttttaataat gtggtttttt ctttttttta taggtggtgt ggctagtaac
       61 ccgtctcctt attttgggtc tgcggcactg gttctggctt ctgtttttgg tgctggggtt
      121 ttagccggtt taaatagtac ttttgtatct ttggtattag tgctagttta tttgggtggt
      181 atgttggtgg tatttgttta ttcggttgca atatcgtctg atgtttatcc tgaagcttga
      241 ggaaatcggt ctgttgttct ttatattggg ggttttataa tatatttgtt ttgtttgtgg
      301 ctgtacgttg ggggtgaatg attttttaat agtgctgtgt ttgtaggtng ttgnnctttg
      361 gagggggtgg ctgttgattt aggtggcata gttttattgt attcgtttgg tgggggttgt
      421 tttttgattt tagtagttgg attattgcta acactttttg tggttttaga tttagtgtgc
      481 gggtggagtc tgggggcagt tcgt
//
LOCUS       N287                     504 bp    DNA     linear   VRT 19-OCT-2023
DEFINITION  NADH dehydrogenase subunit 6 (ND6) gene, partial cds.
ACCESSION   N287
VERSION
KEYWORDS    .
SOURCE      mitochondrion Bradypodion ventrale (Southern dwarf chameleon)
  ORGANISM  Bradypodion ventrale
            Eukaryota; Metazoa; Chordata; Craniata; Vertebrata; Euteleostomi;
            Lepidosauria; Squamata; Bifurcata; Unidentata; Episquamata;
            Toxicofera; Iguania; Acrodonta; Chamaeleonidae; Bradypodion.
REFERENCE   1  (bases 1 to 504)
  AUTHORS   Main,D.C., Taft,J.M., Geneva,A.J., Jansen van Vuuren,B. and
            Tolley,K.A.
  TITLE     More is not always better: the efficacy of single mitochondrial
            genes at reconciling the complete mitogenome phylogeny
  JOURNAL   unpublished
REFERENCE   2  (bases 1 to 504)
  AUTHORS   Main,D.C., Taft,J.M., Geneva,A.J., Jansen van Vuuren,B. and
            Tolley,K.A.
  TITLE     Direct Submission
  JOURNAL   Submitted (19-OCT-2023) Zoology, University of Johannesburg, Cnr
            Kingsway and University Road Auckland Park, Johannesburg, Gauteng
            2195, South Africa
COMMENT     Bankit Comment: ALT EMAIL:201327040@student.uj.ac.za
            Bankit Comment: TAX: Yes, new species/combinations; SEE ATTACHMENT
            Bankit Comment: TOTAL # OF SEQS:44
            Bankit Comment: FeatPropSourceSeq:AMDSF219
            
            ##Assembly-Data-START##
            Assembly Method       :: Novoplasty v. 4.3.1
            Sequencing Technology :: Illumina
            ##Assembly-Data-END##
FEATURES             Location/Qualifiers
     source          1..504
                     /organism="Bradypodion ventrale"
                     /organelle="mitochondrion"
                     /mol_type="genomic DNA"
                     /isolation_source="Jeffreys Bay, Eastern Cape"
                     /bio_material="N287"
                     /db_xref="taxon:179890"
                     /country="South Africa"
                     /note="Eukaryota; Metazoa; Chordata; Craniata; Vertebrata;
                     Euteleostomi;## Lepidosauria; Squamata; Bifurcata;
                     Unidentata; Episquamata;## Toxicofera; Iguania; Acrodonta;
                     Chamaeleonidae; Bradypodion"
     gene            <1..>504
                     /gene="ND6"
     CDS             <1..>504
                     /gene="ND6"
                     /EC_number="7.1.1.2"
                     /codon_start=1
                     /transl_table=2
                     /product="NADH-ubiquinone oxidoreductase chain 6"
                     /translation="MYLFLMMWFFLFFMGGVASNPSPYFGSAALVLASVFGAGVLASL
                     NSTFVSLVLVLVYLGGMLVVFVYSVAMSSDVYPEAWGNRSVVLYIGGFMMYLFCLWLY
                     VGGEWFFNSAVFVGXXXLEGVAVDLGGMVLLYSFGGGCFLILVVGLLLTLFVVLDLVC
                     GWSLGAVR"
BASE COUNT       75 a     46 c    145 g    235 t      3 others
ORIGIN      
        1 atgtatttat ttttaataat gtggtttttt ctttttttta taggtggtgt ggctagtaac
       61 ccgtctcctt attttgggtc tgcggcactg gtcctggctt ctgtttttgg tgctggggtt
      121 ttagccagtt taaatagtac ttttgtatct ttggtattag tgctagttta tttgggtggt
      181 atgttggtgg tatttgttta ttcggttgca atatcgtctg atgtttatcc tgaagcttga
      241 ggaaatcggt ctgttgttct ttatattggg ggttttataa tatatttgtt ttgtttgtgg
      301 ctgtacgttg ggggtgaatg attttttaat agtgctgtgt ttgtaggtng ttgnnctttg
      361 gagggggtgg ctgttgactt aggtggtata gttttattgt attcgtttgg tggaggttgt
      421 tttttgattt tagttgttgg attattgcta acactttttg tggttttaga tttagtgtgc
      481 gggtggagtc tgggggcagt tcgt
//
LOCUS       NO87                     504 bp    DNA     linear   VRT 19-OCT-2023
DEFINITION  NADH dehydrogenase subunit 6 (ND6) gene, partial cds.
ACCESSION   NO87
VERSION
KEYWORDS    .
SOURCE      mitochondrion Bradypodion venustum
  ORGANISM  Bradypodion venustum
            Eukaryota; Metazoa; Chordata; Craniata; Vertebrata; Euteleostomi;
            Lepidosauria; Squamata; Bifurcata; Unidentata; Episquamata;
            Toxicofera; Iguania; Acrodonta; Chamaeleonidae; Bradypodion.
REFERENCE   1  (bases 1 to 504)
  AUTHORS   Main,D.C., Taft,J.M., Geneva,A.J., Jansen van Vuuren,B. and
            Tolley,K.A.
  TITLE     More is not always better: the efficacy of single mitochondrial
            genes at reconciling the complete mitogenome phylogeny
  JOURNAL   unpublished
REFERENCE   2  (bases 1 to 504)
  AUTHORS   Main,D.C., Taft,J.M., Geneva,A.J., Jansen van Vuuren,B. and
            Tolley,K.A.
  TITLE     Direct Submission
  JOURNAL   Submitted (19-OCT-2023) Zoology, University of Johannesburg, Cnr
            Kingsway and University Road Auckland Park, Johannesburg, Gauteng
            2195, South Africa
COMMENT     Bankit Comment: ALT EMAIL:201327040@student.uj.ac.za
            Bankit Comment: TAX: Yes, new species/combinations; SEE ATTACHMENT
            Bankit Comment: TOTAL # OF SEQS:44
            Bankit Comment: FeatPropSourceSeq:AMDSF219
            
            ##Assembly-Data-START##
            Assembly Method       :: Novoplasty v. 4.3.1
            Sequencing Technology :: Illumina
            ##Assembly-Data-END##
FEATURES             Location/Qualifiers
     source          1..504
                     /organism="Bradypodion venustum"
                     /organelle="mitochondrion"
                     /mol_type="genomic DNA"
                     /isolation_source="Grootvadersbosch, Western Cape"
                     /bio_material="N087"
                     /db_xref="taxon:2869583"
                     /country="South Africa"
                     /note="Eukaryota; Metazoa; Chordata; Craniata; Vertebrata;
                     Euteleostomi;## Lepidosauria; Squamata; Bifurcata;
                     Unidentata; Episquamata;## Toxicofera; Iguania; Acrodonta;
                     Chamaeleonidae; Bradypodion"
     gene            <1..>504
                     /gene="ND6"
     CDS             <1..>504
                     /gene="ND6"
                     /EC_number="7.1.1.2"
                     /codon_start=1
                     /transl_table=2
                     /product="NADH-ubiquinone oxidoreductase chain 6"
                     /translation="MYLFLMLWFFLFFMGGVASNPSPYFGSAALVLGSVFGAGVLASL
                     SSTFVSLVLVLVYLGGMLVVFVYSVAMSSDMYPEAWGSRSVIFYIGSFLMYLFCLWLY
                     VGDGWFFNNTVFAGXXALDGVAVDLGGVVLLYSFGGACFLILAMGLLLTLFVVLDLVC
                     GWSLGSIR"
BASE COUNT       77 a     47 c    140 g    237 t      3 others
ORIGIN      
        1 atgtatttat ttttaatact gtggtttttt ctttttttta taggtggtgt agctagtaat
       61 ccatccccct attttgggtc tgcggccttg gtcttaggtt ctgtttttgg tgctggggtt
      121 ttggctagtc tgagtagtac ttttgtctct ttggtattgg tgttagttta tttaggtggt
      181 atattggtag tgtttgttta ttcggttgca atatcgtctg atatataccc cgaagcttga
      241 ggaagtcggt ctgttatttt ttatattggg agttttttaa tatatttgtt ttgtttgtgg
      301 ttatatgtgg gagacggatg gttttttaat aacactgtgt ttgcgggtng ttnngcttta
      361 gatggggtag ctgttgattt gggtggtgta gttttattgt attcttttgg tggggcttgt
      421 tttttgattt tagcaatggg gttattgttg acactttttg tggttttaga tttagtgtgc
      481 gggtggagtt tggggtcaat tcgt
//
LOCUS       P306B                    504 bp    DNA     linear   VRT 19-OCT-2023
DEFINITION  NADH dehydrogenase subunit 6 (ND6) gene, partial cds.
ACCESSION   P306B
VERSION
KEYWORDS    .
SOURCE      mitochondrion Bradypodion damaranum
  ORGANISM  Bradypodion damaranum
            Eukaryota; Metazoa; Chordata; Craniata; Vertebrata; Euteleostomi;
            Lepidosauria; Squamata; Bifurcata; Unidentata; Episquamata;
            Toxicofera; Iguania; Acrodonta; Chamaeleonidae; Bradypodion.
REFERENCE   1  (bases 1 to 504)
  AUTHORS   Main,D.C., Taft,J.M., Geneva,A.J., Jansen van Vuuren,B. and
            Tolley,K.A.
  TITLE     More is not always better: the efficacy of single mitochondrial
            genes at reconciling the complete mitogenome phylogeny
  JOURNAL   unpublished
REFERENCE   2  (bases 1 to 504)
  AUTHORS   Main,D.C., Taft,J.M., Geneva,A.J., Jansen van Vuuren,B. and
            Tolley,K.A.
  TITLE     Direct Submission
  JOURNAL   Submitted (19-OCT-2023) Zoology, University of Johannesburg, Cnr
            Kingsway and University Road Auckland Park, Johannesburg, Gauteng
            2195, South Africa
COMMENT     Bankit Comment: ALT EMAIL:201327040@student.uj.ac.za
            Bankit Comment: TAX: Yes, new species/combinations; SEE ATTACHMENT
            Bankit Comment: TOTAL # OF SEQS:44
            Bankit Comment: FeatPropSourceSeq:AMDSF219
            
            ##Assembly-Data-START##
            Assembly Method       :: Novoplasty v. 4.3.1
            Sequencing Technology :: Illumina
            ##Assembly-Data-END##
FEATURES             Location/Qualifiers
     source          1..504
                     /organism="Bradypodion damaranum"
                     /organelle="mitochondrion"
                     /mol_type="genomic DNA"
                     /isolation_source="George, Western Cape"
                     /bio_material="P306B"
                     /db_xref="taxon:230334"
                     /country="South Africa"
                     /note="Eukaryota; Metazoa; Chordata; Craniata; Vertebrata;
                     Euteleostomi;## Lepidosauria; Squamata; Bifurcata;
                     Unidentata; Episquamata;## Toxicofera; Iguania; Acrodonta;
                     Chamaeleonidae; Bradypodion"
     gene            <1..>504
                     /gene="ND6"
     CDS             <1..>504
                     /gene="ND6"
                     /EC_number="7.1.1.2"
                     /codon_start=1
                     /transl_table=2
                     /product="NADH-ubiquinone oxidoreductase chain 6"
                     /translation="MYLFLMLWFFLFFMGGVASNPSPYFGSAALVLASVFGAGVLASL
                     NSTFVSLVLVLVYLGGMLVVFVYSVAMSSDMYPEAWGSRSVIFYVGGFMMYLFCLWLY
                     VGDGWIFNSTVFVGXXXLDGVAVDLGGMILLYSFGGACFLILATGLLLTLFVVLDLVC
                     GWSLGSIR"
BASE COUNT       83 a     45 c    136 g    237 t      3 others
ORIGIN      
        1 atgtatttat ttttaatact gtggtttttt ctttttttta taggtggtgt agctagtaat
       61 ccgtccccct attttgggtc tgcggctttg gttctggctt ctgtttttgg tgctggggtt
      121 ttggctagtt taaatagtac ttttgtttct ttggtattgg tgttagttta tttaggtggt
      181 atgttggtag tgtttgttta ttcagttgca atatcgtctg atatataccc tgaagcttga
      241 ggaagtcggt ctgttatttt ttatgttggg ggttttataa tatatttgtt ttgtttgtgg
      301 ctatatgtgg gagacggatg aatttttaat agcactgtgt ttgtgggtng ctgnnctttg
      361 gatggggtag ctgttgattt aggtggtata attttattgt attcttttgg tggggcttgt
      421 tttttgattt tagcaacagg attattgttg acactttttg tagtattaga tttagtgtgt
      481 gggtggagtt tggggtcaat tcgt
//
LOCUS       P457                     504 bp    DNA     linear   VRT 19-OCT-2023
DEFINITION  NADH dehydrogenase subunit 6 (ND6) gene, partial cds.
ACCESSION   P457
VERSION
KEYWORDS    .
SOURCE      mitochondrion Bradypodion setaroi
  ORGANISM  Bradypodion setaroi
            Eukaryota; Metazoa; Chordata; Craniata; Vertebrata; Euteleostomi;
            Lepidosauria; Squamata; Bifurcata; Unidentata; Episquamata;
            Toxicofera; Iguania; Acrodonta; Chamaeleonidae; Bradypodion.
REFERENCE   1  (bases 1 to 504)
  AUTHORS   Main,D.C., Taft,J.M., Geneva,A.J., Jansen van Vuuren,B. and
            Tolley,K.A.
  TITLE     More is not always better: the efficacy of single mitochondrial
            genes at reconciling the complete mitogenome phylogeny
  JOURNAL   unpublished
REFERENCE   2  (bases 1 to 504)
  AUTHORS   Main,D.C., Taft,J.M., Geneva,A.J., Jansen van Vuuren,B. and
            Tolley,K.A.
  TITLE     Direct Submission
  JOURNAL   Submitted (19-OCT-2023) Zoology, University of Johannesburg, Cnr
            Kingsway and University Road Auckland Park, Johannesburg, Gauteng
            2195, South Africa
COMMENT     Bankit Comment: ALT EMAIL:201327040@student.uj.ac.za
            Bankit Comment: TAX: Yes, new species/combinations; SEE ATTACHMENT
            Bankit Comment: TOTAL # OF SEQS:44
            Bankit Comment: FeatPropSourceSeq:AMDSF219
            
            ##Assembly-Data-START##
            Assembly Method       :: Novoplasty v. 4.3.1
            Sequencing Technology :: Illumina
            ##Assembly-Data-END##
FEATURES             Location/Qualifiers
     source          1..504
                     /organism="Bradypodion setaroi"
                     /organelle="mitochondrion"
                     /mol_type="genomic DNA"
                     /isolation_source="St Lucia, KwaZulu-Natal"
                     /bio_material="P457"
                     /db_xref="taxon:230338"
                     /country="South Africa"
                     /note="Eukaryota; Metazoa; Chordata; Craniata; Vertebrata;
                     Euteleostomi;## Lepidosauria; Squamata; Bifurcata;
                     Unidentata; Episquamata;## Toxicofera; Iguania; Acrodonta;
                     Chamaeleonidae; Bradypodion"
     gene            <1..>504
                     /gene="ND6"
     CDS             <1..>504
                     /gene="ND6"
                     /EC_number="7.1.1.2"
                     /codon_start=1
                     /transl_table=2
                     /product="NADH-ubiquinone oxidoreductase chain 6"
                     /translation="MYLFLMAWFFLFFMGGVASNPSPYFGSAALVLASVFGAGVLAGL
                     NSTFVSLVLVLVYLGGMLVVFVYSVAMSSDVYPEAWGNRSVVLYVGGFTMYLFCLWLY
                     VGGGWFLDNTVFVGXXXLEGVAVDLGGMILLYSFGGGSFLILVIGLLLTLFVVLDLVH
                     GWSFGAIR"
BASE COUNT       84 a     44 c    139 g    234 t      3 others
ORIGIN      
        1 atgtatttat ttttaatagc gtggtttttt ctttttttta tgggtggtgt ggctagtaat
       61 ccgtctcctt attttggatc tgcggcattg gttctggctt ctgtttttgg tgctggagtt
      121 ttagccggtt taaatagtac ttttgtatcc ttggtattag tattagttta tttgggtggt
      181 atgttggtag tatttgttta ttcggttgca atatcgtctg atgtatatcc tgaagcttga
      241 ggaaatcggt ctgttgttct gtatgttggg ggtttcacaa tatatttgtt ttgtttgtgg
      301 ctgtatgttg ggggtggatg atttttagat aatactgtgt ttgtaggtng ttgnnttttg
      361 gaaggggtgg ctgttgattt aggtggtata attttattat actcttttgg tgggggtagt
      421 tttttgattt tagtgattgg gttattgtta acactttttg tagtcttaga tttagtgcac
      481 gggtgaagtt ttggggcaat tcgt
//
LOCUS       P474                     504 bp    DNA     linear   VRT 19-OCT-2023
DEFINITION  NADH dehydrogenase subunit 6 (ND6) gene, partial cds.
ACCESSION   P474
VERSION
KEYWORDS    .
SOURCE      mitochondrion Bradypodion thamnobates
  ORGANISM  Bradypodion thamnobates
            Eukaryota; Metazoa; Chordata; Craniata; Vertebrata; Euteleostomi;
            Lepidosauria; Squamata; Bifurcata; Unidentata; Episquamata;
            Toxicofera; Iguania; Acrodonta; Chamaeleonidae; Bradypodion.
REFERENCE   1  (bases 1 to 504)
  AUTHORS   Main,D.C., Taft,J.M., Geneva,A.J., Jansen van Vuuren,B. and
            Tolley,K.A.
  TITLE     More is not always better: the efficacy of single mitochondrial
            genes at reconciling the complete mitogenome phylogeny
  JOURNAL   unpublished
REFERENCE   2  (bases 1 to 504)
  AUTHORS   Main,D.C., Taft,J.M., Geneva,A.J., Jansen van Vuuren,B. and
            Tolley,K.A.
  TITLE     Direct Submission
  JOURNAL   Submitted (19-OCT-2023) Zoology, University of Johannesburg, Cnr
            Kingsway and University Road Auckland Park, Johannesburg, Gauteng
            2195, South Africa
COMMENT     Bankit Comment: ALT EMAIL:201327040@student.uj.ac.za
            Bankit Comment: TAX: Yes, new species/combinations; SEE ATTACHMENT
            Bankit Comment: TOTAL # OF SEQS:44
            Bankit Comment: FeatPropSourceSeq:AMDSF219
            
            ##Assembly-Data-START##
            Assembly Method       :: Novoplasty v. 4.3.1
            Sequencing Technology :: Illumina
            ##Assembly-Data-END##
FEATURES             Location/Qualifiers
     source          1..504
                     /organism="Bradypodion thamnobates"
                     /organelle="mitochondrion"
                     /mol_type="genomic DNA"
                     /isolation_source="Howick, KwaZulu-Natal"
                     /bio_material="P474"
                     /db_xref="taxon:230337"
                     /country="South Africa"
                     /note="Eukaryota; Metazoa; Chordata; Craniata; Vertebrata;
                     Euteleostomi;## Lepidosauria; Squamata; Bifurcata;
                     Unidentata; Episquamata;## Toxicofera; Iguania; Acrodonta;
                     Chamaeleonidae; Bradypodion"
     gene            <1..>504
                     /gene="ND6"
     CDS             <1..>504
                     /gene="ND6"
                     /EC_number="7.1.1.2"
                     /codon_start=1
                     /transl_table=2
                     /product="NADH-ubiquinone oxidoreductase chain 6"
                     /translation="MYLFLMVWFFLFFMGGVASNPSPYFGSAALVLASVFGAGVLAGL
                     NSTFVSLVLVLVYLGGMLVVFVYSVAMSSDMYPEAWGNRSVVLYIVSFMTYLFCLWLY
                     VGGGWFFNSVMIVGXXXLDGAAVDLGGMVLLYSFGGGCFLILVVGLLLTLFVVLDLVC
                     GWDLGAVR"
BASE COUNT       75 a     46 c    146 g    234 t      3 others
ORIGIN      
        1 atgtatttat ttttaatagt gtggtttttt ctttttttta tgggtggtgt agctagtaac
       61 ccgtctcctt attttgggtc tgcggcactg gttctggctt ctgtttttgg tgctggagtt
      121 ttagccggtt taaatagtac ttttgtatct ttggtgttag tgttagttta tttggggggt
      181 atgttggtgg tgtttgtcta ttcggttgca atatcgtctg atatgtaccc tgaagcttga
      241 ggaaatcggt ctgttgttct ttatattgta agttttataa catatttgtt ttgtttgtgg
      301 ctgtatgttg ggggtgggtg atttttcaat agtgttatga ttgtgggtng ctgnnttttg
      361 gatggagcgg ctgttgattt aggtggtatg gttttattgt actctttcgg tggaggttgt
      421 tttttgattt tggtagttgg attactatta acactttttg tggttttaga tttagtgtgt
      481 gggtgggatt tgggggcagt tcgt
//
LOCUS       P582                     504 bp    DNA     linear   VRT 19-OCT-2023
DEFINITION  NADH dehydrogenase subunit 6 (ND6) gene, partial cds.
ACCESSION   P582
VERSION
KEYWORDS    .
SOURCE      mitochondrion Bradypodion thamnobates
  ORGANISM  Bradypodion thamnobates
            Eukaryota; Metazoa; Chordata; Craniata; Vertebrata; Euteleostomi;
            Lepidosauria; Squamata; Bifurcata; Unidentata; Episquamata;
            Toxicofera; Iguania; Acrodonta; Chamaeleonidae; Bradypodion.
REFERENCE   1  (bases 1 to 504)
  AUTHORS   Main,D.C., Taft,J.M., Geneva,A.J., Jansen van Vuuren,B. and
            Tolley,K.A.
  TITLE     More is not always better: the efficacy of single mitochondrial
            genes at reconciling the complete mitogenome phylogeny
  JOURNAL   unpublished
REFERENCE   2  (bases 1 to 504)
  AUTHORS   Main,D.C., Taft,J.M., Geneva,A.J., Jansen van Vuuren,B. and
            Tolley,K.A.
  TITLE     Direct Submission
  JOURNAL   Submitted (19-OCT-2023) Zoology, University of Johannesburg, Cnr
            Kingsway and University Road Auckland Park, Johannesburg, Gauteng
            2195, South Africa
COMMENT     Bankit Comment: ALT EMAIL:201327040@student.uj.ac.za
            Bankit Comment: TAX: Yes, new species/combinations; SEE ATTACHMENT
            Bankit Comment: TOTAL # OF SEQS:44
            Bankit Comment: FeatPropSourceSeq:AMDSF219
            
            ##Assembly-Data-START##
            Assembly Method       :: Novoplasty v. 4.3.1
            Sequencing Technology :: Illumina
            ##Assembly-Data-END##
FEATURES             Location/Qualifiers
     source          1..504
                     /organism="Bradypodion thamnobates"
                     /organelle="mitochondrion"
                     /mol_type="genomic DNA"
                     /isolation_source="Howick, KwaZulu-Natal"
                     /bio_material="P582"
                     /db_xref="taxon:230337"
                     /country="South Africa"
                     /note="Eukaryota; Metazoa; Chordata; Craniata; Vertebrata;
                     Euteleostomi;## Lepidosauria; Squamata; Bifurcata;
                     Unidentata; Episquamata;## Toxicofera; Iguania; Acrodonta;
                     Chamaeleonidae; Bradypodion"
     gene            <1..>504
                     /gene="ND6"
     CDS             <1..>504
                     /gene="ND6"
                     /EC_number="7.1.1.2"
                     /codon_start=1
                     /transl_table=2
                     /product="NADH-ubiquinone oxidoreductase chain 6"
                     /translation="MYLFLMVWFFLFFMGGVASNPSPYFGSAALVLASVFGAGVLAGL
                     NSTFVSLVLVLVYLGGMLVVFVYSVAMSSDMYPEAWGNRSVVLYIVSFMTYLFCLWLY
                     VGGGWFFNSVMIVGXXXLDGAAVDLGGMVLLYSFGGGCFLILVVGLLLTLFVVLDLVC
                     GWDLGAVR"
BASE COUNT       75 a     47 c    146 g    233 t      3 others
ORIGIN      
        1 atgtatttat ttttaatagt gtggtttttt ctttttttta tgggtggtgt agctagtaac
       61 ccgtctcctt attttgggtc tgcggcactg gttctggctt ctgtttttgg tgctggagtt
      121 ttagccggtt taaatagtac ttttgtatct ttggtgttag tgttagttta tttggggggt
      181 atgttggtgg tgtttgtcta ttcggtcgca atatcgtctg atatgtaccc tgaagcttga
      241 ggaaatcggt ctgttgttct ttatattgta agttttataa catatttgtt ttgtttgtgg
      301 ctgtatgttg ggggtgggtg atttttcaat agtgttatga ttgtgggtng ctgnnttttg
      361 gatggagcgg ctgttgattt aggtggtatg gttttattgt actctttcgg tggaggttgt
      421 tttttgattt tggtagttgg attactatta acactttttg tggttttaga tttagtgtgt
      481 gggtgggatt tgggggcagt tcgt
//
LOCUS       P593                     504 bp    DNA     linear   VRT 19-OCT-2023
DEFINITION  NADH dehydrogenase subunit 6 (ND6) gene, partial cds.
ACCESSION   P593
VERSION
KEYWORDS    .
SOURCE      mitochondrion Bradypodion thamnobates
  ORGANISM  Bradypodion thamnobates
            Eukaryota; Metazoa; Chordata; Craniata; Vertebrata; Euteleostomi;
            Lepidosauria; Squamata; Bifurcata; Unidentata; Episquamata;
            Toxicofera; Iguania; Acrodonta; Chamaeleonidae; Bradypodion.
REFERENCE   1  (bases 1 to 504)
  AUTHORS   Main,D.C., Taft,J.M., Geneva,A.J., Jansen van Vuuren,B. and
            Tolley,K.A.
  TITLE     More is not always better: the efficacy of single mitochondrial
            genes at reconciling the complete mitogenome phylogeny
  JOURNAL   unpublished
REFERENCE   2  (bases 1 to 504)
  AUTHORS   Main,D.C., Taft,J.M., Geneva,A.J., Jansen van Vuuren,B. and
            Tolley,K.A.
  TITLE     Direct Submission
  JOURNAL   Submitted (19-OCT-2023) Zoology, University of Johannesburg, Cnr
            Kingsway and University Road Auckland Park, Johannesburg, Gauteng
            2195, South Africa
COMMENT     Bankit Comment: ALT EMAIL:201327040@student.uj.ac.za
            Bankit Comment: TAX: Yes, new species/combinations; SEE ATTACHMENT
            Bankit Comment: TOTAL # OF SEQS:44
            Bankit Comment: FeatPropSourceSeq:AMDSF219
            
            ##Assembly-Data-START##
            Assembly Method       :: Novoplasty v. 4.3.1
            Sequencing Technology :: Illumina
            ##Assembly-Data-END##
FEATURES             Location/Qualifiers
     source          1..504
                     /organism="Bradypodion thamnobates"
                     /organelle="mitochondrion"
                     /mol_type="genomic DNA"
                     /isolation_source="Howick, KwaZulu-Natal"
                     /bio_material="P593"
                     /db_xref="taxon:230337"
                     /country="South Africa"
                     /note="Eukaryota; Metazoa; Chordata; Craniata; Vertebrata;
                     Euteleostomi;## Lepidosauria; Squamata; Bifurcata;
                     Unidentata; Episquamata;## Toxicofera; Iguania; Acrodonta;
                     Chamaeleonidae; Bradypodion"
     gene            <1..>504
                     /gene="ND6"
     CDS             <1..>504
                     /gene="ND6"
                     /EC_number="7.1.1.2"
                     /codon_start=1
                     /transl_table=2
                     /product="NADH-ubiquinone oxidoreductase chain 6"
                     /translation="MYLFLMVWFFLFFMGGVASNPSPYFGSAALVLASVFGAGVLAGL
                     NSTFVSLVLVLVYLGGMLVVFVYSVAMSSDMYPEAWGNRSVVLYIVSFMTYLFCLWLY
                     VGGGWFFNSVMIVGXXXLDGAAVDLGGMVLLYSFGGGCFLILVVGLLLTLFVVLDLVC
                     GWDLGAVR"
BASE COUNT       75 a     47 c    146 g    233 t      3 others
ORIGIN      
        1 atgtatttat ttttaatagt gtggtttttt ctttttttta tgggtggtgt agctagtaac
       61 ccgtctcctt attttgggtc tgcggcactg gttctggctt ctgtttttgg tgctggagtt
      121 ttagccggtt taaatagtac ttttgtatct ttggtgttag tgttagttta tttggggggt
      181 atgttggtgg tgtttgtcta ttcggtcgca atatcgtctg atatgtaccc tgaagcttga
      241 ggaaatcggt ctgttgttct ttatattgta agttttataa catatttgtt ttgtttgtgg
      301 ctgtatgttg ggggtgggtg atttttcaat agtgttatga ttgtgggtng ctgnnttttg
      361 gatggagcgg ctgttgattt aggtggtatg gttttattgt actctttcgg tggaggttgt
      421 tttttgattt tggtagttgg attactatta acactttttg tggttttaga tttagtgtgt
      481 gggtgggatt tgggggcagt tcgt
//
LOCUS       P625                     504 bp    DNA     linear   VRT 19-OCT-2023
DEFINITION  NADH dehydrogenase subunit 6 (ND6) gene, partial cds.
ACCESSION   P625
VERSION
KEYWORDS    .
SOURCE      mitochondrion Bradypodion melanocephalum
  ORGANISM  Bradypodion melanocephalum
            Eukaryota; Metazoa; Chordata; Craniata; Vertebrata; Euteleostomi;
            Lepidosauria; Squamata; Bifurcata; Unidentata; Episquamata;
            Toxicofera; Iguania; Acrodonta; Chamaeleonidae; Bradypodion.
REFERENCE   1  (bases 1 to 504)
  AUTHORS   Main,D.C., Taft,J.M., Geneva,A.J., Jansen van Vuuren,B. and
            Tolley,K.A.
  TITLE     More is not always better: the efficacy of single mitochondrial
            genes at reconciling the complete mitogenome phylogeny
  JOURNAL   unpublished
REFERENCE   2  (bases 1 to 504)
  AUTHORS   Main,D.C., Taft,J.M., Geneva,A.J., Jansen van Vuuren,B. and
            Tolley,K.A.
  TITLE     Direct Submission
  JOURNAL   Submitted (19-OCT-2023) Zoology, University of Johannesburg, Cnr
            Kingsway and University Road Auckland Park, Johannesburg, Gauteng
            2195, South Africa
COMMENT     Bankit Comment: ALT EMAIL:201327040@student.uj.ac.za
            Bankit Comment: TAX: Yes, new species/combinations; SEE ATTACHMENT
            Bankit Comment: TOTAL # OF SEQS:44
            Bankit Comment: FeatPropSourceSeq:AMDSF219
            
            ##Assembly-Data-START##
            Assembly Method       :: Novoplasty v. 4.3.1
            Sequencing Technology :: Illumina
            ##Assembly-Data-END##
FEATURES             Location/Qualifiers
     source          1..504
                     /organism="Bradypodion melanocephalum"
                     /organelle="mitochondrion"
                     /mol_type="genomic DNA"
                     /isolation_source="Roosfontein Nature Reserve,
                     KwaZulu-Natal"
                     /bio_material="P625"
                     /db_xref="taxon:230339"
                     /country="South Africa"
                     /note="Eukaryota; Metazoa; Chordata; Craniata; Vertebrata;
                     Euteleostomi;## Lepidosauria; Squamata; Bifurcata;
                     Unidentata; Episquamata;## Toxicofera; Iguania; Acrodonta;
                     Chamaeleonidae; Bradypodion"
     gene            <1..>504
                     /gene="ND6"
     CDS             <1..>504
                     /gene="ND6"
                     /EC_number="7.1.1.2"
                     /codon_start=1
                     /transl_table=2
                     /product="NADH-ubiquinone oxidoreductase chain 6"
                     /translation="MYLFLMVWFFLFFMGGVASNPSPYFGSASLVLASVFGAGVLAGL
                     NSTFVSLVLVLVYLGGMLVVFVYSVAMSSDMYPEAWGNRSVVLYIVSFMTYLFCLWLY
                     VGGGWFFNSVMIVGXXXLEGAAIDLGGIVLLYSFGGGCFLILVVGLLLTLFVVLDLVC
                     GWDLGAVR"
BASE COUNT       78 a     46 c    142 g    235 t      3 others
ORIGIN      
        1 atgtatttat ttttaatagt gtggtttttt ctttttttta tgggtggtgt agctagtaac
       61 ccgtctcctt attttgggtc tgcgtcactg gttctagctt ctgtttttgg tgctggagtt
      121 ttagccggtt taaatagtac ttttgtatct ttggtgttag tgttagttta tttggggggt
      181 atgttggtgg tgtttgtcta ttcggttgca atatcgtctg atatataccc tgaagcttga
      241 ggaaatcggt ctgttgttct ttatattgta agttttataa catatttgtt ttgtttgtgg
      301 ctgtatgttg ggggtgggtg atttttcaat agtgttatga ttgtgggtng ctgnnttttg
      361 gagggggcgg ctattgattt aggtggtatt gttttattat actcttttgg tggaggttgt
      421 tttttgattt tagtggttgg attactatta acactttttg tggttttaga tttagtgtgc
      481 gggtgggatt tgggggcagt tcgt
//
LOCUS       P657                     504 bp    DNA     linear   VRT 19-OCT-2023
DEFINITION  NADH dehydrogenase subunit 6 (ND6) gene, partial cds.
ACCESSION   P657
VERSION
KEYWORDS    .
SOURCE      mitochondrion Bradypodion melanocephalum
  ORGANISM  Bradypodion melanocephalum
            Eukaryota; Metazoa; Chordata; Craniata; Vertebrata; Euteleostomi;
            Lepidosauria; Squamata; Bifurcata; Unidentata; Episquamata;
            Toxicofera; Iguania; Acrodonta; Chamaeleonidae; Bradypodion.
REFERENCE   1  (bases 1 to 504)
  AUTHORS   Main,D.C., Taft,J.M., Geneva,A.J., Jansen van Vuuren,B. and
            Tolley,K.A.
  TITLE     More is not always better: the efficacy of single mitochondrial
            genes at reconciling the complete mitogenome phylogeny
  JOURNAL   unpublished
REFERENCE   2  (bases 1 to 504)
  AUTHORS   Main,D.C., Taft,J.M., Geneva,A.J., Jansen van Vuuren,B. and
            Tolley,K.A.
  TITLE     Direct Submission
  JOURNAL   Submitted (19-OCT-2023) Zoology, University of Johannesburg, Cnr
            Kingsway and University Road Auckland Park, Johannesburg, Gauteng
            2195, South Africa
COMMENT     Bankit Comment: ALT EMAIL:201327040@student.uj.ac.za
            Bankit Comment: TAX: Yes, new species/combinations; SEE ATTACHMENT
            Bankit Comment: TOTAL # OF SEQS:44
            Bankit Comment: FeatPropSourceSeq:AMDSF219
            
            ##Assembly-Data-START##
            Assembly Method       :: Novoplasty v. 4.3.1
            Sequencing Technology :: Illumina
            ##Assembly-Data-END##
FEATURES             Location/Qualifiers
     source          1..504
                     /organism="Bradypodion melanocephalum"
                     /organelle="mitochondrion"
                     /mol_type="genomic DNA"
                     /isolation_source="Roosfontein Nature Reserve,
                     KwaZulu-Natal"
                     /bio_material="P657"
                     /db_xref="taxon:230339"
                     /country="South Africa"
                     /note="Eukaryota; Metazoa; Chordata; Craniata; Vertebrata;
                     Euteleostomi;## Lepidosauria; Squamata; Bifurcata;
                     Unidentata; Episquamata;## Toxicofera; Iguania; Acrodonta;
                     Chamaeleonidae; Bradypodion"
     gene            <1..>504
                     /gene="ND6"
     CDS             <1..>504
                     /gene="ND6"
                     /EC_number="7.1.1.2"
                     /codon_start=1
                     /transl_table=2
                     /product="NADH-ubiquinone oxidoreductase chain 6"
                     /translation="MYLFLMVWFFLFFMGGVASNPSPYFGSASLVLASVFGAGVLAGL
                     NSTFVSLVLVLVYLGGMLVVFVYSVAMSSDMYPEAWGNRSVVLYIVSFMTYLFCLWLY
                     VGGGWFFNSVMIVGXXXLEGAAIDLGGIVLLYSFGGGCFLILVVGLLLTLFVVLDLVC
                     GWDLGAVR"
BASE COUNT       78 a     46 c    142 g    235 t      3 others
ORIGIN      
        1 atgtatttat ttttaatagt gtggtttttt ctttttttta tgggtggtgt agctagtaac
       61 ccgtctcctt attttgggtc tgcgtcactg gttctagctt ctgtttttgg tgctggagtt
      121 ttagccggtt taaatagtac ttttgtatct ttggtgttag tgttagttta tttggggggt
      181 atgttggtgg tgtttgtcta ttcggttgca atatcgtctg atatataccc tgaagcttga
      241 ggaaatcggt ctgttgttct ttatattgta agttttataa catatttgtt ttgtttgtgg
      301 ctgtatgttg ggggtgggtg atttttcaat agtgttatga ttgtgggtng ctgnnttttg
      361 gagggggcgg ctattgattt aggtggtatt gttttattat actcttttgg tggaggttgt
      421 tttttgattt tagtggttgg attactatta acactttttg tggttttaga tttagtgtgc
      481 gggtgggatt tgggggcagt tcgt
//
LOCUS       P684                     504 bp    DNA     linear   VRT 19-OCT-2023
DEFINITION  NADH dehydrogenase subunit 6 (ND6) gene, partial cds.
ACCESSION   P684
VERSION
KEYWORDS    .
SOURCE      mitochondrion Bradypodion melanocephalum
  ORGANISM  Bradypodion melanocephalum
            Eukaryota; Metazoa; Chordata; Craniata; Vertebrata; Euteleostomi;
            Lepidosauria; Squamata; Bifurcata; Unidentata; Episquamata;
            Toxicofera; Iguania; Acrodonta; Chamaeleonidae; Bradypodion.
REFERENCE   1  (bases 1 to 504)
  AUTHORS   Main,D.C., Taft,J.M., Geneva,A.J., Jansen van Vuuren,B. and
            Tolley,K.A.
  TITLE     More is not always better: the efficacy of single mitochondrial
            genes at reconciling the complete mitogenome phylogeny
  JOURNAL   unpublished
REFERENCE   2  (bases 1 to 504)
  AUTHORS   Main,D.C., Taft,J.M., Geneva,A.J., Jansen van Vuuren,B. and
            Tolley,K.A.
  TITLE     Direct Submission
  JOURNAL   Submitted (19-OCT-2023) Zoology, University of Johannesburg, Cnr
            Kingsway and University Road Auckland Park, Johannesburg, Gauteng
            2195, South Africa
COMMENT     Bankit Comment: ALT EMAIL:201327040@student.uj.ac.za
            Bankit Comment: TAX: Yes, new species/combinations; SEE ATTACHMENT
            Bankit Comment: TOTAL # OF SEQS:44
            Bankit Comment: FeatPropSourceSeq:AMDSF219
            
            ##Assembly-Data-START##
            Assembly Method       :: Novoplasty v. 4.3.1
            Sequencing Technology :: Illumina
            ##Assembly-Data-END##
FEATURES             Location/Qualifiers
     source          1..504
                     /organism="Bradypodion melanocephalum"
                     /organelle="mitochondrion"
                     /mol_type="genomic DNA"
                     /isolation_source="Westville, KwaZulu-Natal"
                     /bio_material="P684"
                     /db_xref="taxon:230339"
                     /country="South Africa"
                     /note="Eukaryota; Metazoa; Chordata; Craniata; Vertebrata;
                     Euteleostomi;## Lepidosauria; Squamata; Bifurcata;
                     Unidentata; Episquamata;## Toxicofera; Iguania; Acrodonta;
                     Chamaeleonidae; Bradypodion"
     gene            <1..>504
                     /gene="ND6"
     CDS             <1..>504
                     /gene="ND6"
                     /EC_number="7.1.1.2"
                     /codon_start=1
                     /transl_table=2
                     /product="NADH-ubiquinone oxidoreductase chain 6"
                     /translation="MYLFLMVWFFLFFMGGVASNPSPYFGSASLVLASVFGAGVLAGL
                     NSTFVSLVLVLVYLGGMLVVFVYSVAMSSDMYPEAWGNRSVVLYIVSFMTYLFCLWLY
                     VGGGWFFNSVMIVGXXXLEGAAIDLGGIVLLYSFGGGCFLILVVGLLLTLFVXLDLVC
                     GWDLGAVR"
BASE COUNT       78 a     46 c    141 g    235 t      4 others
ORIGIN      
        1 atgtatttat ttttaatagt gtggtttttt ctttttttta tgggtggtgt agctagtaac
       61 ccgtctcctt attttgggtc tgcgtcactg gttctagctt ctgtttttgg tgctggagtt
      121 ttagccggtt taaatagtac ttttgtatct ttggtgttag tgttagttta tttggggggt
      181 atgttggtgg tgtttgtcta ttcggttgca atatcgtctg atatataccc tgaagcttga
      241 ggaaatcggt ctgttgttct ttatattgta agttttataa catatttgtt ttgtttgtgg
      301 ctgtatgttg ggggtgggtg atttttcaat agtgttatga ttgtgggtng ctgnnttttg
      361 gagggggcgg ctattgattt aggtggtatt gttttattat actcttttgg tggaggttgt
      421 tttttgattt tagtggttgg attactatta acactttttg tgkttttaga tttagtgtgc
      481 gggtgggatt tgggggcagt tcgt
//
LOCUS       P783                     504 bp    DNA     linear   VRT 19-OCT-2023
DEFINITION  NADH dehydrogenase subunit 6 (ND6) gene, partial cds.
ACCESSION   P783
VERSION
KEYWORDS    .
SOURCE      mitochondrion Bradypodion damaranum
  ORGANISM  Bradypodion damaranum
            Eukaryota; Metazoa; Chordata; Craniata; Vertebrata; Euteleostomi;
            Lepidosauria; Squamata; Bifurcata; Unidentata; Episquamata;
            Toxicofera; Iguania; Acrodonta; Chamaeleonidae; Bradypodion.
REFERENCE   1  (bases 1 to 504)
  AUTHORS   Main,D.C., Taft,J.M., Geneva,A.J., Jansen van Vuuren,B. and
            Tolley,K.A.
  TITLE     More is not always better: the efficacy of single mitochondrial
            genes at reconciling the complete mitogenome phylogeny
  JOURNAL   unpublished
REFERENCE   2  (bases 1 to 504)
  AUTHORS   Main,D.C., Taft,J.M., Geneva,A.J., Jansen van Vuuren,B. and
            Tolley,K.A.
  TITLE     Direct Submission
  JOURNAL   Submitted (19-OCT-2023) Zoology, University of Johannesburg, Cnr
            Kingsway and University Road Auckland Park, Johannesburg, Gauteng
            2195, South Africa
COMMENT     Bankit Comment: ALT EMAIL:201327040@student.uj.ac.za
            Bankit Comment: TAX: Yes, new species/combinations; SEE ATTACHMENT
            Bankit Comment: TOTAL # OF SEQS:44
            Bankit Comment: FeatPropSourceSeq:AMDSF219
            
            ##Assembly-Data-START##
            Assembly Method       :: Novoplasty v. 4.3.1
            Sequencing Technology :: Illumina
            ##Assembly-Data-END##
FEATURES             Location/Qualifiers
     source          1..504
                     /organism="Bradypodion damaranum"
                     /organelle="mitochondrion"
                     /mol_type="genomic DNA"
                     /isolation_source="George, Western Cape"
                     /bio_material="P783"
                     /db_xref="taxon:230334"
                     /country="South Africa"
                     /note="Eukaryota; Metazoa; Chordata; Craniata; Vertebrata;
                     Euteleostomi;## Lepidosauria; Squamata; Bifurcata;
                     Unidentata; Episquamata;## Toxicofera; Iguania; Acrodonta;
                     Chamaeleonidae; Bradypodion"
     gene            <1..>504
                     /gene="ND6"
     CDS             <1..>504
                     /gene="ND6"
                     /EC_number="7.1.1.2"
                     /codon_start=1
                     /transl_table=2
                     /product="NADH-ubiquinone oxidoreductase chain 6"
                     /translation="MYLFLMLWFFLFFMGGVASNPSPYFGSAALVLASVFGAGVLASL
                     NSTFVSLVLVLVYLGGMLVVFVYSVAMSSDMYPEAWGSRSVIFYVGGFMMYLFCLWLY
                     VGDGWIFNSTVFVGXXXLDGVAVDLGGMILLYSFGGACFLILATGLLLTLFVVLDLVC
                     GWSLGSIR"
BASE COUNT       83 a     45 c    136 g    237 t      3 others
ORIGIN      
        1 atgtatttat ttttaatact gtggtttttt ctttttttta taggtggtgt agctagtaat
       61 ccgtccccct attttgggtc tgcggctttg gttctggctt ctgtttttgg tgctggggtt
      121 ttggctagtt taaatagtac ttttgtttct ttggtattgg tgttagttta tttaggtggt
      181 atgttggtag tgtttgttta ttcagttgca atatcgtctg atatataccc tgaagcttga
      241 ggaagtcggt ctgttatttt ttatgttggg ggttttataa tatatttgtt ttgtttgtgg
      301 ctatatgtgg gagacggatg aatttttaat agcactgtgt ttgtgggtng ctgnnctttg
      361 gatggggtag ctgttgattt aggtggtata attttattgt attcttttgg tggggcttgt
      421 tttttgattt tagcaacagg attattgttg acactttttg tagtattaga tttagtgtgt
      481 gggtggagtt tggggtcaat tcgt
//
LOCUS       P822                     504 bp    DNA     linear   VRT 19-OCT-2023
DEFINITION  NADH dehydrogenase subunit 6 (ND6) gene, partial cds.
ACCESSION   P822
VERSION
KEYWORDS    .
SOURCE      mitochondrion Bradypodion damaranum
  ORGANISM  Bradypodion damaranum
            Eukaryota; Metazoa; Chordata; Craniata; Vertebrata; Euteleostomi;
            Lepidosauria; Squamata; Bifurcata; Unidentata; Episquamata;
            Toxicofera; Iguania; Acrodonta; Chamaeleonidae; Bradypodion.
REFERENCE   1  (bases 1 to 504)
  AUTHORS   Main,D.C., Taft,J.M., Geneva,A.J., Jansen van Vuuren,B. and
            Tolley,K.A.
  TITLE     More is not always better: the efficacy of single mitochondrial
            genes at reconciling the complete mitogenome phylogeny
  JOURNAL   unpublished
REFERENCE   2  (bases 1 to 504)
  AUTHORS   Main,D.C., Taft,J.M., Geneva,A.J., Jansen van Vuuren,B. and
            Tolley,K.A.
  TITLE     Direct Submission
  JOURNAL   Submitted (19-OCT-2023) Zoology, University of Johannesburg, Cnr
            Kingsway and University Road Auckland Park, Johannesburg, Gauteng
            2195, South Africa
COMMENT     Bankit Comment: ALT EMAIL:201327040@student.uj.ac.za
            Bankit Comment: TAX: Yes, new species/combinations; SEE ATTACHMENT
            Bankit Comment: TOTAL # OF SEQS:44
            Bankit Comment: FeatPropSourceSeq:AMDSF219
            
            ##Assembly-Data-START##
            Assembly Method       :: Novoplasty v. 4.3.1
            Sequencing Technology :: Illumina
            ##Assembly-Data-END##
FEATURES             Location/Qualifiers
     source          1..504
                     /organism="Bradypodion damaranum"
                     /organelle="mitochondrion"
                     /mol_type="genomic DNA"
                     /isolation_source="Idile Forest, Western Cape"
                     /bio_material="P822"
                     /db_xref="taxon:230334"
                     /country="South Africa"
                     /note="Eukaryota; Metazoa; Chordata; Craniata; Vertebrata;
                     Euteleostomi;## Lepidosauria; Squamata; Bifurcata;
                     Unidentata; Episquamata;## Toxicofera; Iguania; Acrodonta;
                     Chamaeleonidae; Bradypodion"
     gene            <1..>504
                     /gene="ND6"
     CDS             <1..>504
                     /gene="ND6"
                     /EC_number="7.1.1.2"
                     /codon_start=1
                     /transl_table=2
                     /product="NADH-ubiquinone oxidoreductase chain 6"
                     /translation="MYLFLMLWFFLFFMGGVASNPSPYFGSAALVLASVFGAGVLASL
                     NSTFVSLVLVLVYLGGMLVVFVYSVAMSSDMYPEAWGSRSVIFYVGGFMMYLFCLWLY
                     VGDGWIFNSTVFVGXXXLDGVAVDLGGMILLYSFGGACFLILATGLLLTLFVVLDLVC
                     GWSLGSIR"
BASE COUNT       83 a     45 c    136 g    237 t      3 others
ORIGIN      
        1 atgtatttat ttttaatact gtggtttttt ctttttttta taggtggtgt agctagtaat
       61 ccgtccccct attttgggtc tgcggctttg gttctggctt ctgtttttgg tgctggggtt
      121 ttggctagtt taaatagtac ttttgtttct ttggtattgg tgttagttta tttaggtggt
      181 atgttggtag tgtttgttta ttcagttgca atatcgtctg atatataccc tgaagcttga
      241 ggaagtcggt ctgttatttt ttatgttggg ggttttataa tatatttgtt ttgtttgtgg
      301 ctatatgtgg gagacggatg aatttttaat agcactgtgt ttgtgggtng ctgnnctttg
      361 gatggggtag ctgttgattt aggtggtata attttattgt attcttttgg tggggcttgt
      421 tttttgattt tagcaacagg attattgttg acactttttg tagtattaga tttagtgtgt
      481 gggtggagtt tggggtcaat tcgt
//
LOCUS       P824                     504 bp    DNA     linear   VRT 19-OCT-2023
DEFINITION  NADH dehydrogenase subunit 6 (ND6) gene, partial cds.
ACCESSION   P824
VERSION
KEYWORDS    .
SOURCE      mitochondrion Bradypodion damaranum
  ORGANISM  Bradypodion damaranum
            Eukaryota; Metazoa; Chordata; Craniata; Vertebrata; Euteleostomi;
            Lepidosauria; Squamata; Bifurcata; Unidentata; Episquamata;
            Toxicofera; Iguania; Acrodonta; Chamaeleonidae; Bradypodion.
REFERENCE   1  (bases 1 to 504)
  AUTHORS   Main,D.C., Taft,J.M., Geneva,A.J., Jansen van Vuuren,B. and
            Tolley,K.A.
  TITLE     More is not always better: the efficacy of single mitochondrial
            genes at reconciling the complete mitogenome phylogeny
  JOURNAL   unpublished
REFERENCE   2  (bases 1 to 504)
  AUTHORS   Main,D.C., Taft,J.M., Geneva,A.J., Jansen van Vuuren,B. and
            Tolley,K.A.
  TITLE     Direct Submission
  JOURNAL   Submitted (19-OCT-2023) Zoology, University of Johannesburg, Cnr
            Kingsway and University Road Auckland Park, Johannesburg, Gauteng
            2195, South Africa
COMMENT     Bankit Comment: ALT EMAIL:201327040@student.uj.ac.za
            Bankit Comment: TAX: Yes, new species/combinations; SEE ATTACHMENT
            Bankit Comment: TOTAL # OF SEQS:44
            Bankit Comment: FeatPropSourceSeq:AMDSF219
            
            ##Assembly-Data-START##
            Assembly Method       :: Novoplasty v. 4.3.1
            Sequencing Technology :: Illumina
            ##Assembly-Data-END##
FEATURES             Location/Qualifiers
     source          1..504
                     /organism="Bradypodion damaranum"
                     /organelle="mitochondrion"
                     /mol_type="genomic DNA"
                     /isolation_source="Idile Forest, Western Cape"
                     /bio_material="P824"
                     /db_xref="taxon:230334"
                     /country="South Africa"
                     /note="Eukaryota; Metazoa; Chordata; Craniata; Vertebrata;
                     Euteleostomi;## Lepidosauria; Squamata; Bifurcata;
                     Unidentata; Episquamata;## Toxicofera; Iguania; Acrodonta;
                     Chamaeleonidae; Bradypodion"
     gene            <1..>504
                     /gene="ND6"
     CDS             <1..>504
                     /gene="ND6"
                     /EC_number="7.1.1.2"
                     /codon_start=1
                     /transl_table=2
                     /product="NADH-ubiquinone oxidoreductase chain 6"
                     /translation="MYLFLMLWFFLFFMGGVASNPSPYFGSAALVLASVFGAGVLASL
                     NSTFVSLVLVLVYLGGMLVVFVYSVAMSSDMYPEAWGSRSVIFYVGGFMMYLFCLWLY
                     VGDGWIFNSTVFVGXXXLDGVAVDLGGMILLYSFGGACFLILATGLLLTLFVVLDLVC
                     GWSLGSIR"
BASE COUNT       83 a     45 c    136 g    237 t      3 others
ORIGIN      
        1 atgtatttat ttttaatact gtggtttttt ctttttttta taggtggtgt agctagtaat
       61 ccgtccccct attttgggtc tgcggctttg gttctggctt ctgtttttgg tgctggggtt
      121 ttggctagtt taaatagtac ttttgtttct ttggtattgg tgttagttta tttaggtggt
      181 atgttggtag tgtttgttta ttcagttgca atatcgtctg atatataccc tgaagcttga
      241 ggaagtcggt ctgttatttt ttatgttggg ggttttataa tatatttgtt ttgtttgtgg
      301 ctatatgtgg gagacggatg aatttttaat agcactgtgt ttgtgggtng ctgnnctttg
      361 gatggggtag ctgttgattt aggtggtata attttattgt attcttttgg tggggcttgt
      421 tttttgattt tagcaacagg attattgttg acactttttg tagtattaga tttagtgtgt
      481 gggtggagtt tggggtcaat tcgt
//
LOCUS       R531A                    504 bp    DNA     linear       19-OCT-2023
DEFINITION  NADH dehydrogenase subunit 6 (ND6) gene, partial cds.
ACCESSION   R531A
VERSION
KEYWORDS    .
SOURCE      mitochondrion Bradypodion sp.1
  ORGANISM  Bradypodion sp.1
            Unclassified.
REFERENCE   1  (bases 1 to 504)
  AUTHORS   Main,D.C., Taft,J.M., Geneva,A.J., Jansen van Vuuren,B. and
            Tolley,K.A.
  TITLE     More is not always better: the efficacy of single mitochondrial
            genes at reconciling the complete mitogenome phylogeny
  JOURNAL   unpublished
REFERENCE   2  (bases 1 to 504)
  AUTHORS   Main,D.C., Taft,J.M., Geneva,A.J., Jansen van Vuuren,B. and
            Tolley,K.A.
  TITLE     Direct Submission
  JOURNAL   Submitted (19-OCT-2023) Zoology, University of Johannesburg, Cnr
            Kingsway and University Road Auckland Park, Johannesburg, Gauteng
            2195, South Africa
COMMENT     Bankit Comment: ALT EMAIL:201327040@student.uj.ac.za
            Bankit Comment: TAX: Yes, new species/combinations; SEE ATTACHMENT
            Bankit Comment: TOTAL # OF SEQS:44
            Bankit Comment: FeatPropSourceSeq:AMDSF219
            
            ##Assembly-Data-START##
            Assembly Method       :: Novoplasty v. 4.3.1
            Sequencing Technology :: Illumina
            ##Assembly-Data-END##
FEATURES             Location/Qualifiers
     source          1..504
                     /organism="Bradypodion sp.1"
                     /organelle="mitochondrion"
                     /mol_type="genomic DNA"
                     /isolation_source="Kamberg, KwaZulu-Natal"
                     /bio_material="R531A"
                     /country="South Africa"
                     /note="Eukaryota; Metazoa; Chordata; Craniata; Vertebrata;
                     Euteleostomi;## Lepidosauria; Squamata; Bifurcata;
                     Unidentata; Episquamata;## Toxicofera; Iguania; Acrodonta;
                     Chamaeleonidae; Bradypodion"
     gene            <1..>504
                     /gene="ND6"
     CDS             <1..>504
                     /gene="ND6"
                     /EC_number="7.1.1.2"
                     /codon_start=1
                     /transl_table=2
                     /product="NADH-ubiquinone oxidoreductase chain 6"
                     /translation="MYLFLMVWFFLFFMGGVASNPSPYFGSAALVLASVFGAGVLAGL
                     NSTFVSLVLVLVYLGGMLVVFVYSVAMSSDMYPEAWGNRSVVLYIVSFMTYLFCLWLY
                     VGGGWFFNSVMIVGXXXLDGAAVDLGGMVLLYSFGGGCFLILVVGLLLTLFVVLDLVC
                     GWDLGAVR"
BASE COUNT       75 a     46 c    146 g    234 t      3 others
ORIGIN      
        1 atgtatttat ttttaatagt gtggtttttt ctttttttta tgggtggtgt agctagtaac
       61 ccgtctcctt attttgggtc tgcggcactg gttctggctt ctgtttttgg tgctggagtt
      121 ttagccggtt taaatagtac ttttgtatct ttggtgttag tgttagttta tttggggggt
      181 atgttggtgg tgtttgtcta ttcggttgca atatcgtctg atatgtaccc tgaagcttga
      241 ggaaatcggt ctgttgttct ttatattgta agttttataa catatttgtt ttgtttgtgg
      301 ctgtatgttg ggggtgggtg atttttcaat agtgttatga ttgtgggtng ctgnnttttg
      361 gatggagcgg ctgttgattt aggtggtatg gttttattgt actctttcgg tggaggttgt
      421 tttttgattt tggtagttgg attactatta acactttttg tggttttaga tttagtgtgt
      481 gggtgggatt tgggggcagt tcgt
//
LOCUS       H1273                    504 bp    DNA     linear   VRT 19-OCT-2023
DEFINITION  NADH dehydrogenase subunit 6 (ND6) gene, partial cds.
ACCESSION   H1273
VERSION
KEYWORDS    .
SOURCE      mitochondrion Bradypodion setaroi
  ORGANISM  Bradypodion setaroi
            Eukaryota; Metazoa; Chordata; Craniata; Vertebrata; Euteleostomi;
            Lepidosauria; Squamata; Bifurcata; Unidentata; Episquamata;
            Toxicofera; Iguania; Acrodonta; Chamaeleonidae; Bradypodion.
REFERENCE   1  (bases 1 to 504)
  AUTHORS   Main,D.C., Taft,J.M., Geneva,A.J., Jansen van Vuuren,B. and
            Tolley,K.A.
  TITLE     More is not always better: the efficacy of single mitochondrial
            genes at reconciling the complete mitogenome phylogeny
  JOURNAL   unpublished
REFERENCE   2  (bases 1 to 504)
  AUTHORS   Main,D.C., Taft,J.M., Geneva,A.J., Jansen van Vuuren,B. and
            Tolley,K.A.
  TITLE     Direct Submission
  JOURNAL   Submitted (19-OCT-2023) Zoology, University of Johannesburg, Cnr
            Kingsway and University Road Auckland Park, Johannesburg, Gauteng
            2195, South Africa
COMMENT     Bankit Comment: ALT EMAIL:201327040@student.uj.ac.za
            Bankit Comment: TAX: Yes, new species/combinations; SEE ATTACHMENT
            Bankit Comment: TOTAL # OF SEQS:44
            Bankit Comment: FeatPropSourceSeq:AMDSF219
            
            ##Assembly-Data-START##
            Assembly Method       :: Novoplasty v. 4.3.1
            Sequencing Technology :: Illumina
            ##Assembly-Data-END##
FEATURES             Location/Qualifiers
     source          1..504
                     /organism="Bradypodion setaroi"
                     /organelle="mitochondrion"
                     /mol_type="genomic DNA"
                     /isolation_source="St Lucia, KwaZulu-Natal"
                     /bio_material="H1273"
                     /db_xref="taxon:230338"
                     /country="South Africa"
                     /note="Eukaryota; Metazoa; Chordata; Craniata; Vertebrata;
                     Euteleostomi;## Lepidosauria; Squamata; Bifurcata;
                     Unidentata; Episquamata;## Toxicofera; Iguania; Acrodonta;
                     Chamaeleonidae; Bradypodion"
     gene            <1..>504
                     /gene="ND6"
     CDS             <1..>504
                     /gene="ND6"
                     /EC_number="7.1.1.2"
                     /codon_start=1
                     /transl_table=2
                     /product="NADH-ubiquinone oxidoreductase chain 6"
                     /translation="MYLFLMAWFFLFFMGGVASNPSPYFGSAALVLASVFGAGVLAGL
                     NSTFVSLVLVLVYLGGMLVVFVYSVAMSSDVYPEAWGNRSVVLYVGGFTLYLFCLWLY
                     VGGGWFLDSTVFVGXXXLEGVAVDLGGMILLYSFGGGSFLILVIGLLLTLFVVLDLVY
                     GWSLGAVR"
BASE COUNT       81 a     45 c    142 g    233 t      3 others
ORIGIN      
        1 atgtatttat ttttaatagc gtggtttttt ctttttttta tgggtggtgt agctagtaat
       61 ccgtctccct attttggatc tgcggcactg gttctggctt ctgtttttgg tgctggagtt
      121 ttagccggtt taaatagtac ttttgtatct ttggtattag tgttagttta tttgggtggt
      181 atgttggtag tatttgttta ttcggttgca atatcgtctg atgtgtatcc tgaagcttga
      241 ggaaatcggt ctgttgttct gtatgttggg ggtttcacat tatatttgtt ttgtttatgg
      301 ctgtatgttg ggggtggatg atttttagat agtactgtgt ttgtaggcng ttgnntttta
      361 gagggggtgg ctgttgattt aggtggtata attttattgt actcttttgg tgggggtagt
      421 tttttaattt tagtgattgg gttgttgtta acactttttg tagtcttaga tttagtgtac
      481 gggtgaagtt taggggcagt tcgt
//
LOCUS       T302                     504 bp    DNA     linear   VRT 19-OCT-2023
DEFINITION  NADH dehydrogenase subunit 6 (ND6) gene, partial cds.
ACCESSION   T302
VERSION
KEYWORDS    .
SOURCE      mitochondrion Bradypodion ventrale (Southern dwarf chameleon)
  ORGANISM  Bradypodion ventrale
            Eukaryota; Metazoa; Chordata; Craniata; Vertebrata; Euteleostomi;
            Lepidosauria; Squamata; Bifurcata; Unidentata; Episquamata;
            Toxicofera; Iguania; Acrodonta; Chamaeleonidae; Bradypodion.
REFERENCE   1  (bases 1 to 504)
  AUTHORS   Main,D.C., Taft,J.M., Geneva,A.J., Jansen van Vuuren,B. and
            Tolley,K.A.
  TITLE     More is not always better: the efficacy of single mitochondrial
            genes at reconciling the complete mitogenome phylogeny
  JOURNAL   unpublished
REFERENCE   2  (bases 1 to 504)
  AUTHORS   Main,D.C., Taft,J.M., Geneva,A.J., Jansen van Vuuren,B. and
            Tolley,K.A.
  TITLE     Direct Submission
  JOURNAL   Submitted (19-OCT-2023) Zoology, University of Johannesburg, Cnr
            Kingsway and University Road Auckland Park, Johannesburg, Gauteng
            2195, South Africa
COMMENT     Bankit Comment: ALT EMAIL:201327040@student.uj.ac.za
            Bankit Comment: TAX: Yes, new species/combinations; SEE ATTACHMENT
            Bankit Comment: TOTAL # OF SEQS:44
            Bankit Comment: FeatPropSourceSeq:AMDSF219
            
            ##Assembly-Data-START##
            Assembly Method       :: Novoplasty v. 4.3.1
            Sequencing Technology :: Illumina
            ##Assembly-Data-END##
FEATURES             Location/Qualifiers
     source          1..504
                     /organism="Bradypodion ventrale"
                     /organelle="mitochondrion"
                     /mol_type="genomic DNA"
                     /isolation_source="Jeffreys Bay, Eastern Cape"
                     /bio_material="T302"
                     /db_xref="taxon:179890"
                     /country="South Africa"
                     /note="Eukaryota; Metazoa; Chordata; Craniata; Vertebrata;
                     Euteleostomi;## Lepidosauria; Squamata; Bifurcata;
                     Unidentata; Episquamata;## Toxicofera; Iguania; Acrodonta;
                     Chamaeleonidae; Bradypodion"
     gene            <1..>504
                     /gene="ND6"
     CDS             <1..>504
                     /gene="ND6"
                     /EC_number="7.1.1.2"
                     /codon_start=1
                     /transl_table=2
                     /product="NADH-ubiquinone oxidoreductase chain 6"
                     /translation="MYLFLMMWFFLFFMGGVASNPSPYFGSAALVLASVFGAGVLAGL
                     NSTFVSLVLVLVYLGGMLVVFVYSVAMSSDVYPEAWGNRSVVLYIGGFMMYLFCLWLN
                     VGGEWFFNSAVFVGXXXLEGVAVDLGGMVLLYSFGGGCFLILVVGLLLTLFVVLDLVC
                     GWSLGAVR"
BASE COUNT       76 a     47 c    146 g    232 t      3 others
ORIGIN      
        1 atgtatttat ttttaataat gtggtttttt ctttttttta taggtggtgt ggctagtaac
       61 ccgtctcctt attttgggtc tgcggcactg gtcctggctt ctgtttttgg tgctggggtt
      121 ttagccggtt taaatagtac ttttgtatct ttggtattag tgctagttta tttgggtggt
      181 atgttggtgg tatttgttta ttcggttgca atatcgtctg atgtttatcc tgaagcttga
      241 ggaaatcggt ctgttgttct ttatattggg ggttttataa tatatttgtt ttgtttgtgg
      301 ctgaacgttg ggggtgaatg attttttaat agtgctgtgt ttgtaggtng ttgnnctttg
      361 gagggggtgg ctgttgactt aggtggcata gttttattgt attcgtttgg tggaggttgt
      421 tttttgattt tagtagttgg attattgcta acactttttg tggttttaga tttagtgtgc
      481 gggtggagtc tgggggcagt tcgt
//
LOCUS       KTH524                   504 bp    DNA     linear   VRT 19-OCT-2023
DEFINITION  NADH dehydrogenase subunit 6 (ND6) gene, partial cds.
ACCESSION   KTH524
VERSION
KEYWORDS    .
SOURCE      mitochondrion Bradypodion transvaalense
  ORGANISM  Bradypodion transvaalense
            Eukaryota; Metazoa; Chordata; Craniata; Vertebrata; Euteleostomi;
            Lepidosauria; Squamata; Bifurcata; Unidentata; Episquamata;
            Toxicofera; Iguania; Acrodonta; Chamaeleonidae; Bradypodion.
REFERENCE   1  (bases 1 to 504)
  AUTHORS   Main,D.C., Taft,J.M., Geneva,A.J., Jansen van Vuuren,B. and
            Tolley,K.A.
  TITLE     More is not always better: the efficacy of single mitochondrial
            genes at reconciling the complete mitogenome phylogeny
  JOURNAL   unpublished
REFERENCE   2  (bases 1 to 504)
  AUTHORS   Main,D.C., Taft,J.M., Geneva,A.J., Jansen van Vuuren,B. and
            Tolley,K.A.
  TITLE     Direct Submission
  JOURNAL   Submitted (19-OCT-2023) Zoology, University of Johannesburg, Cnr
            Kingsway and University Road Auckland Park, Johannesburg, Gauteng
            2195, South Africa
COMMENT     Bankit Comment: ALT EMAIL:201327040@student.uj.ac.za
            Bankit Comment: TAX: Yes, new species/combinations; SEE ATTACHMENT
            Bankit Comment: TOTAL # OF SEQS:44
            Bankit Comment: FeatPropSourceSeq:AMDSF219
            
            ##Assembly-Data-START##
            Assembly Method       :: Novoplasty v. 4.3.1
            Sequencing Technology :: Illumina
            ##Assembly-Data-END##
FEATURES             Location/Qualifiers
     source          1..504
                     /organism="Bradypodion transvaalense"
                     /organelle="mitochondrion"
                     /mol_type="genomic DNA"
                     /isolation_source="Mt Sheba Forest, Mpumalanga"
                     /bio_material="PEM R17523"
                     /db_xref="taxon:179889"
                     /country="South Africa"
                     /note="Eukaryota; Metazoa; Chordata; Craniata; Vertebrata;
                     Euteleostomi;## Lepidosauria; Squamata; Bifurcata;
                     Unidentata; Episquamata;## Toxicofera; Iguania; Acrodonta;
                     Chamaeleonidae; Bradypodion"
     gene            <1..>504
                     /gene="ND6"
     CDS             <1..>504
                     /gene="ND6"
                     /EC_number="7.1.1.2"
                     /codon_start=1
                     /transl_table=2
                     /product="NADH-ubiquinone oxidoreductase chain 6"
                     /translation="MYLFLMMWFFLFFMGGVASNPSPYFGSAALVLASVFGAGVLAGL
                     NSTFVSLVLVLVYLGGMLVVFVYSVAMSSDMYPEAWGNRSVVLYIGGFMMYLFCLWLY
                     VGGGGFFNSAVFVGCXVLEGVAVDLGGVALLYSFGGGCFLILVIGLLLTLFVVLDLVC
                     GWSLGAVR"
BASE COUNT       75 a     42 c    148 g    236 t      3 others
ORIGIN      
        1 atgtatttat ttttaataat gtggtttttt ctttttttta tgggtggtgt agccagtaat
       61 ccgtctcctt attttgggtc tgcggcactg gtcctagctt ctgtttttgg tgctggagtt
      121 ttagctggtt taaatagtac ttttgtatct ttggtgttag tgttagttta tttggggggc
      181 atgttggtgg tgtttgttta ttcggttgca atatcatctg atatatatcc tgaagcttgg
      241 ggaaatcggt ctgttgttct ttatattggg ggtttcataa tatatttgtt ttgtttgtgg
      301 ttatatgttg ggggtggggg gttttttaat agtgctgtgt ttgtaggntg tnntgttttg
      361 gagggagtgg ctgttgattt aggtggtgtg gctttattgt actctttcgg tggaggttgt
      421 tttttgattt tagtaattgg attgttatta acactttttg tggttttaga tttagtgtgt
      481 gggtggagtt tgggggcagt tcgt
//
LOCUS       KTH529                   504 bp    DNA     linear   VRT 19-OCT-2023
DEFINITION  NADH dehydrogenase subunit 6 (ND6) gene, partial cds.
ACCESSION   KTH529
VERSION
KEYWORDS    .
SOURCE      mitochondrion Bradypodion transvaalense
  ORGANISM  Bradypodion transvaalense
            Eukaryota; Metazoa; Chordata; Craniata; Vertebrata; Euteleostomi;
            Lepidosauria; Squamata; Bifurcata; Unidentata; Episquamata;
            Toxicofera; Iguania; Acrodonta; Chamaeleonidae; Bradypodion.
REFERENCE   1  (bases 1 to 504)
  AUTHORS   Main,D.C., Taft,J.M., Geneva,A.J., Jansen van Vuuren,B. and
            Tolley,K.A.
  TITLE     More is not always better: the efficacy of single mitochondrial
            genes at reconciling the complete mitogenome phylogeny
  JOURNAL   unpublished
REFERENCE   2  (bases 1 to 504)
  AUTHORS   Main,D.C., Taft,J.M., Geneva,A.J., Jansen van Vuuren,B. and
            Tolley,K.A.
  TITLE     Direct Submission
  JOURNAL   Submitted (19-OCT-2023) Zoology, University of Johannesburg, Cnr
            Kingsway and University Road Auckland Park, Johannesburg, Gauteng
            2195, South Africa
COMMENT     Bankit Comment: ALT EMAIL:201327040@student.uj.ac.za
            Bankit Comment: TAX: Yes, new species/combinations; SEE ATTACHMENT
            Bankit Comment: TOTAL # OF SEQS:44
            Bankit Comment: FeatPropSourceSeq:AMDSF219
            
            ##Assembly-Data-START##
            Assembly Method       :: Novoplasty v. 4.3.1
            Sequencing Technology :: Illumina
            ##Assembly-Data-END##
FEATURES             Location/Qualifiers
     source          1..504
                     /organism="Bradypodion transvaalense"
                     /organelle="mitochondrion"
                     /mol_type="genomic DNA"
                     /isolation_source="Mt Sheba Forest, Mpumalanga"
                     /bio_material="PEM R17522"
                     /db_xref="taxon:179889"
                     /country="South Africa"
                     /note="Eukaryota; Metazoa; Chordata; Craniata; Vertebrata;
                     Euteleostomi;## Lepidosauria; Squamata; Bifurcata;
                     Unidentata; Episquamata;## Toxicofera; Iguania; Acrodonta;
                     Chamaeleonidae; Bradypodion"
     gene            <1..>504
                     /gene="ND6"
     CDS             <1..>504
                     /gene="ND6"
                     /EC_number="7.1.1.2"
                     /codon_start=1
                     /transl_table=2
                     /product="NADH-ubiquinone oxidoreductase chain 6"
                     /translation="MYLFLMMWFFLFFMGGVASNPSPYFGSAALVLASVFGAGVLAGL
                     NSTFVSLVLVLVYLGGMLVVFVYSVAMSSDMYPEAWGNRSVVLYIGGFMMYLFCLWLY
                     VGGGGFFNSAVFVGCXVLEGVAVDLGGVALLYSFGGGCFLILVIGLLLTLFVVLDLVC
                     GWSLGAVR"
BASE COUNT       75 a     42 c    148 g    236 t      3 others
ORIGIN      
        1 atgtatttat ttttaataat gtggtttttt ctttttttta tgggtggtgt agccagtaat
       61 ccgtctcctt attttgggtc tgcggcactg gtcctagctt ctgtttttgg tgctggagtt
      121 ttagctggtt taaatagtac ttttgtatct ttggtgttag tgttagttta tttggggggc
      181 atgttggtgg tgtttgttta ttcggttgca atatcatctg atatatatcc tgaagcttgg
      241 ggaaatcggt ctgttgttct ttatattggg ggtttcataa tatatttgtt ttgtttgtgg
      301 ttatatgttg ggggtggggg gttttttaat agtgctgtgt ttgtaggntg tnntgttttg
      361 gagggagtgg ctgttgattt aggtggtgtg gctttattgt actctttcgg tggaggttgt
      421 tttttgattt tagtaattgg attgttatta acactttttg tggttttaga tttagtgtgt
      481 gggtggagtt tgggggcagt tcgt
//
LOCUS       TD52                     504 bp    DNA     linear   VRT 19-OCT-2023
DEFINITION  NADH dehydrogenase subunit 6 (ND6) gene, partial cds.
ACCESSION   TD52
VERSION
KEYWORDS    .
SOURCE      mitochondrion Bradypodion thamnobates
  ORGANISM  Bradypodion thamnobates
            Eukaryota; Metazoa; Chordata; Craniata; Vertebrata; Euteleostomi;
            Lepidosauria; Squamata; Bifurcata; Unidentata; Episquamata;
            Toxicofera; Iguania; Acrodonta; Chamaeleonidae; Bradypodion.
REFERENCE   1  (bases 1 to 504)
  AUTHORS   Main,D.C., Taft,J.M., Geneva,A.J., Jansen van Vuuren,B. and
            Tolley,K.A.
  TITLE     More is not always better: the efficacy of single mitochondrial
            genes at reconciling the complete mitogenome phylogeny
  JOURNAL   unpublished
REFERENCE   2  (bases 1 to 504)
  AUTHORS   Main,D.C., Taft,J.M., Geneva,A.J., Jansen van Vuuren,B. and
            Tolley,K.A.
  TITLE     Direct Submission
  JOURNAL   Submitted (19-OCT-2023) Zoology, University of Johannesburg, Cnr
            Kingsway and University Road Auckland Park, Johannesburg, Gauteng
            2195, South Africa
COMMENT     Bankit Comment: ALT EMAIL:201327040@student.uj.ac.za
            Bankit Comment: TAX: Yes, new species/combinations; SEE ATTACHMENT
            Bankit Comment: TOTAL # OF SEQS:44
            Bankit Comment: FeatPropSourceSeq:AMDSF219
            
            ##Assembly-Data-START##
            Assembly Method       :: Novoplasty v. 4.3.1
            Sequencing Technology :: Illumina
            ##Assembly-Data-END##
FEATURES             Location/Qualifiers
     source          1..504
                     /organism="Bradypodion thamnobates"
                     /organelle="mitochondrion"
                     /mol_type="genomic DNA"
                     /isolation_source="Dargle Valley, KwaZulu-Natal"
                     /bio_material="TD52"
                     /db_xref="taxon:230337"
                     /country="South Africa"
                     /note="Eukaryota; Metazoa; Chordata; Craniata; Vertebrata;
                     Euteleostomi;## Lepidosauria; Squamata; Bifurcata;
                     Unidentata; Episquamata;## Toxicofera; Iguania; Acrodonta;
                     Chamaeleonidae; Bradypodion"
     gene            <1..>504
                     /gene="ND6"
     CDS             <1..>504
                     /gene="ND6"
                     /EC_number="7.1.1.2"
                     /codon_start=1
                     /transl_table=2
                     /product="NADH-ubiquinone oxidoreductase chain 6"
                     /translation="MYLFLMVWFFLFFMGGVASNPSPYFGSASLVLASVFGAGVLAGL
                     NSTFVSLVLVLVYLGGMLVVFVYSVAMSSDMYPEAWGNRSVVLYIVSFMTYLFCLWLY
                     VGGGWFFNSVMIVGCXVLEGAAVDLGGMVLLYSFGGGCFLILVVGLLLTLFVVLDLVC
                     GWDLGAVR"
BASE COUNT       76 a     46 c    145 g    234 t      3 others
ORIGIN      
        1 atgtatttat ttttaatagt gtggtttttt ctttttttta tgggtggtgt agctagtaac
       61 ccgtctcctt attttgggtc tgcgtcactg gttctagctt ctgtttttgg tgctggagtt
      121 ttagccggtt taaatagtac ttttgtatct ttggtgttag tgttagttta tttggggggt
      181 atgttggtgg tgtttgtcta ttcggttgca atgtcgtctg atatataccc tgaagcttga
      241 ggaaatcggt ctgttgttct ttatattgta agttttataa catatttgtt ttgtttgtgg
      301 ctgtatgttg ggggtgggtg atttttcaat agtgttatga ttgtgggntg cnntgttttg
      361 gagggggcgg ctgttgactt aggtggtatg gttttattgt actcttttgg tggaggttgt
      421 tttttgattt tagtagttgg attactatta acactttttg tggttttaga tttagtgtgt
      481 gggtgggatt tgggggcagt tcgt
//
LOCUS       JDC09-134                504 bp    DNA     linear   VRT 19-OCT-2023
DEFINITION  NADH dehydrogenase subunit 6 (ND6) gene, partial cds.
ACCESSION   JDC09-134
VERSION
KEYWORDS    .
SOURCE      mitochondrion Bradypodion thamnobates
  ORGANISM  Bradypodion thamnobates
            Eukaryota; Metazoa; Chordata; Craniata; Vertebrata; Euteleostomi;
            Lepidosauria; Squamata; Bifurcata; Unidentata; Episquamata;
            Toxicofera; Iguania; Acrodonta; Chamaeleonidae; Bradypodion.
REFERENCE   1  (bases 1 to 504)
  AUTHORS   Main,D.C., Taft,J.M., Geneva,A.J., Jansen van Vuuren,B. and
            Tolley,K.A.
  TITLE     More is not always better: the efficacy of single mitochondrial
            genes at reconciling the complete mitogenome phylogeny
  JOURNAL   unpublished
REFERENCE   2  (bases 1 to 504)
  AUTHORS   Main,D.C., Taft,J.M., Geneva,A.J., Jansen van Vuuren,B. and
            Tolley,K.A.
  TITLE     Direct Submission
  JOURNAL   Submitted (19-OCT-2023) Zoology, University of Johannesburg, Cnr
            Kingsway and University Road Auckland Park, Johannesburg, Gauteng
            2195, South Africa
COMMENT     Bankit Comment: ALT EMAIL:201327040@student.uj.ac.za
            Bankit Comment: TAX: Yes, new species/combinations; SEE ATTACHMENT
            Bankit Comment: TOTAL # OF SEQS:44
            Bankit Comment: FeatPropSourceSeq:AMDSF219
            
            ##Assembly-Data-START##
            Assembly Method       :: Novoplasty v. 4.3.1
            Sequencing Technology :: Illumina
            ##Assembly-Data-END##
FEATURES             Location/Qualifiers
     source          1..504
                     /organism="Bradypodion thamnobates"
                     /organelle="mitochondrion"
                     /mol_type="genomic DNA"
                     /isolation_source="Boston, KwaZulu-Natal"
                     /bio_material="JDC09-134"
                     /db_xref="taxon:230337"
                     /country="South Africa"
                     /note="Eukaryota; Metazoa; Chordata; Craniata; Vertebrata;
                     Euteleostomi;## Lepidosauria; Squamata; Bifurcata;
                     Unidentata; Episquamata;## Toxicofera; Iguania; Acrodonta;
                     Chamaeleonidae; Bradypodion"
     gene            <1..>504
                     /gene="ND6"
     CDS             <1..>504
                     /gene="ND6"
                     /EC_number="7.1.1.2"
                     /codon_start=1
                     /transl_table=2
                     /product="NADH-ubiquinone oxidoreductase chain 6"
                     /translation="MYLFLMVWFFLFFMGGVASNPSPYFGSAALVLASVFGAGVLAGL
                     NSTFVSLVLVLVYLGGMLVVFVYSVAMSSDMYPEAWGNRSVVLYIVSFMTYLFCLWLY
                     VGGGWFFNSVMIVGCXVLDGAAVDLGGMVLLYSFGGGCFLILVVGLLLTLFVVLDLVC
                     GWDLGAVR"
BASE COUNT       75 a     46 c    146 g    234 t      3 others
ORIGIN      
        1 atgtatttat ttttaatagt gtggtttttt ctttttttta tgggtggtgt agctagtaac
       61 ccgtctcctt attttgggtc tgcggcactg gttctggctt ctgtttttgg tgctggagtt
      121 ttagccggtt taaatagtac ttttgtatct ttggtgttag tgttagttta tttggggggt
      181 atgttggtgg tgtttgtcta ttcggttgca atatcgtctg atatgtaccc tgaagcttga
      241 ggaaatcggt ctgttgttct ttatattgta agttttataa catatttgtt ttgtttgtgg
      301 ctgtatgttg ggggtgggtg atttttcaat agtgttatga ttgtgggntg cnntgttttg
      361 gatggagcgg ctgttgattt aggtggtatg gttttattgt actctttcgg tggaggttgt
      421 tttttgattt tggtagttgg attactatta acactttttg tggttttaga tttagtgtgt
      481 gggtgggatt tgggggcagt tcgt
//
