# Supplementary material for: The efficacy of single mitochondrial genes at reconciling the complete mitogenome phylogeny—a case study on dwarf chameleons
Source: PeerJ. 2024 Apr 30;12:e17076. doi: 10.7717/peerj.17076 (PMC11067893; doi:10.7717/peerj.17076)
Supplement: Supplemental Information 6 [file peerj-12-17076-s006.gz › peerj-12-17076-s006]

LOCUS       AMDSF219                 285 bp    DNA     linear   VRT 19-OCT-2023
DEFINITION  NADH dehydrogenase subunit 4l (ND4l) gene, partial cds.
ACCESSION   AMDSF219
VERSION
KEYWORDS    .
SOURCE      mitochondrion Bradypodion transvaalense
  ORGANISM  Bradypodion transvaalense
            Eukaryota; Metazoa; Chordata; Craniata; Vertebrata; Euteleostomi;
            Lepidosauria; Squamata; Bifurcata; Unidentata; Episquamata;
            Toxicofera; Iguania; Acrodonta; Chamaeleonidae; Bradypodion.
REFERENCE   1  (bases 1 to 285)
  AUTHORS   Main,D.C.
  TITLE     More is not always better: the efficacy of single mitochondrial
            genes at reconciling the complete mitogenome phylogeny
  JOURNAL   unpublished
REFERENCE   2  (bases 1 to 285)
  AUTHORS   Main,D.C.
  TITLE     Direct Submission
  JOURNAL   Submitted (19-OCT-2023) Zoology, University of Johannesburg, Cnr
            Kingsway and University Road Auckland Park, Johannesburg, Gauteng
            2195, South Africa
COMMENT     Bankit Comment: ALT EMAIL:201327040@student.uj.ac.za
            Bankit Comment: TAX: Yes, new species/combinations; SEE ATTACHMENT
            Bankit Comment: TOTAL # OF SEQS:44
            Bankit Comment: FeatPropSourceSeq:AMDSF219
            
            ##Assembly-Data-START##
            Assembly Method       :: Novoplasty v. 4.3.1
            Sequencing Technology :: Illumina
            ##Assembly-Data-END##
FEATURES             Location/Qualifiers
     source          1..285
                     /organism="Bradypodion transvaalense"
                     /organelle="mitochondrion"
                     /mol_type="genomic DNA"
                     /isolation_source="Graskop, Mpumalanga"
                     /bio_material="AMDSF219"
                     /db_xref="taxon:179889"
                     /country="South Africa"
                     /note="Eukaryota; Metazoa; Chordata; Craniata; Vertebrata;
                     Euteleostomi;## Lepidosauria; Squamata; Bifurcata;
                     Unidentata; Episquamata;## Toxicofera; Iguania; Acrodonta;
                     Chamaeleonidae; Bradypodion"
     gene            <1..>285
                     /gene="ND4l"
     CDS             <1..>285
                     /gene="ND4l"
                     /EC_number="7.1.1.2"
                     /codon_start=1
                     /transl_table=2
                     /product="NADH-ubiquinone oxidoreductase chain 4l"
                     /translation="MNLLLYTTFSLTMLGALINRTHFLTTLLCIEGMMLTLFIMMSVI
                     LTNTNMTSTMSMPIILITLGACEASAGLALLVTTSNTHANDHMKNFKLLKC"
BASE COUNT       99 a     68 c     29 g     89 t
ORIGIN      
        1 ataaacctgc ttctttacac tacattttcc ttaacaatat taggcgccct aattaatcga
       61 acacattttt taacaaccct actatgtatt gaggggataa tattaaccct atttattata
      121 atatctgtta tcctcactaa caccaacata acctcaacca tgagcatacc aattatttta
      181 attactctag gagcatgcga agcaagcgcc ggcttagccc ttttagttac cacatccaac
      241 acccacgcta atgatcatat aaaaaacttt aaattattaa aatgc
//
LOCUS       ATTENTBT1                285 bp    DNA     linear   VRT 19-OCT-2023
DEFINITION  NADH dehydrogenase subunit 4l (ND4l) gene, partial cds.
ACCESSION   ATTENTBT1
VERSION
KEYWORDS    .
SOURCE      mitochondrion Bradypodion transvaalense
  ORGANISM  Bradypodion transvaalense
            Eukaryota; Metazoa; Chordata; Craniata; Vertebrata; Euteleostomi;
            Lepidosauria; Squamata; Bifurcata; Unidentata; Episquamata;
            Toxicofera; Iguania; Acrodonta; Chamaeleonidae; Bradypodion.
REFERENCE   1  (bases 1 to 285)
  AUTHORS   Main,D.C.
  TITLE     More is not always better: the efficacy of single mitochondrial
            genes at reconciling the complete mitogenome phylogeny
  JOURNAL   unpublished
REFERENCE   2  (bases 1 to 285)
  AUTHORS   Main,D.C.
  TITLE     Direct Submission
  JOURNAL   Submitted (19-OCT-2023) Zoology, University of Johannesburg, Cnr
            Kingsway and University Road Auckland Park, Johannesburg, Gauteng
            2195, South Africa
COMMENT     Bankit Comment: ALT EMAIL:201327040@student.uj.ac.za
            Bankit Comment: TAX: Yes, new species/combinations; SEE ATTACHMENT
            Bankit Comment: TOTAL # OF SEQS:44
            Bankit Comment: FeatPropSourceSeq:AMDSF219
            
            ##Assembly-Data-START##
            Assembly Method       :: Novoplasty v. 4.3.1
            Sequencing Technology :: Illumina
            ##Assembly-Data-END##
FEATURES             Location/Qualifiers
     source          1..285
                     /organism="Bradypodion transvaalense"
                     /organelle="mitochondrion"
                     /mol_type="genomic DNA"
                     /isolation_source="Soutpansberg, Entabeni, Limpopo"
                     /bio_material="ATENTBT1"
                     /db_xref="taxon:179889"
                     /country="South Africa"
                     /note="Eukaryota; Metazoa; Chordata; Craniata; Vertebrata;
                     Euteleostomi;## Lepidosauria; Squamata; Bifurcata;
                     Unidentata; Episquamata;## Toxicofera; Iguania; Acrodonta;
                     Chamaeleonidae; Bradypodion"
     gene            <1..>285
                     /gene="ND4l"
     CDS             <1..>285
                     /gene="ND4l"
                     /EC_number="7.1.1.2"
                     /codon_start=1
                     /transl_table=2
                     /product="NADH-ubiquinone oxidoreductase chain 4l"
                     /translation="MNLLLYTTFSLTMLGALINRTHFLTTLLCIEGMMLTLFIMMSMI
                     LTNTNMTSTMSMPIILVTLGACEASAGLALLVTTSNTHANDHMKNFKLLKC"
BASE COUNT       99 a     69 c     30 g     87 t
ORIGIN      
        1 ataaacctgc ttctttacac tacattttcc ttaacaatat taggcgccct aattaatcga
       61 acacattttt taacaaccct actatgtatt gaggggataa tattaaccct atttattatg
      121 atatctataa tcctcactaa caccaacata acctcaacca tgagcatacc aattatttta
      181 gttactctag gagcatgcga agcaagcgcc ggcttagccc ttttagttac cacatccaac
      241 acccacgcta atgatcatat aaaaaacttt aaactattaa aatgc
//
LOCUS       Cham503                  285 bp    DNA     linear   VRT 19-OCT-2023
DEFINITION  NADH dehydrogenase subunit 4l (ND4l) gene, partial cds.
ACCESSION   Cham503
VERSION
KEYWORDS    .
SOURCE      mitochondrion Bradypodion caffer
  ORGANISM  Bradypodion caffer
            Eukaryota; Metazoa; Chordata; Craniata; Vertebrata; Euteleostomi;
            Lepidosauria; Squamata; Bifurcata; Unidentata; Episquamata;
            Toxicofera; Iguania; Acrodonta; Chamaeleonidae; Bradypodion.
REFERENCE   1  (bases 1 to 285)
  AUTHORS   Main,D.C.
  TITLE     More is not always better: the efficacy of single mitochondrial
            genes at reconciling the complete mitogenome phylogeny
  JOURNAL   unpublished
REFERENCE   2  (bases 1 to 285)
  AUTHORS   Main,D.C.
  TITLE     Direct Submission
  JOURNAL   Submitted (19-OCT-2023) Zoology, University of Johannesburg, Cnr
            Kingsway and University Road Auckland Park, Johannesburg, Gauteng
            2195, South Africa
COMMENT     Bankit Comment: ALT EMAIL:201327040@student.uj.ac.za
            Bankit Comment: TAX: Yes, new species/combinations; SEE ATTACHMENT
            Bankit Comment: TOTAL # OF SEQS:44
            Bankit Comment: FeatPropSourceSeq:AMDSF219
            
            ##Assembly-Data-START##
            Assembly Method       :: Novoplasty v. 4.3.1
            Sequencing Technology :: Illumina
            ##Assembly-Data-END##
FEATURES             Location/Qualifiers
     source          1..285
                     /organism="Bradypodion caffer"
                     /organelle="mitochondrion"
                     /mol_type="genomic DNA"
                     /isolation_source="Hluleka Nature Reserve, Eastern Cape"
                     /bio_material="PEM R22146"
                     /db_xref="taxon:230336"
                     /country="South Africa"
                     /note="Eukaryota; Metazoa; Chordata; Craniata; Vertebrata;
                     Euteleostomi;## Lepidosauria; Squamata; Bifurcata;
                     Unidentata; Episquamata;## Toxicofera; Iguania; Acrodonta;
                     Chamaeleonidae; Bradypodion"
     gene            <1..>285
                     /gene="ND4l"
     CDS             <1..>285
                     /gene="ND4l"
                     /EC_number="7.1.1.2"
                     /codon_start=1
                     /transl_table=2
                     /product="NADH-ubiquinone oxidoreductase chain 4l"
                     /translation="MNLLLYTTFFLTMLGALINRMHFLTTLLCIEGMMLTLFIMMTSI
                     LTNTNMTSTMSMPIILITLGACEASTGLALLVTTSNTHTNDFMKNFKLLKC"
BASE COUNT      100 a     71 c     27 g     87 t
ORIGIN      
        1 ataaacctgc ttctttacac tacatttttc ctaacaatat taggcgccct aattaaccga
       61 atacattttc taacaactct actatgtatt gaggggataa tattgaccct atttattata
      121 ataacctcca tcctcactaa caccaacata acctcaacta taagcatacc aattatttta
      181 attaccttag gagcatgcga agcaagcacc ggcttagccc ttttagtcac tacatccaac
      241 acccacacta atgattttat aaaaaacttc aaactattga aatgc
//
LOCUS       Cham509                  285 bp    DNA     linear   VRT 19-OCT-2023
DEFINITION  NADH dehydrogenase subunit 4l (ND4l) gene, partial cds.
ACCESSION   Cham509
VERSION
KEYWORDS    .
SOURCE      mitochondrion Bradypodion caffer
  ORGANISM  Bradypodion caffer
            Eukaryota; Metazoa; Chordata; Craniata; Vertebrata; Euteleostomi;
            Lepidosauria; Squamata; Bifurcata; Unidentata; Episquamata;
            Toxicofera; Iguania; Acrodonta; Chamaeleonidae; Bradypodion.
REFERENCE   1  (bases 1 to 285)
  AUTHORS   Main,D.C.
  TITLE     More is not always better: the efficacy of single mitochondrial
            genes at reconciling the complete mitogenome phylogeny
  JOURNAL   unpublished
REFERENCE   2  (bases 1 to 285)
  AUTHORS   Main,D.C.
  TITLE     Direct Submission
  JOURNAL   Submitted (19-OCT-2023) Zoology, University of Johannesburg, Cnr
            Kingsway and University Road Auckland Park, Johannesburg, Gauteng
            2195, South Africa
COMMENT     Bankit Comment: ALT EMAIL:201327040@student.uj.ac.za
            Bankit Comment: TAX: Yes, new species/combinations; SEE ATTACHMENT
            Bankit Comment: TOTAL # OF SEQS:44
            Bankit Comment: FeatPropSourceSeq:AMDSF219
            
            ##Assembly-Data-START##
            Assembly Method       :: Novoplasty v. 4.3.1
            Sequencing Technology :: Illumina
            ##Assembly-Data-END##
FEATURES             Location/Qualifiers
     source          1..285
                     /organism="Bradypodion caffer"
                     /organelle="mitochondrion"
                     /mol_type="genomic DNA"
                     /isolation_source="Hluleka Nature Reserve, Eastern Cape"
                     /bio_material="PEM R22147"
                     /db_xref="taxon:230336"
                     /country="South Africa"
                     /note="Eukaryota; Metazoa; Chordata; Craniata; Vertebrata;
                     Euteleostomi;## Lepidosauria; Squamata; Bifurcata;
                     Unidentata; Episquamata;## Toxicofera; Iguania; Acrodonta;
                     Chamaeleonidae; Bradypodion"
     gene            <1..>285
                     /gene="ND4l"
     CDS             <1..>285
                     /gene="ND4l"
                     /EC_number="7.1.1.2"
                     /codon_start=1
                     /transl_table=2
                     /product="NADH-ubiquinone oxidoreductase chain 4l"
                     /translation="MNLLLYTTFFLTMLGALINRMHFLTTLLCIEGMMLTLFIMMTSI
                     LTNTNMTSTMSMPIILITLGACEASTGLALLVTTSNTHTNDFMKNFKLLKC"
BASE COUNT      100 a     71 c     27 g     87 t
ORIGIN      
        1 ataaacctgc ttctttacac tacatttttc ctaacaatat taggcgccct aattaaccga
       61 atacattttc taacaactct actatgtatt gaggggataa tattgaccct atttattata
      121 ataacctcca tcctcactaa caccaacata acctcaacta taagcatacc aattatttta
      181 attaccttag gagcatgcga agcaagcacc ggcttagccc ttttagtcac tacatccaac
      241 acccacacta atgattttat aaaaaacttc aaactattga aatgc
//
LOCUS       CT63                     285 bp    DNA     linear   VRT 19-OCT-2023
DEFINITION  NADH dehydrogenase subunit 4l (ND4l) gene, partial cds.
ACCESSION   CT63
VERSION
KEYWORDS    .
SOURCE      mitochondrion Bradypodion transvaalense
  ORGANISM  Bradypodion transvaalense
            Eukaryota; Metazoa; Chordata; Craniata; Vertebrata; Euteleostomi;
            Lepidosauria; Squamata; Bifurcata; Unidentata; Episquamata;
            Toxicofera; Iguania; Acrodonta; Chamaeleonidae; Bradypodion.
REFERENCE   1  (bases 1 to 285)
  AUTHORS   Main,D.C.
  TITLE     More is not always better: the efficacy of single mitochondrial
            genes at reconciling the complete mitogenome phylogeny
  JOURNAL   unpublished
REFERENCE   2  (bases 1 to 285)
  AUTHORS   Main,D.C.
  TITLE     Direct Submission
  JOURNAL   Submitted (19-OCT-2023) Zoology, University of Johannesburg, Cnr
            Kingsway and University Road Auckland Park, Johannesburg, Gauteng
            2195, South Africa
COMMENT     Bankit Comment: ALT EMAIL:201327040@student.uj.ac.za
            Bankit Comment: TAX: Yes, new species/combinations; SEE ATTACHMENT
            Bankit Comment: TOTAL # OF SEQS:44
            Bankit Comment: FeatPropSourceSeq:AMDSF219
            
            ##Assembly-Data-START##
            Assembly Method       :: Novoplasty v. 4.3.1
            Sequencing Technology :: Illumina
            ##Assembly-Data-END##
FEATURES             Location/Qualifiers
     source          1..285
                     /organism="Bradypodion transvaalense"
                     /organelle="mitochondrion"
                     /mol_type="genomic DNA"
                     /isolation_source="Hendriksdal off R37, Mpumalanga"
                     /bio_material="PEM R5688"
                     /db_xref="taxon:179889"
                     /country="South Africa"
                     /note="Eukaryota; Metazoa; Chordata; Craniata; Vertebrata;
                     Euteleostomi;## Lepidosauria; Squamata; Bifurcata;
                     Unidentata; Episquamata;## Toxicofera; Iguania; Acrodonta;
                     Chamaeleonidae; Bradypodion"
     gene            <1..>285
                     /gene="ND4l"
     CDS             <1..>285
                     /gene="ND4l"
                     /EC_number="7.1.1.2"
                     /codon_start=1
                     /transl_table=2
                     /product="NADH-ubiquinone oxidoreductase chain 4l"
                     /translation="MNLLLYTTFSLTMLGALINRTHFLTTLLCIEGMMLTLFIMMSVI
                     LTNTNMTSTMSMPIILITLGACEASAGLALLVTTSNTHANDHMKNFKLLKC"
BASE COUNT       99 a     68 c     29 g     89 t
ORIGIN      
        1 ataaacctgc ttctttacac tacattttcc ttaacaatat taggcgccct aattaatcga
       61 acacattttt taacaaccct actatgtatt gaggggataa tattaaccct atttattata
      121 atatctgtta tcctcactaa caccaacata acctcaacca tgagcatacc aattatttta
      181 attactctag gagcatgcga agcaagcgcc ggcttagccc ttttagttac cacatccaac
      241 acccacgcta atgatcatat aaaaaacttt aaattattaa aatgc
//
LOCUS       CT359                    285 bp    DNA     linear   VRT 19-OCT-2023
DEFINITION  NADH dehydrogenase subunit 4l (ND4l) gene, partial cds.
ACCESSION   CT359
VERSION
KEYWORDS    .
SOURCE      mitochondrion Bradypodion caeruleogula (Eshowe dwarf chameleon)
  ORGANISM  Bradypodion caeruleogula
            Eukaryota; Metazoa; Chordata; Craniata; Vertebrata; Euteleostomi;
            Lepidosauria; Squamata; Bifurcata; Unidentata; Episquamata;
            Toxicofera; Iguania; Acrodonta; Chamaeleonidae; Bradypodion.
REFERENCE   1  (bases 1 to 285)
  AUTHORS   Main,D.C.
  TITLE     More is not always better: the efficacy of single mitochondrial
            genes at reconciling the complete mitogenome phylogeny
  JOURNAL   unpublished
REFERENCE   2  (bases 1 to 285)
  AUTHORS   Main,D.C.
  TITLE     Direct Submission
  JOURNAL   Submitted (19-OCT-2023) Zoology, University of Johannesburg, Cnr
            Kingsway and University Road Auckland Park, Johannesburg, Gauteng
            2195, South Africa
COMMENT     Bankit Comment: ALT EMAIL:201327040@student.uj.ac.za
            Bankit Comment: TAX: Yes, new species/combinations; SEE ATTACHMENT
            Bankit Comment: TOTAL # OF SEQS:44
            Bankit Comment: FeatPropSourceSeq:AMDSF219
            
            ##Assembly-Data-START##
            Assembly Method       :: Novoplasty v. 4.3.1
            Sequencing Technology :: Illumina
            ##Assembly-Data-END##
FEATURES             Location/Qualifiers
     source          1..285
                     /organism="Bradypodion caeruleogula"
                     /organelle="mitochondrion"
                     /mol_type="genomic DNA"
                     /isolation_source="Ngoya Forest, KwaZulu-Natal"
                     /bio_material="CT359"
                     /db_xref="taxon:1263117"
                     /country="South Africa"
                     /note="Eukaryota; Metazoa; Chordata; Craniata; Vertebrata;
                     Euteleostomi;## Lepidosauria; Squamata; Bifurcata;
                     Unidentata; Episquamata;## Toxicofera; Iguania; Acrodonta;
                     Chamaeleonidae; Bradypodion"
     gene            <1..>285
                     /gene="ND4l"
     CDS             <1..>285
                     /gene="ND4l"
                     /EC_number="7.1.1.2"
                     /codon_start=1
                     /transl_table=2
                     /product="NADH-ubiquinone oxidoreductase chain 4l"
                     /translation="XXXXXXITFSLTMLGALINRTHFLTTLLCIEGMMLTLFIMTTAT
                     LTNTNMTSTVSMPIILITLGACEASAGLALLVTTSNTHTNDHMKNFKLLKC"
BASE COUNT       94 a     77 c     28 g     68 t     18 others
ORIGIN      
        1 nnnnnnnnnn nnnnnnnnat tacattttcc ttaacaatac tgggcgccct aattaatcga
       61 acacattttt taacaaccct actatgcatt gaagggataa tattaaccct attcatcata
      121 acaaccgcca ccctcactaa caccaacata acctcaaccg taagcatgcc aattatttta
      181 attaccctag gagcatgcga agcaagcgcc ggcttagccc ttttagtcac cacctccaac
      241 actcacacta acgaccacat aaaaaacttt aaactattaa aatgc
//
LOCUS       FP527                    285 bp    DNA     linear   VRT 19-OCT-2023
DEFINITION  NADH dehydrogenase subunit 4l (ND4l) gene, partial cds.
ACCESSION   FP527
VERSION
KEYWORDS    .
SOURCE      mitochondrion Bradypodion barbatulum
  ORGANISM  Bradypodion barbatulum
            Eukaryota; Metazoa; Chordata; Craniata; Vertebrata; Euteleostomi;
            Lepidosauria; Squamata; Bifurcata; Unidentata; Episquamata;
            Toxicofera; Iguania; Acrodonta; Chamaeleonidae; Bradypodion.
REFERENCE   1  (bases 1 to 285)
  AUTHORS   Main,D.C.
  TITLE     More is not always better: the efficacy of single mitochondrial
            genes at reconciling the complete mitogenome phylogeny
  JOURNAL   unpublished
REFERENCE   2  (bases 1 to 285)
  AUTHORS   Main,D.C.
  TITLE     Direct Submission
  JOURNAL   Submitted (19-OCT-2023) Zoology, University of Johannesburg, Cnr
            Kingsway and University Road Auckland Park, Johannesburg, Gauteng
            2195, South Africa
COMMENT     Bankit Comment: ALT EMAIL:201327040@student.uj.ac.za
            Bankit Comment: TAX: Yes, new species/combinations; SEE ATTACHMENT
            Bankit Comment: TOTAL # OF SEQS:44
            Bankit Comment: FeatPropSourceSeq:AMDSF219
            
            ##Assembly-Data-START##
            Assembly Method       :: Novoplasty v. 4.3.1
            Sequencing Technology :: Illumina
            ##Assembly-Data-END##
FEATURES             Location/Qualifiers
     source          1..285
                     /organism="Bradypodion barbatulum"
                     /organelle="mitochondrion"
                     /mol_type="genomic DNA"
                     /isolation_source="Southern slopes of Kouga Mountains,
                     Eastern Cape"
                     /bio_material="FP527"
                     /db_xref="taxon:2869582"
                     /country="South Africa"
                     /note="Eukaryota; Metazoa; Chordata; Craniata; Vertebrata;
                     Euteleostomi;## Lepidosauria; Squamata; Bifurcata;
                     Unidentata; Episquamata;## Toxicofera; Iguania; Acrodonta;
                     Chamaeleonidae; Bradypodion"
     gene            <1..>285
                     /gene="ND4l"
     CDS             <1..>285
                     /gene="ND4l"
                     /EC_number="7.1.1.2"
                     /codon_start=1
                     /transl_table=2
                     /product="NADH-ubiquinone oxidoreductase chain 4l"
                     /translation="MNLLLYTTFSLTMLGALINRTHFLTTLLCIEGMMLTLFIMMTTT
                     LTNTNMTSIVSMPIILITLGACEASTGLALLVTTSNTHTNDHMKNFKLLKC"
BASE COUNT      104 a     70 c     25 g     86 t
ORIGIN      
        1 ataaacctgc ttctctatac tacattttcc ttaacaatat taggcgcttt aattaaccga
       61 acacattttt taacaaccct actatgcatt gagggaataa tattaaccct atttattata
      121 ataaccacca ccctcactaa caccaacata acttcaattg taagcatacc aattatctta
      181 attaccctag gagcatgtga agcaagcacc ggcttagccc ttttagttac cacatccaac
      241 acccatacta atgatcacat aaaaaatttt aaactattaa aatgc
//
LOCUS       FP578A                   285 bp    DNA     linear       19-OCT-2023
DEFINITION  NADH dehydrogenase subunit 4l (ND4l) gene, partial cds.
ACCESSION   FP578A
VERSION
KEYWORDS    .
SOURCE      mitochondrion Bradypodion sp.1
  ORGANISM  Bradypodion sp.1
            Unclassified.
REFERENCE   1  (bases 1 to 285)
  AUTHORS   Main,D.C.
  TITLE     More is not always better: the efficacy of single mitochondrial
            genes at reconciling the complete mitogenome phylogeny
  JOURNAL   unpublished
REFERENCE   2  (bases 1 to 285)
  AUTHORS   Main,D.C.
  TITLE     Direct Submission
  JOURNAL   Submitted (19-OCT-2023) Zoology, University of Johannesburg, Cnr
            Kingsway and University Road Auckland Park, Johannesburg, Gauteng
            2195, South Africa
COMMENT     Bankit Comment: ALT EMAIL:201327040@student.uj.ac.za
            Bankit Comment: TAX: Yes, new species/combinations; SEE ATTACHMENT
            Bankit Comment: TOTAL # OF SEQS:44
            Bankit Comment: FeatPropSourceSeq:AMDSF219
            
            ##Assembly-Data-START##
            Assembly Method       :: Novoplasty v. 4.3.1
            Sequencing Technology :: Illumina
            ##Assembly-Data-END##
FEATURES             Location/Qualifiers
     source          1..285
                     /organism="Bradypodion sp.1"
                     /organelle="mitochondrion"
                     /mol_type="genomic DNA"
                     /isolation_source="Kamberg, KwaZulu-Natal"
                     /bio_material="FP578A"
                     /country="South Africa"
                     /note="Eukaryota; Metazoa; Chordata; Craniata; Vertebrata;
                     Euteleostomi;## Lepidosauria; Squamata; Bifurcata;
                     Unidentata; Episquamata;## Toxicofera; Iguania; Acrodonta;
                     Chamaeleonidae; Bradypodion"
     gene            <1..>285
                     /gene="ND4l"
     CDS             <1..>285
                     /gene="ND4l"
                     /EC_number="7.1.1.2"
                     /codon_start=1
                     /transl_table=2
                     /product="NADH-ubiquinone oxidoreductase chain 4l"
                     /translation="MNLLLYTTFSLTMLGALINRTHFLTTLLCIEGMMLTLFIMMTTT
                     LTSTNMTSAVSMPIILIALGACEASAGLALLVTTSNTHANDHMKNFKLLKC"
BASE COUNT       93 a     81 c     34 g     77 t
ORIGIN      
        1 ataaaccttc ttctttacac cacattttcc ttgacaatat tgggcgccct aatcaatcga
       61 acacacttct taacaaccct gctctgtatc gaaggaataa tattaaccct atttattata
      121 atgaccacca ccctcactag caccaacata acctcagccg tgagcatacc aattatttta
      181 attgccctag gagcatgtga agcaagcgcc ggcttagccc ttttagtcac cacgtccaac
      241 actcacgcta atgaccacat aaaaaacttt aaactattaa aatgc
//
LOCUS       FP596B                   285 bp    DNA     linear   VRT 19-OCT-2023
DEFINITION  NADH dehydrogenase subunit 4l (ND4l) gene, partial cds.
ACCESSION   FP596B
VERSION
KEYWORDS    .
SOURCE      mitochondrion Bradypodion ngomeense (Ngome dwarf chameleon)
  ORGANISM  Bradypodion ngomeense
            Eukaryota; Metazoa; Chordata; Craniata; Vertebrata; Euteleostomi;
            Lepidosauria; Squamata; Bifurcata; Unidentata; Episquamata;
            Toxicofera; Iguania; Acrodonta; Chamaeleonidae; Bradypodion.
REFERENCE   1  (bases 1 to 285)
  AUTHORS   Main,D.C.
  TITLE     More is not always better: the efficacy of single mitochondrial
            genes at reconciling the complete mitogenome phylogeny
  JOURNAL   unpublished
REFERENCE   2  (bases 1 to 285)
  AUTHORS   Main,D.C.
  TITLE     Direct Submission
  JOURNAL   Submitted (19-OCT-2023) Zoology, University of Johannesburg, Cnr
            Kingsway and University Road Auckland Park, Johannesburg, Gauteng
            2195, South Africa
COMMENT     Bankit Comment: ALT EMAIL:201327040@student.uj.ac.za
            Bankit Comment: TAX: Yes, new species/combinations; SEE ATTACHMENT
            Bankit Comment: TOTAL # OF SEQS:44
            Bankit Comment: FeatPropSourceSeq:AMDSF219
            
            ##Assembly-Data-START##
            Assembly Method       :: Novoplasty v. 4.3.1
            Sequencing Technology :: Illumina
            ##Assembly-Data-END##
FEATURES             Location/Qualifiers
     source          1..285
                     /organism="Bradypodion ngomeense"
                     /organelle="mitochondrion"
                     /mol_type="genomic DNA"
                     /isolation_source="Ngome Forest, KwaZulu-Natal"
                     /bio_material="FP596B"
                     /db_xref="taxon:1263118"
                     /country="South Africa"
                     /note="Eukaryota; Metazoa; Chordata; Craniata; Vertebrata;
                     Euteleostomi;## Lepidosauria; Squamata; Bifurcata;
                     Unidentata; Episquamata;## Toxicofera; Iguania; Acrodonta;
                     Chamaeleonidae; Bradypodion"
     gene            <1..>285
                     /gene="ND4l"
     CDS             <1..>285
                     /gene="ND4l"
                     /EC_number="7.1.1.2"
                     /codon_start=1
                     /transl_table=2
                     /product="NADH-ubiquinone oxidoreductase chain 4l"
                     /translation="MNLLLYTTFSLTMLGALINRTHFLTTLLCIEGMMLTLFIMVSII
                     PTNTNMASTMSMPIILITLGACEASAGLALLVTTSNTHANDHMKNFKLLKC"
BASE COUNT       98 a     72 c     30 g     85 t
ORIGIN      
        1 ataaacctgc ttctttacac tacattctcc ttaacaatat taggcgccct aattaatcga
       61 acacattttt taacaaccct actatgtatt gagggaataa tgttaaccct atttattata
      121 gtatctatta tccccactaa caccaacata gcctcaacca tgagcatacc aattatttta
      181 attaccctag gagcatgtga agcaagcgcc ggcttagccc ttttagtcac cacatctaac
      241 acccacgcta atgatcatat aaaaaacttc aaactattaa aatgc
//
LOCUS       H1390                    285 bp    DNA     linear   VRT 19-OCT-2023
DEFINITION  NADH dehydrogenase subunit 4l (ND4l) gene, partial cds.
ACCESSION   H1390
VERSION
KEYWORDS    .
SOURCE      mitochondrion Bradypodion melanocephalum
  ORGANISM  Bradypodion melanocephalum
            Eukaryota; Metazoa; Chordata; Craniata; Vertebrata; Euteleostomi;
            Lepidosauria; Squamata; Bifurcata; Unidentata; Episquamata;
            Toxicofera; Iguania; Acrodonta; Chamaeleonidae; Bradypodion.
REFERENCE   1  (bases 1 to 285)
  AUTHORS   Main,D.C.
  TITLE     More is not always better: the efficacy of single mitochondrial
            genes at reconciling the complete mitogenome phylogeny
  JOURNAL   unpublished
REFERENCE   2  (bases 1 to 285)
  AUTHORS   Main,D.C.
  TITLE     Direct Submission
  JOURNAL   Submitted (19-OCT-2023) Zoology, University of Johannesburg, Cnr
            Kingsway and University Road Auckland Park, Johannesburg, Gauteng
            2195, South Africa
COMMENT     Bankit Comment: ALT EMAIL:201327040@student.uj.ac.za
            Bankit Comment: TAX: Yes, new species/combinations; SEE ATTACHMENT
            Bankit Comment: TOTAL # OF SEQS:44
            Bankit Comment: FeatPropSourceSeq:AMDSF219
            
            ##Assembly-Data-START##
            Assembly Method       :: Novoplasty v. 4.3.1
            Sequencing Technology :: Illumina
            ##Assembly-Data-END##
FEATURES             Location/Qualifiers
     source          1..285
                     /organism="Bradypodion melanocephalum"
                     /organelle="mitochondrion"
                     /mol_type="genomic DNA"
                     /isolation_source="Westville, KwaZulu-Natal"
                     /bio_material="H1390"
                     /db_xref="taxon:230339"
                     /country="South Africa"
                     /note="Eukaryota; Metazoa; Chordata; Craniata; Vertebrata;
                     Euteleostomi;## Lepidosauria; Squamata; Bifurcata;
                     Unidentata; Episquamata;## Toxicofera; Iguania; Acrodonta;
                     Chamaeleonidae; Bradypodion"
     gene            <1..>285
                     /gene="ND4l"
     CDS             <1..>285
                     /gene="ND4l"
                     /EC_number="7.1.1.2"
                     /codon_start=1
                     /transl_table=2
                     /product="NADH-ubiquinone oxidoreductase chain 4l"
                     /translation="MNLLLYTTFSLTMLGALINRTHFLTTLLCIEGMMLTLFIMMTTT
                     LTSTNTTSAVSMPIILITLGACEASAGLALLVTTSNTHANDHMKNFKLLKC"
BASE COUNT       93 a     81 c     35 g     76 t
ORIGIN      
        1 ataaacctgc ttctttacac cacattttct ttgacaatat tgggcgccct aatcaatcga
       61 acacacttct taacaaccct gctctgtatc gaaggaataa tattaaccct atttattata
      121 atgaccacca ccctcactag caccaacaca acctcagccg tgagcatacc aattattttg
      181 attaccctag gagcatgtga agcaagcgcc ggcttagccc ttttagtcac cacgtccaac
      241 actcacgcta atgaccacat aaaaaacttt aaactattaa aatgc
//
LOCUS       HB361                    285 bp    DNA     linear   VRT 19-OCT-2023
DEFINITION  NADH dehydrogenase subunit 4l (ND4l) gene, partial cds.
ACCESSION   HB361
VERSION
KEYWORDS    .
SOURCE      mitochondrion Bradypodion venustum
  ORGANISM  Bradypodion venustum
            Eukaryota; Metazoa; Chordata; Craniata; Vertebrata; Euteleostomi;
            Lepidosauria; Squamata; Bifurcata; Unidentata; Episquamata;
            Toxicofera; Iguania; Acrodonta; Chamaeleonidae; Bradypodion.
REFERENCE   1  (bases 1 to 285)
  AUTHORS   Main,D.C.
  TITLE     More is not always better: the efficacy of single mitochondrial
            genes at reconciling the complete mitogenome phylogeny
  JOURNAL   unpublished
REFERENCE   2  (bases 1 to 285)
  AUTHORS   Main,D.C.
  TITLE     Direct Submission
  JOURNAL   Submitted (19-OCT-2023) Zoology, University of Johannesburg, Cnr
            Kingsway and University Road Auckland Park, Johannesburg, Gauteng
            2195, South Africa
COMMENT     Bankit Comment: ALT EMAIL:201327040@student.uj.ac.za
            Bankit Comment: TAX: Yes, new species/combinations; SEE ATTACHMENT
            Bankit Comment: TOTAL # OF SEQS:44
            Bankit Comment: FeatPropSourceSeq:AMDSF219
            
            ##Assembly-Data-START##
            Assembly Method       :: Novoplasty v. 4.3.1
            Sequencing Technology :: Illumina
            ##Assembly-Data-END##
FEATURES             Location/Qualifiers
     source          1..285
                     /organism="Bradypodion venustum"
                     /organelle="mitochondrion"
                     /mol_type="genomic DNA"
                     /isolation_source="Grootvadersbosch, Western Cape"
                     /bio_material="PEM R026336"
                     /db_xref="taxon:2869583"
                     /country="South Africa"
                     /note="Eukaryota; Metazoa; Chordata; Craniata; Vertebrata;
                     Euteleostomi;## Lepidosauria; Squamata; Bifurcata;
                     Unidentata; Episquamata;## Toxicofera; Iguania; Acrodonta;
                     Chamaeleonidae; Bradypodion"
     gene            <1..>285
                     /gene="ND4l"
     CDS             <1..>285
                     /gene="ND4l"
                     /EC_number="7.1.1.2"
                     /codon_start=1
                     /transl_table=2
                     /product="NADH-ubiquinone oxidoreductase chain 4l"
                     /translation="MNLLLYTTFSLTMLGALINRTHFLTTLLCIEGMMLTLFIMMTTT
                     LTNTNMTSIVSMPIILITLGACEASAGLALLVTTSNTHTNDHMKNFKLLKC"
BASE COUNT      100 a     72 c     29 g     84 t
ORIGIN      
        1 ataaacctgc ttctttacac tacattttcc ttaacaatat taggcgctct aattaaccga
       61 acacattttt taacaaccct actatgcatt gagggaataa tattaaccct attcattata
      121 ataaccacca ccctcactaa caccaacata acttcaattg taagtatgcc aattatctta
      181 attaccctgg gagcatgtga agcaagcgcc ggcttagccc ttttagttac cacatccaac
      241 acccatacta atgatcacat gaaaaacttt aaactattaa aatgc
//
LOCUS       JdC10-026                285 bp    DNA     linear   VRT 19-OCT-2023
DEFINITION  NADH dehydrogenase subunit 4l (ND4l) gene, partial cds.
ACCESSION   JdC10-026
VERSION
KEYWORDS    .
SOURCE      mitochondrion Bradypodion nemorale
  ORGANISM  Bradypodion nemorale
            Eukaryota; Metazoa; Chordata; Craniata; Vertebrata; Euteleostomi;
            Lepidosauria; Squamata; Bifurcata; Unidentata; Episquamata;
            Toxicofera; Iguania; Acrodonta; Chamaeleonidae; Bradypodion.
REFERENCE   1  (bases 1 to 285)
  AUTHORS   Main,D.C.
  TITLE     More is not always better: the efficacy of single mitochondrial
            genes at reconciling the complete mitogenome phylogeny
  JOURNAL   unpublished
REFERENCE   2  (bases 1 to 285)
  AUTHORS   Main,D.C.
  TITLE     Direct Submission
  JOURNAL   Submitted (19-OCT-2023) Zoology, University of Johannesburg, Cnr
            Kingsway and University Road Auckland Park, Johannesburg, Gauteng
            2195, South Africa
COMMENT     Bankit Comment: ALT EMAIL:201327040@student.uj.ac.za
            Bankit Comment: TAX: Yes, new species/combinations; SEE ATTACHMENT
            Bankit Comment: TOTAL # OF SEQS:44
            Bankit Comment: FeatPropSourceSeq:AMDSF219
            
            ##Assembly-Data-START##
            Assembly Method       :: Novoplasty v. 4.3.1
            Sequencing Technology :: Illumina
            ##Assembly-Data-END##
FEATURES             Location/Qualifiers
     source          1..285
                     /organism="Bradypodion nemorale"
                     /organelle="mitochondrion"
                     /mol_type="genomic DNA"
                     /isolation_source="Greytown, KwaZulu-Natal"
                     /bio_material="JdC10-026"
                     /db_xref="taxon:355470"
                     /country="South Africa"
                     /note="Eukaryota; Metazoa; Chordata; Craniata; Vertebrata;
                     Euteleostomi;## Lepidosauria; Squamata; Bifurcata;
                     Unidentata; Episquamata;## Toxicofera; Iguania; Acrodonta;
                     Chamaeleonidae; Bradypodion"
     gene            <1..>285
                     /gene="ND4l"
     CDS             <1..>285
                     /gene="ND4l"
                     /EC_number="7.1.1.2"
                     /codon_start=1
                     /transl_table=2
                     /product="NADH-ubiquinone oxidoreductase chain 4l"
                     /translation="MNLLLYTTFSLTMLGALINRTHFLTTLLCIEGMMLTLFIMVSTT
                     LTNTNMTSTVSMPIILITLGACEASAGLALLVTTSNTHANDHMKNFKLLKC"
BASE COUNT       96 a     73 c     31 g     85 t
ORIGIN      
        1 ataaacctgc ttctttacac tacattctcc ttaacaatat taggcgccct aattaatcga
       61 acacattttt taacaaccct tctatgtatt gaggggataa tattaaccct atttattata
      121 gtatctacta ccctcactaa caccaacata acctcaaccg tgagcatacc aattatttta
      181 attactctag gggcatgcga agcaagcgcc ggcttagccc ttttagttac cacatccaac
      241 acccacgcta atgatcacat aaaaaacttt aaactattaa aatgc
//
LOCUS       KTH06-03                 285 bp    DNA     linear   VRT 19-OCT-2023
DEFINITION  NADH dehydrogenase subunit 4l (ND4l) gene, partial cds.
ACCESSION   KTH06-03
VERSION
KEYWORDS    .
SOURCE      mitochondrion Bradypodion transvaalense
  ORGANISM  Bradypodion transvaalense
            Eukaryota; Metazoa; Chordata; Craniata; Vertebrata; Euteleostomi;
            Lepidosauria; Squamata; Bifurcata; Unidentata; Episquamata;
            Toxicofera; Iguania; Acrodonta; Chamaeleonidae; Bradypodion.
REFERENCE   1  (bases 1 to 285)
  AUTHORS   Main,D.C.
  TITLE     More is not always better: the efficacy of single mitochondrial
            genes at reconciling the complete mitogenome phylogeny
  JOURNAL   unpublished
REFERENCE   2  (bases 1 to 285)
  AUTHORS   Main,D.C.
  TITLE     Direct Submission
  JOURNAL   Submitted (19-OCT-2023) Zoology, University of Johannesburg, Cnr
            Kingsway and University Road Auckland Park, Johannesburg, Gauteng
            2195, South Africa
COMMENT     Bankit Comment: ALT EMAIL:201327040@student.uj.ac.za
            Bankit Comment: TAX: Yes, new species/combinations; SEE ATTACHMENT
            Bankit Comment: TOTAL # OF SEQS:44
            Bankit Comment: FeatPropSourceSeq:AMDSF219
            
            ##Assembly-Data-START##
            Assembly Method       :: Novoplasty v. 4.3.1
            Sequencing Technology :: Illumina
            ##Assembly-Data-END##
FEATURES             Location/Qualifiers
     source          1..285
                     /organism="Bradypodion transvaalense"
                     /organelle="mitochondrion"
                     /mol_type="genomic DNA"
                     /isolation_source="Soutpansberg, Lajuma, Limpopo"
                     /bio_material="PEM R17536"
                     /db_xref="taxon:179889"
                     /country="South Africa"
                     /note="Eukaryota; Metazoa; Chordata; Craniata; Vertebrata;
                     Euteleostomi;## Lepidosauria; Squamata; Bifurcata;
                     Unidentata; Episquamata;## Toxicofera; Iguania; Acrodonta;
                     Chamaeleonidae; Bradypodion"
     gene            <1..>285
                     /gene="ND4l"
     CDS             <1..>285
                     /gene="ND4l"
                     /EC_number="7.1.1.2"
                     /codon_start=1
                     /transl_table=2
                     /product="NADH-ubiquinone oxidoreductase chain 4l"
                     /translation="MNLLLYTTFSLTMLGALINRTHFLTTLLCIEGMMLTLFVMMSTI
                     LINTNMTSTMSMPIILITLGACEASAGLALLVTTSNTHTNDHMKNFKLLKC"
BASE COUNT      101 a     70 c     28 g     86 t
ORIGIN      
        1 ataaacctgc ttctttacac tacattttca ttaacaatat taggcgccct aattaatcga
       61 acacactttt taacaaccct actatgtatt gaggggataa tattaaccct atttgttata
      121 atatctacta tcctcatcaa caccaacata acctcaacca tgagcatacc aattatttta
      181 attactctag gagcatgcga agcaagcgcc ggcttagccc ttttagtcac tacatccaac
      241 acccacacta atgatcatat aaaaaacttt aaactattaa aatgc
//
LOCUS       KTH06-04                 285 bp    DNA     linear   VRT 19-OCT-2023
DEFINITION  NADH dehydrogenase subunit 4l (ND4l) gene, partial cds.
ACCESSION   KTH06-04
VERSION
KEYWORDS    .
SOURCE      mitochondrion Bradypodion transvaalense
  ORGANISM  Bradypodion transvaalense
            Eukaryota; Metazoa; Chordata; Craniata; Vertebrata; Euteleostomi;
            Lepidosauria; Squamata; Bifurcata; Unidentata; Episquamata;
            Toxicofera; Iguania; Acrodonta; Chamaeleonidae; Bradypodion.
REFERENCE   1  (bases 1 to 285)
  AUTHORS   Main,D.C.
  TITLE     More is not always better: the efficacy of single mitochondrial
            genes at reconciling the complete mitogenome phylogeny
  JOURNAL   unpublished
REFERENCE   2  (bases 1 to 285)
  AUTHORS   Main,D.C.
  TITLE     Direct Submission
  JOURNAL   Submitted (19-OCT-2023) Zoology, University of Johannesburg, Cnr
            Kingsway and University Road Auckland Park, Johannesburg, Gauteng
            2195, South Africa
COMMENT     Bankit Comment: ALT EMAIL:201327040@student.uj.ac.za
            Bankit Comment: TAX: Yes, new species/combinations; SEE ATTACHMENT
            Bankit Comment: TOTAL # OF SEQS:44
            Bankit Comment: FeatPropSourceSeq:AMDSF219
            
            ##Assembly-Data-START##
            Assembly Method       :: Novoplasty v. 4.3.1
            Sequencing Technology :: Illumina
            ##Assembly-Data-END##
FEATURES             Location/Qualifiers
     source          1..285
                     /organism="Bradypodion transvaalense"
                     /organelle="mitochondrion"
                     /mol_type="genomic DNA"
                     /isolation_source="Soutpansberg, Lajuma, Limpopo"
                     /bio_material="PEM R17531"
                     /db_xref="taxon:179889"
                     /country="South Africa"
                     /note="Eukaryota; Metazoa; Chordata; Craniata; Vertebrata;
                     Euteleostomi;## Lepidosauria; Squamata; Bifurcata;
                     Unidentata; Episquamata;## Toxicofera; Iguania; Acrodonta;
                     Chamaeleonidae; Bradypodion"
     gene            <1..>285
                     /gene="ND4l"
     CDS             <1..>285
                     /gene="ND4l"
                     /EC_number="7.1.1.2"
                     /codon_start=1
                     /transl_table=2
                     /product="NADH-ubiquinone oxidoreductase chain 4l"
                     /translation="MNLLLYTTFSLTMLGALINRTHFLTTLLCIEGMMLTLFIMMSMI
                     LTNTNMTSTMSMPIILVTLGACEASAGLALLVTTSNTHANDHMKNFKLLKC"
BASE COUNT       99 a     69 c     30 g     87 t
ORIGIN      
        1 ataaacctgc ttctttacac tacattttcc ttaacaatat taggcgccct aattaatcga
       61 acacattttt taacaaccct actatgtatt gaggggataa tattaaccct atttattatg
      121 atatctataa tcctcactaa caccaacata acctcaacca tgagcatacc aattatttta
      181 gttactctag gagcatgcga agcaagcgcc ggcttagccc ttttagttac cacatccaac
      241 acccacgcta atgatcatat aaaaaacttt aaactattaa aatgc
//
LOCUS       KTH08-51                 285 bp    DNA     linear   VRT 19-OCT-2023
DEFINITION  NADH dehydrogenase subunit 4l (ND4l) gene, partial cds.
ACCESSION   KTH08-51
VERSION
KEYWORDS    .
SOURCE      mitochondrion Bradypodion gutturale
  ORGANISM  Bradypodion gutturale
            Eukaryota; Metazoa; Chordata; Craniata; Vertebrata; Euteleostomi;
            Lepidosauria; Squamata; Bifurcata; Unidentata; Episquamata;
            Toxicofera; Iguania; Acrodonta; Chamaeleonidae; Bradypodion.
REFERENCE   1  (bases 1 to 285)
  AUTHORS   Main,D.C.
  TITLE     More is not always better: the efficacy of single mitochondrial
            genes at reconciling the complete mitogenome phylogeny
  JOURNAL   unpublished
REFERENCE   2  (bases 1 to 285)
  AUTHORS   Main,D.C.
  TITLE     Direct Submission
  JOURNAL   Submitted (19-OCT-2023) Zoology, University of Johannesburg, Cnr
            Kingsway and University Road Auckland Park, Johannesburg, Gauteng
            2195, South Africa
COMMENT     Bankit Comment: ALT EMAIL:201327040@student.uj.ac.za
            Bankit Comment: TAX: Yes, new species/combinations; SEE ATTACHMENT
            Bankit Comment: TOTAL # OF SEQS:44
            Bankit Comment: FeatPropSourceSeq:AMDSF219
            
            ##Assembly-Data-START##
            Assembly Method       :: Novoplasty v. 4.3.1
            Sequencing Technology :: Illumina
            ##Assembly-Data-END##
FEATURES             Location/Qualifiers
     source          1..285
                     /organism="Bradypodion gutturale"
                     /organelle="mitochondrion"
                     /mol_type="genomic DNA"
                     /isolation_source="Ladismith Nature Reserve, Western Cape"
                     /bio_material="KTH08-51"
                     /db_xref="taxon:230335"
                     /country="South Africa"
                     /note="Eukaryota; Metazoa; Chordata; Craniata; Vertebrata;
                     Euteleostomi;## Lepidosauria; Squamata; Bifurcata;
                     Unidentata; Episquamata;## Toxicofera; Iguania; Acrodonta;
                     Chamaeleonidae; Bradypodion"
     gene            <1..>285
                     /gene="ND4l"
     CDS             <1..>285
                     /gene="ND4l"
                     /EC_number="7.1.1.2"
                     /codon_start=1
                     /transl_table=2
                     /product="NADH-ubiquinone oxidoreductase chain 4l"
                     /translation="MNLLLYTTFSLTMLGALINRTHFLTTLLCIEGMMLTLFIMMTTI
                     PTNTNMTSTVTMPIILITLGACEASAGLALLVTTSNTHTNDYMKNFKLLKC"
BASE COUNT      102 a     73 c     26 g     84 t
ORIGIN      
        1 ataaacctgc ttctttacac cacattttcc ttaacaatat taggcgcctt aattaaccga
       61 acacattttt taacaaccct gctatgtatt gaaggaataa tattaaccct gttcatcata
      121 ataactacca tccccactaa cactaacata acctcaaccg taaccatacc aattatttta
      181 attactctag gagcatgcga agcaagcgcc ggcttagccc ttttagtcac tacatctaac
      241 acccacacta atgattatat aaaaaacttc aaattattaa aatgc
//
LOCUS       KTH11-11                 285 bp    DNA     linear   VRT 19-OCT-2023
DEFINITION  NADH dehydrogenase subunit 4l (ND4l) gene, partial cds.
ACCESSION   KTH11-11
VERSION
KEYWORDS    .
SOURCE      mitochondrion Bradypodion occidentale
  ORGANISM  Bradypodion occidentale
            Eukaryota; Metazoa; Chordata; Craniata; Vertebrata; Euteleostomi;
            Lepidosauria; Squamata; Bifurcata; Unidentata; Episquamata;
            Toxicofera; Iguania; Acrodonta; Chamaeleonidae; Bradypodion.
REFERENCE   1  (bases 1 to 285)
  AUTHORS   Main,D.C.
  TITLE     More is not always better: the efficacy of single mitochondrial
            genes at reconciling the complete mitogenome phylogeny
  JOURNAL   unpublished
REFERENCE   2  (bases 1 to 285)
  AUTHORS   Main,D.C.
  TITLE     Direct Submission
  JOURNAL   Submitted (19-OCT-2023) Zoology, University of Johannesburg, Cnr
            Kingsway and University Road Auckland Park, Johannesburg, Gauteng
            2195, South Africa
COMMENT     Bankit Comment: ALT EMAIL:201327040@student.uj.ac.za
            Bankit Comment: TAX: Yes, new species/combinations; SEE ATTACHMENT
            Bankit Comment: TOTAL # OF SEQS:44
            Bankit Comment: FeatPropSourceSeq:AMDSF219
            
            ##Assembly-Data-START##
            Assembly Method       :: Novoplasty v. 4.3.1
            Sequencing Technology :: Illumina
            ##Assembly-Data-END##
FEATURES             Location/Qualifiers
     source          1..285
                     /organism="Bradypodion occidentale"
                     /organelle="mitochondrion"
                     /mol_type="genomic DNA"
                     /isolation_source="Noup, Northern Cape"
                     /bio_material="KTH11-11"
                     /db_xref="taxon:179886"
                     /country="South Africa"
                     /note="Eukaryota; Metazoa; Chordata; Craniata; Vertebrata;
                     Euteleostomi;## Lepidosauria; Squamata; Bifurcata;
                     Unidentata; Episquamata;## Toxicofera; Iguania; Acrodonta;
                     Chamaeleonidae; Bradypodion"
     gene            <1..>285
                     /gene="ND4l"
     CDS             <1..>285
                     /gene="ND4l"
                     /EC_number="7.1.1.2"
                     /codon_start=1
                     /transl_table=2
                     /product="NADH-ubiquinone oxidoreductase chain 4l"
                     /translation="MNLLLYTTFSLMMLGALINRAHFLTTLLCIEGMMLTLFIMMATI
                     LTNTNMTSAVSMPIILITLGACEASAGLALLVTTSNTHTNDYMKNFKLLKC"
BASE COUNT       98 a     73 c     32 g     82 t
ORIGIN      
        1 ataaacctgc ttctttacac cacattctcc ttaataatat taggtgccct aattaaccga
       61 gcacattttt taacaaccct actatgtatt gaagggataa tactaaccct gtttattata
      121 atagccacga tcctcactaa cactaacata acctcagccg taagcatacc aattatttta
      181 attaccctag gggcatgcga agcaagcgcc ggcttagccc ttttagtcac cacatccaac
      241 acccacacta atgattatat aaaaaacttt aaactattaa aatgc
//
LOCUS       KTH108                   285 bp    DNA     linear   VRT 19-OCT-2023
DEFINITION  NADH dehydrogenase subunit 4l (ND4l) gene, partial cds.
ACCESSION   KTH108
VERSION
KEYWORDS    .
SOURCE      mitochondrion Bradypodion taeniabronchum
  ORGANISM  Bradypodion taeniabronchum
            Eukaryota; Metazoa; Chordata; Craniata; Vertebrata; Euteleostomi;
            Lepidosauria; Squamata; Bifurcata; Unidentata; Episquamata;
            Toxicofera; Iguania; Acrodonta; Chamaeleonidae; Bradypodion.
REFERENCE   1  (bases 1 to 285)
  AUTHORS   Main,D.C.
  TITLE     More is not always better: the efficacy of single mitochondrial
            genes at reconciling the complete mitogenome phylogeny
  JOURNAL   unpublished
REFERENCE   2  (bases 1 to 285)
  AUTHORS   Main,D.C.
  TITLE     Direct Submission
  JOURNAL   Submitted (19-OCT-2023) Zoology, University of Johannesburg, Cnr
            Kingsway and University Road Auckland Park, Johannesburg, Gauteng
            2195, South Africa
COMMENT     Bankit Comment: ALT EMAIL:201327040@student.uj.ac.za
            Bankit Comment: TAX: Yes, new species/combinations; SEE ATTACHMENT
            Bankit Comment: TOTAL # OF SEQS:44
            Bankit Comment: FeatPropSourceSeq:AMDSF219
            
            ##Assembly-Data-START##
            Assembly Method       :: Novoplasty v. 4.3.1
            Sequencing Technology :: Illumina
            ##Assembly-Data-END##
FEATURES             Location/Qualifiers
     source          1..285
                     /organism="Bradypodion taeniabronchum"
                     /organelle="mitochondrion"
                     /mol_type="genomic DNA"
                     /isolation_source="Tsitsikamma Mountains, Eastern Cape"
                     /bio_material="KTH108"
                     /db_xref="taxon:230340"
                     /country="South Africa"
                     /note="Eukaryota; Metazoa; Chordata; Craniata; Vertebrata;
                     Euteleostomi;## Lepidosauria; Squamata; Bifurcata;
                     Unidentata; Episquamata;## Toxicofera; Iguania; Acrodonta;
                     Chamaeleonidae; Bradypodion"
     gene            <1..>285
                     /gene="ND4l"
     CDS             <1..>285
                     /gene="ND4l"
                     /EC_number="7.1.1.2"
                     /codon_start=1
                     /transl_table=2
                     /product="NADH-ubiquinone oxidoreductase chain 4l"
                     /translation="MNLLLYTTFSLAMLGALINRTHFLTTLLCIEGMMLTLFIMMTTI
                     PANTNMTSTMSMPIILITLGACEASAGLALLVTTSNTHTNDYMKNFKLLKC"
BASE COUNT      100 a     75 c     29 g     81 t
ORIGIN      
        1 ataaacctgc ttctttacac cacattttcc ttagcaatat taggcgccct aattaaccga
       61 acacattttt taacaaccct gctatgtatt gaagggataa tattaaccct gtttatcata
      121 ataaccacca tccccgctaa cactaacata acctcaacca taagcatacc aattatttta
      181 atcactctag gagcatgcga agcaagcgcc ggcttagccc ttttagtcac tacatccaac
      241 acccacacta atgattatat aaaaaacttc aaattattaa aatgc
//
LOCUS       KTH156                   285 bp    DNA     linear   VRT 19-OCT-2023
DEFINITION  NADH dehydrogenase subunit 4l (ND4l) gene, partial cds.
ACCESSION   KTH156
VERSION
KEYWORDS    .
SOURCE      mitochondrion Bradypodion ventrale (Southern dwarf chameleon)
  ORGANISM  Bradypodion ventrale
            Eukaryota; Metazoa; Chordata; Craniata; Vertebrata; Euteleostomi;
            Lepidosauria; Squamata; Bifurcata; Unidentata; Episquamata;
            Toxicofera; Iguania; Acrodonta; Chamaeleonidae; Bradypodion.
REFERENCE   1  (bases 1 to 285)
  AUTHORS   Main,D.C.
  TITLE     More is not always better: the efficacy of single mitochondrial
            genes at reconciling the complete mitogenome phylogeny
  JOURNAL   unpublished
REFERENCE   2  (bases 1 to 285)
  AUTHORS   Main,D.C.
  TITLE     Direct Submission
  JOURNAL   Submitted (19-OCT-2023) Zoology, University of Johannesburg, Cnr
            Kingsway and University Road Auckland Park, Johannesburg, Gauteng
            2195, South Africa
COMMENT     Bankit Comment: ALT EMAIL:201327040@student.uj.ac.za
            Bankit Comment: TAX: Yes, new species/combinations; SEE ATTACHMENT
            Bankit Comment: TOTAL # OF SEQS:44
            Bankit Comment: FeatPropSourceSeq:AMDSF219
            
            ##Assembly-Data-START##
            Assembly Method       :: Novoplasty v. 4.3.1
            Sequencing Technology :: Illumina
            ##Assembly-Data-END##
FEATURES             Location/Qualifiers
     source          1..285
                     /organism="Bradypodion ventrale"
                     /organelle="mitochondrion"
                     /mol_type="genomic DNA"
                     /isolation_source="Groendal Nature Reserve, Eastern Cape"
                     /bio_material="KTH156"
                     /db_xref="taxon:179890"
                     /country="South Africa"
                     /note="Eukaryota; Metazoa; Chordata; Craniata; Vertebrata;
                     Euteleostomi;## Lepidosauria; Squamata; Bifurcata;
                     Unidentata; Episquamata;## Toxicofera; Iguania; Acrodonta;
                     Chamaeleonidae; Bradypodion"
     gene            <1..>285
                     /gene="ND4l"
     CDS             <1..>285
                     /gene="ND4l"
                     /EC_number="7.1.1.2"
                     /codon_start=1
                     /transl_table=2
                     /product="NADH-ubiquinone oxidoreductase chain 4l"
                     /translation="MNLLLYTTFSLTMLGALINRTHFLTTLLCIEGMMLTLFIMMTTI
                     PTNTNMTSTMSMPIILITLGACEASAGLALLVTTSNTHTNDYMKNFKLLKC"
BASE COUNT      103 a     73 c     26 g     83 t
ORIGIN      
        1 ataaacctgc ttctttacac cacattttcc ttaacaatat taggcgccct aattaaccga
       61 acacattttt taacaactct actatgtatt gaagggataa tattaaccct gtttattata
      121 ataaccacta tccccactaa cactaacata acctcaacca taagcatacc aattatttta
      181 atcactctag gagcatgcga agcaagcgcc ggcttagccc ttttagtcac cacatccaac
      241 acccacacta atgattatat aaaaaacttc aaattattaa aatgc
//
LOCUS       KTH288                   285 bp    DNA     linear   VRT 19-OCT-2023
DEFINITION  NADH dehydrogenase subunit 4l (ND4l) gene, partial cds.
ACCESSION   KTH288
VERSION
KEYWORDS    .
SOURCE      mitochondrion Bradypodion pumilum
  ORGANISM  Bradypodion pumilum
            Eukaryota; Metazoa; Chordata; Craniata; Vertebrata; Euteleostomi;
            Lepidosauria; Squamata; Bifurcata; Unidentata; Episquamata;
            Toxicofera; Iguania; Acrodonta; Chamaeleonidae; Bradypodion.
REFERENCE   1  (bases 1 to 285)
  AUTHORS   Main,D.C.
  TITLE     More is not always better: the efficacy of single mitochondrial
            genes at reconciling the complete mitogenome phylogeny
  JOURNAL   unpublished
REFERENCE   2  (bases 1 to 285)
  AUTHORS   Main,D.C.
  TITLE     Direct Submission
  JOURNAL   Submitted (19-OCT-2023) Zoology, University of Johannesburg, Cnr
            Kingsway and University Road Auckland Park, Johannesburg, Gauteng
            2195, South Africa
COMMENT     Bankit Comment: ALT EMAIL:201327040@student.uj.ac.za
            Bankit Comment: TAX: Yes, new species/combinations; SEE ATTACHMENT
            Bankit Comment: TOTAL # OF SEQS:44
            Bankit Comment: FeatPropSourceSeq:AMDSF219
            
            ##Assembly-Data-START##
            Assembly Method       :: Novoplasty v. 4.3.1
            Sequencing Technology :: Illumina
            ##Assembly-Data-END##
FEATURES             Location/Qualifiers
     source          1..285
                     /organism="Bradypodion pumilum"
                     /organelle="mitochondrion"
                     /mol_type="genomic DNA"
                     /isolation_source="Durbanville, Western Cape"
                     /bio_material="KTH288"
                     /db_xref="taxon:179887"
                     /country="South Africa"
                     /note="Eukaryota; Metazoa; Chordata; Craniata; Vertebrata;
                     Euteleostomi;## Lepidosauria; Squamata; Bifurcata;
                     Unidentata; Episquamata;## Toxicofera; Iguania; Acrodonta;
                     Chamaeleonidae; Bradypodion"
     gene            <1..>285
                     /gene="ND4l"
     CDS             <1..>285
                     /gene="ND4l"
                     /EC_number="7.1.1.2"
                     /codon_start=1
                     /transl_table=2
                     /product="NADH-ubiquinone oxidoreductase chain 4l"
                     /translation="MNLLLYTTFSLTLLGALINRTHFLTTLLCIEGMMLTLFIMMATT
                     LTNTNMTSIVSMPIILITLGACEASAGLALLVTTSNTHTNDHMKNFKLLKC"
BASE COUNT      100 a     74 c     28 g     83 t
ORIGIN      
        1 ataaacctgc ttctttatac cacattttcc ttaactttat taggcgccct aatcaaccga
       61 acacattttt taacaaccct actatgcatt gaaggaataa tattaaccct gtttattatg
      121 atagccacca ccctcactaa cactaatata acctcaattg taagcatacc aattattcta
      181 atcacactag gagcatgtga agcaagcgcc ggcttagccc ttttagttac cacatccaac
      241 acccacacta atgatcacat aaaaaacttt aaactattaa aatgc
//
LOCUS       KTH437                   285 bp    DNA     linear       19-OCT-2023
DEFINITION  NADH dehydrogenase subunit 4l (ND4l) gene, partial cds.
ACCESSION   KTH437
VERSION
KEYWORDS    .
SOURCE      mitochondrion Bradypodion sp.2
  ORGANISM  Bradypodion sp.2
            Unclassified.
REFERENCE   1  (bases 1 to 285)
  AUTHORS   Main,D.C.
  TITLE     More is not always better: the efficacy of single mitochondrial
            genes at reconciling the complete mitogenome phylogeny
  JOURNAL   unpublished
REFERENCE   2  (bases 1 to 285)
  AUTHORS   Main,D.C.
  TITLE     Direct Submission
  JOURNAL   Submitted (19-OCT-2023) Zoology, University of Johannesburg, Cnr
            Kingsway and University Road Auckland Park, Johannesburg, Gauteng
            2195, South Africa
COMMENT     Bankit Comment: ALT EMAIL:201327040@student.uj.ac.za
            Bankit Comment: TAX: Yes, new species/combinations; SEE ATTACHMENT
            Bankit Comment: TOTAL # OF SEQS:44
            Bankit Comment: FeatPropSourceSeq:AMDSF219
            
            ##Assembly-Data-START##
            Assembly Method       :: Novoplasty v. 4.3.1
            Sequencing Technology :: Illumina
            ##Assembly-Data-END##
FEATURES             Location/Qualifiers
     source          1..285
                     /organism="Bradypodion sp.2"
                     /organelle="mitochondrion"
                     /mol_type="genomic DNA"
                     /isolation_source="Karkloof Forest, KwaZulu-Natal"
                     /bio_material="SAM ZR51950"
                     /country="South Africa"
                     /note="Eukaryota; Metazoa; Chordata; Craniata; Vertebrata;
                     Euteleostomi;## Lepidosauria; Squamata; Bifurcata;
                     Unidentata; Episquamata;## Toxicofera; Iguania; Acrodonta;
                     Chamaeleonidae; Bradypodion"
     gene            <1..>285
                     /gene="ND4l"
     CDS             <1..>285
                     /gene="ND4l"
                     /EC_number="7.1.1.2"
                     /codon_start=1
                     /transl_table=2
                     /product="NADH-ubiquinone oxidoreductase chain 4l"
                     /translation="MNLLLYTTFSLTMLGALINRTHFLTTLLCIEGMMLTLFIMMTTT
                     LTSTNTTSAVXMPIILITLGACEASAGLALLVTTSNTHANDHMKNFKLLKC"
BASE COUNT       93 a     80 c     34 g     77 t      1 others
ORIGIN      
        1 ataaacctgc ttctttacac cacattttct ttgacaatat tgggcgccct aatcaatcga
       61 acacacttct taacaaccct gctctgtatc gaaggaataa tattaaccct atttattata
      121 atgaccacta ccctcactag caccaacaca acctcagccg tgarcatacc aattattttg
      181 attaccctag gagcatgtga agcaagcgcc ggcttagccc ttttagtcac cacgtccaac
      241 actcacgcta atgaccacat aaaaaacttt aaactattaa aatgc
//
LOCUS       KTH450                   285 bp    DNA     linear       19-OCT-2023
DEFINITION  NADH dehydrogenase subunit 4l (ND4l) gene, partial cds.
ACCESSION   KTH450
VERSION
KEYWORDS    .
SOURCE      mitochondrion Bradypodion sp.2
  ORGANISM  Bradypodion sp.2
            Unclassified.
REFERENCE   1  (bases 1 to 285)
  AUTHORS   Main,D.C.
  TITLE     More is not always better: the efficacy of single mitochondrial
            genes at reconciling the complete mitogenome phylogeny
  JOURNAL   unpublished
REFERENCE   2  (bases 1 to 285)
  AUTHORS   Main,D.C.
  TITLE     Direct Submission
  JOURNAL   Submitted (19-OCT-2023) Zoology, University of Johannesburg, Cnr
            Kingsway and University Road Auckland Park, Johannesburg, Gauteng
            2195, South Africa
COMMENT     Bankit Comment: ALT EMAIL:201327040@student.uj.ac.za
            Bankit Comment: TAX: Yes, new species/combinations; SEE ATTACHMENT
            Bankit Comment: TOTAL # OF SEQS:44
            Bankit Comment: FeatPropSourceSeq:AMDSF219
            
            ##Assembly-Data-START##
            Assembly Method       :: Novoplasty v. 4.3.1
            Sequencing Technology :: Illumina
            ##Assembly-Data-END##
FEATURES             Location/Qualifiers
     source          1..285
                     /organism="Bradypodion sp.2"
                     /organelle="mitochondrion"
                     /mol_type="genomic DNA"
                     /isolation_source="Gilboa Forest (Plantation),
                     KwaZulu-Natal"
                     /bio_material="SAM ZR51952"
                     /country="South Africa"
                     /note="Eukaryota; Metazoa; Chordata; Craniata; Vertebrata;
                     Euteleostomi;## Lepidosauria; Squamata; Bifurcata;
                     Unidentata; Episquamata;## Toxicofera; Iguania; Acrodonta;
                     Chamaeleonidae; Bradypodion"
     gene            <1..>285
                     /gene="ND4l"
     CDS             <1..>285
                     /gene="ND4l"
                     /EC_number="7.1.1.2"
                     /codon_start=1
                     /transl_table=2
                     /product="NADH-ubiquinone oxidoreductase chain 4l"
                     /translation="MNLLLYTTFSLTMLGALINRTHFLTTLLCIEGMMLTLFIMMTTT
                     LTSTNTTSAVSMPIILITLGACEASAGLALLVTTSNTHANDHMKNFKLLKC"
BASE COUNT       93 a     81 c     35 g     76 t
ORIGIN      
        1 ataaacctgc ttctttacac cacattttct ttgacaatat tgggcgccct aatcaatcga
       61 acacacttct taacaaccct gctctgtatc gaaggaataa tattaaccct atttattata
      121 atgaccacca ccctcactag caccaacaca acctcagccg tgagcatacc aattattttg
      181 attaccctag gagcatgtga agcaagcgcc ggcttagccc ttttagtcac cacgtccaac
      241 actcacgcta atgaccacat aaaaaacttt aaactattaa aatgc
//
LOCUS       KTH533                   285 bp    DNA     linear   VRT 19-OCT-2023
DEFINITION  NADH dehydrogenase subunit 4l (ND4l) gene, partial cds.
ACCESSION   KTH533
VERSION
KEYWORDS    .
SOURCE      mitochondrion Bradypodion transvaalense
  ORGANISM  Bradypodion transvaalense
            Eukaryota; Metazoa; Chordata; Craniata; Vertebrata; Euteleostomi;
            Lepidosauria; Squamata; Bifurcata; Unidentata; Episquamata;
            Toxicofera; Iguania; Acrodonta; Chamaeleonidae; Bradypodion.
REFERENCE   1  (bases 1 to 285)
  AUTHORS   Main,D.C.
  TITLE     More is not always better: the efficacy of single mitochondrial
            genes at reconciling the complete mitogenome phylogeny
  JOURNAL   unpublished
REFERENCE   2  (bases 1 to 285)
  AUTHORS   Main,D.C.
  TITLE     Direct Submission
  JOURNAL   Submitted (19-OCT-2023) Zoology, University of Johannesburg, Cnr
            Kingsway and University Road Auckland Park, Johannesburg, Gauteng
            2195, South Africa
COMMENT     Bankit Comment: ALT EMAIL:201327040@student.uj.ac.za
            Bankit Comment: TAX: Yes, new species/combinations; SEE ATTACHMENT
            Bankit Comment: TOTAL # OF SEQS:44
            Bankit Comment: FeatPropSourceSeq:AMDSF219
            
            ##Assembly-Data-START##
            Assembly Method       :: Novoplasty v. 4.3.1
            Sequencing Technology :: Illumina
            ##Assembly-Data-END##
FEATURES             Location/Qualifiers
     source          1..285
                     /organism="Bradypodion transvaalense"
                     /organelle="mitochondrion"
                     /mol_type="genomic DNA"
                     /isolation_source="Barberton, Mpumalanga"
                     /bio_material="PEM R17527"
                     /db_xref="taxon:179889"
                     /country="South Africa"
                     /note="Eukaryota; Metazoa; Chordata; Craniata; Vertebrata;
                     Euteleostomi;## Lepidosauria; Squamata; Bifurcata;
                     Unidentata; Episquamata;## Toxicofera; Iguania; Acrodonta;
                     Chamaeleonidae; Bradypodion"
     gene            <1..>285
                     /gene="ND4l"
     CDS             <1..>285
                     /gene="ND4l"
                     /EC_number="7.1.1.2"
                     /codon_start=1
                     /transl_table=2
                     /product="NADH-ubiquinone oxidoreductase chain 4l"
                     /translation="MNLLLYTTFSLTMLGALINRTHFLTTLLCIEGMMLTLFIMMSII
                     LTNTNMTSTVSMPIILITLGACEASAGLALLVTTSNTHTNDHMKNFKLLKC"
BASE COUNT      101 a     69 c     27 g     88 t
ORIGIN      
        1 ataaacctgc ttctttacac tacattttcc ttaacaatat taggcgccct aattaatcga
       61 acacattttt taacaaccct actatgtatt gagggaataa tattaactct atttattata
      121 atatctatta tcctcactaa caccaacata acctcaaccg tgagcatacc aattatttta
      181 attactctag gagcatgcga agcaagcgcc ggcttagccc ttttagtcac cacatccaac
      241 acccacacta atgatcatat aaaaaacttt aaactattaa aatgc
//
LOCUS       MBUR02439                285 bp    DNA     linear   VRT 19-OCT-2023
DEFINITION  NADH dehydrogenase subunit 4l (ND4l) gene, partial cds.
ACCESSION   MBUR02439
VERSION
KEYWORDS    .
SOURCE      mitochondrion Bradypodion taeniabronchum
  ORGANISM  Bradypodion taeniabronchum
            Eukaryota; Metazoa; Chordata; Craniata; Vertebrata; Euteleostomi;
            Lepidosauria; Squamata; Bifurcata; Unidentata; Episquamata;
            Toxicofera; Iguania; Acrodonta; Chamaeleonidae; Bradypodion.
REFERENCE   1  (bases 1 to 285)
  AUTHORS   Main,D.C.
  TITLE     More is not always better: the efficacy of single mitochondrial
            genes at reconciling the complete mitogenome phylogeny
  JOURNAL   unpublished
REFERENCE   2  (bases 1 to 285)
  AUTHORS   Main,D.C.
  TITLE     Direct Submission
  JOURNAL   Submitted (19-OCT-2023) Zoology, University of Johannesburg, Cnr
            Kingsway and University Road Auckland Park, Johannesburg, Gauteng
            2195, South Africa
COMMENT     Bankit Comment: ALT EMAIL:201327040@student.uj.ac.za
            Bankit Comment: TAX: Yes, new species/combinations; SEE ATTACHMENT
            Bankit Comment: TOTAL # OF SEQS:44
            Bankit Comment: FeatPropSourceSeq:AMDSF219
            
            ##Assembly-Data-START##
            Assembly Method       :: Novoplasty v. 4.3.1
            Sequencing Technology :: Illumina
            ##Assembly-Data-END##
FEATURES             Location/Qualifiers
     source          1..285
                     /organism="Bradypodion taeniabronchum"
                     /organelle="mitochondrion"
                     /mol_type="genomic DNA"
                     /isolation_source="Thyspunt, Eastern Cape"
                     /bio_material="PEM R18762"
                     /db_xref="taxon:230340"
                     /country="South Africa"
                     /note="Eukaryota; Metazoa; Chordata; Craniata; Vertebrata;
                     Euteleostomi;## Lepidosauria; Squamata; Bifurcata;
                     Unidentata; Episquamata;## Toxicofera; Iguania; Acrodonta;
                     Chamaeleonidae; Bradypodion"
     gene            <1..>285
                     /gene="ND4l"
     CDS             <1..>285
                     /gene="ND4l"
                     /EC_number="7.1.1.2"
                     /codon_start=1
                     /transl_table=2
                     /product="NADH-ubiquinone oxidoreductase chain 4l"
                     /translation="MNLLLYTTFSLAMLGALINRTHFLTTLLCIEGMMLTLFIMMTTI
                     PANTNMTSTMSMPIILITLGACEASAGLALLVTTSNTHTNDYMKNFKLLKC"
BASE COUNT      100 a     74 c     29 g     82 t
ORIGIN      
        1 ataaacctgc ttctttacac cacattttcc ttagcaatat taggcgccct aattaaccga
       61 acacattttt taacaaccct gctatgtatt gaagggataa tattaaccct gtttatcata
      121 ataaccacca tccccgctaa cactaacata acctcaacca taagcatacc aattatttta
      181 attactctag gagcatgcga agcaagcgcc ggcttagccc ttttagtcac tacatccaac
      241 acccacacta atgattatat aaaaaacttc aaattattaa aatgc
//
LOCUS       N286                     285 bp    DNA     linear   VRT 19-OCT-2023
DEFINITION  NADH dehydrogenase subunit 4l (ND4l) gene, partial cds.
ACCESSION   N286
VERSION
KEYWORDS    .
SOURCE      mitochondrion Bradypodion ventrale (Southern dwarf chameleon)
  ORGANISM  Bradypodion ventrale
            Eukaryota; Metazoa; Chordata; Craniata; Vertebrata; Euteleostomi;
            Lepidosauria; Squamata; Bifurcata; Unidentata; Episquamata;
            Toxicofera; Iguania; Acrodonta; Chamaeleonidae; Bradypodion.
REFERENCE   1  (bases 1 to 285)
  AUTHORS   Main,D.C.
  TITLE     More is not always better: the efficacy of single mitochondrial
            genes at reconciling the complete mitogenome phylogeny
  JOURNAL   unpublished
REFERENCE   2  (bases 1 to 285)
  AUTHORS   Main,D.C.
  TITLE     Direct Submission
  JOURNAL   Submitted (19-OCT-2023) Zoology, University of Johannesburg, Cnr
            Kingsway and University Road Auckland Park, Johannesburg, Gauteng
            2195, South Africa
COMMENT     Bankit Comment: ALT EMAIL:201327040@student.uj.ac.za
            Bankit Comment: TAX: Yes, new species/combinations; SEE ATTACHMENT
            Bankit Comment: TOTAL # OF SEQS:44
            Bankit Comment: FeatPropSourceSeq:AMDSF219
            
            ##Assembly-Data-START##
            Assembly Method       :: Novoplasty v. 4.3.1
            Sequencing Technology :: Illumina
            ##Assembly-Data-END##
FEATURES             Location/Qualifiers
     source          1..285
                     /organism="Bradypodion ventrale"
                     /organelle="mitochondrion"
                     /mol_type="genomic DNA"
                     /isolation_source="Jeffreys Bay, Eastern Cape"
                     /bio_material="N286"
                     /db_xref="taxon:179890"
                     /country="South Africa"
                     /note="Eukaryota; Metazoa; Chordata; Craniata; Vertebrata;
                     Euteleostomi;## Lepidosauria; Squamata; Bifurcata;
                     Unidentata; Episquamata;## Toxicofera; Iguania; Acrodonta;
                     Chamaeleonidae; Bradypodion"
     gene            <1..>285
                     /gene="ND4l"
     CDS             <1..>285
                     /gene="ND4l"
                     /EC_number="7.1.1.2"
                     /codon_start=1
                     /transl_table=2
                     /product="NADH-ubiquinone oxidoreductase chain 4l"
                     /translation="MNLLLYTTFSLTMLGALINRTHFLTTLLCIEGMMLTLFIMMTTI
                     PTNTNMTSTMSMPIILITLGACEASAGLALLVTTSNTHTNDYMKNFKLLKC"
BASE COUNT      102 a     74 c     27 g     82 t
ORIGIN      
        1 ataaacctgc ttctttacac cacattttcc ttaacaatat taggcgccct aattaaccga
       61 acacattttt taacaactct gctatgtatt gaagggataa tattaaccct gtttattata
      121 ataaccacta tccccactaa cactaacata acctcaacca taagcatacc aattatttta
      181 atcaccctag gagcatgcga agcaagcgcc ggcttagccc ttttagtcac cacatccaac
      241 acccacacta atgattatat aaaaaacttc aaattattaa aatgc
//
LOCUS       N287                     285 bp    DNA     linear   VRT 19-OCT-2023
DEFINITION  NADH dehydrogenase subunit 4l (ND4l) gene, partial cds.
ACCESSION   N287
VERSION
KEYWORDS    .
SOURCE      mitochondrion Bradypodion ventrale (Southern dwarf chameleon)
  ORGANISM  Bradypodion ventrale
            Eukaryota; Metazoa; Chordata; Craniata; Vertebrata; Euteleostomi;
            Lepidosauria; Squamata; Bifurcata; Unidentata; Episquamata;
            Toxicofera; Iguania; Acrodonta; Chamaeleonidae; Bradypodion.
REFERENCE   1  (bases 1 to 285)
  AUTHORS   Main,D.C.
  TITLE     More is not always better: the efficacy of single mitochondrial
            genes at reconciling the complete mitogenome phylogeny
  JOURNAL   unpublished
REFERENCE   2  (bases 1 to 285)
  AUTHORS   Main,D.C.
  TITLE     Direct Submission
  JOURNAL   Submitted (19-OCT-2023) Zoology, University of Johannesburg, Cnr
            Kingsway and University Road Auckland Park, Johannesburg, Gauteng
            2195, South Africa
COMMENT     Bankit Comment: ALT EMAIL:201327040@student.uj.ac.za
            Bankit Comment: TAX: Yes, new species/combinations; SEE ATTACHMENT
            Bankit Comment: TOTAL # OF SEQS:44
            Bankit Comment: FeatPropSourceSeq:AMDSF219
            
            ##Assembly-Data-START##
            Assembly Method       :: Novoplasty v. 4.3.1
            Sequencing Technology :: Illumina
            ##Assembly-Data-END##
FEATURES             Location/Qualifiers
     source          1..285
                     /organism="Bradypodion ventrale"
                     /organelle="mitochondrion"
                     /mol_type="genomic DNA"
                     /isolation_source="Jeffreys Bay, Eastern Cape"
                     /bio_material="N287"
                     /db_xref="taxon:179890"
                     /country="South Africa"
                     /note="Eukaryota; Metazoa; Chordata; Craniata; Vertebrata;
                     Euteleostomi;## Lepidosauria; Squamata; Bifurcata;
                     Unidentata; Episquamata;## Toxicofera; Iguania; Acrodonta;
                     Chamaeleonidae; Bradypodion"
     gene            <1..>285
                     /gene="ND4l"
     CDS             <1..>285
                     /gene="ND4l"
                     /EC_number="7.1.1.2"
                     /codon_start=1
                     /transl_table=2
                     /product="NADH-ubiquinone oxidoreductase chain 4l"
                     /translation="MNLLLYTTFSLTMLGALINRTHFLTTLLCIEGMMLTLFIMMTTI
                     PTNTNMTSTMSMPIILITLGACEASAGLALLVTTSNTHTNDYMKNFKLLKC"
BASE COUNT      103 a     72 c     26 g     84 t
ORIGIN      
        1 ataaacctgc ttctttacac cacattttcc ttaacaatat taggcgccct aattaaccga
       61 acacattttt taacaactct actatgtatt gaagggataa tattaaccct gtttattata
      121 ataaccacta tccccactaa cactaacata acctcaacca taagcatacc aattatttta
      181 atcactctag gagcatgcga agcaagcgcc ggcttagccc ttttagtcac tacatccaac
      241 acccacacta atgattatat aaaaaacttc aaattattaa aatgc
//
LOCUS       NO87                     285 bp    DNA     linear   VRT 19-OCT-2023
DEFINITION  NADH dehydrogenase subunit 4l (ND4l) gene, partial cds.
ACCESSION   NO87
VERSION
KEYWORDS    .
SOURCE      mitochondrion Bradypodion venustum
  ORGANISM  Bradypodion venustum
            Eukaryota; Metazoa; Chordata; Craniata; Vertebrata; Euteleostomi;
            Lepidosauria; Squamata; Bifurcata; Unidentata; Episquamata;
            Toxicofera; Iguania; Acrodonta; Chamaeleonidae; Bradypodion.
REFERENCE   1  (bases 1 to 285)
  AUTHORS   Main,D.C.
  TITLE     More is not always better: the efficacy of single mitochondrial
            genes at reconciling the complete mitogenome phylogeny
  JOURNAL   unpublished
REFERENCE   2  (bases 1 to 285)
  AUTHORS   Main,D.C.
  TITLE     Direct Submission
  JOURNAL   Submitted (19-OCT-2023) Zoology, University of Johannesburg, Cnr
            Kingsway and University Road Auckland Park, Johannesburg, Gauteng
            2195, South Africa
COMMENT     Bankit Comment: ALT EMAIL:201327040@student.uj.ac.za
            Bankit Comment: TAX: Yes, new species/combinations; SEE ATTACHMENT
            Bankit Comment: TOTAL # OF SEQS:44
            Bankit Comment: FeatPropSourceSeq:AMDSF219
            
            ##Assembly-Data-START##
            Assembly Method       :: Novoplasty v. 4.3.1
            Sequencing Technology :: Illumina
            ##Assembly-Data-END##
FEATURES             Location/Qualifiers
     source          1..285
                     /organism="Bradypodion venustum"
                     /organelle="mitochondrion"
                     /mol_type="genomic DNA"
                     /isolation_source="Grootvadersbosch, Western Cape"
                     /bio_material="N087"
                     /db_xref="taxon:2869583"
                     /country="South Africa"
                     /note="Eukaryota; Metazoa; Chordata; Craniata; Vertebrata;
                     Euteleostomi;## Lepidosauria; Squamata; Bifurcata;
                     Unidentata; Episquamata;## Toxicofera; Iguania; Acrodonta;
                     Chamaeleonidae; Bradypodion"
     gene            <1..>285
                     /gene="ND4l"
     CDS             <1..>285
                     /gene="ND4l"
                     /EC_number="7.1.1.2"
                     /codon_start=1
                     /transl_table=2
                     /product="NADH-ubiquinone oxidoreductase chain 4l"
                     /translation="MNLLLYTTFSLTMLGALINRTHFLTTLLCIEGMMLTLFIMMTTT
                     LTNTNMTSIVSMPIILITLGACEASAGLALLVTTSNTHTNDHMKNFKLLKC"
BASE COUNT      100 a     71 c     29 g     85 t
ORIGIN      
        1 ataaacctgc ttctttacac tacattttcc ttaacaatat taggcgctct aattaaccga
       61 acacattttt taacaaccct actatgcatt gagggaataa tattaaccct attcattata
      121 ataaccacca ccctcactaa caccaacata acttcaattg taagtatgcc aattatctta
      181 attaccctgg gagcatgtga agcaagcgcc ggcttagctc ttttagttac cacatccaac
      241 acccatacta atgatcacat gaaaaacttt aaactattaa aatgc
//
LOCUS       P306B                    285 bp    DNA     linear   VRT 19-OCT-2023
DEFINITION  NADH dehydrogenase subunit 4l (ND4l) gene, partial cds.
ACCESSION   P306B
VERSION
KEYWORDS    .
SOURCE      mitochondrion Bradypodion damaranum
  ORGANISM  Bradypodion damaranum
            Eukaryota; Metazoa; Chordata; Craniata; Vertebrata; Euteleostomi;
            Lepidosauria; Squamata; Bifurcata; Unidentata; Episquamata;
            Toxicofera; Iguania; Acrodonta; Chamaeleonidae; Bradypodion.
REFERENCE   1  (bases 1 to 285)
  AUTHORS   Main,D.C.
  TITLE     More is not always better: the efficacy of single mitochondrial
            genes at reconciling the complete mitogenome phylogeny
  JOURNAL   unpublished
REFERENCE   2  (bases 1 to 285)
  AUTHORS   Main,D.C.
  TITLE     Direct Submission
  JOURNAL   Submitted (19-OCT-2023) Zoology, University of Johannesburg, Cnr
            Kingsway and University Road Auckland Park, Johannesburg, Gauteng
            2195, South Africa
COMMENT     Bankit Comment: ALT EMAIL:201327040@student.uj.ac.za
            Bankit Comment: TAX: Yes, new species/combinations; SEE ATTACHMENT
            Bankit Comment: TOTAL # OF SEQS:44
            Bankit Comment: FeatPropSourceSeq:AMDSF219
            
            ##Assembly-Data-START##
            Assembly Method       :: Novoplasty v. 4.3.1
            Sequencing Technology :: Illumina
            ##Assembly-Data-END##
FEATURES             Location/Qualifiers
     source          1..285
                     /organism="Bradypodion damaranum"
                     /organelle="mitochondrion"
                     /mol_type="genomic DNA"
                     /isolation_source="George, Western Cape"
                     /bio_material="P306B"
                     /db_xref="taxon:230334"
                     /country="South Africa"
                     /note="Eukaryota; Metazoa; Chordata; Craniata; Vertebrata;
                     Euteleostomi;## Lepidosauria; Squamata; Bifurcata;
                     Unidentata; Episquamata;## Toxicofera; Iguania; Acrodonta;
                     Chamaeleonidae; Bradypodion"
     gene            <1..>285
                     /gene="ND4l"
     CDS             <1..>285
                     /gene="ND4l"
                     /EC_number="7.1.1.2"
                     /codon_start=1
                     /transl_table=2
                     /product="NADH-ubiquinone oxidoreductase chain 4l"
                     /translation="MNLLLYTTFSLTMLGALINRTHFLTTLLCIEGMMLTLFIMMTTT
                     LTNTNMTSIVSMPIILITLGACEASAGLALLVTTSNTHTNDHMKNFKLLKC"
BASE COUNT      102 a     69 c     27 g     87 t
ORIGIN      
        1 ataaacctgc ttctttatac tacattttcc ttaacaatat taggcgcttt aattaaccga
       61 acacattttt taacaaccct actatgcatt gaggggataa tattaaccct atttattata
      121 ataaccacca ccctcactaa caccaacata acttcaattg taagcatacc aattatctta
      181 attaccctag gagcatgtga agcaagcgcc ggcttagctc ttttagttac cacatccaac
      241 acccacacta atgatcacat aaaaaatttt aaactattaa aatgc
//
LOCUS       P457                     285 bp    DNA     linear   VRT 19-OCT-2023
DEFINITION  NADH dehydrogenase subunit 4l (ND4l) gene, partial cds.
ACCESSION   P457
VERSION
KEYWORDS    .
SOURCE      mitochondrion Bradypodion setaroi
  ORGANISM  Bradypodion setaroi
            Eukaryota; Metazoa; Chordata; Craniata; Vertebrata; Euteleostomi;
            Lepidosauria; Squamata; Bifurcata; Unidentata; Episquamata;
            Toxicofera; Iguania; Acrodonta; Chamaeleonidae; Bradypodion.
REFERENCE   1  (bases 1 to 285)
  AUTHORS   Main,D.C.
  TITLE     More is not always better: the efficacy of single mitochondrial
            genes at reconciling the complete mitogenome phylogeny
  JOURNAL   unpublished
REFERENCE   2  (bases 1 to 285)
  AUTHORS   Main,D.C.
  TITLE     Direct Submission
  JOURNAL   Submitted (19-OCT-2023) Zoology, University of Johannesburg, Cnr
            Kingsway and University Road Auckland Park, Johannesburg, Gauteng
            2195, South Africa
COMMENT     Bankit Comment: ALT EMAIL:201327040@student.uj.ac.za
            Bankit Comment: TAX: Yes, new species/combinations; SEE ATTACHMENT
            Bankit Comment: TOTAL # OF SEQS:44
            Bankit Comment: FeatPropSourceSeq:AMDSF219
            
            ##Assembly-Data-START##
            Assembly Method       :: Novoplasty v. 4.3.1
            Sequencing Technology :: Illumina
            ##Assembly-Data-END##
FEATURES             Location/Qualifiers
     source          1..285
                     /organism="Bradypodion setaroi"
                     /organelle="mitochondrion"
                     /mol_type="genomic DNA"
                     /isolation_source="St Lucia, KwaZulu-Natal"
                     /bio_material="P457"
                     /db_xref="taxon:230338"
                     /country="South Africa"
                     /note="Eukaryota; Metazoa; Chordata; Craniata; Vertebrata;
                     Euteleostomi;## Lepidosauria; Squamata; Bifurcata;
                     Unidentata; Episquamata;## Toxicofera; Iguania; Acrodonta;
                     Chamaeleonidae; Bradypodion"
     gene            <1..>285
                     /gene="ND4l"
     CDS             <1..>285
                     /gene="ND4l"
                     /EC_number="7.1.1.2"
                     /codon_start=1
                     /transl_table=2
                     /product="NADH-ubiquinone oxidoreductase chain 4l"
                     /translation="MNLLLYTTFSLTMLGALINRTHFLTTLLCIEGMMLTLFILMTTI
                     LTNTNTTSTVSMPIILITLGACEASTGLALLVTTSNTHANDHMKNFKLLKC"
BASE COUNT      102 a     78 c     27 g     78 t
ORIGIN      
        1 ataaacctac ttctttacac tacattttcc ttaacaatat taggcgccct aattaaccga
       61 acacactttt taacaaccct actatgtatc gaggggataa tgttaacact atttatttta
      121 ataaccacca tcctcactaa caccaacaca acctcaaccg taagcatacc aattatttta
      181 attaccctag gagcatgcga agcaagcacc ggcttagccc ttttagtcac cacatccaac
      241 acccacgcta atgatcacat aaaaaacttt aaactattaa aatgc
//
LOCUS       P474                     285 bp    DNA     linear   VRT 19-OCT-2023
DEFINITION  NADH dehydrogenase subunit 4l (ND4l) gene, partial cds.
ACCESSION   P474
VERSION
KEYWORDS    .
SOURCE      mitochondrion Bradypodion thamnobates
  ORGANISM  Bradypodion thamnobates
            Eukaryota; Metazoa; Chordata; Craniata; Vertebrata; Euteleostomi;
            Lepidosauria; Squamata; Bifurcata; Unidentata; Episquamata;
            Toxicofera; Iguania; Acrodonta; Chamaeleonidae; Bradypodion.
REFERENCE   1  (bases 1 to 285)
  AUTHORS   Main,D.C.
  TITLE     More is not always better: the efficacy of single mitochondrial
            genes at reconciling the complete mitogenome phylogeny
  JOURNAL   unpublished
REFERENCE   2  (bases 1 to 285)
  AUTHORS   Main,D.C.
  TITLE     Direct Submission
  JOURNAL   Submitted (19-OCT-2023) Zoology, University of Johannesburg, Cnr
            Kingsway and University Road Auckland Park, Johannesburg, Gauteng
            2195, South Africa
COMMENT     Bankit Comment: ALT EMAIL:201327040@student.uj.ac.za
            Bankit Comment: TAX: Yes, new species/combinations; SEE ATTACHMENT
            Bankit Comment: TOTAL # OF SEQS:44
            Bankit Comment: FeatPropSourceSeq:AMDSF219
            
            ##Assembly-Data-START##
            Assembly Method       :: Novoplasty v. 4.3.1
            Sequencing Technology :: Illumina
            ##Assembly-Data-END##
FEATURES             Location/Qualifiers
     source          1..285
                     /organism="Bradypodion thamnobates"
                     /organelle="mitochondrion"
                     /mol_type="genomic DNA"
                     /isolation_source="Howick, KwaZulu-Natal"
                     /bio_material="P474"
                     /db_xref="taxon:230337"
                     /country="South Africa"
                     /note="Eukaryota; Metazoa; Chordata; Craniata; Vertebrata;
                     Euteleostomi;## Lepidosauria; Squamata; Bifurcata;
                     Unidentata; Episquamata;## Toxicofera; Iguania; Acrodonta;
                     Chamaeleonidae; Bradypodion"
     gene            <1..>285
                     /gene="ND4l"
     CDS             <1..>285
                     /gene="ND4l"
                     /EC_number="7.1.1.2"
                     /codon_start=1
                     /transl_table=2
                     /product="NADH-ubiquinone oxidoreductase chain 4l"
                     /translation="MNLLLYTTFSLTMLGALINRTHFLTTLLCIEGMMLTLFIMMTTT
                     LTSTNMTSAVSMPIILIALGACEASAGLALLVTTSNTHANDHMKNFKLLKC"
BASE COUNT       93 a     81 c     34 g     77 t
ORIGIN      
        1 ataaaccttc ttctttacac cacattttcc ttgacaatat tgggcgccct aatcaatcga
       61 acacacttct taacaaccct gctctgtatc gaaggaataa tattaaccct atttattata
      121 atgaccacca ccctcactag caccaacata acctcagccg tgagcatacc aattatttta
      181 attgccctag gagcatgtga agcaagcgcc ggcttagccc ttttagtcac cacgtccaac
      241 actcacgcta atgaccacat aaaaaacttt aaactattaa aatgc
//
LOCUS       P582                     285 bp    DNA     linear   VRT 19-OCT-2023
DEFINITION  NADH dehydrogenase subunit 4l (ND4l) gene, partial cds.
ACCESSION   P582
VERSION
KEYWORDS    .
SOURCE      mitochondrion Bradypodion thamnobates
  ORGANISM  Bradypodion thamnobates
            Eukaryota; Metazoa; Chordata; Craniata; Vertebrata; Euteleostomi;
            Lepidosauria; Squamata; Bifurcata; Unidentata; Episquamata;
            Toxicofera; Iguania; Acrodonta; Chamaeleonidae; Bradypodion.
REFERENCE   1  (bases 1 to 285)
  AUTHORS   Main,D.C.
  TITLE     More is not always better: the efficacy of single mitochondrial
            genes at reconciling the complete mitogenome phylogeny
  JOURNAL   unpublished
REFERENCE   2  (bases 1 to 285)
  AUTHORS   Main,D.C.
  TITLE     Direct Submission
  JOURNAL   Submitted (19-OCT-2023) Zoology, University of Johannesburg, Cnr
            Kingsway and University Road Auckland Park, Johannesburg, Gauteng
            2195, South Africa
COMMENT     Bankit Comment: ALT EMAIL:201327040@student.uj.ac.za
            Bankit Comment: TAX: Yes, new species/combinations; SEE ATTACHMENT
            Bankit Comment: TOTAL # OF SEQS:44
            Bankit Comment: FeatPropSourceSeq:AMDSF219
            
            ##Assembly-Data-START##
            Assembly Method       :: Novoplasty v. 4.3.1
            Sequencing Technology :: Illumina
            ##Assembly-Data-END##
FEATURES             Location/Qualifiers
     source          1..285
                     /organism="Bradypodion thamnobates"
                     /organelle="mitochondrion"
                     /mol_type="genomic DNA"
                     /isolation_source="Howick, KwaZulu-Natal"
                     /bio_material="P582"
                     /db_xref="taxon:230337"
                     /country="South Africa"
                     /note="Eukaryota; Metazoa; Chordata; Craniata; Vertebrata;
                     Euteleostomi;## Lepidosauria; Squamata; Bifurcata;
                     Unidentata; Episquamata;## Toxicofera; Iguania; Acrodonta;
                     Chamaeleonidae; Bradypodion"
     gene            <1..>285
                     /gene="ND4l"
     CDS             <1..>285
                     /gene="ND4l"
                     /EC_number="7.1.1.2"
                     /codon_start=1
                     /transl_table=2
                     /product="NADH-ubiquinone oxidoreductase chain 4l"
                     /translation="MNLLLYTTFSLTMLGALINRTHFLTTLLCIEGMMLTLFIMMTTT
                     LTSTNMTSAVSMPIILIALGACEASAGLALLVTTSNTHANDHMKNFKLLKC"
BASE COUNT       93 a     81 c     34 g     77 t
ORIGIN      
        1 ataaaccttc ttctttacac cacattttcc ttgacaatat tgggcgccct aatcaatcga
       61 acacacttct taacaaccct gctctgtatc gaaggaataa tattaaccct atttattata
      121 atgaccacca ccctcactag caccaacata acctcagccg tgagcatacc aattatttta
      181 attgccctag gagcatgtga agcaagcgcc ggcttagccc ttttagtcac cacgtccaac
      241 actcacgcta atgaccacat aaaaaacttt aaactattaa aatgc
//
LOCUS       P593                     285 bp    DNA     linear   VRT 19-OCT-2023
DEFINITION  NADH dehydrogenase subunit 4l (ND4l) gene, partial cds.
ACCESSION   P593
VERSION
KEYWORDS    .
SOURCE      mitochondrion Bradypodion thamnobates
  ORGANISM  Bradypodion thamnobates
            Eukaryota; Metazoa; Chordata; Craniata; Vertebrata; Euteleostomi;
            Lepidosauria; Squamata; Bifurcata; Unidentata; Episquamata;
            Toxicofera; Iguania; Acrodonta; Chamaeleonidae; Bradypodion.
REFERENCE   1  (bases 1 to 285)
  AUTHORS   Main,D.C.
  TITLE     More is not always better: the efficacy of single mitochondrial
            genes at reconciling the complete mitogenome phylogeny
  JOURNAL   unpublished
REFERENCE   2  (bases 1 to 285)
  AUTHORS   Main,D.C.
  TITLE     Direct Submission
  JOURNAL   Submitted (19-OCT-2023) Zoology, University of Johannesburg, Cnr
            Kingsway and University Road Auckland Park, Johannesburg, Gauteng
            2195, South Africa
COMMENT     Bankit Comment: ALT EMAIL:201327040@student.uj.ac.za
            Bankit Comment: TAX: Yes, new species/combinations; SEE ATTACHMENT
            Bankit Comment: TOTAL # OF SEQS:44
            Bankit Comment: FeatPropSourceSeq:AMDSF219
            
            ##Assembly-Data-START##
            Assembly Method       :: Novoplasty v. 4.3.1
            Sequencing Technology :: Illumina
            ##Assembly-Data-END##
FEATURES             Location/Qualifiers
     source          1..285
                     /organism="Bradypodion thamnobates"
                     /organelle="mitochondrion"
                     /mol_type="genomic DNA"
                     /isolation_source="Howick, KwaZulu-Natal"
                     /bio_material="P593"
                     /db_xref="taxon:230337"
                     /country="South Africa"
                     /note="Eukaryota; Metazoa; Chordata; Craniata; Vertebrata;
                     Euteleostomi;## Lepidosauria; Squamata; Bifurcata;
                     Unidentata; Episquamata;## Toxicofera; Iguania; Acrodonta;
                     Chamaeleonidae; Bradypodion"
     gene            <1..>285
                     /gene="ND4l"
     CDS             <1..>285
                     /gene="ND4l"
                     /EC_number="7.1.1.2"
                     /codon_start=1
                     /transl_table=2
                     /product="NADH-ubiquinone oxidoreductase chain 4l"
                     /translation="MNLLLYTTFSLTMLGALINRTHFLTTLLCIEGMMLTLFIMMTTT
                     LTSTNMTSAVSMPIILIALGACEASAGLALLVTTSNTHANDHMKNFKLLKC"
BASE COUNT       93 a     81 c     34 g     77 t
ORIGIN      
        1 ataaaccttc ttctttacac cacattttcc ttgacaatat tgggcgccct aatcaatcga
       61 acacacttct taacaaccct gctctgtatc gaaggaataa tattaaccct atttattata
      121 atgaccacca ccctcactag caccaacata acctcagccg tgagcatacc aattatttta
      181 attgccctag gagcatgtga agcaagcgcc ggcttagccc ttttagtcac cacgtccaac
      241 actcacgcta atgaccacat aaaaaacttt aaactattaa aatgc
//
LOCUS       P625                     285 bp    DNA     linear   VRT 19-OCT-2023
DEFINITION  NADH dehydrogenase subunit 4l (ND4l) gene, partial cds.
ACCESSION   P625
VERSION
KEYWORDS    .
SOURCE      mitochondrion Bradypodion melanocephalum
  ORGANISM  Bradypodion melanocephalum
            Eukaryota; Metazoa; Chordata; Craniata; Vertebrata; Euteleostomi;
            Lepidosauria; Squamata; Bifurcata; Unidentata; Episquamata;
            Toxicofera; Iguania; Acrodonta; Chamaeleonidae; Bradypodion.
REFERENCE   1  (bases 1 to 285)
  AUTHORS   Main,D.C.
  TITLE     More is not always better: the efficacy of single mitochondrial
            genes at reconciling the complete mitogenome phylogeny
  JOURNAL   unpublished
REFERENCE   2  (bases 1 to 285)
  AUTHORS   Main,D.C.
  TITLE     Direct Submission
  JOURNAL   Submitted (19-OCT-2023) Zoology, University of Johannesburg, Cnr
            Kingsway and University Road Auckland Park, Johannesburg, Gauteng
            2195, South Africa
COMMENT     Bankit Comment: ALT EMAIL:201327040@student.uj.ac.za
            Bankit Comment: TAX: Yes, new species/combinations; SEE ATTACHMENT
            Bankit Comment: TOTAL # OF SEQS:44
            Bankit Comment: FeatPropSourceSeq:AMDSF219
            
            ##Assembly-Data-START##
            Assembly Method       :: Novoplasty v. 4.3.1
            Sequencing Technology :: Illumina
            ##Assembly-Data-END##
FEATURES             Location/Qualifiers
     source          1..285
                     /organism="Bradypodion melanocephalum"
                     /organelle="mitochondrion"
                     /mol_type="genomic DNA"
                     /isolation_source="Roosfontein Nature Reserve,
                     KwaZulu-Natal"
                     /bio_material="P625"
                     /db_xref="taxon:230339"
                     /country="South Africa"
                     /note="Eukaryota; Metazoa; Chordata; Craniata; Vertebrata;
                     Euteleostomi;## Lepidosauria; Squamata; Bifurcata;
                     Unidentata; Episquamata;## Toxicofera; Iguania; Acrodonta;
                     Chamaeleonidae; Bradypodion"
     gene            <1..>285
                     /gene="ND4l"
     CDS             <1..>285
                     /gene="ND4l"
                     /EC_number="7.1.1.2"
                     /codon_start=1
                     /transl_table=2
                     /product="NADH-ubiquinone oxidoreductase chain 4l"
                     /translation="MNLLLYTTFSLTMLGALINRTHFLTTLLCIEGMMLTLFIMMTTT
                     LTSTNTTSAVSMPIILITLGACEASAGLALLVTTSNTHANDHMKNFKLLKC"
BASE COUNT       93 a     81 c     35 g     76 t
ORIGIN      
        1 ataaacctgc ttctttacac cacattttct ttgacaatat tgggcgccct aatcaatcga
       61 acacacttct taacaaccct gctctgtatc gaaggaataa tattaaccct atttattata
      121 atgaccacca ccctcactag caccaacaca acctcagccg tgagcatacc aattattttg
      181 attaccctag gagcatgtga agcaagcgcc ggcttagccc ttttagtcac cacgtccaac
      241 actcacgcta atgaccacat aaaaaacttt aaactattaa aatgc
//
LOCUS       P657                     285 bp    DNA     linear   VRT 19-OCT-2023
DEFINITION  NADH dehydrogenase subunit 4l (ND4l) gene, partial cds.
ACCESSION   P657
VERSION
KEYWORDS    .
SOURCE      mitochondrion Bradypodion melanocephalum
  ORGANISM  Bradypodion melanocephalum
            Eukaryota; Metazoa; Chordata; Craniata; Vertebrata; Euteleostomi;
            Lepidosauria; Squamata; Bifurcata; Unidentata; Episquamata;
            Toxicofera; Iguania; Acrodonta; Chamaeleonidae; Bradypodion.
REFERENCE   1  (bases 1 to 285)
  AUTHORS   Main,D.C.
  TITLE     More is not always better: the efficacy of single mitochondrial
            genes at reconciling the complete mitogenome phylogeny
  JOURNAL   unpublished
REFERENCE   2  (bases 1 to 285)
  AUTHORS   Main,D.C.
  TITLE     Direct Submission
  JOURNAL   Submitted (19-OCT-2023) Zoology, University of Johannesburg, Cnr
            Kingsway and University Road Auckland Park, Johannesburg, Gauteng
            2195, South Africa
COMMENT     Bankit Comment: ALT EMAIL:201327040@student.uj.ac.za
            Bankit Comment: TAX: Yes, new species/combinations; SEE ATTACHMENT
            Bankit Comment: TOTAL # OF SEQS:44
            Bankit Comment: FeatPropSourceSeq:AMDSF219
            
            ##Assembly-Data-START##
            Assembly Method       :: Novoplasty v. 4.3.1
            Sequencing Technology :: Illumina
            ##Assembly-Data-END##
FEATURES             Location/Qualifiers
     source          1..285
                     /organism="Bradypodion melanocephalum"
                     /organelle="mitochondrion"
                     /mol_type="genomic DNA"
                     /isolation_source="Roosfontein Nature Reserve,
                     KwaZulu-Natal"
                     /bio_material="P657"
                     /db_xref="taxon:230339"
                     /country="South Africa"
                     /note="Eukaryota; Metazoa; Chordata; Craniata; Vertebrata;
                     Euteleostomi;## Lepidosauria; Squamata; Bifurcata;
                     Unidentata; Episquamata;## Toxicofera; Iguania; Acrodonta;
                     Chamaeleonidae; Bradypodion"
     gene            <1..>285
                     /gene="ND4l"
     CDS             <1..>285
                     /gene="ND4l"
                     /EC_number="7.1.1.2"
                     /codon_start=1
                     /transl_table=2
                     /product="NADH-ubiquinone oxidoreductase chain 4l"
                     /translation="MNLLLYTTFSLTMLGALINRTHFLTTLLCIEGMMLTLFIMMTTT
                     LTSTNTTSAVSMPIILITLGACEASAGLALLVTTSNTHANDHMKNFKLLKC"
BASE COUNT       93 a     81 c     35 g     76 t
ORIGIN      
        1 ataaacctgc ttctttacac cacattttct ttgacaatat tgggcgccct aatcaatcga
       61 acacacttct taacaaccct gctctgtatc gaaggaataa tattaaccct atttattata
      121 atgaccacca ccctcactag caccaacaca acctcagccg tgagcatacc aattattttg
      181 attaccctag gagcatgtga agcaagcgcc ggcttagccc ttttagtcac cacgtccaac
      241 actcacgcta atgaccacat aaaaaacttt aaactattaa aatgc
//
LOCUS       P684                     285 bp    DNA     linear   VRT 19-OCT-2023
DEFINITION  NADH dehydrogenase subunit 4l (ND4l) gene, partial cds.
ACCESSION   P684
VERSION
KEYWORDS    .
SOURCE      mitochondrion Bradypodion melanocephalum
  ORGANISM  Bradypodion melanocephalum
            Eukaryota; Metazoa; Chordata; Craniata; Vertebrata; Euteleostomi;
            Lepidosauria; Squamata; Bifurcata; Unidentata; Episquamata;
            Toxicofera; Iguania; Acrodonta; Chamaeleonidae; Bradypodion.
REFERENCE   1  (bases 1 to 285)
  AUTHORS   Main,D.C.
  TITLE     More is not always better: the efficacy of single mitochondrial
            genes at reconciling the complete mitogenome phylogeny
  JOURNAL   unpublished
REFERENCE   2  (bases 1 to 285)
  AUTHORS   Main,D.C.
  TITLE     Direct Submission
  JOURNAL   Submitted (19-OCT-2023) Zoology, University of Johannesburg, Cnr
            Kingsway and University Road Auckland Park, Johannesburg, Gauteng
            2195, South Africa
COMMENT     Bankit Comment: ALT EMAIL:201327040@student.uj.ac.za
            Bankit Comment: TAX: Yes, new species/combinations; SEE ATTACHMENT
            Bankit Comment: TOTAL # OF SEQS:44
            Bankit Comment: FeatPropSourceSeq:AMDSF219
            
            ##Assembly-Data-START##
            Assembly Method       :: Novoplasty v. 4.3.1
            Sequencing Technology :: Illumina
            ##Assembly-Data-END##
FEATURES             Location/Qualifiers
     source          1..285
                     /organism="Bradypodion melanocephalum"
                     /organelle="mitochondrion"
                     /mol_type="genomic DNA"
                     /isolation_source="Westville, KwaZulu-Natal"
                     /bio_material="P684"
                     /db_xref="taxon:230339"
                     /country="South Africa"
                     /note="Eukaryota; Metazoa; Chordata; Craniata; Vertebrata;
                     Euteleostomi;## Lepidosauria; Squamata; Bifurcata;
                     Unidentata; Episquamata;## Toxicofera; Iguania; Acrodonta;
                     Chamaeleonidae; Bradypodion"
     gene            <1..>285
                     /gene="ND4l"
     CDS             <1..>285
                     /gene="ND4l"
                     /EC_number="7.1.1.2"
                     /codon_start=1
                     /transl_table=2
                     /product="NADH-ubiquinone oxidoreductase chain 4l"
                     /translation="MNLLLYTTFSLTMLGALINRTHFLTTLLCIEGMMLTLFIMMTTT
                     LTSTNTTSAVSMPIILITLGACEASAGLALLVTTSNTHANDHMKNFKLLKC"
BASE COUNT       93 a     81 c     35 g     76 t
ORIGIN      
        1 ataaacctgc ttctttacac cacattttct ttgacaatat tgggcgccct aatcaatcga
       61 acacacttct taacaaccct gctctgtatc gaaggaataa tattaaccct atttattata
      121 atgaccacca ccctcactag caccaacaca acctcagccg tgagcatacc aattattttg
      181 attaccctag gagcatgtga agcaagcgcc ggcttagccc ttttagtcac cacgtccaac
      241 actcacgcta atgaccacat aaaaaacttt aaactattaa aatgc
//
LOCUS       P783                     285 bp    DNA     linear   VRT 19-OCT-2023
DEFINITION  NADH dehydrogenase subunit 4l (ND4l) gene, partial cds.
ACCESSION   P783
VERSION
KEYWORDS    .
SOURCE      mitochondrion Bradypodion damaranum
  ORGANISM  Bradypodion damaranum
            Eukaryota; Metazoa; Chordata; Craniata; Vertebrata; Euteleostomi;
            Lepidosauria; Squamata; Bifurcata; Unidentata; Episquamata;
            Toxicofera; Iguania; Acrodonta; Chamaeleonidae; Bradypodion.
REFERENCE   1  (bases 1 to 285)
  AUTHORS   Main,D.C.
  TITLE     More is not always better: the efficacy of single mitochondrial
            genes at reconciling the complete mitogenome phylogeny
  JOURNAL   unpublished
REFERENCE   2  (bases 1 to 285)
  AUTHORS   Main,D.C.
  TITLE     Direct Submission
  JOURNAL   Submitted (19-OCT-2023) Zoology, University of Johannesburg, Cnr
            Kingsway and University Road Auckland Park, Johannesburg, Gauteng
            2195, South Africa
COMMENT     Bankit Comment: ALT EMAIL:201327040@student.uj.ac.za
            Bankit Comment: TAX: Yes, new species/combinations; SEE ATTACHMENT
            Bankit Comment: TOTAL # OF SEQS:44
            Bankit Comment: FeatPropSourceSeq:AMDSF219
            
            ##Assembly-Data-START##
            Assembly Method       :: Novoplasty v. 4.3.1
            Sequencing Technology :: Illumina
            ##Assembly-Data-END##
FEATURES             Location/Qualifiers
     source          1..285
                     /organism="Bradypodion damaranum"
                     /organelle="mitochondrion"
                     /mol_type="genomic DNA"
                     /isolation_source="George, Western Cape"
                     /bio_material="P783"
                     /db_xref="taxon:230334"
                     /country="South Africa"
                     /note="Eukaryota; Metazoa; Chordata; Craniata; Vertebrata;
                     Euteleostomi;## Lepidosauria; Squamata; Bifurcata;
                     Unidentata; Episquamata;## Toxicofera; Iguania; Acrodonta;
                     Chamaeleonidae; Bradypodion"
     gene            <1..>285
                     /gene="ND4l"
     CDS             <1..>285
                     /gene="ND4l"
                     /EC_number="7.1.1.2"
                     /codon_start=1
                     /transl_table=2
                     /product="NADH-ubiquinone oxidoreductase chain 4l"
                     /translation="MNLLLYTTFSLTMLGALINRTHFLTTLLCIEGMMLTLFIMMTTT
                     LTNTNMTSIVSMPIILITLGACEASAGLALLVTTSNTHTNDHMKNFKLLKC"
BASE COUNT      102 a     69 c     27 g     87 t
ORIGIN      
        1 ataaacctgc ttctttatac tacattttcc ttaacaatat taggcgcttt aattaaccga
       61 acacattttt taacaaccct actatgcatt gaggggataa tattaaccct atttattata
      121 ataaccacca ccctcactaa caccaacata acttcaattg taagcatacc aattatctta
      181 attaccctag gagcatgtga agcaagcgcc ggcttagctc ttttagttac cacatccaac
      241 acccacacta atgatcacat aaaaaatttt aaactattaa aatgc
//
LOCUS       P822                     285 bp    DNA     linear   VRT 19-OCT-2023
DEFINITION  NADH dehydrogenase subunit 4l (ND4l) gene, partial cds.
ACCESSION   P822
VERSION
KEYWORDS    .
SOURCE      mitochondrion Bradypodion damaranum
  ORGANISM  Bradypodion damaranum
            Eukaryota; Metazoa; Chordata; Craniata; Vertebrata; Euteleostomi;
            Lepidosauria; Squamata; Bifurcata; Unidentata; Episquamata;
            Toxicofera; Iguania; Acrodonta; Chamaeleonidae; Bradypodion.
REFERENCE   1  (bases 1 to 285)
  AUTHORS   Main,D.C.
  TITLE     More is not always better: the efficacy of single mitochondrial
            genes at reconciling the complete mitogenome phylogeny
  JOURNAL   unpublished
REFERENCE   2  (bases 1 to 285)
  AUTHORS   Main,D.C.
  TITLE     Direct Submission
  JOURNAL   Submitted (19-OCT-2023) Zoology, University of Johannesburg, Cnr
            Kingsway and University Road Auckland Park, Johannesburg, Gauteng
            2195, South Africa
COMMENT     Bankit Comment: ALT EMAIL:201327040@student.uj.ac.za
            Bankit Comment: TAX: Yes, new species/combinations; SEE ATTACHMENT
            Bankit Comment: TOTAL # OF SEQS:44
            Bankit Comment: FeatPropSourceSeq:AMDSF219
            
            ##Assembly-Data-START##
            Assembly Method       :: Novoplasty v. 4.3.1
            Sequencing Technology :: Illumina
            ##Assembly-Data-END##
FEATURES             Location/Qualifiers
     source          1..285
                     /organism="Bradypodion damaranum"
                     /organelle="mitochondrion"
                     /mol_type="genomic DNA"
                     /isolation_source="Idile Forest, Western Cape"
                     /bio_material="P822"
                     /db_xref="taxon:230334"
                     /country="South Africa"
                     /note="Eukaryota; Metazoa; Chordata; Craniata; Vertebrata;
                     Euteleostomi;## Lepidosauria; Squamata; Bifurcata;
                     Unidentata; Episquamata;## Toxicofera; Iguania; Acrodonta;
                     Chamaeleonidae; Bradypodion"
     gene            <1..>285
                     /gene="ND4l"
     CDS             <1..>285
                     /gene="ND4l"
                     /EC_number="7.1.1.2"
                     /codon_start=1
                     /transl_table=2
                     /product="NADH-ubiquinone oxidoreductase chain 4l"
                     /translation="MNLLLYTTFSLTMLGALINRTHFLTTLLCIEGMMLTLFIMMTTT
                     LTNTNMTSIVSMPIILITLGACEASAGLALLVTTSNTHTNDHMKNFKLLKC"
BASE COUNT      102 a     69 c     27 g     87 t
ORIGIN      
        1 ataaacctgc ttctttatac tacattttcc ttaacaatat taggcgcttt aattaaccga
       61 acacattttt taacaaccct actatgcatt gaggggataa tattaaccct atttattata
      121 ataaccacca ccctcactaa caccaacata acttcaattg taagcatacc aattatctta
      181 attaccctag gagcatgtga agcaagcgcc ggcttagctc ttttagttac cacatccaac
      241 acccacacta atgatcacat aaaaaatttt aaactattaa aatgc
//
LOCUS       P824                     285 bp    DNA     linear   VRT 19-OCT-2023
DEFINITION  NADH dehydrogenase subunit 4l (ND4l) gene, partial cds.
ACCESSION   P824
VERSION
KEYWORDS    .
SOURCE      mitochondrion Bradypodion damaranum
  ORGANISM  Bradypodion damaranum
            Eukaryota; Metazoa; Chordata; Craniata; Vertebrata; Euteleostomi;
            Lepidosauria; Squamata; Bifurcata; Unidentata; Episquamata;
            Toxicofera; Iguania; Acrodonta; Chamaeleonidae; Bradypodion.
REFERENCE   1  (bases 1 to 285)
  AUTHORS   Main,D.C.
  TITLE     More is not always better: the efficacy of single mitochondrial
            genes at reconciling the complete mitogenome phylogeny
  JOURNAL   unpublished
REFERENCE   2  (bases 1 to 285)
  AUTHORS   Main,D.C.
  TITLE     Direct Submission
  JOURNAL   Submitted (19-OCT-2023) Zoology, University of Johannesburg, Cnr
            Kingsway and University Road Auckland Park, Johannesburg, Gauteng
            2195, South Africa
COMMENT     Bankit Comment: ALT EMAIL:201327040@student.uj.ac.za
            Bankit Comment: TAX: Yes, new species/combinations; SEE ATTACHMENT
            Bankit Comment: TOTAL # OF SEQS:44
            Bankit Comment: FeatPropSourceSeq:AMDSF219
            
            ##Assembly-Data-START##
            Assembly Method       :: Novoplasty v. 4.3.1
            Sequencing Technology :: Illumina
            ##Assembly-Data-END##
FEATURES             Location/Qualifiers
     source          1..285
                     /organism="Bradypodion damaranum"
                     /organelle="mitochondrion"
                     /mol_type="genomic DNA"
                     /isolation_source="Idile Forest, Western Cape"
                     /bio_material="P824"
                     /db_xref="taxon:230334"
                     /country="South Africa"
                     /note="Eukaryota; Metazoa; Chordata; Craniata; Vertebrata;
                     Euteleostomi;## Lepidosauria; Squamata; Bifurcata;
                     Unidentata; Episquamata;## Toxicofera; Iguania; Acrodonta;
                     Chamaeleonidae; Bradypodion"
     gene            <1..>285
                     /gene="ND4l"
     CDS             <1..>285
                     /gene="ND4l"
                     /EC_number="7.1.1.2"
                     /codon_start=1
                     /transl_table=2
                     /product="NADH-ubiquinone oxidoreductase chain 4l"
                     /translation="MNLLLYTTFSLTMLGALINRTHFLTTLLCIEGMMLTLFIMMTTT
                     LTNTNMTSIVSMPIILITLGACEASAGLALLVTTSNTHTNDHMKNFKLLKC"
BASE COUNT      102 a     69 c     27 g     87 t
ORIGIN      
        1 ataaacctgc ttctttatac tacattttcc ttaacaatat taggcgcttt aattaaccga
       61 acacattttt taacaaccct actatgcatt gaggggataa tattaaccct atttattata
      121 ataaccacca ccctcactaa caccaacata acttcaattg taagcatacc aattatctta
      181 attaccctag gagcatgtga agcaagcgcc ggcttagctc ttttagttac cacatccaac
      241 acccacacta atgatcacat aaaaaatttt aaactattaa aatgc
//
LOCUS       R531A                    285 bp    DNA     linear       19-OCT-2023
DEFINITION  NADH dehydrogenase subunit 4l (ND4l) gene, partial cds.
ACCESSION   R531A
VERSION
KEYWORDS    .
SOURCE      mitochondrion Bradypodion sp.1
  ORGANISM  Bradypodion sp.1
            Unclassified.
REFERENCE   1  (bases 1 to 285)
  AUTHORS   Main,D.C.
  TITLE     More is not always better: the efficacy of single mitochondrial
            genes at reconciling the complete mitogenome phylogeny
  JOURNAL   unpublished
REFERENCE   2  (bases 1 to 285)
  AUTHORS   Main,D.C.
  TITLE     Direct Submission
  JOURNAL   Submitted (19-OCT-2023) Zoology, University of Johannesburg, Cnr
            Kingsway and University Road Auckland Park, Johannesburg, Gauteng
            2195, South Africa
COMMENT     Bankit Comment: ALT EMAIL:201327040@student.uj.ac.za
            Bankit Comment: TAX: Yes, new species/combinations; SEE ATTACHMENT
            Bankit Comment: TOTAL # OF SEQS:44
            Bankit Comment: FeatPropSourceSeq:AMDSF219
            
            ##Assembly-Data-START##
            Assembly Method       :: Novoplasty v. 4.3.1
            Sequencing Technology :: Illumina
            ##Assembly-Data-END##
FEATURES             Location/Qualifiers
     source          1..285
                     /organism="Bradypodion sp.1"
                     /organelle="mitochondrion"
                     /mol_type="genomic DNA"
                     /isolation_source="Kamberg, KwaZulu-Natal"
                     /bio_material="R531A"
                     /country="South Africa"
                     /note="Eukaryota; Metazoa; Chordata; Craniata; Vertebrata;
                     Euteleostomi;## Lepidosauria; Squamata; Bifurcata;
                     Unidentata; Episquamata;## Toxicofera; Iguania; Acrodonta;
                     Chamaeleonidae; Bradypodion"
     gene            <1..>285
                     /gene="ND4l"
     CDS             <1..>285
                     /gene="ND4l"
                     /EC_number="7.1.1.2"
                     /codon_start=1
                     /transl_table=2
                     /product="NADH-ubiquinone oxidoreductase chain 4l"
                     /translation="MNLLLYTTFSLTMLGALINRTHFLTTLLCIEGMMLTLFIMMTTT
                     LTSTNMTSAVSMPIILIALGACEASAGLALLVTTSNTHANDHMKNFKLLKC"
BASE COUNT       93 a     81 c     34 g     77 t
ORIGIN      
        1 ataaaccttc ttctttacac cacattttcc ttgacaatat tgggcgccct aatcaatcga
       61 acacacttct taacaaccct gctctgtatc gaaggaataa tattaaccct atttattata
      121 atgaccacca ccctcactag caccaacata acctcagccg tgagcatacc aattatttta
      181 attgccctag gagcatgtga agcaagcgcc ggcttagccc ttttagtcac cacgtccaac
      241 actcacgcta atgaccacat aaaaaacttt aaactattaa aatgc
//
LOCUS       H1273                    285 bp    DNA     linear   VRT 19-OCT-2023
DEFINITION  NADH dehydrogenase subunit 4l (ND4l) gene, partial cds.
ACCESSION   H1273
VERSION
KEYWORDS    .
SOURCE      mitochondrion Bradypodion setaroi
  ORGANISM  Bradypodion setaroi
            Eukaryota; Metazoa; Chordata; Craniata; Vertebrata; Euteleostomi;
            Lepidosauria; Squamata; Bifurcata; Unidentata; Episquamata;
            Toxicofera; Iguania; Acrodonta; Chamaeleonidae; Bradypodion.
REFERENCE   1  (bases 1 to 285)
  AUTHORS   Main,D.C.
  TITLE     More is not always better: the efficacy of single mitochondrial
            genes at reconciling the complete mitogenome phylogeny
  JOURNAL   unpublished
REFERENCE   2  (bases 1 to 285)
  AUTHORS   Main,D.C.
  TITLE     Direct Submission
  JOURNAL   Submitted (19-OCT-2023) Zoology, University of Johannesburg, Cnr
            Kingsway and University Road Auckland Park, Johannesburg, Gauteng
            2195, South Africa
COMMENT     Bankit Comment: ALT EMAIL:201327040@student.uj.ac.za
            Bankit Comment: TAX: Yes, new species/combinations; SEE ATTACHMENT
            Bankit Comment: TOTAL # OF SEQS:44
            Bankit Comment: FeatPropSourceSeq:AMDSF219
            
            ##Assembly-Data-START##
            Assembly Method       :: Novoplasty v. 4.3.1
            Sequencing Technology :: Illumina
            ##Assembly-Data-END##
FEATURES             Location/Qualifiers
     source          1..285
                     /organism="Bradypodion setaroi"
                     /organelle="mitochondrion"
                     /mol_type="genomic DNA"
                     /isolation_source="St Lucia, KwaZulu-Natal"
                     /bio_material="H1273"
                     /db_xref="taxon:230338"
                     /country="South Africa"
                     /note="Eukaryota; Metazoa; Chordata; Craniata; Vertebrata;
                     Euteleostomi;## Lepidosauria; Squamata; Bifurcata;
                     Unidentata; Episquamata;## Toxicofera; Iguania; Acrodonta;
                     Chamaeleonidae; Bradypodion"
     gene            <1..>285
                     /gene="ND4l"
     CDS             <1..>285
                     /gene="ND4l"
                     /EC_number="7.1.1.2"
                     /codon_start=1
                     /transl_table=2
                     /product="NADH-ubiquinone oxidoreductase chain 4l"
                     /translation="MNLLLYTTFSLTMLGALINRTHFLTTLLCIEGMMLTLFILMTTT
                     LTNTNTTSTVSMPIILITLGACEASTGLALLVTTSNTHANDHTKNFKLLKC"
BASE COUNT      101 a     80 c     28 g     76 t
ORIGIN      
        1 ataaacctgc ttctttacac tacattttcc ttaacaatat taggcgccct aatcaaccga
       61 acacactttt taacaaccct actatgtatt gaggggataa tgttaacact atttatttta
      121 ataaccacca ccctcactaa caccaacaca acctcaaccg taagcatacc aattatttta
      181 attaccctag gagcatgcga agcaagcacc ggcttagccc ttttagtcac cacatccaac
      241 acccacgcta atgatcacac aaaaaacttt aaactattaa aatgc
//
LOCUS       T302                     285 bp    DNA     linear   VRT 19-OCT-2023
DEFINITION  NADH dehydrogenase subunit 4l (ND4l) gene, partial cds.
ACCESSION   T302
VERSION
KEYWORDS    .
SOURCE      mitochondrion Bradypodion ventrale (Southern dwarf chameleon)
  ORGANISM  Bradypodion ventrale
            Eukaryota; Metazoa; Chordata; Craniata; Vertebrata; Euteleostomi;
            Lepidosauria; Squamata; Bifurcata; Unidentata; Episquamata;
            Toxicofera; Iguania; Acrodonta; Chamaeleonidae; Bradypodion.
REFERENCE   1  (bases 1 to 285)
  AUTHORS   Main,D.C.
  TITLE     More is not always better: the efficacy of single mitochondrial
            genes at reconciling the complete mitogenome phylogeny
  JOURNAL   unpublished
REFERENCE   2  (bases 1 to 285)
  AUTHORS   Main,D.C.
  TITLE     Direct Submission
  JOURNAL   Submitted (19-OCT-2023) Zoology, University of Johannesburg, Cnr
            Kingsway and University Road Auckland Park, Johannesburg, Gauteng
            2195, South Africa
COMMENT     Bankit Comment: ALT EMAIL:201327040@student.uj.ac.za
            Bankit Comment: TAX: Yes, new species/combinations; SEE ATTACHMENT
            Bankit Comment: TOTAL # OF SEQS:44
            Bankit Comment: FeatPropSourceSeq:AMDSF219
            
            ##Assembly-Data-START##
            Assembly Method       :: Novoplasty v. 4.3.1
            Sequencing Technology :: Illumina
            ##Assembly-Data-END##
FEATURES             Location/Qualifiers
     source          1..285
                     /organism="Bradypodion ventrale"
                     /organelle="mitochondrion"
                     /mol_type="genomic DNA"
                     /isolation_source="Jeffreys Bay, Eastern Cape"
                     /bio_material="T302"
                     /db_xref="taxon:179890"
                     /country="South Africa"
                     /note="Eukaryota; Metazoa; Chordata; Craniata; Vertebrata;
                     Euteleostomi;## Lepidosauria; Squamata; Bifurcata;
                     Unidentata; Episquamata;## Toxicofera; Iguania; Acrodonta;
                     Chamaeleonidae; Bradypodion"
     gene            <1..>285
                     /gene="ND4l"
     CDS             <1..>285
                     /gene="ND4l"
                     /EC_number="7.1.1.2"
                     /codon_start=1
                     /transl_table=2
                     /product="NADH-ubiquinone oxidoreductase chain 4l"
                     /translation="MNLLLYTTFSLTMLGALINRTHFLTTLLCIEGMMLTLFIMMTTI
                     PTNTNMTSTMSMPIILITLGACEASAGLALLVTTSNTHTNDYMKNFKLLKC"
BASE COUNT      103 a     73 c     26 g     83 t
ORIGIN      
        1 ataaacctgc ttctttacac cacattttcc ttaacaatat taggcgccct aattaaccga
       61 acacattttt taacaactct actatgtatt gaagggataa tattaaccct gtttattata
      121 ataaccacta tccccactaa cactaacata acctcaacca taagcatacc aattatttta
      181 atcactctag gagcatgcga agcaagcgcc ggcttagccc ttttagtcac cacatccaac
      241 acccacacta atgattatat aaaaaacttc aaattattaa aatgc
//
LOCUS       KTH524                   285 bp    DNA     linear   VRT 19-OCT-2023
DEFINITION  NADH dehydrogenase subunit 4l (ND4l) gene, partial cds.
ACCESSION   KTH524
VERSION
KEYWORDS    .
SOURCE      mitochondrion Bradypodion transvaalense
  ORGANISM  Bradypodion transvaalense
            Eukaryota; Metazoa; Chordata; Craniata; Vertebrata; Euteleostomi;
            Lepidosauria; Squamata; Bifurcata; Unidentata; Episquamata;
            Toxicofera; Iguania; Acrodonta; Chamaeleonidae; Bradypodion.
REFERENCE   1  (bases 1 to 285)
  AUTHORS   Main,D.C.
  TITLE     More is not always better: the efficacy of single mitochondrial
            genes at reconciling the complete mitogenome phylogeny
  JOURNAL   unpublished
REFERENCE   2  (bases 1 to 285)
  AUTHORS   Main,D.C.
  TITLE     Direct Submission
  JOURNAL   Submitted (19-OCT-2023) Zoology, University of Johannesburg, Cnr
            Kingsway and University Road Auckland Park, Johannesburg, Gauteng
            2195, South Africa
COMMENT     Bankit Comment: ALT EMAIL:201327040@student.uj.ac.za
            Bankit Comment: TAX: Yes, new species/combinations; SEE ATTACHMENT
            Bankit Comment: TOTAL # OF SEQS:44
            Bankit Comment: FeatPropSourceSeq:AMDSF219
            
            ##Assembly-Data-START##
            Assembly Method       :: Novoplasty v. 4.3.1
            Sequencing Technology :: Illumina
            ##Assembly-Data-END##
FEATURES             Location/Qualifiers
     source          1..285
                     /organism="Bradypodion transvaalense"
                     /organelle="mitochondrion"
                     /mol_type="genomic DNA"
                     /isolation_source="Mt Sheba Forest, Mpumalanga"
                     /bio_material="PEM R17523"
                     /db_xref="taxon:179889"
                     /country="South Africa"
                     /note="Eukaryota; Metazoa; Chordata; Craniata; Vertebrata;
                     Euteleostomi;## Lepidosauria; Squamata; Bifurcata;
                     Unidentata; Episquamata;## Toxicofera; Iguania; Acrodonta;
                     Chamaeleonidae; Bradypodion"
     gene            <1..>285
                     /gene="ND4l"
     CDS             <1..>285
                     /gene="ND4l"
                     /EC_number="7.1.1.2"
                     /codon_start=1
                     /transl_table=2
                     /product="NADH-ubiquinone oxidoreductase chain 4l"
                     /translation="MNLLLYTTFSLTMLGALINRTHFLTTLLCIEGMMLTLFIMMSII
                     LTNTNMTSTMSMPIILITLGACEASAGLALLVTTSNTHANDHMKNFKLLKC"
BASE COUNT      100 a     71 c     28 g     86 t
ORIGIN      
        1 ataaacctgc ttctttacac tacattttcc ttaacaatat taggcgccct aattaatcga
       61 acacattttt taacaaccct actatgtatt gagggaataa tattaaccct attcattatg
      121 atatctatta tcctcactaa caccaacata acctcaacca tgagcatacc aattatttta
      181 attactctag gagcatgcga agcaagcgcc ggcttagccc ttttagtcac cacatccaac
      241 acccacgcta atgatcatat aaaaaacttt aaactattaa aatgc
//
LOCUS       KTH529                   285 bp    DNA     linear   VRT 19-OCT-2023
DEFINITION  NADH dehydrogenase subunit 4l (ND4l) gene, partial cds.
ACCESSION   KTH529
VERSION
KEYWORDS    .
SOURCE      mitochondrion Bradypodion transvaalense
  ORGANISM  Bradypodion transvaalense
            Eukaryota; Metazoa; Chordata; Craniata; Vertebrata; Euteleostomi;
            Lepidosauria; Squamata; Bifurcata; Unidentata; Episquamata;
            Toxicofera; Iguania; Acrodonta; Chamaeleonidae; Bradypodion.
REFERENCE   1  (bases 1 to 285)
  AUTHORS   Main,D.C.
  TITLE     More is not always better: the efficacy of single mitochondrial
            genes at reconciling the complete mitogenome phylogeny
  JOURNAL   unpublished
REFERENCE   2  (bases 1 to 285)
  AUTHORS   Main,D.C.
  TITLE     Direct Submission
  JOURNAL   Submitted (19-OCT-2023) Zoology, University of Johannesburg, Cnr
            Kingsway and University Road Auckland Park, Johannesburg, Gauteng
            2195, South Africa
COMMENT     Bankit Comment: ALT EMAIL:201327040@student.uj.ac.za
            Bankit Comment: TAX: Yes, new species/combinations; SEE ATTACHMENT
            Bankit Comment: TOTAL # OF SEQS:44
            Bankit Comment: FeatPropSourceSeq:AMDSF219
            
            ##Assembly-Data-START##
            Assembly Method       :: Novoplasty v. 4.3.1
            Sequencing Technology :: Illumina
            ##Assembly-Data-END##
FEATURES             Location/Qualifiers
     source          1..285
                     /organism="Bradypodion transvaalense"
                     /organelle="mitochondrion"
                     /mol_type="genomic DNA"
                     /isolation_source="Mt Sheba Forest, Mpumalanga"
                     /bio_material="PEM R17522"
                     /db_xref="taxon:179889"
                     /country="South Africa"
                     /note="Eukaryota; Metazoa; Chordata; Craniata; Vertebrata;
                     Euteleostomi;## Lepidosauria; Squamata; Bifurcata;
                     Unidentata; Episquamata;## Toxicofera; Iguania; Acrodonta;
                     Chamaeleonidae; Bradypodion"
     gene            <1..>285
                     /gene="ND4l"
     CDS             <1..>285
                     /gene="ND4l"
                     /EC_number="7.1.1.2"
                     /codon_start=1
                     /transl_table=2
                     /product="NADH-ubiquinone oxidoreductase chain 4l"
                     /translation="MNLLLYTTFSLTMLGALINRTHFLTTLLCIEGMMLTLFIMMSII
                     LTNTNMTSTMSMPIILITLGACEASAGLALLVTTSNTHANDHMKNFKLLKC"
BASE COUNT      100 a     71 c     28 g     86 t
ORIGIN      
        1 ataaacctgc ttctttacac tacattttcc ttaacaatat taggcgccct aattaatcga
       61 acacattttt taacaaccct actatgtatt gagggaataa tattaaccct attcattatg
      121 atatctatta tcctcactaa caccaacata acctcaacca tgagcatacc aattatttta
      181 attactctag gagcatgcga agcaagcgcc ggcttagccc ttttagtcac cacatccaac
      241 acccacgcta atgatcatat aaaaaacttt aaactattaa aatgc
//
LOCUS       TD52                     285 bp    DNA     linear   VRT 19-OCT-2023
DEFINITION  NADH dehydrogenase subunit 4l (ND4l) gene, partial cds.
ACCESSION   TD52
VERSION
KEYWORDS    .
SOURCE      mitochondrion Bradypodion thamnobates
  ORGANISM  Bradypodion thamnobates
            Eukaryota; Metazoa; Chordata; Craniata; Vertebrata; Euteleostomi;
            Lepidosauria; Squamata; Bifurcata; Unidentata; Episquamata;
            Toxicofera; Iguania; Acrodonta; Chamaeleonidae; Bradypodion.
REFERENCE   1  (bases 1 to 285)
  AUTHORS   Main,D.C.
  TITLE     More is not always better: the efficacy of single mitochondrial
            genes at reconciling the complete mitogenome phylogeny
  JOURNAL   unpublished
REFERENCE   2  (bases 1 to 285)
  AUTHORS   Main,D.C.
  TITLE     Direct Submission
  JOURNAL   Submitted (19-OCT-2023) Zoology, University of Johannesburg, Cnr
            Kingsway and University Road Auckland Park, Johannesburg, Gauteng
            2195, South Africa
COMMENT     Bankit Comment: ALT EMAIL:201327040@student.uj.ac.za
            Bankit Comment: TAX: Yes, new species/combinations; SEE ATTACHMENT
            Bankit Comment: TOTAL # OF SEQS:44
            Bankit Comment: FeatPropSourceSeq:AMDSF219
            
            ##Assembly-Data-START##
            Assembly Method       :: Novoplasty v. 4.3.1
            Sequencing Technology :: Illumina
            ##Assembly-Data-END##
FEATURES             Location/Qualifiers
     source          1..285
                     /organism="Bradypodion thamnobates"
                     /organelle="mitochondrion"
                     /mol_type="genomic DNA"
                     /isolation_source="Dargle Valley, KwaZulu-Natal"
                     /bio_material="TD52"
                     /db_xref="taxon:230337"
                     /country="South Africa"
                     /note="Eukaryota; Metazoa; Chordata; Craniata; Vertebrata;
                     Euteleostomi;## Lepidosauria; Squamata; Bifurcata;
                     Unidentata; Episquamata;## Toxicofera; Iguania; Acrodonta;
                     Chamaeleonidae; Bradypodion"
     gene            <1..>285
                     /gene="ND4l"
     CDS             <1..>285
                     /gene="ND4l"
                     /EC_number="7.1.1.2"
                     /codon_start=1
                     /transl_table=2
                     /product="NADH-ubiquinone oxidoreductase chain 4l"
                     /translation="MNLLLYTTFSLTMLGALINRTHFLTTLLCIEGMMLTLFIMMTTT
                     LTSTNMTSAVSMPIILIALGACEASAGLALLVTTSNTHANDHMKNFKLLKC"
BASE COUNT       93 a     81 c     34 g     77 t
ORIGIN      
        1 ataaaccttc ttctttacac cacattttcc ttgacaatat tgggcgccct aatcaatcga
       61 acacacttct taacaaccct gctctgtatc gaaggaataa tattaaccct atttattata
      121 atgaccacca ccctcactag caccaacata acctcagccg tgagcatacc aattatttta
      181 attgccctag gagcatgtga agcaagcgcc ggcttagccc ttttagtcac cacgtccaac
      241 actcacgcta atgaccacat aaaaaacttt aaactattaa aatgc
//
LOCUS       JDC09-134                285 bp    DNA     linear   VRT 19-OCT-2023
DEFINITION  NADH dehydrogenase subunit 4l (ND4l) gene, partial cds.
ACCESSION   JDC09-134
VERSION
KEYWORDS    .
SOURCE      mitochondrion Bradypodion thamnobates
  ORGANISM  Bradypodion thamnobates
            Eukaryota; Metazoa; Chordata; Craniata; Vertebrata; Euteleostomi;
            Lepidosauria; Squamata; Bifurcata; Unidentata; Episquamata;
            Toxicofera; Iguania; Acrodonta; Chamaeleonidae; Bradypodion.
REFERENCE   1  (bases 1 to 285)
  AUTHORS   Main,D.C.
  TITLE     More is not always better: the efficacy of single mitochondrial
            genes at reconciling the complete mitogenome phylogeny
  JOURNAL   unpublished
REFERENCE   2  (bases 1 to 285)
  AUTHORS   Main,D.C.
  TITLE     Direct Submission
  JOURNAL   Submitted (19-OCT-2023) Zoology, University of Johannesburg, Cnr
            Kingsway and University Road Auckland Park, Johannesburg, Gauteng
            2195, South Africa
COMMENT     Bankit Comment: ALT EMAIL:201327040@student.uj.ac.za
            Bankit Comment: TAX: Yes, new species/combinations; SEE ATTACHMENT
            Bankit Comment: TOTAL # OF SEQS:44
            Bankit Comment: FeatPropSourceSeq:AMDSF219
            
            ##Assembly-Data-START##
            Assembly Method       :: Novoplasty v. 4.3.1
            Sequencing Technology :: Illumina
            ##Assembly-Data-END##
FEATURES             Location/Qualifiers
     source          1..285
                     /organism="Bradypodion thamnobates"
                     /organelle="mitochondrion"
                     /mol_type="genomic DNA"
                     /isolation_source="Boston, KwaZulu-Natal"
                     /bio_material="JDC09-134"
                     /db_xref="taxon:230337"
                     /country="South Africa"
                     /note="Eukaryota; Metazoa; Chordata; Craniata; Vertebrata;
                     Euteleostomi;## Lepidosauria; Squamata; Bifurcata;
                     Unidentata; Episquamata;## Toxicofera; Iguania; Acrodonta;
                     Chamaeleonidae; Bradypodion"
     gene            <1..>285
                     /gene="ND4l"
     CDS             <1..>285
                     /gene="ND4l"
                     /EC_number="7.1.1.2"
                     /codon_start=1
                     /transl_table=2
                     /product="NADH-ubiquinone oxidoreductase chain 4l"
                     /translation="MNLLLYTTFSLTMLGALINRTHFLTTLLCIEGMMLTLFIMMTTT
                     LTSTNTTSAVSMPIILITLGACEASAGLALLVTTSNTHANDHMKNFKLLKC"
BASE COUNT       93 a     81 c     35 g     76 t
ORIGIN      
        1 ataaacctgc ttctttacac cacattttct ttgacaatat tgggcgccct aatcaatcga
       61 acacacttct taacaaccct gctctgtatc gaaggaataa tattaaccct atttattata
      121 atgaccacca ccctcactag caccaacaca acctcagccg tgagcatacc aattattttg
      181 attaccctag gagcatgtga agcaagcgcc ggcttagccc ttttagtcac cacgtccaac
      241 actcacgcta atgaccacat aaaaaacttt aaactattaa aatgc
//
