# Supplementary material for: The efficacy of single mitochondrial genes at reconciling the complete mitogenome phylogeny—a case study on dwarf chameleons
Source: PeerJ. 2024 Apr 30;12:e17076. doi: 10.7717/peerj.17076 (PMC11067893; doi:10.7717/peerj.17076)
Supplement: Supplemental Information 7 [file peerj-12-17076-s007.gz › peerj-12-17076-s007]

LOCUS       AMDSF219                1791 bp    DNA     linear   VRT 19-OCT-2023
DEFINITION  NADH dehydrogenase subunit 5 (ND5) gene, partial cds.
ACCESSION   AMDSF219
VERSION
KEYWORDS    .
SOURCE      mitochondrion Bradypodion transvaalense
  ORGANISM  Bradypodion transvaalense
            Eukaryota; Metazoa; Chordata; Craniata; Vertebrata; Euteleostomi;
            Lepidosauria; Squamata; Bifurcata; Unidentata; Episquamata;
            Toxicofera; Iguania; Acrodonta; Chamaeleonidae; Bradypodion.
REFERENCE   1  (bases 1 to 1791)
  AUTHORS   Main,D.C., Taft,J.M., Geneva,A.J., Jansen van Vuuren,B. and
            Tolley,K.A.
  TITLE     More is not always better: the efficacy of single mitochondrial
            genes at reconciling the complete mitogenome phylogeny
  JOURNAL   unpublished
REFERENCE   2  (bases 1 to 1791)
  AUTHORS   Main,D.C., Taft,J.M., Geneva,A.J., Jansen van Vuuren,B. and
            Tolley,K.A.
  TITLE     Direct Submission
  JOURNAL   Submitted (19-OCT-2023) Zoology, University of Johannesburg, Cnr
            Kingsway and University Road Auckland Park, Johannesburg, Gauteng
            2195, South Africa
COMMENT     Bankit Comment: ALT EMAIL:201327040@student.uj.ac.za
            Bankit Comment: TAX: Yes, new species/combinations; SEE ATTACHMENT
            Bankit Comment: TOTAL # OF SEQS:44
            Bankit Comment: FeatPropSourceSeq:AMDSF219
            
            ##Assembly-Data-START##
            Assembly Method       :: Novoplasty v. 4.3.1
            Sequencing Technology :: Illumina
            ##Assembly-Data-END##
FEATURES             Location/Qualifiers
     source          1..1791
                     /organism="Bradypodion transvaalense"
                     /organelle="mitochondrion"
                     /mol_type="genomic DNA"
                     /isolation_source="Graskop, Mpumalanga"
                     /bio_material="AMDSF219"
                     /db_xref="taxon:179889"
                     /country="South Africa"
                     /note="Eukaryota; Metazoa; Chordata; Craniata; Vertebrata;
                     Euteleostomi;## Lepidosauria; Squamata; Bifurcata;
                     Unidentata; Episquamata;## Toxicofera; Iguania; Acrodonta;
                     Chamaeleonidae; Bradypodion"
     gene            <1..>1791
                     /gene="ND5"
     CDS             <1..>1791
                     /gene="ND5"
                     /EC_number="7.1.1.2"
                     /codon_start=1
                     /transl_table=2
                     /product="NADH-ubiquinone oxidoreductase chain 5"
                     /translation="VNSTLLLDSTMIMTFTILSMLVLLTTLLQKTTKFNPSLEMAVMV
                     SFIISIIPTMLTLKHTPHNTSINLPLMQSATLDISSTISTNMNSNLFLSTALFVTWAI
                     MQFSTWYMKDAPXTTVFKKYLMAFLIAMVMLILAGSMLQLFIGWEGVGILSFLLINWW
                     YARANANSSAMQAMTYNRIGDIGVILILAWLATNHSSWNMQCTDPKMNSTLLAMGLIL
                     AAAGKSAQFLMHLWLPSAMEGPTPVSALLHSSTMVVAGVYLLIQMHPLIQNSGIATLT
                     CLCLGATTSLYASMAALCQNDLKKIIALSTLSQLGLMMVAIGLNHPHLAFLHISTHAA
                     TKASLFLCAGSFIHSLQNEQDIRKMGNMKMLLPITSSCLIISSLTLMGMPFMSCFYSK
                     DPIIETACTSKINTWILIITMVATAMTSAYSMRMIYYTMTKSARNKSTMTLKETMNQV
                     TPIIRLTSLSIFMGTILTAIITQTNADPTMPMAIKLTPTMAMFAGSLIIIEMLNKPSF
                     KPNQNNTLLILLNQLAFFKISHRWTPKSSLKIGAVIATQLLDLLWLEKTGPKSLTLTN
                     KNSSKLTNPMTGLMKLYLSSTAITVILAMII"
BASE COUNT      645 a    449 c    190 g    506 t      1 others
ORIGIN      
        1 gtgaactcaa cacttttact agactcaaca ataattataa catttacaat cttatcaata
       61 ctagttttac taactacctt gttacaaaaa accaccaaat ttaacccctc cttagaaata
      121 gcagtaatag tatcattcat catctccatt attccaacaa tattgacatt aaaacacacc
      181 ccccacaaca catcaattaa cttaccactt atacagtctg caaccctaga catttcctca
      241 accatttcaa caaatataaa ctcaaaccta tttttgtcaa ctgcactatt tgtgacatga
      301 gcaattatgc aattttccac ctgatacata aaagatgccc ccnaaacaac tgtattcaaa
      361 aagtatttaa tagcatttct aattgccata gtaatactaa tccttgcagg tagcatgctt
      421 caacttttta ttggttgaga aggcgtaggc atcctttcat ttttattaat taactgatga
      481 tacgcacgcg caaatgctaa ctcatcagcc atacaagcaa taacctacaa tcgaatcgga
      541 gatattggag ttatcctaat cttagcatga ctagctacta accactcctc atgaaatata
      601 caatgcacag acccaaagat aaactcaaca ttattagcaa taggcctaat tttagcagcc
      661 gcaggaaaat cagcccaatt cctaatacat ctatgactcc caagtgcaat agaggggcca
      721 accccagtat cagcccttct tcactcaagt actatagttg tagccggcgt ataccttcta
      781 attcaaatac accctcttat tcaaaactca ggtatcgcca cactaacatg cctatgcctg
      841 ggagccacca caagcctgta tgcctccata gcagccctat gccaaaacga cctaaaaaaa
      901 attattgctc tgtcaacact aagtcaactt ggccttataa tagtagctat tggattaaac
      961 cacccgcacc tagcattttt acatatttca acacacgctg caactaaagc ctcactattc
     1021 ttatgtgctg gctcatttat tcatagccta caaaacgaac aagatattcg aaaaatgggt
     1081 aatataaaaa tacttttacc aattacatcc tcatgtctta ttatttcaag cctaaccctt
     1141 ataggtatac cattcatatc ctgtttttat tccaaagacc ccatcatcga aaccgcatgc
     1201 acatcaaaaa ttaatacatg aattttaatt attacaatag tagcaacagc aataacatcc
     1261 gcttattcta tgcgaataat ttattatact ataacaaaat ctgcccgaaa taaatcaact
     1321 ataacactaa aagagaccat aaaccaagtt accccaatta ttcgcctaac ctcactatca
     1381 atttttatgg ggactatttt aactgctatt attacccaaa caaacgcaga cccaacaata
     1441 ccaatggcaa ttaaattaac cccaacaata gcaatgtttg caggcagctt aattatcatt
     1501 gaaatattaa acaaaccatc tttcaaacct aatcaaaaca acacacttct tattttacta
     1561 aaccaactcg ccttcttcaa aatttcccat cgctgaacac caaaaagctc cctaaaaatc
     1621 ggagctgtaa tcgcaaccca actacttgat cttttatgac tagaaaaaac aggacctaaa
     1681 tcacttaccc taacaaacaa aaactcctcc aaactcacga accccataac cggacttata
     1741 aaattatatc tttcatctac cgcaattact gtaatcttag ccatgattat t
//
LOCUS       ATTENTBT1               1791 bp    DNA     linear   VRT 19-OCT-2023
DEFINITION  NADH dehydrogenase subunit 5 (ND5) gene, partial cds.
ACCESSION   ATTENTBT1
VERSION
KEYWORDS    .
SOURCE      mitochondrion Bradypodion transvaalense
  ORGANISM  Bradypodion transvaalense
            Eukaryota; Metazoa; Chordata; Craniata; Vertebrata; Euteleostomi;
            Lepidosauria; Squamata; Bifurcata; Unidentata; Episquamata;
            Toxicofera; Iguania; Acrodonta; Chamaeleonidae; Bradypodion.
REFERENCE   1  (bases 1 to 1791)
  AUTHORS   Main,D.C., Taft,J.M., Geneva,A.J., Jansen van Vuuren,B. and
            Tolley,K.A.
  TITLE     More is not always better: the efficacy of single mitochondrial
            genes at reconciling the complete mitogenome phylogeny
  JOURNAL   unpublished
REFERENCE   2  (bases 1 to 1791)
  AUTHORS   Main,D.C., Taft,J.M., Geneva,A.J., Jansen van Vuuren,B. and
            Tolley,K.A.
  TITLE     Direct Submission
  JOURNAL   Submitted (19-OCT-2023) Zoology, University of Johannesburg, Cnr
            Kingsway and University Road Auckland Park, Johannesburg, Gauteng
            2195, South Africa
COMMENT     Bankit Comment: ALT EMAIL:201327040@student.uj.ac.za
            Bankit Comment: TAX: Yes, new species/combinations; SEE ATTACHMENT
            Bankit Comment: TOTAL # OF SEQS:44
            Bankit Comment: FeatPropSourceSeq:AMDSF219
            
            ##Assembly-Data-START##
            Assembly Method       :: Novoplasty v. 4.3.1
            Sequencing Technology :: Illumina
            ##Assembly-Data-END##
FEATURES             Location/Qualifiers
     source          1..1791
                     /organism="Bradypodion transvaalense"
                     /organelle="mitochondrion"
                     /mol_type="genomic DNA"
                     /isolation_source="Soutpansberg, Entabeni, Limpopo"
                     /bio_material="ATENTBT1"
                     /db_xref="taxon:179889"
                     /country="South Africa"
                     /note="Eukaryota; Metazoa; Chordata; Craniata; Vertebrata;
                     Euteleostomi;## Lepidosauria; Squamata; Bifurcata;
                     Unidentata; Episquamata;## Toxicofera; Iguania; Acrodonta;
                     Chamaeleonidae; Bradypodion"
     gene            <1..>1791
                     /gene="ND5"
     CDS             <1..>1791
                     /gene="ND5"
                     /EC_number="7.1.1.2"
                     /codon_start=1
                     /transl_table=2
                     /product="NADH-ubiquinone oxidoreductase chain 5"
                     /translation="VNSTLLLDSTMTMTFTILSMLVLLTTLLQKTTKFNPSLEMAVMV
                     SFIISIVPTMLTLKHTPHNTSINLPLMQSATLDISSTISTNMNSNLFLSTALFVTWAI
                     MQFSTWYMKDAPXTTVFKKYLMAFLIAMVMLILAGSMLQLFIGWEGVGILSFLLINWW
                     YARANANSSAMQAMTYNRIGDIGVILILAWLATNHSSWNMQCTDPKMNSTLLAMGLIL
                     AAAGKSAQFLMHLWLPSAMEGPTPVSALLHSSTMVVAGVYLLIQMHPLIQNSGTATLT
                     CLCLGATTSLYASMAALCQNDLKKIIALSTLSQLGLMMVAVGLNHPHLAFLHISTHAA
                     TKASLFLCAGSFIHSLQNEQDIRKMGNMKMLLPITSSCLIVSSLTLMGMPFLSCFYSK
                     DPIIETACTSKINTWILIITMVATAMTSAYSMRMIYYTMTKSTRNKSTMTLKETMNQV
                     TPIIRLTSLSIFMGTILTAILTQTNADPTMPMVIKLTPTMAMFTGSLIIIETLNKPSF
                     KPNQNNTLLILLNQLAFFKISHRWTPKSSLKIGAVIATQLLDLLWLEKTGPKLLTLTN
                     KNSSKLTNPMTGLMKLYLSSTAITVILAMII"
BASE COUNT      645 a    448 c    190 g    507 t      1 others
ORIGIN      
        1 gtgaactcaa cacttttact agactcaaca ataactataa catttacaat cttatcaata
       61 ctagttttat taactacctt gttacaaaaa accaccaaat ttaatccctc cttagaaatg
      121 gcagtaatag tatcatttat catctccatt gttccaacaa tattgacatt aaaacacacc
      181 ccccacaaca catcaattaa cttaccactt atacagtctg caaccctaga catttcctca
      241 accatttcaa caaatataaa ctcaaaccta ttcttgtcaa ctgcactatt tgtgacatga
      301 gcaattatgc aattttccac ctgatacata aaagatgccc ccnaaacaac tgtattcaaa
      361 aaatatttaa tagcatttct aattgccata gtaatattaa tccttgcagg tagcatgctt
      421 caacttttta ttggttgaga aggcgtaggc atcctttcat ttttattaat taactgatga
      481 tacgcacgcg caaatgctaa ctcatcagcc atacaagcaa taacctacaa tcgaatcgga
      541 gacattgggg ttatcctaat tttagcatga ctagctacta accactcctc atgaaatata
      601 caatgcacag acccaaagat aaactcaaca ttattagcaa taggcctaat tttagcagcc
      661 gcaggaaaat cagcccaatt cctaatacat ctatgactcc caagtgcaat agagggacca
      721 accccagtat cagccctact tcactcaagt actatagttg tagccggcgt ataccttcta
      781 attcaaatac acccacttat tcaaaactca ggtaccgcca cactaacatg cctatgcctg
      841 ggagccacca caagcctgta tgcctccata gcagccctat gccaaaacga cctaaaaaaa
      901 attattgctc tgtcaacact aagtcaactt ggccttataa tagtagctgt tggattaaac
      961 cacccgcacc tagcattttt acatatttca acacacgctg caactaaagc ctcactattc
     1021 ttatgtgctg gctcatttat tcatagccta caaaatgaac aagatattcg aaaaatgggt
     1081 aatataaaaa tacttttacc aattacatcc tcatgtctta ttgtttcaag cctaaccctt
     1141 ataggtatac cattcctatc ctgtttttat tctaaagatc ctattatcga aaccgcatgc
     1201 acatcaaaaa ttaatacatg aattttaatt attacaatag tagcaacagc aataacatcc
     1261 gcttattcta tgcgaataat ttattacact atgacaaagt ctacccgaaa taaatcaact
     1321 ataacactaa aagagaccat aaaccaagtt accccaatta ttcgcctaac ctcactatca
     1381 atttttatgg gaactatttt aactgctatt ctcacccaaa caaatgcaga cccaacaata
     1441 ccaatggtaa ttaaattaac cccaacaata gcaatattta caggcagctt aattatcatt
     1501 gaaacattaa acaaaccatc tttcaaaccc aaccaaaaca acacacttct tattttacta
     1561 aaccaactcg ccttcttcaa aatttcccat cgctgaacac caaaaagctc cctaaaaatc
     1621 ggagctgtaa tcgcaaccca actacttgat cttctatgac tagaaaaaac aggacctaaa
     1681 ttacttaccc taacaaacaa aaactcctcc aaactcacga accccataac cggacttata
     1741 aaattatatc tttcatctac cgcaattact gtaatcttag ccataattat t
//
LOCUS       Cham503                 1791 bp    DNA     linear   VRT 19-OCT-2023
DEFINITION  NADH dehydrogenase subunit 5 (ND5) gene, partial cds.
ACCESSION   Cham503
VERSION
KEYWORDS    .
SOURCE      mitochondrion Bradypodion caffer
  ORGANISM  Bradypodion caffer
            Eukaryota; Metazoa; Chordata; Craniata; Vertebrata; Euteleostomi;
            Lepidosauria; Squamata; Bifurcata; Unidentata; Episquamata;
            Toxicofera; Iguania; Acrodonta; Chamaeleonidae; Bradypodion.
REFERENCE   1  (bases 1 to 1791)
  AUTHORS   Main,D.C., Taft,J.M., Geneva,A.J., Jansen van Vuuren,B. and
            Tolley,K.A.
  TITLE     More is not always better: the efficacy of single mitochondrial
            genes at reconciling the complete mitogenome phylogeny
  JOURNAL   unpublished
REFERENCE   2  (bases 1 to 1791)
  AUTHORS   Main,D.C., Taft,J.M., Geneva,A.J., Jansen van Vuuren,B. and
            Tolley,K.A.
  TITLE     Direct Submission
  JOURNAL   Submitted (19-OCT-2023) Zoology, University of Johannesburg, Cnr
            Kingsway and University Road Auckland Park, Johannesburg, Gauteng
            2195, South Africa
COMMENT     Bankit Comment: ALT EMAIL:201327040@student.uj.ac.za
            Bankit Comment: TAX: Yes, new species/combinations; SEE ATTACHMENT
            Bankit Comment: TOTAL # OF SEQS:44
            Bankit Comment: FeatPropSourceSeq:AMDSF219
            
            ##Assembly-Data-START##
            Assembly Method       :: Novoplasty v. 4.3.1
            Sequencing Technology :: Illumina
            ##Assembly-Data-END##
FEATURES             Location/Qualifiers
     source          1..1791
                     /organism="Bradypodion caffer"
                     /organelle="mitochondrion"
                     /mol_type="genomic DNA"
                     /isolation_source="Hluleka Nature Reserve, Eastern Cape"
                     /bio_material="PEM R22146"
                     /db_xref="taxon:230336"
                     /country="South Africa"
                     /note="Eukaryota; Metazoa; Chordata; Craniata; Vertebrata;
                     Euteleostomi;## Lepidosauria; Squamata; Bifurcata;
                     Unidentata; Episquamata;## Toxicofera; Iguania; Acrodonta;
                     Chamaeleonidae; Bradypodion"
     gene            <1..>1791
                     /gene="ND5"
     CDS             <1..>1791
                     /gene="ND5"
                     /EC_number="7.1.1.2"
                     /codon_start=1
                     /transl_table=2
                     /product="NADH-ubiquinone oxidoreductase chain 5"
                     /translation="VNSTLLLDLTMIMTLTILSILVLLAALLQKPTKFNPSLEMAVMV
                     SLIISMIPTMLTLKYTPHNTSINLPLIQSATLDISSTISTNMNSNLFLSTALFVTWAI
                     MQFSTWYMKNAPKTTLFKKYLMAFLIAMVMLILAGSMLQLFIGWEGVGVLSFLLINWW
                     YARANANSSAMQAMAYNRIGDIGIILILAWLATNQSSWNMQCTDPKMNSTLLAMGLIL
                     AAMGKSAQFLMHLWLPSAMEGPTPVSALLHSSTMVVAGVYLLIQMHPLIQNSNIAMLT
                     CLCLGATTSLYASMTALCQNDLKKIIALSTLSQLGLMMVAIGLNHPHLAFLHISTHAA
                     TKASLFLCAGSLIHSLQNEQDIRKMGNMKMLLPITSSCLIISSLTLMGIPFLSCFYSK
                     DPIIETACTSKINTWILIITMVATAMTSAYSMRMIYYTMTKSTRNKSTMTLKETVNQV
                     TPIIRLVSLSIFMGTILTAFLTQTNTDPTMPTMMKLAPTMAMLTGSLITIETLNKSSF
                     KPNQINTPLILLNQLAFFKIYHRWTPKSSLKIGAVIATQLLDLLWLEKTGPKSLALTN
                     KNSSKLMNPLTGLMKLYFSSTAITVILTMII"
BASE COUNT      643 a    453 c    191 g    504 t
ORIGIN      
        1 gtgaactcga cacttttgct agacttaaca ataattataa cattaacaat cctgtcaatt
       61 ctagttttac tagctgcctt attacaaaaa cccaccaaat ttaacccctc cttagaaata
      121 gcagtaatag tatcactcat tatttcaata attccaacga tacttacatt aaaatacacc
      181 ccccacaaca catcaatcaa cctaccactt attcagtctg caaccctaga catctcctca
      241 accatttcaa caaatataaa ctcaaaccta tttttatcaa ccgcactatt tgtaacatga
      301 gcaattatgc aattttccac ctgatacata aaaaatgccc ctaaaacaac cctattcaaa
      361 aagtacttaa tagcattttt aattgccatg gtaatactaa ttcttgcagg cagcatactt
      421 caacttttta ttggctgaga aggcgttggc gtcctttcat ttttattaat taactgatga
      481 tacgcacgtg caaatgctaa ctcatcggcc atacaagcaa tagcttacaa tcgaattgga
      541 gatattggaa ttatcctaat cttagcatga ctagctacta accaatcctc atgaaacata
      601 caatgcacag accccaagat aaactcaacg ttactagcaa taggcctaat tttagcagcc
      661 ataggaaaat cagcccaatt cctaatacat ctatgacttc caagtgcaat agagggacca
      721 accccagtat cagccctact ccactctagt actatagttg tagccggcgt ataccttcta
      781 attcaaatac acccacttat tcaaaattca aatattgcca tactaacatg cctttgcctg
      841 ggggctacca caagcctgta tgcctcaatg acagccctat gccagaacga tctaaaaaaa
      901 attattgccc tgtcaacact aagccaactt ggtcttataa tagtcgcaat tggattaaac
      961 cacccacacc tagcattttt acacatttca acacacgctg caactaaagc ctcactattt
     1021 ttatgtgctg gctcgcttat tcatagccta caaaatgaac aagatatccg aaaaataggt
     1081 aatataaaaa tacttctacc aattacatcc tcatgtctaa ttatttcaag tctaactctt
     1141 ataggcattc cattcctatc ctgtttttac tcaaaagatc ccatcatcga gaccgcatgc
     1201 acatcaaaaa ttaatacatg aatcttaatt attacaatag tagcaacagc aataacatca
     1261 gcttattcca tacgaataat ttattacact ataacaaaat ccacccgaaa taaatcgact
     1321 atgacactaa aagaaaccgt aaaccaagtt accccaatta ttcgcttggt ctcattatca
     1381 atttttatag gaactatttt gactgctttt ctaacccaaa caaacacaga tccaacaata
     1441 ccaacaataa taaaattagc tccaacaata gcaatactta cgggcagctt aattactatt
     1501 gaaacattaa acaaatcatc tttcaaaccc aaccaaatca atacacctct tatcttatta
     1561 aatcaactcg ccttcttcaa aatttaccat cgctgaacac caaaaagctc cctaaagatc
     1621 ggagccgtaa tcgcaaccca actacttgat ctcctatggc tagaaaaaac aggacctaaa
     1681 tcactcgcct tgacaaacaa aaactcctcc aaactcatga accccctaac cggacttata
     1741 aaactatatt tttcatctac tgcaatcacc gtaatcttaa ccataattat t
//
LOCUS       Cham509                 1791 bp    DNA     linear   VRT 19-OCT-2023
DEFINITION  NADH dehydrogenase subunit 5 (ND5) gene, partial cds.
ACCESSION   Cham509
VERSION
KEYWORDS    .
SOURCE      mitochondrion Bradypodion caffer
  ORGANISM  Bradypodion caffer
            Eukaryota; Metazoa; Chordata; Craniata; Vertebrata; Euteleostomi;
            Lepidosauria; Squamata; Bifurcata; Unidentata; Episquamata;
            Toxicofera; Iguania; Acrodonta; Chamaeleonidae; Bradypodion.
REFERENCE   1  (bases 1 to 1791)
  AUTHORS   Main,D.C., Taft,J.M., Geneva,A.J., Jansen van Vuuren,B. and
            Tolley,K.A.
  TITLE     More is not always better: the efficacy of single mitochondrial
            genes at reconciling the complete mitogenome phylogeny
  JOURNAL   unpublished
REFERENCE   2  (bases 1 to 1791)
  AUTHORS   Main,D.C., Taft,J.M., Geneva,A.J., Jansen van Vuuren,B. and
            Tolley,K.A.
  TITLE     Direct Submission
  JOURNAL   Submitted (19-OCT-2023) Zoology, University of Johannesburg, Cnr
            Kingsway and University Road Auckland Park, Johannesburg, Gauteng
            2195, South Africa
COMMENT     Bankit Comment: ALT EMAIL:201327040@student.uj.ac.za
            Bankit Comment: TAX: Yes, new species/combinations; SEE ATTACHMENT
            Bankit Comment: TOTAL # OF SEQS:44
            Bankit Comment: FeatPropSourceSeq:AMDSF219
            
            ##Assembly-Data-START##
            Assembly Method       :: Novoplasty v. 4.3.1
            Sequencing Technology :: Illumina
            ##Assembly-Data-END##
FEATURES             Location/Qualifiers
     source          1..1791
                     /organism="Bradypodion caffer"
                     /organelle="mitochondrion"
                     /mol_type="genomic DNA"
                     /isolation_source="Hluleka Nature Reserve, Eastern Cape"
                     /bio_material="PEM R22147"
                     /db_xref="taxon:230336"
                     /country="South Africa"
                     /note="Eukaryota; Metazoa; Chordata; Craniata; Vertebrata;
                     Euteleostomi;## Lepidosauria; Squamata; Bifurcata;
                     Unidentata; Episquamata;## Toxicofera; Iguania; Acrodonta;
                     Chamaeleonidae; Bradypodion"
     gene            <1..>1791
                     /gene="ND5"
     CDS             <1..>1791
                     /gene="ND5"
                     /EC_number="7.1.1.2"
                     /codon_start=1
                     /transl_table=2
                     /product="NADH-ubiquinone oxidoreductase chain 5"
                     /translation="VNSTLLLDLTMIMTLTILSILVLLAALLQKPTKFNPSLEMAVMV
                     SLIISMIPTMLTLKYTPHNTSINLPLIQSATLDISSTISTNMNSNLFLSTALFVTWAI
                     MQFSTWYMKNAPKTTLFKKYLMAFLIAMVMLILAGSMLQLFIGWEGVGVLSFLLINWW
                     YARANANSSAMQAMAYNRIGDIGIILILAWLATNQSSWNMQCTDPKMNSTLLAMGLIL
                     AAMGKSAQFLMHLWLPSAMEGPTPVSALLHSSTMVVAGVYLLIQMHPLIQNSNIAMLT
                     CLCLGATTSLYASMTALCQNDLKKIIALSTLSQLGLMMVAIGLNHPHLAFLHISTHAA
                     TKASLFLCAGSLIHSLQNEQDIRKMGNMKMLLPITSSCLIISSLTLMGIPFLSCFYSK
                     DPIIETACTSKINTWILIITMVATAMTSAYSMRMIYYTMTKSTRNKSTMTLKETVNQV
                     TPIIRLVSLSIFMGTILTAFLTQTNTDPTMPTMMKLAPTMAMLTGSLITIETLNKSSF
                     KPNQINTPLILLNQLAFFKIYHRWTPKSSLKIGAVIATQLLDLLWLEKTGPKSLALTN
                     KNSSKLMNPLTGLMKLYFSSTAITVILTMII"
BASE COUNT      643 a    453 c    191 g    504 t
ORIGIN      
        1 gtgaactcga cacttttgct agacttaaca ataattataa cattaacaat cctgtcaatt
       61 ctagttttac tagctgcctt attacaaaaa cccaccaaat ttaacccctc cttagaaata
      121 gcagtaatag tatcactcat tatttcaata attccaacga tacttacatt aaaatacacc
      181 ccccacaaca catcaatcaa cctaccactt attcagtctg caaccctaga catctcctca
      241 accatttcaa caaatataaa ctcaaaccta tttttatcaa ccgcactatt tgtaacatga
      301 gcaattatgc aattttccac ctgatacata aaaaatgccc ctaaaacaac cctattcaaa
      361 aagtacttaa tagcattttt aattgccatg gtaatactaa ttcttgcagg cagcatactt
      421 caacttttta ttggctgaga aggcgttggc gtcctttcat ttttattaat taactgatga
      481 tacgcacgtg caaatgctaa ctcatcggcc atacaagcaa tagcttacaa tcgaattgga
      541 gatattggaa ttatcctaat cttagcatga ctagctacta accaatcctc atgaaacata
      601 caatgcacag accccaagat aaactcaacg ttactagcaa taggcctaat tttagcagcc
      661 ataggaaaat cagcccaatt cctaatacat ctatgacttc caagtgcaat agagggacca
      721 accccagtat cagccctact ccactctagt actatagttg tagccggcgt ataccttcta
      781 attcaaatac acccacttat tcaaaattca aatattgcca tactaacatg cctttgcctg
      841 ggggctacca caagcctgta tgcctcaatg acagccctat gccagaacga tctaaaaaaa
      901 attattgccc tgtcaacact aagccaactt ggtcttataa tagtcgcaat tggattaaac
      961 cacccacacc tagcattttt acacatttca acacacgctg caactaaagc ctcactattt
     1021 ttatgtgctg gctcgcttat tcatagccta caaaatgaac aagatatccg aaaaataggt
     1081 aatataaaaa tacttctacc aattacatcc tcatgtctaa ttatttcaag tctaactctt
     1141 ataggcattc cattcctatc ctgtttttac tcaaaagatc ccatcatcga gaccgcatgc
     1201 acatcaaaaa ttaatacatg aatcttaatt attacaatag tagcaacagc aataacatca
     1261 gcttattcca tacgaataat ttattacact ataacaaaat ccacccgaaa taaatcgact
     1321 atgacactaa aagaaaccgt aaaccaagtt accccaatta ttcgcttggt ctcattatca
     1381 atttttatag gaactatttt gactgctttt ctaacccaaa caaacacaga tccaacaata
     1441 ccaacaataa taaaattagc tccaacaata gcaatactta cgggcagctt aattactatt
     1501 gaaacattaa acaaatcatc tttcaaaccc aaccaaatca atacacctct tatcttatta
     1561 aatcaactcg ccttcttcaa aatttaccat cgctgaacac caaaaagctc cctaaagatc
     1621 ggagccgtaa tcgcaaccca actacttgat ctcctatggc tagaaaaaac aggacctaaa
     1681 tcactcgcct tgacaaacaa aaactcctcc aaactcatga accccctaac cggacttata
     1741 aaactatatt tttcatctac tgcaatcacc gtaatcttaa ccataattat t
//
LOCUS       CT63                    1791 bp    DNA     linear   VRT 19-OCT-2023
DEFINITION  NADH dehydrogenase subunit 5 (ND5) gene, partial cds.
ACCESSION   CT63
VERSION
KEYWORDS    .
SOURCE      mitochondrion Bradypodion transvaalense
  ORGANISM  Bradypodion transvaalense
            Eukaryota; Metazoa; Chordata; Craniata; Vertebrata; Euteleostomi;
            Lepidosauria; Squamata; Bifurcata; Unidentata; Episquamata;
            Toxicofera; Iguania; Acrodonta; Chamaeleonidae; Bradypodion.
REFERENCE   1  (bases 1 to 1791)
  AUTHORS   Main,D.C., Taft,J.M., Geneva,A.J., Jansen van Vuuren,B. and
            Tolley,K.A.
  TITLE     More is not always better: the efficacy of single mitochondrial
            genes at reconciling the complete mitogenome phylogeny
  JOURNAL   unpublished
REFERENCE   2  (bases 1 to 1791)
  AUTHORS   Main,D.C., Taft,J.M., Geneva,A.J., Jansen van Vuuren,B. and
            Tolley,K.A.
  TITLE     Direct Submission
  JOURNAL   Submitted (19-OCT-2023) Zoology, University of Johannesburg, Cnr
            Kingsway and University Road Auckland Park, Johannesburg, Gauteng
            2195, South Africa
COMMENT     Bankit Comment: ALT EMAIL:201327040@student.uj.ac.za
            Bankit Comment: TAX: Yes, new species/combinations; SEE ATTACHMENT
            Bankit Comment: TOTAL # OF SEQS:44
            Bankit Comment: FeatPropSourceSeq:AMDSF219
            
            ##Assembly-Data-START##
            Assembly Method       :: Novoplasty v. 4.3.1
            Sequencing Technology :: Illumina
            ##Assembly-Data-END##
FEATURES             Location/Qualifiers
     source          1..1791
                     /organism="Bradypodion transvaalense"
                     /organelle="mitochondrion"
                     /mol_type="genomic DNA"
                     /isolation_source="Hendriksdal off R37, Mpumalanga"
                     /bio_material="PEM R5688"
                     /db_xref="taxon:179889"
                     /country="South Africa"
                     /note="Eukaryota; Metazoa; Chordata; Craniata; Vertebrata;
                     Euteleostomi;## Lepidosauria; Squamata; Bifurcata;
                     Unidentata; Episquamata;## Toxicofera; Iguania; Acrodonta;
                     Chamaeleonidae; Bradypodion"
     gene            <1..>1791
                     /gene="ND5"
     CDS             <1..>1791
                     /gene="ND5"
                     /EC_number="7.1.1.2"
                     /codon_start=1
                     /transl_table=2
                     /product="NADH-ubiquinone oxidoreductase chain 5"
                     /translation="VNSTLLLDSTMIMTFTILSMLVLLTTLLQKTTKFNPSLEMAVMV
                     SFIISIIPTMLTLKHTPHNTSINLPLMQSATLDISSTISTNMNSNLFLSTALFVTWAI
                     MQFSTWYMKDAPXTTVFKKYLMAFLIAMVMLILAGSMLQLFIGWEGVGILSFLLINWW
                     YARANANSSAMQAMTYNRIGDIGVILILAWLATNHSSWNMQCTDPKMNSTLLAMGLIL
                     AAAGKSAQFLMHLWLPSAMEGPTPVSALLHSSTMVVAGVYLLIQMHPLIQNSGIATLT
                     CLCLGATTSLYASMAALCQNDLKKIIALSTLSQLGLMMVAIGLNHPHLAFLHISTHAA
                     TKASLFLCAGSFIHSLQNEQDIRKMGNMKMLLPITSSCLIISSLTLMGMPFMSCFYSK
                     DPIIETACTSKINTWILIITMVATAMTSAYSMRMIYYTMTKSARNKPTMTLKETMNQV
                     TPIIRLTSLSIFMGTILTAIITQTNADPTMPMVIKLTPTMAMFAGSLIIIEMLNKPSF
                     KPNQNNTLLILLNQLAFFKISHRWTPKSSLKIGAVIATQLLDLLWLEKTGPKSLTLTN
                     KNSSKLTNPMTGLMKLYLSSTAITVILAMII"
BASE COUNT      645 a    450 c    191 g    504 t      1 others
ORIGIN      
        1 gtgaactcaa cacttttact agactcaaca ataattataa catttacaat cttatcaatg
       61 ctagttttac taactacctt gttacaaaaa accaccaaat ttaacccctc cttagaaata
      121 gcagtaatag tatcattcat catctccatt attccaacaa tattgacatt aaaacacacc
      181 ccccacaaca catcaattaa cttaccactt atacagtctg caaccctaga catttcctca
      241 accatttcaa caaatataaa ctcaaaccta tttttgtcaa ctgcactatt tgtgacatga
      301 gcaattatgc aattttccac ctgatacata aaagatgccc ccnaaacaac tgtattcaaa
      361 aagtatttaa tagcatttct aattgccata gtaatactaa tccttgcagg tagcatgctt
      421 caacttttta ttggttgaga aggcgtaggc atcctttcat ttttattaat taactgatga
      481 tacgcacgcg caaatgctaa ctcatcagcc atacaagcaa taacctacaa tcgaatcgga
      541 gatattggag ttatcctaat cttagcatga ctagctacta accactcctc atgaaatata
      601 caatgcacag acccaaagat aaactcaaca ttattagcaa taggcctaat tttagcagcc
      661 gcaggaaaat cagcccaatt cctaatacat ctatgactcc caagtgcaat agaggggcca
      721 accccagtat cagccctact tcactcaagt actatagttg tagccggcgt ataccttcta
      781 attcaaatac accctcttat tcaaaactca ggtatcgcca cactaacatg cctatgcctg
      841 ggagccacca caagcctgta tgcctccatg gcagccctat gccaaaacga cctaaaaaaa
      901 attattgctc tgtcaacact aagtcaactt ggccttataa tagtagctat tggattaaac
      961 cacccgcacc tagcattttt acatatttca acacacgctg caactaaagc ctcactattc
     1021 ttatgtgctg gctcatttat tcatagccta caaaacgaac aagatattcg aaaaatgggt
     1081 aatataaaaa tacttttacc aattacatcc tcatgtctta ttatttcaag cctaaccctt
     1141 ataggtatac cattcatatc ctgtttttat tccaaagacc ccatcatcga aaccgcatgc
     1201 acatcaaaaa ttaatacatg aattttaatt attacaatag tagcaacagc aataacatcc
     1261 gcttattcta tgcgaataat ttattatact ataacaaaat ctgcccgaaa taaaccaact
     1321 ataacactaa aagagaccat aaaccaagtt accccaatta ttcgcctaac ctcactatca
     1381 atttttatgg ggactatttt aactgctatt attacccaaa caaacgcaga cccaacaata
     1441 ccaatggtaa ttaaattaac cccaacaata gcaatgtttg caggcagctt aattatcatt
     1501 gaaatattaa acaaaccatc tttcaaacct aaccaaaaca acacacttct tattttacta
     1561 aaccaactcg ccttcttcaa aatttcccat cgctgaacac caaaaagctc cctaaaaatc
     1621 ggagctgtaa tcgcaaccca actacttgat cttttatgac tagaaaaaac aggacctaaa
     1681 tcacttaccc taacaaacaa aaactcctcc aaactcacga accccataac cggacttata
     1741 aaattatatc tttcatctac cgcaattact gtaatcttag ccataattat t
//
LOCUS       CT359                   1791 bp    DNA     linear   VRT 19-OCT-2023
DEFINITION  NADH dehydrogenase subunit 5 (ND5) gene, partial cds.
ACCESSION   CT359
VERSION
KEYWORDS    .
SOURCE      mitochondrion Bradypodion caeruleogula (Eshowe dwarf chameleon)
  ORGANISM  Bradypodion caeruleogula
            Eukaryota; Metazoa; Chordata; Craniata; Vertebrata; Euteleostomi;
            Lepidosauria; Squamata; Bifurcata; Unidentata; Episquamata;
            Toxicofera; Iguania; Acrodonta; Chamaeleonidae; Bradypodion.
REFERENCE   1  (bases 1 to 1791)
  AUTHORS   Main,D.C., Taft,J.M., Geneva,A.J., Jansen van Vuuren,B. and
            Tolley,K.A.
  TITLE     More is not always better: the efficacy of single mitochondrial
            genes at reconciling the complete mitogenome phylogeny
  JOURNAL   unpublished
REFERENCE   2  (bases 1 to 1791)
  AUTHORS   Main,D.C., Taft,J.M., Geneva,A.J., Jansen van Vuuren,B. and
            Tolley,K.A.
  TITLE     Direct Submission
  JOURNAL   Submitted (19-OCT-2023) Zoology, University of Johannesburg, Cnr
            Kingsway and University Road Auckland Park, Johannesburg, Gauteng
            2195, South Africa
COMMENT     Bankit Comment: ALT EMAIL:201327040@student.uj.ac.za
            Bankit Comment: TAX: Yes, new species/combinations; SEE ATTACHMENT
            Bankit Comment: TOTAL # OF SEQS:44
            Bankit Comment: FeatPropSourceSeq:AMDSF219
            
            ##Assembly-Data-START##
            Assembly Method       :: Novoplasty v. 4.3.1
            Sequencing Technology :: Illumina
            ##Assembly-Data-END##
FEATURES             Location/Qualifiers
     source          1..1791
                     /organism="Bradypodion caeruleogula"
                     /organelle="mitochondrion"
                     /mol_type="genomic DNA"
                     /isolation_source="Ngoya Forest, KwaZulu-Natal"
                     /bio_material="CT359"
                     /db_xref="taxon:1263117"
                     /country="South Africa"
                     /note="Eukaryota; Metazoa; Chordata; Craniata; Vertebrata;
                     Euteleostomi;## Lepidosauria; Squamata; Bifurcata;
                     Unidentata; Episquamata;## Toxicofera; Iguania; Acrodonta;
                     Chamaeleonidae; Bradypodion"
     gene            <1..>1791
                     /gene="ND5"
     CDS             <1..>1791
                     /gene="ND5"
                     /EC_number="7.1.1.2"
                     /codon_start=1
                     /transl_table=2
                     /product="NADH-ubiquinone oxidoreductase chain 5"
                     /translation="VNSTLLLDSTMIMTLTTLSILVLFTALLQKNTKFNLSLEMAVML
                     SFIISTIPTMLTLKHTPHNTSINMPLMQSATLDISSTISTSMNSNLFLSTALFVTWAI
                     MQFSTWYMKDAPXTILFKKYLMAFLIAMVILILAGSMLQLFIGWEGVGILSFLLINWW
                     YARANANSSAMQAMTYNRIGDIGIILTLTWLANNHSSWNMQCMDPKMNSTLLAMGLIL
                     AAAGKSAQFMMHLWLPSAMEGPTPVSALLHSSTMVVAGVYLLIQMHPLIQNSDIAMLT
                     CLCLGATTSLYASMTALCQNDLKKIIALSTLSQLGLMMVAVGLNHPHLAFLHISTHAA
                     TKASLFLCAGSFIHNLQNEQDIRKMGNMKVLLPITSSCLIISSLTLMGMPFLSCFYSK
                     DPIIETACTSKINTWILIITMVATAMTSAYSMRMIYFTMTKSTRNKSTMTPKETMNQI
                     TPIIRLTSLSIFMGTILTTILTQTNADPTMPLMMKLTPTMTMLAGSLITIETLNKLPF
                     KPNQNNTLIILLNQLAFFKTSHRWTPKNSLKIGAVVATQLLDLLWLEKTGPKSLTLTN
                     KNSSKLTNPLTGLMKLYLSSTAITVILTMII"
BASE COUNT      647 a    459 c    183 g    501 t      1 others
ORIGIN      
        1 gtgaactcaa cacttttgct agactcaaca ataattataa cattaacaac cctatcaatt
       61 ctagttttat tcactgccct attacaaaaa aacaccaaat ttaacctctc cctagaaata
      121 gcagtaatac tatcattcat tatttcaacc atcccaacaa tattaacatt aaaacacacc
      181 ccccacaata catcaattaa tataccacta atacaatctg caaccctaga catttcctca
      241 accatttcaa caagtataaa ctcaaaccta ttcttatcaa ccgcactttt tgtaacatga
      301 gcaattatgc aattttccac ctgatacata aaagacgccc ccanaacaat cctattcaaa
      361 aaatatttga tagcattcct aattgccatg gtaattctta tccttgcagg tagtatactt
      421 caacttttta ttggttgaga aggcgtaggc atcctttcat ttttattaat taactgatga
      481 tacgcgcgcg caaatgccaa ctcatcagcc atacaagcaa taacttataa tcgaattgga
      541 gacattggga ttattctaac cctaacatga ttagctaaca accactcctc atgaaatata
      601 caatgcatag accctaagat aaactcaaca ttactagcaa taggcctaat tttagcagcc
      661 gcaggaaaat cagcccaatt catgatacac ctatgacttc caagtgcaat agaggggcca
      721 accccagtat cagccctact tcattctagc actatagttg tagctggagt atacctttta
      781 attcaaatac acccacttat tcaaaattca gatattgcta tactcacatg cctctgccta
      841 ggagctacca caagcctgta tgcctccata acagcccttt gccagaacga cctaaaaaaa
      901 attattgctc tgtcaacatt aagccaactg ggtcttataa tagttgcagt tgggttaaac
      961 cacccacacc tagcattctt acacatttca acacacgctg caactaaagc ctcactattc
     1021 ttatgtgctg gctcatttat tcacaaccta caaaatgaac aagatatccg aaaaatgggt
     1081 aatataaaag tacttctacc aattacatcc tcatgtctta tcatttcaag ccttactctt
     1141 atgggtatgc cattcctatc ctgtttttac tctaaagatc ccatcatcga aaccgcatgc
     1201 acatcaaaaa ttaatacctg aatcttaatt attacaatag tagcaacagc aataacatca
     1261 gcttattcca tgcgaataat ttatttcacc ataacaaaat ccacccgaaa taagtcaact
     1321 ataacaccaa aagaaactat aaaccaaatt acccccatta ttcgcctaac ctcactatca
     1381 atttttatgg ggactattct aactactatt ctaacccaaa caaacgcaga cccaacaata
     1441 cccttaataa taaaattaac cccaacaata acaatacttg caggcagctt aattaccatt
     1501 gaaacattaa acaaattacc tttcaaaccc aatcaaaaca atacacttat tattttgtta
     1561 aaccaactcg ccttcttcaa aacttcccac cgctgaacac caaaaaattc cctaaaaatc
     1621 ggagctgtag tcgcaactca actacttgac cttctatgac tggaaaaaac aggacctaaa
     1681 tcacttaccc taacaaacaa aaactcctcc aaactcacaa accccctaac agggcttata
     1741 aaactatatc tttcatctac cgcaattact gtgattttaa ccataattat t
//
LOCUS       FP527                   1791 bp    DNA     linear   VRT 19-OCT-2023
DEFINITION  NADH dehydrogenase subunit 5 (ND5) gene, partial cds.
ACCESSION   FP527
VERSION
KEYWORDS    .
SOURCE      mitochondrion Bradypodion barbatulum
  ORGANISM  Bradypodion barbatulum
            Eukaryota; Metazoa; Chordata; Craniata; Vertebrata; Euteleostomi;
            Lepidosauria; Squamata; Bifurcata; Unidentata; Episquamata;
            Toxicofera; Iguania; Acrodonta; Chamaeleonidae; Bradypodion.
REFERENCE   1  (bases 1 to 1791)
  AUTHORS   Main,D.C., Taft,J.M., Geneva,A.J., Jansen van Vuuren,B. and
            Tolley,K.A.
  TITLE     More is not always better: the efficacy of single mitochondrial
            genes at reconciling the complete mitogenome phylogeny
  JOURNAL   unpublished
REFERENCE   2  (bases 1 to 1791)
  AUTHORS   Main,D.C., Taft,J.M., Geneva,A.J., Jansen van Vuuren,B. and
            Tolley,K.A.
  TITLE     Direct Submission
  JOURNAL   Submitted (19-OCT-2023) Zoology, University of Johannesburg, Cnr
            Kingsway and University Road Auckland Park, Johannesburg, Gauteng
            2195, South Africa
COMMENT     Bankit Comment: ALT EMAIL:201327040@student.uj.ac.za
            Bankit Comment: TAX: Yes, new species/combinations; SEE ATTACHMENT
            Bankit Comment: TOTAL # OF SEQS:44
            Bankit Comment: FeatPropSourceSeq:AMDSF219
            
            ##Assembly-Data-START##
            Assembly Method       :: Novoplasty v. 4.3.1
            Sequencing Technology :: Illumina
            ##Assembly-Data-END##
FEATURES             Location/Qualifiers
     source          1..1791
                     /organism="Bradypodion barbatulum"
                     /organelle="mitochondrion"
                     /mol_type="genomic DNA"
                     /isolation_source="Southern slopes of Kouga Mountains,
                     Eastern Cape"
                     /bio_material="FP527"
                     /db_xref="taxon:2869582"
                     /country="South Africa"
                     /note="Eukaryota; Metazoa; Chordata; Craniata; Vertebrata;
                     Euteleostomi;## Lepidosauria; Squamata; Bifurcata;
                     Unidentata; Episquamata;## Toxicofera; Iguania; Acrodonta;
                     Chamaeleonidae; Bradypodion"
     gene            <1..>1791
                     /gene="ND5"
     CDS             <1..>1791
                     /gene="ND5"
                     /EC_number="7.1.1.2"
                     /codon_start=1
                     /transl_table=2
                     /product="NADH-ubiquinone oxidoreductase chain 5"
                     /translation="XXXXXMLDSTMTMTLTILSILVLLITLLQKPTKFNPPLEMAVMV
                     SFMISIVPTMITLKHTPHSTSINFPILQSATLDISSTISTNMNSNLFLSTALFVTWAI
                     MQFSTWYMKDAPXMALFKKYLMAFLIAMVMLILAGSMIQLFIGWEGVGILSFLLINWW
                     YARANANSSAMQAMTYNRIGDIGIILILAWLATNQSSWSMQCTDPKMNSTLLAMGLIL
                     AAAGKSAQFLMHLWLPSAMEGPTPVSALLHSSTMVVAGVYLLIQMHPLIQNSNIAMLT
                     CLCLGATTSLYASMTALCQNDLKKIIALSTLSQLGLMMVAIGLNHPHLAFLHISTHAA
                     TKASLFLCAGSFIHSLQNEQDIRKMGNMKTLLPITSSCLIISSLTLMGMPFLSCFYSK
                     DPIIETAYTSKINTWILIITMVATAMTSAYSMRMIYYTMTKSTRNKSTMTLKETMNQV
                     TPIIRLASLSIFMGTILITILTQTNADPMMPMMMKLAPTMAMIAGSLITIETLNNSAF
                     KPNQNNTLPILLNQLAFFKISHRWTPMNSLKIGAVIATQLLDLMWLEKTGPKSLAMTN
                     KNFSKLTNPLGGLMKLYLSTTAITVILAMII"
BASE COUNT      652 a    456 c    188 g    479 t     16 others
ORIGIN      
        1 nnnnnnnnnn nnnnnatgct agattcaaca ataaccataa cattgacaat cctatcgatt
       61 ctagtgctac taattaccct actacaaaaa cccactaaat ttaacccacc cctagaaata
      121 gcagtaatag tatcattcat aatttcaatt gttccaacaa taattacatt aaaacacaca
      181 ccccacagca catcaatcaa cttcccaatt ttacaatctg caaccctaga catttcttca
      241 accatttcaa caaatataaa ctcaaaccta ttcttatcaa ccgcactatt tgtaacatga
      301 gcaattatac aattttccac ctgatatata aaagatgccc ccnaaatagc gttattcaaa
      361 aaatatctaa tagcattttt aattgccata gtaatattaa tccttgcagg tagcatgatt
      421 caacttttta ttggttgaga gggcgtaggc atcctttcat ttttattaat taactgatgg
      481 tacgcacgcg caaatgccaa ctcctcagcc atgcaagcaa taacttacaa tcgaattgga
      541 gacattggaa ttatcctaat cttagcatga ctagctacca accaatcctc atgaagtata
      601 caatgcacag acccaaagat aaactcaaca ctactagcaa taggcctaat tttagcagcc
      661 gcaggaaagt cagcccaatt cctgatacat ctatgactac ccagtgcaat agaaggacca
      721 accccagtat cagccctact ccactccagc accatagtcg tagccggcgt atacctttta
      781 attcaaatac acccactcat tcaaaactcg aatatcgcca tactaacatg cctttgcctg
      841 ggagccacta caagcctgta tgcttccata acagccctat gccagaacga ccttaaaaaa
      901 attattgctc tatcaacact tagccagctt ggcctcataa tagttgcaat tggattaaac
      961 catccacacc tggcattttt acacatttca acacacgctg caaccaaagc ctcactattt
     1021 ttatgtgccg gctcatttat tcacagccta caaaatgaac aagatattcg aaaaataggc
     1081 aacataaaaa cacttctacc aattacatcc tcatgtctta ttatttcaag cctaactctt
     1141 ataggtatgc cattcctatc ttgcttttat tcaaaagacc caatcatcga aactgcatac
     1201 acatcaaaaa ttaatacatg aatcctaatt attacaatag tagcaacagc aataacatca
     1261 gcttactcaa tgcgaataat ttattatact ataacaaaat ccacccgaaa taaatcaacc
     1321 ataacactaa aagaaaccat aaaccaagtt accccaatta tccgcctagc ctcattatca
     1381 atttttatag gaactatttt aatcactatt ctcacacaaa caaacgcaga cccaataata
     1441 ccaataataa taaaattagc cccaacaata gcaataattg caggcagctt aattaccatt
     1501 gaaacattaa ataactcagc ttttaagcca aaccaaaata atacacttcc aatcttatta
     1561 aaccaactcg ccttcttcaa aatttcccac cgctgaacac caataaactc actaaagatc
     1621 ggagctgtaa tcgcaaccca actacttgac cttatatgac tagaaaaaac aggacctaaa
     1681 tcacttgcca taacaaacaa gaacttttct aaactcacga accccctagg cggacttata
     1741 aaactttatc tttcaaccac tgcaattacc gtaatcctag ccataattat t
//
LOCUS       FP578A                  1791 bp    DNA     linear       19-OCT-2023
DEFINITION  NADH dehydrogenase subunit 5 (ND5) gene, partial cds.
ACCESSION   FP578A
VERSION
KEYWORDS    .
SOURCE      mitochondrion Bradypodion sp.1
  ORGANISM  Bradypodion sp.1
            Unclassified.
REFERENCE   1  (bases 1 to 1791)
  AUTHORS   Main,D.C., Taft,J.M., Geneva,A.J., Jansen van Vuuren,B. and
            Tolley,K.A.
  TITLE     More is not always better: the efficacy of single mitochondrial
            genes at reconciling the complete mitogenome phylogeny
  JOURNAL   unpublished
REFERENCE   2  (bases 1 to 1791)
  AUTHORS   Main,D.C., Taft,J.M., Geneva,A.J., Jansen van Vuuren,B. and
            Tolley,K.A.
  TITLE     Direct Submission
  JOURNAL   Submitted (19-OCT-2023) Zoology, University of Johannesburg, Cnr
            Kingsway and University Road Auckland Park, Johannesburg, Gauteng
            2195, South Africa
COMMENT     Bankit Comment: ALT EMAIL:201327040@student.uj.ac.za
            Bankit Comment: TAX: Yes, new species/combinations; SEE ATTACHMENT
            Bankit Comment: TOTAL # OF SEQS:44
            Bankit Comment: FeatPropSourceSeq:AMDSF219
            
            ##Assembly-Data-START##
            Assembly Method       :: Novoplasty v. 4.3.1
            Sequencing Technology :: Illumina
            ##Assembly-Data-END##
FEATURES             Location/Qualifiers
     source          1..1791
                     /organism="Bradypodion sp.1"
                     /organelle="mitochondrion"
                     /mol_type="genomic DNA"
                     /isolation_source="Kamberg, KwaZulu-Natal"
                     /bio_material="FP578A"
                     /country="South Africa"
                     /note="Eukaryota; Metazoa; Chordata; Craniata; Vertebrata;
                     Euteleostomi;## Lepidosauria; Squamata; Bifurcata;
                     Unidentata; Episquamata;## Toxicofera; Iguania; Acrodonta;
                     Chamaeleonidae; Bradypodion"
     gene            <1..>1791
                     /gene="ND5"
     CDS             <1..>1791
                     /gene="ND5"
                     /EC_number="7.1.1.2"
                     /codon_start=1
                     /transl_table=2
                     /product="NADH-ubiquinone oxidoreductase chain 5"
                     /translation="VNLTLLLDSTMTMTLTVLSILVLLITLLQKPTKFSLSLEMAVMV
                     SFIISTVPTMLTLKHTPHNTSINLSLMQSATLDISSTISTNMNSNLFLSTALFVTWAI
                     MQFSTWYMKDAPXTTTFKKYLMTFLIAMVMLILAGSMLQLFIGWEGVGILSFLLINWW
                     YARANANSSAMQAMTYNRIGDIGIILILAWLATNYSSWNMQCTDPKTNSTLLAMGLIL
                     AAAGKSAQFLMHLWLPSAMEGPTPVSALLHSSTMVVAGVYLLIQMHPLIQNSDIAMLT
                     CLCLGATTSLYASMTALCQNDLKKIIALSTLSQLGLMMVAIGLNHPHLAFLHISTHAA
                     TKASLFLCXGSFIHSLQNEQDIRKMGNMKTLLPITSSCLIISSLTLMGMPFLSCFYSK
                     DPIIETMYTSKINTWILMITLVATAMTSAYSMRMIYYTMTKSTRNKSTMTLKETMNQV
                     TPIIRLTSLSIFMGTILTAILTQTNADPTMPMVMKLTPTMAMFAGSLIIIEMLNKPSF
                     KPNQNNTLLILLNQLAFFKISHRWTPKSSLKIGAVIATQLLDLLWLEKTGPKSLTLTN
                     KDSSKLTNPLTGLMKLYLSSTAITVISAMII"
BASE COUNT      642 a    455 c    190 g    501 t      3 others
ORIGIN      
        1 gtgaatttaa cacttttact agactcaaca ataactataa cattaacagt cctatcgatt
       61 ctagttttat taatcaccct gttacaaaaa cccaccaaat ttagcctctc cttagaaata
      121 gcagtaatag tatcattcat catttccact gttccaacaa tattaacatt aaaacacacc
      181 ccccacaaca catcgattaa tttatcactt atacaatctg caaccctaga catttcctca
      241 accatttcaa caaatataaa ctcaaaccta tttctatcaa ccgcactatt tgtaacatga
      301 gcaattatac aattttccac ctgatacata aaagatgccc ccnaaacaac cacattcaaa
      361 aaatatttaa taacatttct aattgccata gtaatactga tccttgcagg tagtatactt
      421 caacttttta ttggttgaga aggcgtaggc atcctttcat ttttactaat caactgatga
      481 tacgcacgcg caaatgcaaa ctcatcagcc atgcaagcaa taacctataa tcgaatcgga
      541 gatattggaa tcatcctaat cttagcatga ctggctacta actactcctc atgaaatata
      601 caatgcacag atccaaagac aaactcaaca ctattagcaa taggcctaat tttagcagct
      661 gcaggaaaat cagcccaatt cctaatacat ctatgactcc caagcgcaat agaggggcca
      721 accccagtat cagcactact tcactcaagc actatagttg tagccggcgt ataccttcta
      781 attcaaatac acccacttat tcaaaattca gacattgcca tactaacatg cctatgcctg
      841 ggagccacca caagcctgta tgcctccata acagcccttt gtcaaaacga tctaaaaaaa
      901 attattgctc tgtcaacact aagtcaactt ggccttataa tagtagctat tggattaaac
      961 cacccacacc tagcattttt acacatttca acacacgctg caactaaggc ctcactattc
     1021 ttatgtgycg gttcatttat tcacagccta caaaatgaac aagatatccg aaaaatgggt
     1081 aatataaaaa cgcttctacc aattacatct tcatgtctta ttatttcaag cctaaccctt
     1141 ataggtatac cattcctctc ctgtttttac tctaaagacc ccatcatcga gaccatatac
     1201 acatcaaaaa ttaatacatg aatcttaata attacattag tagcaacagc aataacatca
     1261 gcttattcta tgcgaataat ttattatact ataacaaaat ccacccgaaa taagtcgact
     1321 ataacactaa aagaaaccat aaaccaagtt accccaatta ttcgcctaac ctcactatca
     1381 atctttatrg ggactatttt aactgctatt cttacccaaa caaacgcaga cccaactata
     1441 ccaatggtaa taaaattaac cccaacaata gcaatatttg caggcagctt aattatcatt
     1501 gaaatattaa acaaaccatc ttttaaaccc aatcaaaaca atacgcttct tattttatta
     1561 aaccaactcg ccttcttcaa aatctcccat cgctgaacac caaaaagctc cctaaaaatt
     1621 ggagctgtaa tcgcaaccca gcttcttgat cttctatgac tggagaaaac aggacctaaa
     1681 tcacttaccc taacaaacaa agactcctcc aaactcacga atcccctaac cgggcttata
     1741 aaactgtatc tttcatctac cgcaattact gtaatctcag ccataattat c
//
LOCUS       FP596B                  1791 bp    DNA     linear   VRT 19-OCT-2023
DEFINITION  NADH dehydrogenase subunit 5 (ND5) gene, partial cds.
ACCESSION   FP596B
VERSION
KEYWORDS    .
SOURCE      mitochondrion Bradypodion ngomeense (Ngome dwarf chameleon)
  ORGANISM  Bradypodion ngomeense
            Eukaryota; Metazoa; Chordata; Craniata; Vertebrata; Euteleostomi;
            Lepidosauria; Squamata; Bifurcata; Unidentata; Episquamata;
            Toxicofera; Iguania; Acrodonta; Chamaeleonidae; Bradypodion.
REFERENCE   1  (bases 1 to 1791)
  AUTHORS   Main,D.C., Taft,J.M., Geneva,A.J., Jansen van Vuuren,B. and
            Tolley,K.A.
  TITLE     More is not always better: the efficacy of single mitochondrial
            genes at reconciling the complete mitogenome phylogeny
  JOURNAL   unpublished
REFERENCE   2  (bases 1 to 1791)
  AUTHORS   Main,D.C., Taft,J.M., Geneva,A.J., Jansen van Vuuren,B. and
            Tolley,K.A.
  TITLE     Direct Submission
  JOURNAL   Submitted (19-OCT-2023) Zoology, University of Johannesburg, Cnr
            Kingsway and University Road Auckland Park, Johannesburg, Gauteng
            2195, South Africa
COMMENT     Bankit Comment: ALT EMAIL:201327040@student.uj.ac.za
            Bankit Comment: TAX: Yes, new species/combinations; SEE ATTACHMENT
            Bankit Comment: TOTAL # OF SEQS:44
            Bankit Comment: FeatPropSourceSeq:AMDSF219
            
            ##Assembly-Data-START##
            Assembly Method       :: Novoplasty v. 4.3.1
            Sequencing Technology :: Illumina
            ##Assembly-Data-END##
FEATURES             Location/Qualifiers
     source          1..1791
                     /organism="Bradypodion ngomeense"
                     /organelle="mitochondrion"
                     /mol_type="genomic DNA"
                     /isolation_source="Ngome Forest, KwaZulu-Natal"
                     /bio_material="FP596B"
                     /db_xref="taxon:1263118"
                     /country="South Africa"
                     /note="Eukaryota; Metazoa; Chordata; Craniata; Vertebrata;
                     Euteleostomi;## Lepidosauria; Squamata; Bifurcata;
                     Unidentata; Episquamata;## Toxicofera; Iguania; Acrodonta;
                     Chamaeleonidae; Bradypodion"
     gene            <1..>1791
                     /gene="ND5"
     CDS             <1..>1791
                     /gene="ND5"
                     /EC_number="7.1.1.2"
                     /codon_start=1
                     /transl_table=2
                     /product="NADH-ubiquinone oxidoreductase chain 5"
                     /translation="VNSTLLLDSTMTMTFTILSMLVLLTTLLQKPAKFNPSLEMAVMM
                     SLIISIIPTMLTLKHTPHNTSINLPLMQSTTLDISSTISTNMSSNLFLSTALFVTWAI
                     MQFSTWYMKDAPXTTVFKKYLMAFLIAMVMLILAGSMLQLFIGWEGVGILSFLLINWW
                     YARANANSSAMQAMTYNRIGDIGVILILAWLATNHSSWNMQCTDPKMNSTLLAMGLIL
                     AAAGKSAQFLMHLWLPSAMEGPTPVSALLHSSTMVVAGVYLLIQMHPLIQNSSIATLT
                     CLCLGATTSLYASMAALCQNDLKKIIALSTLSQLGLMMVAIGLNHPHLAFLHISTHAA
                     TKASLFLCAGSFIHSLQNEQDIRKMGNMKTLLPITSSCLIISSLTLMGMPFLSCFYSK
                     DPIIETTCTSKINTWILIITMVATAMTSAYSMRMIYYTMTKSTRNKSTMTLKETVNQV
                     TPIIRLTSLSIFMGAILTAILTQTNADPTMPLVVKLTPTMAMFAGSLIIIETLNKPSF
                     KPHQNNTLFVLLNQLAFFKIFHRWTPKSPLKIGAVIATQLLDLLWLEKTGPKSLILTN
                     KNSSKLTNPMPGLMKLYLSSTTITVILTMII"
BASE COUNT      638 a    467 c    194 g    491 t      1 others
ORIGIN      
        1 gtgaactcaa cacttttact agactcaaca ataactataa cattcacaat cctatcaata
       61 ctagttttac taactacctt gttacaaaag cccgccaaat ttaacccctc cttagaaata
      121 gcagtaataa tatcactcat catctccatt atcccaacaa tattgacatt aaaacacacc
      181 ccccacaaca catcaattaa cctgcccctt atacaatcta caaccctaga catttcctca
      241 accatttcaa ccaatataag ctcaaaccta tttttgtcaa ctgcactatt tgtaacatga
      301 gcgattatgc aattttccac ctgatacata aaagatgccc ccnaaacaac tgtattcaaa
      361 aaatatttaa tggcatttct aattgccata gtaatattga tccttgcagg tagcatgctt
      421 caacttttta ttggttgaga aggcgtaggc atcctttcat ttttattaat taactgatga
      481 tacgcacgcg caaatgctaa ctcatcagcc atacaagcaa taacctacaa tcgaatcgga
      541 gacattgggg ttatcctaat cttagcatga ctagctacta accactcctc atgaaatata
      601 caatgcacag acccaaagat aaactcaaca ttattagcaa taggcctaat tttagcagcc
      661 gcaggaaaat cagcccaatt cctaatacat ctatgactcc caagcgcaat agaggggcca
      721 accccagtat cagccctact tcactcaagt actatagttg tagccggtgt ataccttcta
      781 attcaaatac acccccttat tcaaaactca agtatcgcca cactaacatg cctatgcctg
      841 ggagctacca caagcctgta tgcctcaata gcagccctat gccaaaacga cctaaaaaaa
      901 attattgccc tgtcaacact aagtcaactt ggccttataa tagtagctat tggattgaac
      961 cacccacacc tagcattctt acacatttca acacacgctg caactaaagc ctcactattc
     1021 ttgtgtgctg gctcatttat tcacagccta caaaatgaac aagatatccg aaaaatgggc
     1081 aatataaaaa cactgctacc aattacatcc tcatgcctta ttatttcaag cctaaccctt
     1141 ataggtatgc cattcctatc ctgtttttat tctaaagacc ctatcatcga gaccacatgc
     1201 acatcaaaaa ttaatacatg aattttaatt attacaatag tagcaacagc aataacatca
     1261 gcttattcta tacgaataat ttactatact ataacaaaat ctacccgaaa taaatcaact
     1321 ataacactaa aagagactgt aaaccaagtt accccaatta ttcgcctaac ctcactatca
     1381 atttttatgg gggctatttt aactgctatt ctcacccaaa caaatgcaga cccaacaata
     1441 ccactggtag taaaattaac cccaacaata gcaatatttg caggcagctt aattatcatt
     1501 gaaacattaa acaaaccatc tttcaaaccc catcaaaaca acacactttt tgttttacta
     1561 aaccaactcg ccttcttcaa aattttccat cgctgaacac caaaaagccc cctaaaaatc
     1621 ggagctgtaa tcgcaaccca gctacttgat cttctatgac tagaaaaaac aggacctaaa
     1681 tcacttattc taacaaacaa aaactcctcc aaactcacga accccatacc cggacttata
     1741 aaattatacc tttcatctac cacaattact gtaatcttaa ccataattat t
//
LOCUS       H1390                   1791 bp    DNA     linear   VRT 19-OCT-2023
DEFINITION  NADH dehydrogenase subunit 5 (ND5) gene, partial cds.
ACCESSION   H1390
VERSION
KEYWORDS    .
SOURCE      mitochondrion Bradypodion melanocephalum
  ORGANISM  Bradypodion melanocephalum
            Eukaryota; Metazoa; Chordata; Craniata; Vertebrata; Euteleostomi;
            Lepidosauria; Squamata; Bifurcata; Unidentata; Episquamata;
            Toxicofera; Iguania; Acrodonta; Chamaeleonidae; Bradypodion.
REFERENCE   1  (bases 1 to 1791)
  AUTHORS   Main,D.C., Taft,J.M., Geneva,A.J., Jansen van Vuuren,B. and
            Tolley,K.A.
  TITLE     More is not always better: the efficacy of single mitochondrial
            genes at reconciling the complete mitogenome phylogeny
  JOURNAL   unpublished
REFERENCE   2  (bases 1 to 1791)
  AUTHORS   Main,D.C., Taft,J.M., Geneva,A.J., Jansen van Vuuren,B. and
            Tolley,K.A.
  TITLE     Direct Submission
  JOURNAL   Submitted (19-OCT-2023) Zoology, University of Johannesburg, Cnr
            Kingsway and University Road Auckland Park, Johannesburg, Gauteng
            2195, South Africa
COMMENT     Bankit Comment: ALT EMAIL:201327040@student.uj.ac.za
            Bankit Comment: TAX: Yes, new species/combinations; SEE ATTACHMENT
            Bankit Comment: TOTAL # OF SEQS:44
            Bankit Comment: FeatPropSourceSeq:AMDSF219
            
            ##Assembly-Data-START##
            Assembly Method       :: Novoplasty v. 4.3.1
            Sequencing Technology :: Illumina
            ##Assembly-Data-END##
FEATURES             Location/Qualifiers
     source          1..1791
                     /organism="Bradypodion melanocephalum"
                     /organelle="mitochondrion"
                     /mol_type="genomic DNA"
                     /isolation_source="Westville, KwaZulu-Natal"
                     /bio_material="H1390"
                     /db_xref="taxon:230339"
                     /country="South Africa"
                     /note="Eukaryota; Metazoa; Chordata; Craniata; Vertebrata;
                     Euteleostomi;## Lepidosauria; Squamata; Bifurcata;
                     Unidentata; Episquamata;## Toxicofera; Iguania; Acrodonta;
                     Chamaeleonidae; Bradypodion"
     gene            <1..>1791
                     /gene="ND5"
     CDS             <1..>1791
                     /gene="ND5"
                     /EC_number="7.1.1.2"
                     /codon_start=1
                     /transl_table=2
                     /product="NADH-ubiquinone oxidoreductase chain 5"
                     /translation="VNLALLLDSTMIMTLTVLSILVLLTTLLQKPTKFSLSLEMAVMV
                     SFIISTIPTMLTLKHTPHNTSINLSLMQSATLDISSTISTNMNSNLFLSTALFVTWAI
                     MQFSTWYMKDAPXTTTFKKYLMAFLIAMVMLILAGSMLQLFIGWEGVGILSFLLINWW
                     YARANANSSAMQAMTYNRIGDIGIIMILAWLATNHSSWDMQCTDPKTNSTLLAMGLIL
                     AAAGKSAQFLMHLWFPSAMEGPTPVSALLHSSTMVVAGVYLLIQMHPLIQNSDIAMLT
                     CLCLGATTSLYASMTALCQNDLKKIIALSTLSQLGLMMVAIGLNNPHLAFLHISTHAA
                     TKASLFLCAGSFIHSLQNEQDIRKMGNMKTLLPITSSCLIISSLTLMGMPFLSCFYSK
                     DPIIETMYASKINTWILMITLVATAMTSAYSMRMIYYTMTKSTRNKSTMTLKETMNQV
                     TPIIRLTSLSIFMGTILTAILTQTNADPSMPMVMKLTPTMAMFAGSLIIIEMLNKPPF
                     KPNQNNTLLILLNQLAFFKISHRWTPKSSLKIGVVIATQLLDLLWLEKTGPKSLTLTN
                     KDSSKLTSPLTGLMKLYLSSTAITVILAMII"
BASE COUNT      643 a    454 c    189 g    504 t      1 others
ORIGIN      
        1 gtgaacttag cacttttact agactcaaca ataattataa cattaacagt tctatcgatt
       61 ctagttttat taaccaccct attacaaaaa cccaccaaat ttagcctctc cttagaaata
      121 gcagtaatag tatcattcat catttccact attccaacaa tattaacatt aaaacacacc
      181 ccccacaaca catcgattaa tttatcactt atacaatctg caaccctaga catttcctca
      241 accatttcaa caaatataaa ctcaaaccta tttctatcaa ccgcactatt tgtaacatga
      301 gcaattatac aattttccac ctgatacata aaagatgccc ccnaaacaac cacattcaaa
      361 aaatatttaa tagcatttct aattgccata gtaatactga tccttgcagg tagtatactt
      421 caacttttta ttggttgaga aggcgtaggc atcctttcat ttttattaat caactgatga
      481 tacgcacgcg caaatgcaaa ctcatcagcc atgcaagcaa taacctataa tcgaattgga
      541 gatatcggaa ttattataat cttagcatga ctggctacta accactcctc atgagatata
      601 caatgcacag atccaaagac aaactcaaca ctattagcaa taggcctaat tttagcagct
      661 gcaggaaaat cagcccaatt cctaatacat ctgtgattcc caagcgcaat agaagggcct
      721 accccagtat cagcactact tcactcaagc actatagttg tagccggcgt ataccttcta
      781 attcaaatac acccacttat tcaaaattca gacattgcca tactaacatg cctatgcctg
      841 ggagccacca caagcctgta cgcctccata acagcccttt gtcaaaacga tctaaaaaaa
      901 attattgccc tctcaacact aagtcaactt ggccttataa tagtagctat tggattaaac
      961 aacccacacc tagcattctt acacatttca acacacgctg caactaaggc ctcactattc
     1021 ttatgtgccg gttcatttat tcacagccta caaaatgaac aagatatccg aaaaataggt
     1081 aatataaaaa cgcttctacc aattacatct tcatgtctta ttatttcaag cctaaccctt
     1141 ataggtatac cattcctctc ctgtttttac tctaaagacc ccatcatcga gaccatatac
     1201 gcatcaaaaa ttaatacatg aatcttaata attacattag tagcaacagc aataacatca
     1261 gcttattcta tacgaataat ttattatact ataacaaaat ccacccgaaa taaatcgact
     1321 ataacactaa aagaaaccat aaaccaagtt accccgatta ttcgcctaac ctcactatca
     1381 atctttatgg ggactatttt aactgctatt ctcacccaaa caaacgcaga cccatctata
     1441 ccaatggtaa taaaattaac cccaacaata gcaatatttg caggcagctt aattatcatt
     1501 gaaatattaa acaaaccacc ttttaaaccc aatcaaaaca atacacttct tattttatta
     1561 aaccaactcg ccttcttcaa aatttcccat cgctgaacac caaaaagctc cctaaaaatt
     1621 ggagttgtaa tcgcaaccca gcttcttgat cttctatgac tggaaaaaac aggacctaaa
     1681 tcacttaccc taacaaacaa agactcctcc aaactcacga gccccctaac cgggcttata
     1741 aaactgtatc tttcatctac cgcaattact gtaatcttag ccataattat t
//
LOCUS       HB361                   1791 bp    DNA     linear   VRT 19-OCT-2023
DEFINITION  NADH dehydrogenase subunit 5 (ND5) gene, partial cds.
ACCESSION   HB361
VERSION
KEYWORDS    .
SOURCE      mitochondrion Bradypodion venustum
  ORGANISM  Bradypodion venustum
            Eukaryota; Metazoa; Chordata; Craniata; Vertebrata; Euteleostomi;
            Lepidosauria; Squamata; Bifurcata; Unidentata; Episquamata;
            Toxicofera; Iguania; Acrodonta; Chamaeleonidae; Bradypodion.
REFERENCE   1  (bases 1 to 1791)
  AUTHORS   Main,D.C., Taft,J.M., Geneva,A.J., Jansen van Vuuren,B. and
            Tolley,K.A.
  TITLE     More is not always better: the efficacy of single mitochondrial
            genes at reconciling the complete mitogenome phylogeny
  JOURNAL   unpublished
REFERENCE   2  (bases 1 to 1791)
  AUTHORS   Main,D.C., Taft,J.M., Geneva,A.J., Jansen van Vuuren,B. and
            Tolley,K.A.
  TITLE     Direct Submission
  JOURNAL   Submitted (19-OCT-2023) Zoology, University of Johannesburg, Cnr
            Kingsway and University Road Auckland Park, Johannesburg, Gauteng
            2195, South Africa
COMMENT     Bankit Comment: ALT EMAIL:201327040@student.uj.ac.za
            Bankit Comment: TAX: Yes, new species/combinations; SEE ATTACHMENT
            Bankit Comment: TOTAL # OF SEQS:44
            Bankit Comment: FeatPropSourceSeq:AMDSF219
            
            ##Assembly-Data-START##
            Assembly Method       :: Novoplasty v. 4.3.1
            Sequencing Technology :: Illumina
            ##Assembly-Data-END##
FEATURES             Location/Qualifiers
     source          1..1791
                     /organism="Bradypodion venustum"
                     /organelle="mitochondrion"
                     /mol_type="genomic DNA"
                     /isolation_source="Grootvadersbosch, Western Cape"
                     /bio_material="PEM R026336"
                     /db_xref="taxon:2869583"
                     /country="South Africa"
                     /note="Eukaryota; Metazoa; Chordata; Craniata; Vertebrata;
                     Euteleostomi;## Lepidosauria; Squamata; Bifurcata;
                     Unidentata; Episquamata;## Toxicofera; Iguania; Acrodonta;
                     Chamaeleonidae; Bradypodion"
     gene            <1..>1791
                     /gene="ND5"
     CDS             <1..>1791
                     /gene="ND5"
                     /EC_number="7.1.1.2"
                     /codon_start=1
                     /transl_table=2
                     /product="NADH-ubiquinone oxidoreductase chain 5"
                     /translation="VNSTLMLDSTMTMTLTILSILVLLTTLLQKPTKFNLPLEMAVMV
                     SFMISIVPTMITLKHTPHSTSINFPILQSATLDISSTISTNMNSNLFLSTALFVTWAI
                     MQFSTWYMKDTPXMALFKKYLMAFLIAMVILILAGSMIQLFIGWEGVGILSFLLINWW
                     YARANANSSAMQAMTYNRIGDIGIILILAWLATNQSSWNMQCTDPKMNSTLLAMGLIL
                     AATGKSAQFLMHMWLPSAMEGPTPVSALLHSSTMVVAGVYLLIQMHPLIQNSNTAMLT
                     CLCLGATTSLYASMTALCQNDLKKIIALSTLSQLGLMMVAIGLNHPHLAFLHISTHAA
                     TKASLFLCAGSFIHSLQNEQDIRKMGNMKTLLPITSSCLIISSLTLMGMPFLSCFYSK
                     DPIIETAYTSKINTWILIITMVATAMTSAYSMRMIYYTMTKSTRNKPTMTLKEIMNQV
                     TPIIRLTSLSIFMGTILTTILTQTNADPTMPMMMKLTPTMAMIAGSLITIETLNNSTF
                     KPNQNNTLPILFNQLAFFKISHRWTPMNSLKIGAVIATQLLDLLWLEKTGPKPLALTN
                     KNFSKLTNPLAGLMKLYLSTTAITVILAMII"
BASE COUNT      661 a    464 c    177 g    488 t      1 others
ORIGIN      
        1 gtgaactcaa cacttatgct agattcaaca ataaccatga cattaacaat cctatcaatt
       61 ctagtgctac taaccacctt actacaaaaa cccactaaat ttaatctacc actagaaata
      121 gcagtaatag tatcattcat aatttcaatt gttccaacaa taattacatt aaaacacacc
      181 ccccacagca catcaatcaa cttcccaatt ttacaatctg caactctaga catttcttca
      241 accatctcaa caaatataaa ctcaaaccta ttcttatcaa ccgcactatt tgtaacatgg
      301 gcaattatac aattttccac ctgatatata aaagataccc ccnaaatagc tctattcaaa
      361 aaatatctaa tagcattttt aattgccata gtaattctaa tccttgcagg tagcataatt
      421 caacttttta ttggctgaga gggcgtaggc atcctttcat ttttattaat taactgatgg
      481 tacgcacgcg caaatgcaaa ctcctcagcc atacaagcaa taacttacaa tcgaattgga
      541 gacattggaa ttatcctaat cttagcatga ctagctacca accaatcctc atgaaatata
      601 caatgcacag acccaaagat aaactcaaca ctactagcaa taggcctaat tttagcagcc
      661 acaggaaaat cagcccaatt cctaatacat atatgactac ctagtgcaat agaagggcca
      721 accccagtat cagccctact ccactccagc accatagttg tagccggcgt ttaccttcta
      781 attcaaatac acccacttat tcaaaactcg aatactgcca tactaacatg cctttgccta
      841 ggggctacta caagcctgta tgcctccata acagccctat gccagaacga ccttaaaaaa
      901 attattgctc tatcaacgct tagccaactt ggcctcataa tagttgcaat tggattaaac
      961 catccacacc tagcattttt acacatttca acacacgctg caaccaaagc ctcactattt
     1021 ttatgtgctg gctcatttat tcacagccta caaaatgaac aagatattcg aaaaataggc
     1081 aacataaaaa cacttctacc aattacatcc tcatgtctca ttatttcaag tctaactctt
     1141 ataggtatgc cattcctatc ttgcttttat tcaaaagacc caattatcga aactgcgtac
     1201 acatcaaaaa ttaatacatg aatcttaatt attacaatag tagcaacagc aataacatcc
     1261 gcttattcaa tgcgaataat ttattacact ataacaaaat ctacccgaaa taaaccaacc
     1321 ataacactaa aagaaatcat aaaccaagtt accccaatca tccgcctaac ctcattatca
     1381 atttttatag gaactatttt aaccactatc ctcacacaaa caaacgcaga cccaacaata
     1441 ccaataataa taaaattaac cccaacaata gcaataattg caggcagctt aattaccatt
     1501 gaaacattaa ataactcaac ttttaaacca aaccaaaata atacacttcc cattttattt
     1561 aaccaactcg ccttcttcaa aatttcccac cgctgaacac caataaactc actaaaaatc
     1621 ggagctgtaa tcgcaaccca actacttgac ctcctatgat tagaaaaaac aggacctaaa
     1681 ccccttgccc taacaaacaa gaacttttct aaactcacga accccttagc cggacttata
     1741 aaactttatc tttcaaccac tgcaattacc gtcatcctag ccataattat t
//
LOCUS       JdC10-026               1791 bp    DNA     linear   VRT 19-OCT-2023
DEFINITION  NADH dehydrogenase subunit 5 (ND5) gene, partial cds.
ACCESSION   JdC10-026
VERSION
KEYWORDS    .
SOURCE      mitochondrion Bradypodion nemorale
  ORGANISM  Bradypodion nemorale
            Eukaryota; Metazoa; Chordata; Craniata; Vertebrata; Euteleostomi;
            Lepidosauria; Squamata; Bifurcata; Unidentata; Episquamata;
            Toxicofera; Iguania; Acrodonta; Chamaeleonidae; Bradypodion.
REFERENCE   1  (bases 1 to 1791)
  AUTHORS   Main,D.C., Taft,J.M., Geneva,A.J., Jansen van Vuuren,B. and
            Tolley,K.A.
  TITLE     More is not always better: the efficacy of single mitochondrial
            genes at reconciling the complete mitogenome phylogeny
  JOURNAL   unpublished
REFERENCE   2  (bases 1 to 1791)
  AUTHORS   Main,D.C., Taft,J.M., Geneva,A.J., Jansen van Vuuren,B. and
            Tolley,K.A.
  TITLE     Direct Submission
  JOURNAL   Submitted (19-OCT-2023) Zoology, University of Johannesburg, Cnr
            Kingsway and University Road Auckland Park, Johannesburg, Gauteng
            2195, South Africa
COMMENT     Bankit Comment: ALT EMAIL:201327040@student.uj.ac.za
            Bankit Comment: TAX: Yes, new species/combinations; SEE ATTACHMENT
            Bankit Comment: TOTAL # OF SEQS:44
            Bankit Comment: FeatPropSourceSeq:AMDSF219
            
            ##Assembly-Data-START##
            Assembly Method       :: Novoplasty v. 4.3.1
            Sequencing Technology :: Illumina
            ##Assembly-Data-END##
FEATURES             Location/Qualifiers
     source          1..1791
                     /organism="Bradypodion nemorale"
                     /organelle="mitochondrion"
                     /mol_type="genomic DNA"
                     /isolation_source="Greytown, KwaZulu-Natal"
                     /bio_material="JdC10-026"
                     /db_xref="taxon:355470"
                     /country="South Africa"
                     /note="Eukaryota; Metazoa; Chordata; Craniata; Vertebrata;
                     Euteleostomi;## Lepidosauria; Squamata; Bifurcata;
                     Unidentata; Episquamata;## Toxicofera; Iguania; Acrodonta;
                     Chamaeleonidae; Bradypodion"
     gene            <1..>1791
                     /gene="ND5"
     CDS             <1..>1791
                     /gene="ND5"
                     /EC_number="7.1.1.2"
                     /codon_start=1
                     /transl_table=2
                     /product="NADH-ubiquinone oxidoreductase chain 5"
                     /translation="VNSTLLLDSTMTMTLTILSMLVLLTTLLQKPTKFSPPLEMAVMV
                     SFIISIIPTMLTLKHTPHNSSINLPLMQSATLDISSTISTNMNSNLFLSTALFVTWAI
                     MQFSTWYMKDAPXTTTFKKYLMAFLIAMVMLILAGSMLQLFIGWEGVGILSFLLINWW
                     YARANANSSAMQAMTYNRIGDIGVILILAWLATNHSSWNMQCTDPKMNSTLLAMGLIL
                     AAAGKSAQFLMHLWLPSAMEGPTPVSALLHSSTMVVAGVYLLIQMHPLIQNSGIATLT
                     CLCLGATTSLYASMAALCQNDLKKIIALSTLSQLGLMMVAIGLNHPHLAFLHISTHAA
                     TKASLFLCAGSFIHSLQNEQDIRKMGNMKMLLPITSSCLIISSLTLMGMPFLSCFYSK
                     DPIIETACTSKINTWILIITLVATAMTSAYSMRMIYYTMTKSTRNKSTMTLKETMNQV
                     TPIIRLTSLSIFMGTILTAILTQTNADPTMPMVMKLTPXMAMFAGSLIIIETLSKPSF
                     KPSQNNTLLILLNQLAFFKISHRWTPKSSLKIGAVIATQLLDLLWLEKTGPKSLTLTN
                     KNSSKLTNPLTGLMKLYLSSTAITVVLTMII"
BASE COUNT      638 a    460 c    195 g    496 t      2 others
ORIGIN      
        1 gtgaactcaa cacttttact agactcaaca ataactataa cattaacaat cctatcaata
       61 ctagttttac taactaccct attacaaaaa cccaccaaat ttagtccccc cttagaaata
      121 gcagtaatag tatcatttat catctccatt attccaacaa tattaacatt aaaacacacc
      181 ccccacaact catcaattaa cttaccactt atacagtctg caaccctaga catttcctct
      241 accatttcaa caaatataaa ctcaaaccta tttttatcaa ctgcactatt tgtgacatga
      301 gcaattatgc agttctccac ctggtacata aaagatgccc ccnaaacaac cacattcaaa
      361 aaatatttaa tagcatttct aattgccata gtaatattaa tccttgcagg tagcatgctt
      421 caacttttta ttggttgaga aggcgtaggc atcctttcat ttttattaat taactgatga
      481 tacgcacgcg caaatgctaa ttcatcagcc atacaagcaa taacatacaa tcgaatcgga
      541 gacattgggg tcatcctaat cttagcatga ctagctacta accactcctc atgaaatata
      601 caatgtacag acccaaagat aaactcaaca ttattagcaa tgggcctaat tttagcagcc
      661 gcaggaaaat cagcccaatt tctgatacat ctgtgactcc caagcgcaat agaggggcca
      721 accccagtat cagccctact tcactcaagt actatagttg tagccggcgt ataccttcta
      781 attcaaatac acccacttat tcaaaactca ggtattgcta cactaacatg cctatgcctt
      841 ggagctacca caagcctgta tgcctccata gcagccctat gccaaaacga cctaaaaaaa
      901 attattgctc tgtcaacact aagtcaactt ggccttataa tagtagctat tggattaaac
      961 cacccacacc tagcattttt acacatttca acacacgctg caactaaagc ctcactattc
     1021 ttatgtgctg gctcatttat tcacagccta caaaatgaac aagacatccg aaaaatgggc
     1081 aatataaaaa tactattacc aattacatcc tcatgtctta ttatttcaag cctaaccctt
     1141 ataggtatac cattcctgtc ctgtttttat tctaaagacc ccatcatcga aaccgcatgt
     1201 acatcaaaaa ttaatacatg aattttaatt attacattag tagcaacagc aataacatca
     1261 gcttattcta tgcgaataat ttattatact ataacaaaat ccacccgaaa taaatcaact
     1321 ataacactaa aagagaccat aaaccaagtt accccgatta ttcgcctaac ctcactatcg
     1381 atttttatgg gaactattct aactgctatt ctcacccaaa caaacgcaga cccaacaata
     1441 ccaatggtaa tgaaattaac cccarcaata gcaatatttg caggcagctt aattatcatt
     1501 gaaacattaa gcaaaccatc tttcaaacct agtcaaaaca acacacttct tattttacta
     1561 aaccaactcg cctttttcaa aatctcccat cgctgaacac caaaaagctc cctaaaaatc
     1621 ggagctgtaa tcgcaaccca actacttgat cttctatgac tggaaaaaac aggacctaaa
     1681 tcgctcaccc taacaaacaa aaactcctcc aaactcacga accccctaac cggacttata
     1741 aaactgtatc tttcatctac cgcaatcact gtagtcttaa ctataattat t
//
LOCUS       KTH06-03                1791 bp    DNA     linear   VRT 19-OCT-2023
DEFINITION  NADH dehydrogenase subunit 5 (ND5) gene, partial cds.
ACCESSION   KTH06-03
VERSION
KEYWORDS    .
SOURCE      mitochondrion Bradypodion transvaalense
  ORGANISM  Bradypodion transvaalense
            Eukaryota; Metazoa; Chordata; Craniata; Vertebrata; Euteleostomi;
            Lepidosauria; Squamata; Bifurcata; Unidentata; Episquamata;
            Toxicofera; Iguania; Acrodonta; Chamaeleonidae; Bradypodion.
REFERENCE   1  (bases 1 to 1791)
  AUTHORS   Main,D.C., Taft,J.M., Geneva,A.J., Jansen van Vuuren,B. and
            Tolley,K.A.
  TITLE     More is not always better: the efficacy of single mitochondrial
            genes at reconciling the complete mitogenome phylogeny
  JOURNAL   unpublished
REFERENCE   2  (bases 1 to 1791)
  AUTHORS   Main,D.C., Taft,J.M., Geneva,A.J., Jansen van Vuuren,B. and
            Tolley,K.A.
  TITLE     Direct Submission
  JOURNAL   Submitted (19-OCT-2023) Zoology, University of Johannesburg, Cnr
            Kingsway and University Road Auckland Park, Johannesburg, Gauteng
            2195, South Africa
COMMENT     Bankit Comment: ALT EMAIL:201327040@student.uj.ac.za
            Bankit Comment: TAX: Yes, new species/combinations; SEE ATTACHMENT
            Bankit Comment: TOTAL # OF SEQS:44
            Bankit Comment: FeatPropSourceSeq:AMDSF219
            
            ##Assembly-Data-START##
            Assembly Method       :: Novoplasty v. 4.3.1
            Sequencing Technology :: Illumina
            ##Assembly-Data-END##
FEATURES             Location/Qualifiers
     source          1..1791
                     /organism="Bradypodion transvaalense"
                     /organelle="mitochondrion"
                     /mol_type="genomic DNA"
                     /isolation_source="Soutpansberg, Lajuma, Limpopo"
                     /bio_material="PEM R17536"
                     /db_xref="taxon:179889"
                     /country="South Africa"
                     /note="Eukaryota; Metazoa; Chordata; Craniata; Vertebrata;
                     Euteleostomi;## Lepidosauria; Squamata; Bifurcata;
                     Unidentata; Episquamata;## Toxicofera; Iguania; Acrodonta;
                     Chamaeleonidae; Bradypodion"
     gene            <1..>1791
                     /gene="ND5"
     CDS             <1..>1791
                     /gene="ND5"
                     /EC_number="7.1.1.2"
                     /codon_start=1
                     /transl_table=2
                     /product="NADH-ubiquinone oxidoreductase chain 5"
                     /translation="VNSTLLLDSTMTMTFTILSMLILLTTLLQKTTKFNPSLEMAVMM
                     SFIISIIPTMLTLKHSPHNTSVNLPLMQSATLDISSTISTNMNSNLFLSTALFVTWAI
                     MQFSTWYMKDAPXTTVFKKYLMAFLIAMVMLILAGSMLQLFIGWEGVGILSFLLINWW
                     YARANANSSAMQAMTYNRIGDIGVILILAWLATNHSSWGMQCTDPKMNSTLLAMGLIL
                     AAAGKSAQFLMHLWLPSAMEGPTPVSALLHSSTMVVAGVYLLIQMHPLIQNSGIATLS
                     CLCLGATTSLYASLAALCQNDLKKIIALSTLSQLGLMMVAIGLNHPHLAFLHISTHAA
                     TKASLFLCAGSFIHSLQNEQDIRKMGNMKTLLPITSSCLIISSLTLMGMPFLSCFYSK
                     DPIIETTCTSKINTWILIITMVATAMTSAYSMRMIYYTMTKSTRNKSTMTLKETMNQV
                     TPIIRLTSLSIFMGTILTAILTQTNADPTMPVMMKLIPTMAMFAGSLIIIETLNKPSF
                     KPNQNNTLLILLNQLAFFKISHRWTPKNSLKIGAVIATQLLDLLWLEKTGPKSLTLMN
                     KNSSKLTNPMAGLMKLYLSSTTITVILAMII"
BASE COUNT      647 a    450 c    187 g    506 t      1 others
ORIGIN      
        1 gtgaactcaa cacttttatt agactcaaca ataactataa catttacaat tttatcaata
       61 ctaattttac taaccaccct gttacaaaaa accaccaaat ttaacccctc cttagaaata
      121 gcagtaataa tatcattcat catctccatc attccaacaa tattgacatt aaaacattcc
      181 ccccacaaca catcagttaa cttaccactt atacagtctg caaccctaga catttcctca
      241 accatttcaa caaatataaa ctcaaaccta tttttgtcaa ctgcactatt tgtgacatga
      301 gcaattatgc aattttccac ctgatacata aaagacgccc ctnaaacaac tgtattcaaa
      361 aaatatttaa tagcatttct aattgccata gtaatactaa tccttgcagg tagcatgctt
      421 caacttttta ttggttgaga aggcgtaggc atcctttcat ttttattaat taactgatga
      481 tacgcgcgcg caaatgctaa ctcatcagcc atacaagcaa taacttacaa tcgaattgga
      541 gacattgggg ttatcctaat cttagcatga ctagctacta accactcctc atgaggtata
      601 caatgcacag acccaaagat aaactcaaca ttattagcaa taggcctaat tttagcagcc
      661 gcaggaaaat cagcccaatt cctaatacat ctgtgactcc caagtgcaat agaagggcca
      721 accccagtat cagccctact tcactcaagt actatagttg tagccggcgt atacctttta
      781 attcaaatac acccacttat tcaaaactca ggtatcgcca cactatcatg cctatgcctg
      841 ggagctacca caagcctgta tgcctcccta gcagccctat gccaaaatga cctaaaaaaa
      901 attattgctc tgtcaacact aagtcaactt ggccttataa tagtagctat tggattaaac
      961 cacccacacc tagcattttt acacatttca acacatgctg caactaaagc ctcactattc
     1021 ttatgtgctg gctcatttat tcatagccta caaaatgaac aagatatccg aaaaatgggc
     1081 aatataaaaa cactattacc aattacatcc tcatgtctta ttatttcaag cctaaccctt
     1141 ataggtatac cattcctatc ctgtttttat tctaaagacc ctatcatcga gaccacatgt
     1201 acatcaaaaa ttaatacatg aattttaatt attacaatag tagcaacagc aataacatca
     1261 gcttattcta tgcgaataat ttattatact ataacaaaat ccacccgaaa taaatcaact
     1321 ataacactaa aagagaccat aaaccaagtt accccaatta ttcgcctaac ctcactatct
     1381 atttttatgg ggactatttt aactgctatt ctcacccaaa caaacgcaga cccaacaata
     1441 ccagtgataa taaaattaat ccccacaata gcaatatttg caggcagctt aattatcatt
     1501 gaaacattaa acaaaccatc tttcaaaccc aatcaaaaca acacacttct tattttacta
     1561 aaccaactcg ccttcttcaa aatttcccat cgctgaacac caaaaaactc cctaaaaatc
     1621 ggagctgtaa tcgcaaccca actacttgat cttctatgac tagaaaaaac aggacctaaa
     1681 tcacttaccc taataaacaa aaactcatcc aaactcacga accccatagc cggacttata
     1741 aaattatatc tctcatctac cacaattact gtaatcttag ccataattat t
//
LOCUS       KTH06-04                1791 bp    DNA     linear   VRT 19-OCT-2023
DEFINITION  NADH dehydrogenase subunit 5 (ND5) gene, partial cds.
ACCESSION   KTH06-04
VERSION
KEYWORDS    .
SOURCE      mitochondrion Bradypodion transvaalense
  ORGANISM  Bradypodion transvaalense
            Eukaryota; Metazoa; Chordata; Craniata; Vertebrata; Euteleostomi;
            Lepidosauria; Squamata; Bifurcata; Unidentata; Episquamata;
            Toxicofera; Iguania; Acrodonta; Chamaeleonidae; Bradypodion.
REFERENCE   1  (bases 1 to 1791)
  AUTHORS   Main,D.C., Taft,J.M., Geneva,A.J., Jansen van Vuuren,B. and
            Tolley,K.A.
  TITLE     More is not always better: the efficacy of single mitochondrial
            genes at reconciling the complete mitogenome phylogeny
  JOURNAL   unpublished
REFERENCE   2  (bases 1 to 1791)
  AUTHORS   Main,D.C., Taft,J.M., Geneva,A.J., Jansen van Vuuren,B. and
            Tolley,K.A.
  TITLE     Direct Submission
  JOURNAL   Submitted (19-OCT-2023) Zoology, University of Johannesburg, Cnr
            Kingsway and University Road Auckland Park, Johannesburg, Gauteng
            2195, South Africa
COMMENT     Bankit Comment: ALT EMAIL:201327040@student.uj.ac.za
            Bankit Comment: TAX: Yes, new species/combinations; SEE ATTACHMENT
            Bankit Comment: TOTAL # OF SEQS:44
            Bankit Comment: FeatPropSourceSeq:AMDSF219
            
            ##Assembly-Data-START##
            Assembly Method       :: Novoplasty v. 4.3.1
            Sequencing Technology :: Illumina
            ##Assembly-Data-END##
FEATURES             Location/Qualifiers
     source          1..1791
                     /organism="Bradypodion transvaalense"
                     /organelle="mitochondrion"
                     /mol_type="genomic DNA"
                     /isolation_source="Soutpansberg, Lajuma, Limpopo"
                     /bio_material="PEM R17531"
                     /db_xref="taxon:179889"
                     /country="South Africa"
                     /note="Eukaryota; Metazoa; Chordata; Craniata; Vertebrata;
                     Euteleostomi;## Lepidosauria; Squamata; Bifurcata;
                     Unidentata; Episquamata;## Toxicofera; Iguania; Acrodonta;
                     Chamaeleonidae; Bradypodion"
     gene            <1..>1791
                     /gene="ND5"
     CDS             <1..>1791
                     /gene="ND5"
                     /EC_number="7.1.1.2"
                     /codon_start=1
                     /transl_table=2
                     /product="NADH-ubiquinone oxidoreductase chain 5"
                     /translation="VNSTLLLDSTMTMTFTILSMLVLLTTLLQKTTKFNPSLEMAVMV
                     SFIISIVPTMLTLKHTPHNTSINLPLMQSATLDISSTISTNMNSNLFLSTALFVTWAI
                     MQFSTWYMKDAPXTTVFKKYLMAFLIAMVMLILAGSMLQLFIGWEGVGILSFLLINWW
                     YARANANSSAMQAMTYNRIGDIGVILILAWLATNHSSWNMQCTDPKMNSTLLAMGLIL
                     AAAGKSAQFLMHLWLPSAMEGPTPVSALLHSSTMVVAGVYLLIQMHPLIQNSGTATLT
                     CLCLGATTSLYASMAALCQNDLKKIIALSTLSQLGLMMVAIGLNHPHLAFLHISTHAA
                     TKASLFLCAGSFIHSLQNEQDIRKMGNMKMLLPITSSCLIVSSLTLMGMPFLSCFYSK
                     DPIIETACTSKINTWILIITMVATAMTSAYSMRMIYYTMTKSTRNKSTMTLKETMNQV
                     TPIIRLTSLSIFMGTILTAILTQTNADPTMPMVIKLTPTMAMFTGSLIIIETLNKPSF
                     KPNQNNTLLILLNQLAFFKISHRWTPKSSLXIGAVIATQLLDLLWLEKTGPKLLTLTN
                     KNSSKLTNPMTGLMKLYLSSTAITVILAMII"
BASE COUNT      644 a    448 c    189 g    508 t      2 others
ORIGIN      
        1 gtgaactcaa cacttttact agactcaaca ataactataa catttacaat cttatcaata
       61 ctagttttat taactacctt gttacaaaaa accaccaaat ttaatccctc cttagaaatg
      121 gcagtaatag tatcatttat catctccatt gttccaacaa tattgacatt aaaacacacc
      181 ccccacaaca catcaattaa cttaccactt atacagtctg caaccctaga catttcctca
      241 accatttcaa caaatataaa ctcaaaccta ttcttgtcaa ctgcactatt tgtgacatga
      301 gcaattatgc aattttccac ctgatacata aaagatgccc ccnaaacaac tgtattcaaa
      361 aaatatttaa tagcatttct aattgccata gtaatattaa tccttgcagg tagcatgctt
      421 caacttttta ttggttgaga aggcgtaggc atcctttcat ttttattaat taactgatga
      481 tacgcacgcg caaatgctaa ctcatcagcc atacaagcaa taacctacaa tcgaatcgga
      541 gacattgggg ttatcctaat tttagcatga ctagctacta accactcctc atgaaatata
      601 caatgcacag acccaaagat aaactcaaca ttattagcaa taggcctaat tttagcagcc
      661 gcaggaaaat cagcccaatt cctaatacat ctatgactcc caagtgcaat agagggacca
      721 accccagtat cagccctact tcactcaagt actatagttg tagccggcgt ataccttcta
      781 attcaaatac acccacttat tcaaaactca ggtaccgcca cactaacatg cctatgcctg
      841 ggagccacca caagcctgta tgcctccata gcagccctat gccaaaacga cctaaaaaaa
      901 attattgctc tgtcaacact aagtcaactt ggccttataa tagtagctat tggattaaac
      961 cacccgcacc tagcattttt acatatttca acacacgctg caactaaagc ctcactattc
     1021 ttatgtgctg gctcatttat tcatagccta caaaatgaac aagatattcg aaaaatgggt
     1081 aatataaaaa tacttttacc aattacatcc tcatgtctta ttgtttcaag cctaaccctt
     1141 ataggtatac cattcctatc ctgtttttat tctaaagatc ctattatcga aaccgcatgc
     1201 acatcaaaaa ttaatacatg aattttaatt attacaatag tagcaacagc aataacatcc
     1261 gcttattcta tgcgaataat ttattacact atgacaaagt ctacccgaaa taaatcaact
     1321 ataacactaa aagagaccat aaaccaagtt accccaatta ttcgcctaac ctcactatca
     1381 atttttatgg gaactatttt aactgctatt ctcacccaaa caaatgcaga cccaacaata
     1441 ccaatggtaa ttaaattaac cccaacaata gcaatattta caggcagctt aattatcatt
     1501 gaaacattaa acaaaccatc tttcaaaccc aaccaaaaca acacacttct tattttactt
     1561 aaccaactcg ccttcttcaa aatttcccat cgctgaacac caaaaagctc cctaraaatc
     1621 ggagctgtaa tcgcaaccca actacttgat cttctatgac tagaaaaaac aggacctaaa
     1681 ttacttaccc taacaaacaa aaactcctcc aaactcacga accccataac cggacttata
     1741 aaattatatc tttcatctac cgcaattact gtaatcttag ccataattat t
//
LOCUS       KTH08-51                1791 bp    DNA     linear   VRT 19-OCT-2023
DEFINITION  NADH dehydrogenase subunit 5 (ND5) gene, partial cds.
ACCESSION   KTH08-51
VERSION
KEYWORDS    .
SOURCE      mitochondrion Bradypodion gutturale
  ORGANISM  Bradypodion gutturale
            Eukaryota; Metazoa; Chordata; Craniata; Vertebrata; Euteleostomi;
            Lepidosauria; Squamata; Bifurcata; Unidentata; Episquamata;
            Toxicofera; Iguania; Acrodonta; Chamaeleonidae; Bradypodion.
REFERENCE   1  (bases 1 to 1791)
  AUTHORS   Main,D.C., Taft,J.M., Geneva,A.J., Jansen van Vuuren,B. and
            Tolley,K.A.
  TITLE     More is not always better: the efficacy of single mitochondrial
            genes at reconciling the complete mitogenome phylogeny
  JOURNAL   unpublished
REFERENCE   2  (bases 1 to 1791)
  AUTHORS   Main,D.C., Taft,J.M., Geneva,A.J., Jansen van Vuuren,B. and
            Tolley,K.A.
  TITLE     Direct Submission
  JOURNAL   Submitted (19-OCT-2023) Zoology, University of Johannesburg, Cnr
            Kingsway and University Road Auckland Park, Johannesburg, Gauteng
            2195, South Africa
COMMENT     Bankit Comment: ALT EMAIL:201327040@student.uj.ac.za
            Bankit Comment: TAX: Yes, new species/combinations; SEE ATTACHMENT
            Bankit Comment: TOTAL # OF SEQS:44
            Bankit Comment: FeatPropSourceSeq:AMDSF219
            
            ##Assembly-Data-START##
            Assembly Method       :: Novoplasty v. 4.3.1
            Sequencing Technology :: Illumina
            ##Assembly-Data-END##
FEATURES             Location/Qualifiers
     source          1..1791
                     /organism="Bradypodion gutturale"
                     /organelle="mitochondrion"
                     /mol_type="genomic DNA"
                     /isolation_source="Ladismith Nature Reserve, Western Cape"
                     /bio_material="KTH08-51"
                     /db_xref="taxon:230335"
                     /country="South Africa"
                     /note="Eukaryota; Metazoa; Chordata; Craniata; Vertebrata;
                     Euteleostomi;## Lepidosauria; Squamata; Bifurcata;
                     Unidentata; Episquamata;## Toxicofera; Iguania; Acrodonta;
                     Chamaeleonidae; Bradypodion"
     gene            <1..>1791
                     /gene="ND5"
     CDS             <1..>1791
                     /gene="ND5"
                     /EC_number="7.1.1.2"
                     /codon_start=1
                     /transl_table=2
                     /product="NADH-ubiquinone oxidoreductase chain 5"
                     /translation="XXXXXXXXXXMIMTLTVLSILVLLAALLKKTTKFNPSLETAVMV
                     SFIISIIPTMMTLKHTPHSTSINLPLLQSATMDISSTISTNMNSNLFLSTALFVTWAI
                     MQFSTWYMKDAPXTTLFKKYLMAFLIAMVALILAGSMLQLFIGWEGVGILSFLLINWW
                     YARANANSSAMQAMTYNRIGDIGIILILAWLATNQSSWNMQCTDPKMNSTLLAMGLIL
                     AAAGKSAQFLMHLWLPSAMEGPTPVSALLHSSTMVVAGVYLLIQMYPLIQNSNIAMLT
                     CLCLGATTSLYASMTALCQNDLKKIIALSTLSQLGLMMVAIGLNHPHLAFLHISTHAA
                     TKASLFLCAGSFIHSLQNEQDIRKMGNMKMLLPITSSCLTISSLTLMGMPFLSCFYSK
                     DPIIEAACTSKINTWILIITMVATAMTSAYSMRMIYYTMTKSARNKSTMTLKETMNQV
                     TPIIRLASLSIFMGIILATIITQTNADPTMPMMMKLTPTMAMIAGSLITIETLNKSSF
                     KPNQNNTLLILLNQLAFFKISHRWMPKSSLKIGTVVATQLLDLLWLEKTGPKSLAMIN
                     KNSSKLTNPLTGLMKLYLSSTAITMILAMII"
BASE COUNT      633 a    437 c    191 g    499 t     31 others
ORIGIN      
        1 nnnnnnnnnn nnnnnnnnnn nnnnnnnnnn ataattataa cattaacagt cctttcaatc
       61 ctagttttac tagctgccct attaaaaaaa actaccaaat ttaacccctc cttggaaaca
      121 gcagtaatag tatcattcat tatttcaatt attccaacaa taataacatt aaaacacacc
      181 ccccacagca catcaatcaa cttaccactt ttacaatctg caaccataga catttcctca
      241 accatttcaa caaatataaa ctcaaaccta ttcttatcaa ccgcactatt tgtaacatga
      301 gcaattatgc aattttccac ctgatacata aaagatgccc ccnaaacaac cctattcaaa
      361 aaatatttaa tagcatttct aattgcaata gtagcactaa tccttgcggg tagtatactt
      421 caacttttta ttggctgaga gggcgtaggc atcctttcat ttttattaat taactgatga
      481 tatgcacgcg caaatgctaa ctcctcagcc atgcaagcaa taacctacaa tcgaatcgga
      541 gacattggaa ttatcctaat tttagcatga ttagccacta accaatcctc atggaatata
      601 caatgcacag acccaaagat aaactcaaca ttactagcaa taggcctaat tttagcagcc
      661 gcaggaaaat ccgcccaatt cttaatacat ctgtgactcc caagtgcaat agaggggcca
      721 accccagtat cagcccttct ccactctagc accatggttg tagctggcgt atatcttcta
      781 attcaaatat acccactcat tcaaaattca aatattgcca tactaacatg cctttgcctg
      841 ggagccacca caagcctgta tgcctccata acagctttat gccagaacga cctaaaaaaa
      901 attattgctc tgtcaacatt aagccaactt ggccttataa tagttgcaat tggattaaac
      961 cacccacacc tagcattttt acatatttca acacacgctg caactaaagc ctcattattt
     1021 ttatgtgctg gttcatttat tcacagcctg caaaatgaac aagatatccg aaaaatgggt
     1081 aatataaaaa tactcctacc aattacatcc tcatgtctta ctatttcaag cctaaccctc
     1141 atgggtatac cattcctgtc ctgtttttat tcaaaagacc caatcattga agccgcatgc
     1201 acatcaaaaa ttaatacatg aattttaatt attacaatag tagcaacagc aataacatca
     1261 gcttattcca tacgaataat ttattatact ataactaaat ctgcccgaaa taaatcaact
     1321 ataacactaa aagaaaccat aaaccaagtc accccaatta ttcgcctagc ttcactatca
     1381 atttttatgg gaattatttt agctactatt attacccaaa caaacgcaga cccaacaata
     1441 ccaatgataa taaaattaac cccaacaata gcaataattg caggcagctt aattactatt
     1501 gaaacactaa acaaatcatc cttcaagccc aaccaaaaca atacacttct tattttatta
     1561 aatcaactcg ccttcttcaa aatctcccac cgctgaatac caaaaagctc cctaaagatt
     1621 ggaactgtag tcgcaaccca gctacttgat cttctgtgac tagaaaaaac aggacctaaa
     1681 tcacttgcta taattaacaa aaactcctcc aaactcacga accccctaac cggacttata
     1741 aaactgtatt tatcatctac tgcaattacc ataattttag ccataattat t
//
LOCUS       KTH11-11                1791 bp    DNA     linear   VRT 19-OCT-2023
DEFINITION  NADH dehydrogenase subunit 5 (ND5) gene, partial cds.
ACCESSION   KTH11-11
VERSION
KEYWORDS    .
SOURCE      mitochondrion Bradypodion occidentale
  ORGANISM  Bradypodion occidentale
            Eukaryota; Metazoa; Chordata; Craniata; Vertebrata; Euteleostomi;
            Lepidosauria; Squamata; Bifurcata; Unidentata; Episquamata;
            Toxicofera; Iguania; Acrodonta; Chamaeleonidae; Bradypodion.
REFERENCE   1  (bases 1 to 1791)
  AUTHORS   Main,D.C., Taft,J.M., Geneva,A.J., Jansen van Vuuren,B. and
            Tolley,K.A.
  TITLE     More is not always better: the efficacy of single mitochondrial
            genes at reconciling the complete mitogenome phylogeny
  JOURNAL   unpublished
REFERENCE   2  (bases 1 to 1791)
  AUTHORS   Main,D.C., Taft,J.M., Geneva,A.J., Jansen van Vuuren,B. and
            Tolley,K.A.
  TITLE     Direct Submission
  JOURNAL   Submitted (19-OCT-2023) Zoology, University of Johannesburg, Cnr
            Kingsway and University Road Auckland Park, Johannesburg, Gauteng
            2195, South Africa
COMMENT     Bankit Comment: ALT EMAIL:201327040@student.uj.ac.za
            Bankit Comment: TAX: Yes, new species/combinations; SEE ATTACHMENT
            Bankit Comment: TOTAL # OF SEQS:44
            Bankit Comment: FeatPropSourceSeq:AMDSF219
            
            ##Assembly-Data-START##
            Assembly Method       :: Novoplasty v. 4.3.1
            Sequencing Technology :: Illumina
            ##Assembly-Data-END##
FEATURES             Location/Qualifiers
     source          1..1791
                     /organism="Bradypodion occidentale"
                     /organelle="mitochondrion"
                     /mol_type="genomic DNA"
                     /isolation_source="Noup, Northern Cape"
                     /bio_material="KTH11-11"
                     /db_xref="taxon:179886"
                     /country="South Africa"
                     /note="Eukaryota; Metazoa; Chordata; Craniata; Vertebrata;
                     Euteleostomi;## Lepidosauria; Squamata; Bifurcata;
                     Unidentata; Episquamata;## Toxicofera; Iguania; Acrodonta;
                     Chamaeleonidae; Bradypodion"
     gene            <1..>1791
                     /gene="ND5"
     CDS             <1..>1791
                     /gene="ND5"
                     /EC_number="7.1.1.2"
                     /codon_start=1
                     /transl_table=2
                     /product="NADH-ubiquinone oxidoreductase chain 5"
                     /translation="XXMTLLLDSTMIMTLTILSILVLLSALLQKTTKLNPSLEMAVMV
                     SFIISIIPTMLTLKHTPHNTSINLPLLQSTTLNISSTISTNMNSNLFLSTALFVTWTI
                     MQFSTWYMKDAPXTALFKKYLMAFLIAMVMLILAGSMLQLFIGWEGVGILSFLLINWW
                     YARANANTSAMQAMTYNRIGDIGIILILAWLATNHSSWNMQCTDPKMNSTLLAMGLIL
                     AAAGKSAQFLMHLWLPSAMEGPTPVSALLHSSTMVVAGVYLLIQMYPLIQNSNAAMLT
                     CLCLGATTSLYASMTALCQNDLKKIIALSTLSQLGLMMVAIGLNHPHLAFLHISTHAA
                     TKASLFLCAGSFIHSLQNEQDIRKMGNMKTLLPITSSCLIISSLTLMGMPFLSCFYSK
                     DPIIETACTSKINTWILIITMVATAMTSAYSMRMIYYTMTKSARNKSTMTLKETMNQV
                     TPIIRLASLSIFMGTILTAMLTQTNADPTTPVMMKLTPTMAMLAGSLITIEMLNKSPF
                     KPNQNNTLFILLNQLAFFKISHRWTPKSSLKIGAMVATQLLDLLWLEKTGPKSLTMTN
                     KNSSKLTNPMTGLMKLYLSSTAITVILTMVI"
BASE COUNT      639 a    449 c    197 g    499 t      7 others
ORIGIN      
        1 nnnnnnatga cgcttttgtt ggactcaaca ataatcataa cattaacaat cctttcaatc
       61 ctagttttat tatctgccct actacaaaaa accactaaac ttaacccatc cttagaaatg
      121 gcagtaatag tatccttcat tatttcaatt attccaacaa tattaacatt aaaacacacc
      181 ccccacaaca catcaatcaa cttaccactt ttacaatcta caaccctaaa catttcctca
      241 accatttcaa caaacataaa ctcaaaccta tttttatcaa ccgcactatt tgtaacatga
      301 acaattatgc aattttccac ctgatatata aaagatgccc canaaacagc cctattcaaa
      361 aaatatttaa tagcatttct aattgcaata gtaatgttaa tccttgcagg tagcatactt
      421 caacttttta ttggctgaga gggcgtaggc atcctttcat ttttactaat caactggtga
      481 tacgcacgcg caaatgccaa cacctcagcc atgcaggcaa taacttacaa tcgaattgga
      541 gatattggaa tcatcttaat tttagcatga ctggctacta atcactcctc atgaaatata
      601 caatgcacag acccaaagat aaactcaaca ctactagcaa taggcttaat tttagcagcc
      661 gcaggaaaat cagcccaatt cttaatacac ctgtgactac caagtgcaat agaaggcccg
      721 accccagtat cagccctact ccactctagc actatagttg tagctggtgt atacctccta
      781 attcaaatat acccacttat tcaaaattca aatgccgcca tactaacatg cctttgcctg
      841 ggggctacca caagcctgta cgcctccata acagccctat gtcagaacga cctaaaaaaa
      901 atcattgctc tgtcaacact aagccaactt ggccttataa tagttgcaat tggattaaac
      961 cacccacacc tagcattttt acacatttca acacacgctg cgactaaagc ctcactattt
     1021 ttatgtgccg gctcatttat tcacagccta caaaatgaac aagatatccg aaaaatggga
     1081 aatataaaaa ctcttttacc aattacatcc tcatgtctta ttatttcaag cctaaccctt
     1141 ataggtatac cattcctgtc ctgtttttat tcaaaagacc ccatcatcga gaccgcatgc
     1201 acttcaaaaa ttaatacatg aatcttaatt attacaatag tagcaacagc aataacatca
     1261 gcttattcta tacgaataat ttattatact ataacaaaat ctgcacgaaa taaatcaact
     1321 ataacactaa aagaaaccat aaatcaggtc actccgatta ttcgcctagc ctcactatca
     1381 atttttatag ggactatttt aaccgctatg cttacccaaa caaacgcaga cccaacaaca
     1441 ccagtgataa taaaattaac cccaacaata gcaatacttg caggcagctt gatcaccatt
     1501 gagatgttaa acaaatcacc tttcaagcct aatcaaaaca atacactttt tattttatta
     1561 aatcaactcg ccttcttcaa aatttcccat cgatgaacac caaaaagctc cctaaaaatt
     1621 ggggctatag tcgcaaccca actacttgat ttactgtgac tagaaaaaac aggacctaaa
     1681 tcacttacca taacaaacaa aaactcctcc aaactcacaa accccataac tggacttatg
     1741 aaactgtatc tttcatctac tgcaattacc gtaatcttaa ccatagttat t
//
LOCUS       KTH108                  1791 bp    DNA     linear   VRT 19-OCT-2023
DEFINITION  NADH dehydrogenase subunit 5 (ND5) gene, partial cds.
ACCESSION   KTH108
VERSION
KEYWORDS    .
SOURCE      mitochondrion Bradypodion taeniabronchum
  ORGANISM  Bradypodion taeniabronchum
            Eukaryota; Metazoa; Chordata; Craniata; Vertebrata; Euteleostomi;
            Lepidosauria; Squamata; Bifurcata; Unidentata; Episquamata;
            Toxicofera; Iguania; Acrodonta; Chamaeleonidae; Bradypodion.
REFERENCE   1  (bases 1 to 1791)
  AUTHORS   Main,D.C., Taft,J.M., Geneva,A.J., Jansen van Vuuren,B. and
            Tolley,K.A.
  TITLE     More is not always better: the efficacy of single mitochondrial
            genes at reconciling the complete mitogenome phylogeny
  JOURNAL   unpublished
REFERENCE   2  (bases 1 to 1791)
  AUTHORS   Main,D.C., Taft,J.M., Geneva,A.J., Jansen van Vuuren,B. and
            Tolley,K.A.
  TITLE     Direct Submission
  JOURNAL   Submitted (19-OCT-2023) Zoology, University of Johannesburg, Cnr
            Kingsway and University Road Auckland Park, Johannesburg, Gauteng
            2195, South Africa
COMMENT     Bankit Comment: ALT EMAIL:201327040@student.uj.ac.za
            Bankit Comment: TAX: Yes, new species/combinations; SEE ATTACHMENT
            Bankit Comment: TOTAL # OF SEQS:44
            Bankit Comment: FeatPropSourceSeq:AMDSF219
            
            ##Assembly-Data-START##
            Assembly Method       :: Novoplasty v. 4.3.1
            Sequencing Technology :: Illumina
            ##Assembly-Data-END##
FEATURES             Location/Qualifiers
     source          1..1791
                     /organism="Bradypodion taeniabronchum"
                     /organelle="mitochondrion"
                     /mol_type="genomic DNA"
                     /isolation_source="Tsitsikamma Mountains, Eastern Cape"
                     /bio_material="KTH108"
                     /db_xref="taxon:230340"
                     /country="South Africa"
                     /note="Eukaryota; Metazoa; Chordata; Craniata; Vertebrata;
                     Euteleostomi;## Lepidosauria; Squamata; Bifurcata;
                     Unidentata; Episquamata;## Toxicofera; Iguania; Acrodonta;
                     Chamaeleonidae; Bradypodion"
     gene            <1..>1791
                     /gene="ND5"
     CDS             <1..>1791
                     /gene="ND5"
                     /EC_number="7.1.1.2"
                     /codon_start=1
                     /transl_table=2
                     /product="NADH-ubiquinone oxidoreductase chain 5"
                     /translation="VNSTLLLDSTMIMTLTILSILVLLTALLQKTTKFNPSLETAVMM
                     SFIVSIIPTMLTLKHTPHNTSINLPLLQSATMDISSTISTNMNSNLFLSTALFVTWAI
                     MQFSTWYMKDAPXTTLFKKYLMTFLIAMVVLILAGSMLQLFIGWEGVGILSFLLINWW
                     YARANANSSAMQALTYNRIGDIGIILILAWLATNQSSWNMQCTDPKMNSTLLAMGLIL
                     AAAGKSAQFLMHLWLPSAMEGPTPVSALLHSSTMVVAGVYLLIQMHPLIQNSNIAMLT
                     CLCLGATTSLYASMTALCQNDLKKIIALSTLSQLGLMMVAIGMNHPHLAFLHISTHAA
                     TKASLFLCAGSFIHSLQNEQDIRKMGNMKILLPITSSCLIISSLTLMGMPFLSCFYSK
                     DPIIEAACTSKVNTWILITTMVATAMTSAYSMRMIYYTMTKSARNKSTMTLKETMNQV
                     TPIIRLASLSIFMGTILATIITQTNADPTMPMMMKLTPTMAMIAGSLITIETLNKSSF
                     KPNQNNTLSILLNQLAFFKISHRWTPKSSLKIGAVIATQLLDLLWLEKTGPKSLAMMN
                     KNSSKLTNPLTGLMKLYLSSTAITMILAMII"
BASE COUNT      639 a    450 c    197 g    504 t      1 others
ORIGIN      
        1 gtgaactcaa cacttttgct agactcaaca ataattataa cattaacaat cctttcaatt
       61 ctagttttac taactgccct gttacaaaaa actaccaaat ttaatccctc cttggaaacg
      121 gcagtaataa tatcattcat tgtttcaatt atcccaacaa tattaacatt aaaacacacc
      181 ccccacaaca catcaatcaa cttgccactt ttacaatctg caaccataga catttcctca
      241 accatttcaa caaatataaa ctcaaaccta ttcttatcaa ccgcactatt tgtaacatga
      301 gcaattatgc aattttccac ctgatacata aaagatgccc ccnaaacaac cctattcaaa
      361 aaatatttaa taacatttct aattgcaata gtagtactaa tccttgcagg tagcatactt
      421 caacttttta ttggctgaga aggcgtaggc attctctcat ttttgttaat taactgatga
      481 tatgcacgcg caaatgctaa ctcctcagcc atgcaagcat taacctacaa tcgaattgga
      541 gacattggaa ttatcctaat cttagcatga ttagccacta accaatcctc atggaatata
      601 caatgcacag acccaaagat aaattcaaca ttactagcaa taggtctaat tttagcagcc
      661 gcaggaaaat ccgctcaatt cttaatacat ttatgactcc caagcgcaat agaagggcca
      721 accccagtat cagcccttct ccactccagt actatagttg tagccggcgt atatcttcta
      781 attcaaatac acccacttat tcaaaattca aatattgcta tactaacatg cctttgcctg
      841 ggagccacca caagcctgta tgcctccata acagctttat gccagaacga cctaaaaaaa
      901 atcattgctc tgtcaacatt aagccaactt ggccttataa tagttgcaat tggaataaac
      961 cacccacacc tagcattttt acatatctca acacacgctg caactaaagc ctcattattt
     1021 ttatgcgctg gttcgtttat tcacagcctg caaaatgaac aagatatccg aaaaatgggt
     1081 aacataaaaa ttctcctacc aatcacatcc tcatgtctta ttatttcaag cctaactctc
     1141 atgggtatac cattcctgtc ctgtttttat tcaaaagacc ccatcattga agccgcatgc
     1201 acatcaaaag ttaatacatg aatcttaatt actacaatag tagcgacagc aataacatca
     1261 gcttactcca tgcgaataat ttattatact ataacaaaat ctgcccgaaa taaatcaact
     1321 atgacactaa aagaaaccat aaaccaagtc accccaatta ttcgcctagc ctcattatca
     1381 atttttatgg ggactatttt agctactatt attacccaaa caaacgcaga cccaacaata
     1441 ccaatgatga taaaattaac cccaacaata gcaataattg caggcagctt aattactatt
     1501 gaaacactaa acaaatcatc tttcaagccc aaccaaaaca atacactttc tattttatta
     1561 aatcaactcg ccttcttcaa aatttcccac cgctgaacac caaaaagctc cctaaagatc
     1621 ggagctgtaa tcgcaaccca gctacttgat cttctgtgac tagaaaaaac aggacctaaa
     1681 tcacttgcca taataaacaa aaactcctcc aaactcacga accccctaac cggacttata
     1741 aaactgtatt tatcatctac tgcaattacc ataattttag ccataattat t
//
LOCUS       KTH156                  1791 bp    DNA     linear   VRT 19-OCT-2023
DEFINITION  NADH dehydrogenase subunit 5 (ND5) gene, partial cds.
ACCESSION   KTH156
VERSION
KEYWORDS    .
SOURCE      mitochondrion Bradypodion ventrale (Southern dwarf chameleon)
  ORGANISM  Bradypodion ventrale
            Eukaryota; Metazoa; Chordata; Craniata; Vertebrata; Euteleostomi;
            Lepidosauria; Squamata; Bifurcata; Unidentata; Episquamata;
            Toxicofera; Iguania; Acrodonta; Chamaeleonidae; Bradypodion.
REFERENCE   1  (bases 1 to 1791)
  AUTHORS   Main,D.C., Taft,J.M., Geneva,A.J., Jansen van Vuuren,B. and
            Tolley,K.A.
  TITLE     More is not always better: the efficacy of single mitochondrial
            genes at reconciling the complete mitogenome phylogeny
  JOURNAL   unpublished
REFERENCE   2  (bases 1 to 1791)
  AUTHORS   Main,D.C., Taft,J.M., Geneva,A.J., Jansen van Vuuren,B. and
            Tolley,K.A.
  TITLE     Direct Submission
  JOURNAL   Submitted (19-OCT-2023) Zoology, University of Johannesburg, Cnr
            Kingsway and University Road Auckland Park, Johannesburg, Gauteng
            2195, South Africa
COMMENT     Bankit Comment: ALT EMAIL:201327040@student.uj.ac.za
            Bankit Comment: TAX: Yes, new species/combinations; SEE ATTACHMENT
            Bankit Comment: TOTAL # OF SEQS:44
            Bankit Comment: FeatPropSourceSeq:AMDSF219
            
            ##Assembly-Data-START##
            Assembly Method       :: Novoplasty v. 4.3.1
            Sequencing Technology :: Illumina
            ##Assembly-Data-END##
FEATURES             Location/Qualifiers
     source          1..1791
                     /organism="Bradypodion ventrale"
                     /organelle="mitochondrion"
                     /mol_type="genomic DNA"
                     /isolation_source="Groendal Nature Reserve, Eastern Cape"
                     /bio_material="KTH156"
                     /db_xref="taxon:179890"
                     /country="South Africa"
                     /note="Eukaryota; Metazoa; Chordata; Craniata; Vertebrata;
                     Euteleostomi;## Lepidosauria; Squamata; Bifurcata;
                     Unidentata; Episquamata;## Toxicofera; Iguania; Acrodonta;
                     Chamaeleonidae; Bradypodion"
     gene            <1..>1791
                     /gene="ND5"
     CDS             <1..>1791
                     /gene="ND5"
                     /EC_number="7.1.1.2"
                     /codon_start=1
                     /transl_table=2
                     /product="NADH-ubiquinone oxidoreductase chain 5"
                     /translation="VNSTLLLDSTMTMTLTILSILVLLTALLQKTTKFNPSLETAVMV
                     SFIVSIIPTMLTLKHTPHNTSINLPLLQSATMDISSTISTNLNSNLFLSTALFVTWAI
                     MQFSTWYMKDAPXTTLFKKYLMTFLIAMVVLILAGNMLQLFIGWEGVGILSFLLINWW
                     YARANANSSAMQAMTYNRIGDIGIILILAWLATNQSSWNMQCTDPKMNSTLLAMGLIL
                     AAAGKSAQFLMHLWLPSAMEGPTPVSALLHSSTMVVAGVYLLIQMHPLIQNSNIAMLT
                     CLCLGATTSLYASMTALCQNDLKKIIALSTLSQLGLMMVAIGLNHPHLAFLHISTHAA
                     TKASLFLCAGSFIHSLQNEQDIRKMGNMKMLLPITSSCLIISSLTLMGMPFLSCFYSK
                     DPIIEAACTSKVNTWILIITMVATAMTSAYSMRMIYYTMTKSARNKSTMTLKETMNQV
                     TPIIRLASLSIFMGTILATIITQTNVDPAMPVMMKLTPTMAMIVGSLITIETLNKSSF
                     KPNQNNTLPILLNQLAFFKISHRWTPKSSLKIGAVIATQLLDLLWLEKTGPKSLATMN
                     KNSSKLTNPLTGLMKLYLSSTAITVILAVII"
BASE COUNT      640 a    456 c    196 g    498 t      1 others
ORIGIN      
        1 gtgaactcaa cacttttgct agactcaaca ataactataa cattaacaat cctttcaatt
       61 ctagttttac taactgccct gttacaaaaa actaccaaat ttaatccctc cctagaaacg
      121 gcagtaatag tatcattcat tgtttcaatt attccaacaa tattaacatt aaaacacacc
      181 ccccacaaca catcaatcaa cttgccactt ttacaatctg caaccataga catctcctca
      241 accatttcaa caaatctaaa ctcaaaccta ttcctatcaa ccgcactatt tgtaacatga
      301 gcaattatgc aattttccac ctgatacata aaagatgccc ccnaaacaac cctattcaaa
      361 aaatatttaa taacatttct aattgcaata gtagtactaa tccttgcagg taacatactt
      421 caacttttta ttggctgaga aggcgtaggc attctctcat ttttattaat taactgatga
      481 tatgcacgcg caaatgctaa ctcctcagcc atgcaagcaa taacctacaa tcgaattgga
      541 gacattggaa ttatcctaat cttagcatga ttggccacca accaatcctc atggaatata
      601 caatgcacag acccaaagat aaactcaacg ttactagcaa taggtctaat tttagcagcc
      661 gcaggaaaat ccgcccaatt cttaatacat ttatgactcc caagcgcaat agaggggcca
      721 accccagtat cagcccttct ccactctagt actatagttg tagccggcgt atatcttcta
      781 attcaaatac acccacttat tcaaaattca aatattgcta tactaacatg cctttgcctg
      841 ggagccacca caagcctgta tgcctccata acagctttat gccagaacga cctaaaaaaa
      901 atcattgctc tgtcaacatt aagccaactt ggccttataa tagttgcaat tggattaaac
      961 cacccgcacc tagcattttt acatatttca acacacgctg caactaaagc ctcattattt
     1021 ttatgcgccg gttcatttat tcacagcctg caaaatgaac aagatatccg aaaaataggt
     1081 aacataaaaa tactcctacc aattacatcc tcatgtctta ttatttcaag cctaactctc
     1141 atgggtatgc cattcctgtc ctgtttttat tcaaaagacc ccatcattga agccgcatgc
     1201 acatcaaaag ttaatacatg aatcttaatt attacaatag tagcaacagc aataacatca
     1261 gcttactcca tacgaataat ttattatact ataacaaaat ctgcccgaaa taaatcaact
     1321 ataacactaa aagaaaccat aaaccaagtc accccaatta ttcgcctagc ctcattatca
     1381 atttttatgg gaactatttt agctactatt attacccaaa caaacgtaga cccagcaata
     1441 ccagtgataa taaaattaac cccaacaata gcaataattg taggcagctt aattactatt
     1501 gaaacactaa acaaatcatc tttcaagccc aaccaaaaca atacacttcc tattttatta
     1561 aatcaactcg ccttcttcaa aatctcccac cgctgaacac caaaaagctc cctaaagatc
     1621 ggagctgtaa tcgcaaccca actactcgat cttctgtgac tagaaaaaac aggacctaaa
     1681 tcacttgcca caataaacaa aaactcctcc aaactcacga accccctaac cggacttata
     1741 aaactgtatt tatcatctac tgcaattacc gtaattttag ccgtaattat t
//
LOCUS       KTH288                  1791 bp    DNA     linear   VRT 19-OCT-2023
DEFINITION  NADH dehydrogenase subunit 5 (ND5) gene, partial cds.
ACCESSION   KTH288
VERSION
KEYWORDS    .
SOURCE      mitochondrion Bradypodion pumilum
  ORGANISM  Bradypodion pumilum
            Eukaryota; Metazoa; Chordata; Craniata; Vertebrata; Euteleostomi;
            Lepidosauria; Squamata; Bifurcata; Unidentata; Episquamata;
            Toxicofera; Iguania; Acrodonta; Chamaeleonidae; Bradypodion.
REFERENCE   1  (bases 1 to 1791)
  AUTHORS   Main,D.C., Taft,J.M., Geneva,A.J., Jansen van Vuuren,B. and
            Tolley,K.A.
  TITLE     More is not always better: the efficacy of single mitochondrial
            genes at reconciling the complete mitogenome phylogeny
  JOURNAL   unpublished
REFERENCE   2  (bases 1 to 1791)
  AUTHORS   Main,D.C., Taft,J.M., Geneva,A.J., Jansen van Vuuren,B. and
            Tolley,K.A.
  TITLE     Direct Submission
  JOURNAL   Submitted (19-OCT-2023) Zoology, University of Johannesburg, Cnr
            Kingsway and University Road Auckland Park, Johannesburg, Gauteng
            2195, South Africa
COMMENT     Bankit Comment: ALT EMAIL:201327040@student.uj.ac.za
            Bankit Comment: TAX: Yes, new species/combinations; SEE ATTACHMENT
            Bankit Comment: TOTAL # OF SEQS:44
            Bankit Comment: FeatPropSourceSeq:AMDSF219
            
            ##Assembly-Data-START##
            Assembly Method       :: Novoplasty v. 4.3.1
            Sequencing Technology :: Illumina
            ##Assembly-Data-END##
FEATURES             Location/Qualifiers
     source          1..1791
                     /organism="Bradypodion pumilum"
                     /organelle="mitochondrion"
                     /mol_type="genomic DNA"
                     /isolation_source="Durbanville, Western Cape"
                     /bio_material="KTH288"
                     /db_xref="taxon:179887"
                     /country="South Africa"
                     /note="Eukaryota; Metazoa; Chordata; Craniata; Vertebrata;
                     Euteleostomi;## Lepidosauria; Squamata; Bifurcata;
                     Unidentata; Episquamata;## Toxicofera; Iguania; Acrodonta;
                     Chamaeleonidae; Bradypodion"
     gene            <1..>1791
                     /gene="ND5"
     CDS             <1..>1791
                     /gene="ND5"
                     /EC_number="7.1.1.2"
                     /codon_start=1
                     /transl_table=2
                     /product="NADH-ubiquinone oxidoreductase chain 5"
                     /translation="VNSTLMLDSTMTMTLTILSILVLLTTLLQNPTKFNPSLEMAVMV
                     SFIISIVPTMITLKHTPHNTSINFPIMQSATLDISSTISTNMNSNLFLSTALFVTWAI
                     MQFSTWYMKDAPXVALFKKYLMMFLIAMVVLILAGSMIQLFIGWEGVGILSFLLINWW
                     YARANANSSAMQAMTYNRIGDIGIILILAWLATNQSSWNMQCTDPKVNSTLLALGLIL
                     AAAGKSAQFLMHLWLPSAMEGPTPVSALLHSSTMVVAGVYLLIQMHPLIQNSNTAMLT
                     CLCLGATTSLYASMTALCQNDLKKIIALSTLSQLGLMMVAIGLNHPHLAFLHISTHAA
                     TKASLFLCAGSFIHSLQNEQDIRKMGNMKTLLPITSSCLIISSLTLMGMPFLSCFYSK
                     DPIIETACTSKINTWILIITMVATAMTSAYSMRMIYYTMTKSTRNKSTMTLKEAMDQV
                     TPIIRLASLSIFMGTILTTILTQTNADPTMPMMMKLTPTMAMITGSLITIETLNKSTF
                     KPNQNNMLHILLNQLAFFKISHRWTPMNSLKIGAVIATQLLDLLWLEKTGPKSLALSN
                     KNFSKLTNPLAGLMKLYLSATAITVILAMIF"
BASE COUNT      643 a    466 c    193 g    488 t      1 others
ORIGIN      
        1 gtgaactcaa cacttatgct agattcaaca ataaccataa cattaacgat cctttcaatt
       61 ctagttctac taaccaccct actacaaaac cccaccaaat ttaacccatc actagaaata
      121 gcagtgatag tatcattcat catttcaatt gttccaacaa taattacatt aaaacacacc
      181 ccccacaaca catcaatcaa ctttccaatc atacaatctg caacactaga tatttcttca
      241 actatttcaa caaacatgaa ctcaaaccta tttctatcaa ccgcactatt tgtaacatga
      301 gcaatcatgc aattttccac ctgatatata aaagatgccc ccnaagtagc cctattcaaa
      361 aagtatttaa taatattcct aattgccata gtagtattaa ttcttgcagg cagcataatt
      421 caacttttta ttggctgaga aggcgtaggc atcctttcat ttttattaat taactgatga
      481 tatgcacgcg caaatgccaa ctcctcagcc atgcaagcaa taacttacaa tcgaattgga
      541 gacatcggaa ttatcctaat cttagcatga ctagctacca accaatcctc atgaaatata
      601 caatgcacag acccaaaggt aaactcaaca ctactagcac taggcctaat tttagcagcc
      661 gcaggaaaat cagcccaatt cttaatacat ctatgactac ctagtgcaat agaagggcca
      721 accccagttt cagccctact ccactctagc accatagttg tagctggcgt ttacctttta
      781 atccaaatgc acccacttat tcaaaactca aataccgcca tactaacatg cctttgccta
      841 ggggctacca caagcctata tgcctccata acagccttat gccagaatga ccttaaaaaa
      901 atcattgccc tatcaacact tagccagctt ggccttataa tggttgcaat tggattaaac
      961 cacccacacc tggcattttt acacatttca acacacgctg caactaaagc ctcactattt
     1021 ttatgtgccg gctcatttat tcacagcctg caaaatgaac aagatattcg aaaaataggc
     1081 aacataaaaa cactactacc aatcacatcc tcatgtctta ttatttcgag cctaactctt
     1141 ataggtatac cattcctatc ttgtttttac tcaaaagacc caatcatcga aactgcatgc
     1201 acatcaaaaa ttaatacatg aatcctaatt attacaatag tagcaacagc aataacatca
     1261 gcctactcta tacggataat ttattatact ataacaaaat ccacccgaaa caaatcgact
     1321 atgacactta aagaggccat agaccaagtc actccaatta ttcgtctagc ctcactatca
     1381 atttttatag gaactatttt aactactatt cttacccaaa caaacgcaga cccaacaata
     1441 ccaataataa taaaactaac cccaacaata gcaataatta caggtagctt aattactatt
     1501 gaaacattaa ataagtcaac tttcaaaccg aaccaaaata atatactcca tattttatta
     1561 aaccaactcg ccttcttcaa aatttctcac cgctgaacac caataaattc actaaagatc
     1621 ggagctgtaa tcgcaaccca actacttgac ctactgtgac tagaaaaaac aggacctaaa
     1681 tcacttgccc tatcaaacaa gaacttttcc aaactcacaa accccctagc cggacttata
     1741 aagctttacc tttcagccac tgcaatcacc gtaatcctag ccataatttt t
//
LOCUS       KTH437                  1791 bp    DNA     linear       19-OCT-2023
DEFINITION  NADH dehydrogenase subunit 5 (ND5) gene, partial cds.
ACCESSION   KTH437
VERSION
KEYWORDS    .
SOURCE      mitochondrion Bradypodion sp.2
  ORGANISM  Bradypodion sp.2
            Unclassified.
REFERENCE   1  (bases 1 to 1791)
  AUTHORS   Main,D.C., Taft,J.M., Geneva,A.J., Jansen van Vuuren,B. and
            Tolley,K.A.
  TITLE     More is not always better: the efficacy of single mitochondrial
            genes at reconciling the complete mitogenome phylogeny
  JOURNAL   unpublished
REFERENCE   2  (bases 1 to 1791)
  AUTHORS   Main,D.C., Taft,J.M., Geneva,A.J., Jansen van Vuuren,B. and
            Tolley,K.A.
  TITLE     Direct Submission
  JOURNAL   Submitted (19-OCT-2023) Zoology, University of Johannesburg, Cnr
            Kingsway and University Road Auckland Park, Johannesburg, Gauteng
            2195, South Africa
COMMENT     Bankit Comment: ALT EMAIL:201327040@student.uj.ac.za
            Bankit Comment: TAX: Yes, new species/combinations; SEE ATTACHMENT
            Bankit Comment: TOTAL # OF SEQS:44
            Bankit Comment: FeatPropSourceSeq:AMDSF219
            
            ##Assembly-Data-START##
            Assembly Method       :: Novoplasty v. 4.3.1
            Sequencing Technology :: Illumina
            ##Assembly-Data-END##
FEATURES             Location/Qualifiers
     source          1..1791
                     /organism="Bradypodion sp.2"
                     /organelle="mitochondrion"
                     /mol_type="genomic DNA"
                     /isolation_source="Karkloof Forest, KwaZulu-Natal"
                     /bio_material="SAM ZR51950"
                     /country="South Africa"
                     /note="Eukaryota; Metazoa; Chordata; Craniata; Vertebrata;
                     Euteleostomi;## Lepidosauria; Squamata; Bifurcata;
                     Unidentata; Episquamata;## Toxicofera; Iguania; Acrodonta;
                     Chamaeleonidae; Bradypodion"
     gene            <1..>1791
                     /gene="ND5"
     CDS             <1..>1791
                     /gene="ND5"
                     /EC_number="7.1.1.2"
                     /codon_start=1
                     /transl_table=2
                     /product="NADH-ubiquinone oxidoreductase chain 5"
                     /translation="VNLALLLDSTMIMTLTVLSILVLLTTLLQKPTKFSLSLEMAVMV
                     SFIISTIPTMLTLKHTPHNTSINLSLMQSATLDISSTISTNMNSNLFLSTALFVTWAI
                     MQFSTWYMKDAPXTTTFKKYLMAFLIAMVMLILAGSMLQLFIGWEGVGILSFLLINWW
                     YARANANSSAMQAMTYNRIGDIGIIMILAWLATNHSSWDMQCTDPKTNSTLLAMGLIL
                     AAAGKSAQFLMHLWLPSAMEGPTPVSALLHSSTMVVAGVYLLIQMHPLIQNSDIAMLT
                     CLCLGATTSLYASMTALCQNDLKKIIALSTLSQLGLMMVAIGLNHPHLAFLHISTHAA
                     TKASLFLCAGSFIHSLQNEQDIRKMGNMKTLLPITSSCLIISSLTLMGMPFLSCFYSK
                     DPIIETMYASKINTWILMITLVATAMTSAYSMRMIYYTMTKSTRNKSTMTLKETMNQV
                     TPIIRLTSLSIFMGTILTAILTQTNADPSMPMVMKLTPTMAMFAGSLIIIEMLNKPSF
                     KPNQNNTLLILLNQLAFFKISHRWTPKSSLKIGAVIATQLLDLLWLEKTGPKSLTLTN
                     KDSSKLTNPLTGLMKLYLSSTAITVILAMII"
BASE COUNT      643 a    454 c    188 g    505 t      1 others
ORIGIN      
        1 gtgaacttag cacttttact agactcaaca ataattataa cattaacagt tctatcgatt
       61 ctagttttat taaccaccct attacaaaaa cccaccaaat ttagcctctc cttagaaata
      121 gcagtaatag tatcattcat catttccact attccaacaa tattaacatt aaaacacacc
      181 ccccacaaca catcgattaa tttatcactt atacaatctg caaccctaga catttcctca
      241 accatttcaa caaatataaa ctcaaacctg tttctatcaa ccgcactatt tgtaacatga
      301 gcaattatac aattttccac ctgatacata aaagatgccc ccnaaacaac cacattcaaa
      361 aaatatttaa tagcatttct aattgccata gtaatactga tccttgcagg tagtatactt
      421 caacttttta ttggttgaga aggcgtaggc atcctttcat ttttattaat caactgatga
      481 tacgcacgcg caaatgcaaa ctcatcagcc atgcaagcaa taacctataa tcgaattgga
      541 gatatcggaa ttattataat cttagcatga ctggctacta accactcctc atgagatata
      601 caatgcacag atccaaagac aaactcaaca ctattagcaa taggcctaat tttagcagct
      661 gcaggaaaat cagcccaatt cctaatacat ctatgactcc caagcgcaat agaagggcct
      721 accccagtat cagcactact tcactcaagc actatagttg tagccggcgt ataccttcta
      781 attcaaatac acccacttat tcaaaattca gacattgcca tactaacatg cctatgcctg
      841 ggagccacca caagcctgta tgcctccata acagcccttt gtcaaaacga tctaaaaaaa
      901 attattgctc tctcaacact aagtcaactt ggccttataa tagtagctat tggattaaac
      961 cacccacacc tagcattctt acacatttca acacacgctg caactaaggc ctcactattc
     1021 ttatgtgccg gttcatttat tcacagccta cagaatgaac aagatatccg aaaaataggt
     1081 aatataaaaa cgcttctacc aattacatct tcatgtctta ttatttcaag cctaaccctt
     1141 ataggtatac cattcctctc ctgtttttac tctaaagacc ccatcatcga gaccatatac
     1201 gcatcaaaaa ttaatacatg aatcttaata attacattag tagcaacagc aataacatca
     1261 gcttattcta tacgaataat ttactatact ataacaaaat ccacccgaaa taaatcgact
     1321 ataacactaa aagaaaccat aaaccaagtt accccaatta ttcgcctaac ctcactatca
     1381 atctttatgg ggactatttt aactgctatt ctcacccaaa caaacgcaga cccatctata
     1441 ccaatggtaa taaaattaac cccaacaata gcaatatttg caggcagctt aattatcatt
     1501 gaaatattaa acaaaccatc ttttaaaccc aatcaaaaca atacacttct tattttatta
     1561 aaccaactcg ccttcttcaa aatttcccat cgctgaacac caaaaagctc cctaaaaatt
     1621 ggagctgtaa tcgcaaccca gcttcttgat cttctatgac tggaaaaaac aggacctaaa
     1681 tcacttaccc taacaaataa agactcctcc aaactcacga accccctaac cgggcttata
     1741 aaactgtatc tttcatctac cgcaattact gtaatcttag ccataattat t
//
LOCUS       KTH450                  1791 bp    DNA     linear       19-OCT-2023
DEFINITION  NADH dehydrogenase subunit 5 (ND5) gene, partial cds.
ACCESSION   KTH450
VERSION
KEYWORDS    .
SOURCE      mitochondrion Bradypodion sp.2
  ORGANISM  Bradypodion sp.2
            Unclassified.
REFERENCE   1  (bases 1 to 1791)
  AUTHORS   Main,D.C., Taft,J.M., Geneva,A.J., Jansen van Vuuren,B. and
            Tolley,K.A.
  TITLE     More is not always better: the efficacy of single mitochondrial
            genes at reconciling the complete mitogenome phylogeny
  JOURNAL   unpublished
REFERENCE   2  (bases 1 to 1791)
  AUTHORS   Main,D.C., Taft,J.M., Geneva,A.J., Jansen van Vuuren,B. and
            Tolley,K.A.
  TITLE     Direct Submission
  JOURNAL   Submitted (19-OCT-2023) Zoology, University of Johannesburg, Cnr
            Kingsway and University Road Auckland Park, Johannesburg, Gauteng
            2195, South Africa
COMMENT     Bankit Comment: ALT EMAIL:201327040@student.uj.ac.za
            Bankit Comment: TAX: Yes, new species/combinations; SEE ATTACHMENT
            Bankit Comment: TOTAL # OF SEQS:44
            Bankit Comment: FeatPropSourceSeq:AMDSF219
            
            ##Assembly-Data-START##
            Assembly Method       :: Novoplasty v. 4.3.1
            Sequencing Technology :: Illumina
            ##Assembly-Data-END##
FEATURES             Location/Qualifiers
     source          1..1791
                     /organism="Bradypodion sp.2"
                     /organelle="mitochondrion"
                     /mol_type="genomic DNA"
                     /isolation_source="Gilboa Forest (Plantation),
                     KwaZulu-Natal"
                     /bio_material="SAM ZR51952"
                     /country="South Africa"
                     /note="Eukaryota; Metazoa; Chordata; Craniata; Vertebrata;
                     Euteleostomi;## Lepidosauria; Squamata; Bifurcata;
                     Unidentata; Episquamata;## Toxicofera; Iguania; Acrodonta;
                     Chamaeleonidae; Bradypodion"
     gene            <1..>1791
                     /gene="ND5"
     CDS             <1..>1791
                     /gene="ND5"
                     /EC_number="7.1.1.2"
                     /codon_start=1
                     /transl_table=2
                     /product="NADH-ubiquinone oxidoreductase chain 5"
                     /translation="VNLALLLDSTMIMTLTVLSILVLLTTLLQKPTKFSLSLEMAVMV
                     SFIISTIPTMLTLKHTPHNTSINLSLMQSATLDISSTISTNMNSNLFLSTALFVTWAI
                     MQFSTWYMKDAPXTTTFKKYLMAFLIAMVMLILAGSMLQLFIGWEGVGILSFLLINWW
                     YARANANSSAMQAMTYNRIGDIGIIMILAWLATNHSSWDMQCTDPKTNSTLLAMGLIL
                     AAAGKSAQFLMHLWLPSAMEGPTPVSALLHSSTMVVAGVYLLIQMHPLIQNSDIAMLT
                     CLCLGATTSLYASMTALCQNDLKKIIALSTLSQLGLMMVAIGLNHPHLAFLHISTHAA
                     TKASLFLCAGSFIHSLQNEQDIRKMGNMKTLLPITSSCLIISSLTLMGMPFLSCFYSK
                     DPIIETMYASKINTWILMITLVATAMTSAYSMRMIYYTMTKSTRNKSTMTLKETMNQV
                     TPIIRLTSLSIFMGTILTAILTQTNADPSMPVVMKLTPTMAMFAGSLIIIEMLNKPSF
                     KPNQNNTLLILLNQLAFFKISHRWTPKSSLKIGAVIATQLLDLLWLEKTGPKSLTLTN
                     KDSSKLTNPLTGLMKLYLSSTAITVILAMII"
BASE COUNT      643 a    454 c    188 g    505 t      1 others
ORIGIN      
        1 gtgaacttag cacttttact agactcaaca ataattataa cattaacagt tctatcgatt
       61 ctagttttat taaccaccct attacaaaaa cccaccaaat ttagcctctc cttagaaata
      121 gcagtaatag tatcattcat catttccact attccaacaa tattaacatt aaaacacacc
      181 ccccacaaca catcgattaa tttatcactt atacaatctg caaccctaga catttcctca
      241 accatttcaa caaatataaa ctcaaacctg tttctatcaa ccgcactatt tgtaacatga
      301 gcaattatac aattttccac ctgatacata aaagatgccc ccnaaacaac cacattcaaa
      361 aaatatttaa tagcatttct aattgccata gtaatactga tccttgcagg tagtatactt
      421 caacttttta ttggttgaga aggcgtaggc atcctttcat ttttattaat caactgatga
      481 tacgcacgcg caaatgcaaa ctcatcagcc atgcaagcaa taacctataa tcgaattgga
      541 gatatcggaa ttattataat cttagcatga ctggctacta accactcctc atgagatata
      601 caatgcacag atccaaagac aaactcaaca ctattagcaa taggcctaat tttagcagct
      661 gcaggaaaat cagcccaatt cctaatacat ctatgactcc caagcgcaat agaagggcct
      721 accccagtat cagcactact tcactcaagc actatagttg tagccggcgt ataccttcta
      781 attcaaatac acccacttat tcaaaattca gacattgcca tactaacatg cctatgcttg
      841 ggagccacca caagcctgta tgcctccata acagcccttt gtcaaaacga tctaaaaaaa
      901 attattgctc tctcaacact aagtcaactt ggccttataa tagtagctat tggattaaac
      961 cacccacacc tagcattctt acacatttca acacacgctg caactaaggc ctcactattc
     1021 ttatgtgccg gttcatttat tcacagccta caaaatgaac aagatatccg aaaaataggt
     1081 aatataaaaa cgcttctacc aattacatct tcatgtctta ttatttcaag cctaaccctt
     1141 ataggtatac cattcctctc ctgtttttac tctaaagacc ccatcatcga gaccatatac
     1201 gcatcaaaaa ttaatacatg aatcttaata attacattag tagcaacagc aataacatca
     1261 gcttattcta tacgaataat ttactatact ataacaaaat ccacccgaaa taaatcgact
     1321 ataacactaa aagaaaccat aaaccaagtt accccaatta ttcgcctaac ctcactatca
     1381 atctttatgg ggactatttt aactgctatt ctcacccaaa caaacgcaga cccatctata
     1441 ccagtggtaa taaaattaac cccaacaata gcaatatttg caggcagctt aattatcatt
     1501 gaaatattaa acaaaccatc ttttaaaccc aatcaaaaca atacacttct tattttatta
     1561 aaccaactcg ccttcttcaa aatttcccat cgctgaacac caaaaagctc cctaaaaatt
     1621 ggagctgtaa tcgcaaccca gcttcttgat cttctatgac tggaaaaaac aggacctaaa
     1681 tcacttaccc taacaaacaa agactcctcc aaactcacga accccctaac cgggcttata
     1741 aaactgtatc tttcatctac cgcaattact gtaatcttag ccataattat t
//
LOCUS       KTH533                  1791 bp    DNA     linear   VRT 19-OCT-2023
DEFINITION  NADH dehydrogenase subunit 5 (ND5) gene, partial cds.
ACCESSION   KTH533
VERSION
KEYWORDS    .
SOURCE      mitochondrion Bradypodion transvaalense
  ORGANISM  Bradypodion transvaalense
            Eukaryota; Metazoa; Chordata; Craniata; Vertebrata; Euteleostomi;
            Lepidosauria; Squamata; Bifurcata; Unidentata; Episquamata;
            Toxicofera; Iguania; Acrodonta; Chamaeleonidae; Bradypodion.
REFERENCE   1  (bases 1 to 1791)
  AUTHORS   Main,D.C., Taft,J.M., Geneva,A.J., Jansen van Vuuren,B. and
            Tolley,K.A.
  TITLE     More is not always better: the efficacy of single mitochondrial
            genes at reconciling the complete mitogenome phylogeny
  JOURNAL   unpublished
REFERENCE   2  (bases 1 to 1791)
  AUTHORS   Main,D.C., Taft,J.M., Geneva,A.J., Jansen van Vuuren,B. and
            Tolley,K.A.
  TITLE     Direct Submission
  JOURNAL   Submitted (19-OCT-2023) Zoology, University of Johannesburg, Cnr
            Kingsway and University Road Auckland Park, Johannesburg, Gauteng
            2195, South Africa
COMMENT     Bankit Comment: ALT EMAIL:201327040@student.uj.ac.za
            Bankit Comment: TAX: Yes, new species/combinations; SEE ATTACHMENT
            Bankit Comment: TOTAL # OF SEQS:44
            Bankit Comment: FeatPropSourceSeq:AMDSF219
            
            ##Assembly-Data-START##
            Assembly Method       :: Novoplasty v. 4.3.1
            Sequencing Technology :: Illumina
            ##Assembly-Data-END##
FEATURES             Location/Qualifiers
     source          1..1791
                     /organism="Bradypodion transvaalense"
                     /organelle="mitochondrion"
                     /mol_type="genomic DNA"
                     /isolation_source="Barberton, Mpumalanga"
                     /bio_material="PEM R17527"
                     /db_xref="taxon:179889"
                     /country="South Africa"
                     /note="Eukaryota; Metazoa; Chordata; Craniata; Vertebrata;
                     Euteleostomi;## Lepidosauria; Squamata; Bifurcata;
                     Unidentata; Episquamata;## Toxicofera; Iguania; Acrodonta;
                     Chamaeleonidae; Bradypodion"
     gene            <1..>1791
                     /gene="ND5"
     CDS             <1..>1791
                     /gene="ND5"
                     /EC_number="7.1.1.2"
                     /codon_start=1
                     /transl_table=2
                     /product="NADH-ubiquinone oxidoreductase chain 5"
                     /translation="VNSTLLLDSTMTMTFTILSMLVLLTTLLQKTTKFNPSLEMAVMV
                     SFTISIIPTMLTLKHTPHNTSINLPLMQSATLDISSTISTNMNSNLFLSTALFVTWAI
                     MQFSTWYMKNAPXTTVFKKYLMAFLIAMVMLILAGSMLQLFIGWEGVGILSFLLINWW
                     YARANANSSAMQAMTYNRIGDIGVILVLAWLATNHSSWNMQCTDPKMNSTLLAMGLIL
                     AAAGKSAQFLMHLWLPSAMEGPTPVSALLHSSTMVVAGVYLLIQMHPLIQNSGIATLT
                     CLCLGATTSLYASMXALCQNDLKKIIALSTLSQLGLMMVAIGLNHPHLAFLHISTHAA
                     TKASLFLCAGSFIHSLQNEQDIRKMGNMKMLLPITSSCLIISSLTLMGMPFLSCFYSK
                     DPIIETTCTSKINTWILIVTMVATAMTSAYSMRMIYYTMTKSTRNKSTMTLKETMNQV
                     TPIIRLTSLSIFMGTILTAILTQTNADPTMPVMMKLTPTMAMFAGSLIIIETLNKPSF
                     KPNQNNTLLILLNQLAFFKISHRWTPKSSLKIGAVIATQLLDLLWLEKTGPKSLTLTN
                     KNSSKLTNPMTGLMKLYLSSTAITVILAVII"
BASE COUNT      650 a    451 c    189 g    499 t      2 others
ORIGIN      
        1 gtgaactcaa cacttttact tgactcaaca ataactataa catttacaat cctatcaata
       61 ttagttttac taactacctt gttacaaaaa accaccaaat ttaatccctc cttagaaata
      121 gcagtaatag tatcattcac catctccatt attccaacaa tattgacatt aaaacacacc
      181 ccccacaaca catcaattaa cttaccgctt atacagtctg caaccctaga catttcctca
      241 accatttcaa caaatataaa ctcaaaccta tttttgtcaa ctgcactatt tgtgacatga
      301 gcaatcatgc aattttccac ctgatacata aaaaatgccc ccnaaacaac tgtattcaaa
      361 aaatatttaa tagcattttt aattgccata gtaatattaa tccttgcagg tagcatgctt
      421 caacttttta ttggttgaga aggcgtaggc atcctttcat ttttattaat taactgatga
      481 tacgcacgcg caaatgctaa ctcatcagcc atacaagcaa taacctacaa tcgaatcgga
      541 gacattgggg ttatcctagt cttagcatga ctagctacta accactcctc atgaaatata
      601 caatgcacag acccaaagat aaactcaaca ttattagcaa taggcctaat tttagcagcc
      661 gcaggaaaat cagcccaatt cctaatacat ctgtgactcc caagcgcaat agaggggcca
      721 accccagtat cagccctact tcactcaagc actatagttg tagccggcgt atacctttta
      781 attcaaatac acccacttat tcaaaactca ggtatcgcta cactaacatg cctatgcctg
      841 ggagctacca caagcctgta tgcctccata ayagccctat gccaaaatga cctaaaaaaa
      901 attattgctc tgtcaacact aagtcaactt ggccttataa tagtagctat tggattaaac
      961 cacccgcacc tagcattttt acacatttca acacacgctg caactaaagc ctcactattc
     1021 ttatgtgctg gctcatttat tcatagccta caaaatgaac aagatatccg aaaaatgggc
     1081 aatataaaaa tacttttacc aattacatcc tcatgtctta ttatttcaag cctaaccctc
     1141 ataggtatac cattcctatc ctgtttttat tctaaagacc ctatcatcga gaccacatgc
     1201 acatcaaaaa ttaatacatg aattttaatt gttacaatag tagcaacagc aataacatca
     1261 gcttattcta tacgaataat ttattatact ataacaaaat ccacccgaaa taaatcaact
     1321 ataacactaa aagagaccat aaaccaagtt accccaatta ttcgcctaac ctcactatca
     1381 atttttatgg gaactattct aactgctatt ctcacccaaa caaacgcaga cccaacaata
     1441 ccagtgataa taaaattaac cccaacaata gcaatatttg caggcagctt aattattatt
     1501 gaaacattaa acaaaccatc ttttaaaccc aatcaaaaca acacacttct tattttacta
     1561 aaccaactcg ccttcttcaa aatttcccat cgctgaacac caaaaagctc cctaaaaatc
     1621 ggagctgtaa tcgcaaccca gctacttgat cttctatgac tagaaaaaac aggacccaaa
     1681 tcactaaccc taacaaacaa aaactcatcc aaactcacaa accccataac gggacttata
     1741 aaattatatc tttcatctac cgcaattact gtaatcttag ccgtaattat t
//
LOCUS       MBUR02439               1791 bp    DNA     linear   VRT 19-OCT-2023
DEFINITION  NADH dehydrogenase subunit 5 (ND5) gene, partial cds.
ACCESSION   MBUR02439
VERSION
KEYWORDS    .
SOURCE      mitochondrion Bradypodion taeniabronchum
  ORGANISM  Bradypodion taeniabronchum
            Eukaryota; Metazoa; Chordata; Craniata; Vertebrata; Euteleostomi;
            Lepidosauria; Squamata; Bifurcata; Unidentata; Episquamata;
            Toxicofera; Iguania; Acrodonta; Chamaeleonidae; Bradypodion.
REFERENCE   1  (bases 1 to 1791)
  AUTHORS   Main,D.C., Taft,J.M., Geneva,A.J., Jansen van Vuuren,B. and
            Tolley,K.A.
  TITLE     More is not always better: the efficacy of single mitochondrial
            genes at reconciling the complete mitogenome phylogeny
  JOURNAL   unpublished
REFERENCE   2  (bases 1 to 1791)
  AUTHORS   Main,D.C., Taft,J.M., Geneva,A.J., Jansen van Vuuren,B. and
            Tolley,K.A.
  TITLE     Direct Submission
  JOURNAL   Submitted (19-OCT-2023) Zoology, University of Johannesburg, Cnr
            Kingsway and University Road Auckland Park, Johannesburg, Gauteng
            2195, South Africa
COMMENT     Bankit Comment: ALT EMAIL:201327040@student.uj.ac.za
            Bankit Comment: TAX: Yes, new species/combinations; SEE ATTACHMENT
            Bankit Comment: TOTAL # OF SEQS:44
            Bankit Comment: FeatPropSourceSeq:AMDSF219
            
            ##Assembly-Data-START##
            Assembly Method       :: Novoplasty v. 4.3.1
            Sequencing Technology :: Illumina
            ##Assembly-Data-END##
FEATURES             Location/Qualifiers
     source          1..1791
                     /organism="Bradypodion taeniabronchum"
                     /organelle="mitochondrion"
                     /mol_type="genomic DNA"
                     /isolation_source="Thyspunt, Eastern Cape"
                     /bio_material="PEM R18762"
                     /db_xref="taxon:230340"
                     /country="South Africa"
                     /note="Eukaryota; Metazoa; Chordata; Craniata; Vertebrata;
                     Euteleostomi;## Lepidosauria; Squamata; Bifurcata;
                     Unidentata; Episquamata;## Toxicofera; Iguania; Acrodonta;
                     Chamaeleonidae; Bradypodion"
     gene            <1..>1791
                     /gene="ND5"
     CDS             <1..>1791
                     /gene="ND5"
                     /EC_number="7.1.1.2"
                     /codon_start=1
                     /transl_table=2
                     /product="NADH-ubiquinone oxidoreductase chain 5"
                     /translation="VNSTLLLDSTMIMTLTILSILVLLTALLQKTTKFNPSLETAVMM
                     SFIVSIIPTMLTLKHTPHNTSINLPLLQSATMDISSTISTNMNSNLFLSTALFVTWAI
                     MQFSTWYMKGAPXTTLFKKYLMTFLIAMVVLILAGSMLQLFIGWEGVGILSFLLINWW
                     YARANANSSAMQALTYNRIGDIGIILILAWLATNQSSWNMQCTDPKMNSTLLAMGLIL
                     AAAGKSAQFLMHLWLPSAMEGPTPVSALLHSSTMVVAGVYLLIQMHPLIQNSNIAMLT
                     CLCLGATTSLYASMTALCQNDLKKIIALSTLSQLGLMMVAIGMNHPHLAFLHISTHAA
                     TKASLFLCAGSFIHSLQNEQDIRKMGNMKILLPITSSCLITSSLTLMGMPFLSCFYSK
                     DPIIEAACTSKVNTWILITTMVATAMTSAYSMRMIYYTMTKSARNKSTMTLKETMNQV
                     TPIIRLASLSIFMGTILATIITQTNADPTMPMMMKLTPTMAMIAGSLITIETLNKSSF
                     KPNQNNTLSILLNQLAFFKISHRWTPKSSLKIGAVIATQLLDLLWLEKTGPKSLAMMN
                     KNSSKLTNPLTGLMKLYLSSTAITMILAMII"
BASE COUNT      637 a    452 c    198 g    503 t      1 others
ORIGIN      
        1 gtgaactcaa cacttttgct agactcaaca ataattataa cattaacaat cctttcaatt
       61 ctagttttac taactgccct gttacaaaaa actaccaaat ttaatccctc cctggaaacg
      121 gccgtaataa tatcattcat tgtttcaatt atcccaacaa tattaacatt aaaacacacc
      181 ccccacaaca catcaatcaa cttgccactt ttacaatctg caaccataga catttcctca
      241 accatttcaa caaatataaa ctcaaaccta ttcttatcaa ccgcactatt tgtaacatga
      301 gcaattatgc aattttccac ctgatacata aaaggtgccc ccnaaacaac cctattcaaa
      361 aaatatttaa taacatttct aattgcaata gtagtactaa tccttgcagg tagcatactt
      421 caacttttta ttggctgaga aggcgtaggc attctctcat ttttgttaat taactgatga
      481 tatgcacgcg caaatgctaa ctcctcagcc atgcaagcat taacctacaa tcgaattgga
      541 gacattggaa ttatcctaat cttagcatga ttagccacta accaatcctc atggaatata
      601 caatgcacag acccaaagat aaattcaaca ttactagcaa taggtctaat tttagcagcc
      661 gcaggaaaat ccgctcaatt cttaatacat ttatgactcc caagcgcaat agaagggcca
      721 accccagtat cagcccttct ccactccagt actatagttg tagccggcgt atatcttcta
      781 attcaaatac acccacttat tcaaaattca aatattgcta tactaacatg cctttgcctg
      841 ggagccacca caagcctgta tgcctccata acagctttat gccagaacga cctaaaaaaa
      901 atcattgctc tgtcaacatt aagccaactt ggccttataa tagttgcaat tggaataaac
      961 cacccacacc tagcattttt acatatctca acacacgctg caactaaagc ctcattattt
     1021 ttatgcgctg gttcgtttat tcacagcctg caaaatgaac aagatatccg aaaaatgggt
     1081 aacataaaaa ttctcctacc aatcacatcc tcatgtctta ttacttcaag cctaactctc
     1141 atgggtatac cattcctgtc ctgtttttat tcaaaagatc ccatcattga agccgcatgc
     1201 acatcaaaag ttaatacatg aatcttaatt actacaatag tagcgacagc aataacatca
     1261 gcttactcca tgcgaataat ttattatact ataacaaaat ctgcccgaaa taaatcaact
     1321 atgacactaa aagaaaccat aaaccaagtc accccaatta ttcgcctagc ctcattatca
     1381 atttttatgg ggactatttt agctactatt attacccaaa caaacgcaga cccaacaata
     1441 ccaatgatga taaaattaac cccaacaata gcaataattg caggcagctt aattactatt
     1501 gaaacactaa acaaatcatc tttcaagccc aaccaaaaca atacactttc tattttatta
     1561 aatcaactcg ccttcttcaa aatttcccac cgctgaacac caaaaagctc cctaaagatc
     1621 ggagctgtaa tcgcaaccca gctacttgat cttctgtgac tagaaaaaac aggacctaaa
     1681 tcacttgcca taataaacaa aaactcctcc aaactcacga accccctaac cggacttata
     1741 aaactgtatt tatcatctac tgcaattacc ataattttag ccataattat t
//
LOCUS       N286                    1791 bp    DNA     linear   VRT 19-OCT-2023
DEFINITION  NADH dehydrogenase subunit 5 (ND5) gene, partial cds.
ACCESSION   N286
VERSION
KEYWORDS    .
SOURCE      mitochondrion Bradypodion ventrale (Southern dwarf chameleon)
  ORGANISM  Bradypodion ventrale
            Eukaryota; Metazoa; Chordata; Craniata; Vertebrata; Euteleostomi;
            Lepidosauria; Squamata; Bifurcata; Unidentata; Episquamata;
            Toxicofera; Iguania; Acrodonta; Chamaeleonidae; Bradypodion.
REFERENCE   1  (bases 1 to 1791)
  AUTHORS   Main,D.C., Taft,J.M., Geneva,A.J., Jansen van Vuuren,B. and
            Tolley,K.A.
  TITLE     More is not always better: the efficacy of single mitochondrial
            genes at reconciling the complete mitogenome phylogeny
  JOURNAL   unpublished
REFERENCE   2  (bases 1 to 1791)
  AUTHORS   Main,D.C., Taft,J.M., Geneva,A.J., Jansen van Vuuren,B. and
            Tolley,K.A.
  TITLE     Direct Submission
  JOURNAL   Submitted (19-OCT-2023) Zoology, University of Johannesburg, Cnr
            Kingsway and University Road Auckland Park, Johannesburg, Gauteng
            2195, South Africa
COMMENT     Bankit Comment: ALT EMAIL:201327040@student.uj.ac.za
            Bankit Comment: TAX: Yes, new species/combinations; SEE ATTACHMENT
            Bankit Comment: TOTAL # OF SEQS:44
            Bankit Comment: FeatPropSourceSeq:AMDSF219
            
            ##Assembly-Data-START##
            Assembly Method       :: Novoplasty v. 4.3.1
            Sequencing Technology :: Illumina
            ##Assembly-Data-END##
FEATURES             Location/Qualifiers
     source          1..1791
                     /organism="Bradypodion ventrale"
                     /organelle="mitochondrion"
                     /mol_type="genomic DNA"
                     /isolation_source="Jeffreys Bay, Eastern Cape"
                     /bio_material="N286"
                     /db_xref="taxon:179890"
                     /country="South Africa"
                     /note="Eukaryota; Metazoa; Chordata; Craniata; Vertebrata;
                     Euteleostomi;## Lepidosauria; Squamata; Bifurcata;
                     Unidentata; Episquamata;## Toxicofera; Iguania; Acrodonta;
                     Chamaeleonidae; Bradypodion"
     gene            <1..>1791
                     /gene="ND5"
     CDS             <1..>1791
                     /gene="ND5"
                     /EC_number="7.1.1.2"
                     /codon_start=1
                     /transl_table=2
                     /product="NADH-ubiquinone oxidoreductase chain 5"
                     /translation="VNSTLLLDSTMIMTLTILSILILLTALLQKTTKFNPSLETAVMV
                     SFIVSIIPTMLTLKHTPHNTSINLPLLQSATMDISSTISTNLNSNLFLSTALFVTWAI
                     MQFSTWYMKDAPXTTLFKKYLMTFLIAMVVLILAGSMLQLFIGWEGVGILSFLLINWW
                     YARANANSSAMQAMTYNRIGDIGIILILAWLATNQSSWNMQCTDPKMNSTLLAMGLIL
                     AAAGKSAQFLMHLWLPSAMEGPTPVSALLHSSTMVVAGVYLLIQMHPLIQNSNIAMLT
                     CLCLGATTSLYASMTALCQNDLKKIIALSTLSQLGLMMVAIGLNHPHLAFLHISTHAA
                     TKASLFLCAGSFIHSLQNEQDIRKMGNMKMLLPITSSCLIISSLTLMGMPFLSCFYSK
                     DPIIEAACTSKVNTWILIITMVATAMTSAYSMRMIYYTMTKSARNKSTMTLKETMNQV
                     TPIIRLTSLSIFMGTILATIITQTNADPAMPVMMKLTPTMAMIAGSLITIETLNKSSF
                     KPNQNNTLPILLNQLAFFKISHRWTPKSSLKIGAVIATQLLDLLWLEKTGPKSLATMN
                     KNSSKLTNPLTGLMKLYLSSTAITVILAVII"
BASE COUNT      644 a    454 c    192 g    500 t      1 others
ORIGIN      
        1 gtgaactcaa cacttttgct agactcaaca ataattataa cattaacaat cctttcaatt
       61 ctaattttac taactgccct gttacaaaaa actaccaaat ttaatccctc cctagaaacg
      121 gcagtaatag tatcattcat tgtttcaatt attccaacaa tattaacatt aaaacacacc
      181 ccccacaaca catcaattaa cttaccactt ttacaatctg caaccataga catctcctca
      241 accatttcaa caaatctaaa ctcaaaccta ttcctatcaa ccgcactatt tgtaacatga
      301 gcaattatgc aattttccac ctgatacata aaagatgccc ccnaaacaac cctattcaaa
      361 aaatatttaa taacatttct aattgcaata gtagtactaa tccttgcagg tagcatactt
      421 caacttttta ttggctgaga aggcgtaggc attctctcat ttttattaat taactgatga
      481 tatgcacgcg caaatgctaa ctcctcagcc atgcaagcaa taacttacaa tcgaattgga
      541 gacattggaa ttatcctaat cttagcatga ttggccacca accaatcctc atggaatata
      601 caatgcacag acccaaagat aaactcaaca ttactagcaa taggtctaat tttagcagcc
      661 gcaggaaaat ccgcccaatt cttaatacat ttatgactcc caagcgcaat agaggggcca
      721 accccagtat cagcccttct ccactctagt actatagttg tagccggcgt atatcttcta
      781 attcaaatac acccacttat tcaaaattca aatattgcta tactaacatg cctttgcctg
      841 ggagccacca caagcctgta tgcctccata acagctttat gccagaacga cctaaaaaaa
      901 atcattgctc tatcaacatt aagccaactt ggccttataa tagttgcaat tggattaaac
      961 cacccacacc tagcattttt acatatttca acacacgctg caactaaagc ctcattattt
     1021 ttatgcgctg gttcatttat tcacagcctg caaaatgaac aagatatccg aaaaatgggt
     1081 aacataaaaa tactcctacc aattacatcc tcatgtctta ttatttcaag cctaactctc
     1141 atgggtatac cattcctgtc ctgtttttat tcaaaagacc ccatcattga agccgcatgc
     1201 acatcaaaag ttaatacatg aatcttaatt attacaatag tagcaacagc aataacatca
     1261 gcttattcca tacgaataat ttattatact ataacaaaat ctgcccgaaa taaatcaact
     1321 ataacactaa aagaaaccat aaaccaagtc accccaatta ttcgcctaac ctcattatca
     1381 atttttatgg gaactatttt agctactatt attacccaaa caaacgcaga cccagcaata
     1441 ccagtgataa taaaattaac cccaacaata gcaataattg caggcagctt aattactatt
     1501 gaaacactaa acaaatcatc tttcaagccc aaccaaaaca acacacttcc tattttatta
     1561 aatcaactcg ccttcttcaa aatctcccac cgctgaacac caaaaagctc cctaaagatc
     1621 ggagctgtaa tcgcaaccca gctactcgat cttctgtgac tagaaaaaac aggacctaaa
     1681 tcacttgcca caataaacaa aaactcctcc aaactcacga accccctaac cggacttata
     1741 aaactgtatt tatcatctac tgcaattacc gtaattttag ccgtaattat t
//
LOCUS       N287                    1791 bp    DNA     linear   VRT 19-OCT-2023
DEFINITION  NADH dehydrogenase subunit 5 (ND5) gene, partial cds.
ACCESSION   N287
VERSION
KEYWORDS    .
SOURCE      mitochondrion Bradypodion ventrale (Southern dwarf chameleon)
  ORGANISM  Bradypodion ventrale
            Eukaryota; Metazoa; Chordata; Craniata; Vertebrata; Euteleostomi;
            Lepidosauria; Squamata; Bifurcata; Unidentata; Episquamata;
            Toxicofera; Iguania; Acrodonta; Chamaeleonidae; Bradypodion.
REFERENCE   1  (bases 1 to 1791)
  AUTHORS   Main,D.C., Taft,J.M., Geneva,A.J., Jansen van Vuuren,B. and
            Tolley,K.A.
  TITLE     More is not always better: the efficacy of single mitochondrial
            genes at reconciling the complete mitogenome phylogeny
  JOURNAL   unpublished
REFERENCE   2  (bases 1 to 1791)
  AUTHORS   Main,D.C., Taft,J.M., Geneva,A.J., Jansen van Vuuren,B. and
            Tolley,K.A.
  TITLE     Direct Submission
  JOURNAL   Submitted (19-OCT-2023) Zoology, University of Johannesburg, Cnr
            Kingsway and University Road Auckland Park, Johannesburg, Gauteng
            2195, South Africa
COMMENT     Bankit Comment: ALT EMAIL:201327040@student.uj.ac.za
            Bankit Comment: TAX: Yes, new species/combinations; SEE ATTACHMENT
            Bankit Comment: TOTAL # OF SEQS:44
            Bankit Comment: FeatPropSourceSeq:AMDSF219
            
            ##Assembly-Data-START##
            Assembly Method       :: Novoplasty v. 4.3.1
            Sequencing Technology :: Illumina
            ##Assembly-Data-END##
FEATURES             Location/Qualifiers
     source          1..1791
                     /organism="Bradypodion ventrale"
                     /organelle="mitochondrion"
                     /mol_type="genomic DNA"
                     /isolation_source="Jeffreys Bay, Eastern Cape"
                     /bio_material="N287"
                     /db_xref="taxon:179890"
                     /country="South Africa"
                     /note="Eukaryota; Metazoa; Chordata; Craniata; Vertebrata;
                     Euteleostomi;## Lepidosauria; Squamata; Bifurcata;
                     Unidentata; Episquamata;## Toxicofera; Iguania; Acrodonta;
                     Chamaeleonidae; Bradypodion"
     gene            <1..>1791
                     /gene="ND5"
     CDS             <1..>1791
                     /gene="ND5"
                     /EC_number="7.1.1.2"
                     /codon_start=1
                     /transl_table=2
                     /product="NADH-ubiquinone oxidoreductase chain 5"
                     /translation="VNSTLLLDSTMTMTLTILSILVLLTALLQKTTKFNPSLETAVMV
                     SFIVSIIPTMLTLKHTPHNTSINLPLLQSATMDISSTISTNLNSNLFLSTALFVTWAI
                     MQFSTWYMKDAPXTTLFKKYLMTFLIAMVVLILAGSMLQLFIGWEGVGILSFLLINWW
                     YARANANSSAMQAMTYNRIGDIGIILILAWLATNQSSWNMQCTDPKMNSTLLAMGLIL
                     AAAGKSAQFLMHLWLPSAMEGPTPVSALLHSSTMVVAGVYLLIQMHPLIQNSNIAMLT
                     CLCLGATTSLYASMTALCQNDLKKIIALSTLSQLGLMMVAIGLNHPHLAFLHISTHAA
                     TKASLFLCAGSFIHSLQNEQDIRKMGNMKMLLPITSSCLIISSLTLMGMPFLSCFYSK
                     DPIIEAACTSKVNTWILIITMVATAMTSAYSMRMIYYTMTKSARNKSTMTLKETMNQV
                     TPIIRLASLSIFMGTILATIITQTNADPTMPVMMKLTPTMAMIAGSLITIETLNKSSF
                     KPNQNNTLPILLNQLAFFKISHRWTPKSSLKIGAVVATQLLDLLWLEKTGPKSLAMTN
                     KNSSKLTNPLTGLMKLYLSSTAITVILAVII"
BASE COUNT      641 a    456 c    195 g    498 t      1 others
ORIGIN      
        1 gtgaactcaa cacttttgct agactcaaca ataactataa cattaacaat cctttcaatt
       61 ctagttttac taactgccct gttacaaaaa actaccaaat ttaatccctc cctagaaacg
      121 gcagtaatag tatcattcat tgtttcaatt attccaacaa tattaacatt aaaacacacc
      181 ccccacaaca catcaatcaa cttgccactt ttacaatctg caaccataga catctcctca
      241 accatttcaa caaatctaaa ctcaaaccta ttcctatcaa ccgcactatt tgtaacatga
      301 gcaattatgc aattttccac ctgatacata aaagatgccc ccnaaacaac cctattcaaa
      361 aaatatttaa taacatttct aattgcaata gtagtactaa tccttgcagg tagcatactt
      421 caacttttta ttggctgaga aggcgtaggc attctctcat ttttattaat taactgatga
      481 tatgcacgcg caaatgctaa ctcctcagcc atgcaagcaa taacctacaa tcgaattgga
      541 gacattggaa ttatcctaat cttagcatga ttggccacca accaatcctc atggaatata
      601 caatgcacag acccaaagat aaactcaacg ttactagcaa taggtctaat tttagcagcc
      661 gcaggaaaat ccgcccaatt cttaatacat ttatgactcc caagcgcaat agaggggcca
      721 accccagtat cagcccttct ccactctagt actatagttg tagccggcgt atatcttcta
      781 attcaaatac acccacttat tcaaaattca aatattgcta tactaacatg cctttgcctg
      841 ggagccacca caagcctgta tgcctccata acagctttat gccagaacga cctaaaaaaa
      901 attattgctc tgtcaacatt aagccaactt ggccttataa tagttgcaat tggattaaac
      961 cacccacacc tagcattttt acatatttca acacacgctg caactaaagc ctcattattt
     1021 ttatgcgccg gttcatttat tcacagcctg caaaatgaac aagatatccg aaaaataggt
     1081 aacataaaaa tactcctacc aattacatcc tcatgtctta ttatttcaag cctaactctc
     1141 atgggtatac cattcctgtc ctgtttttat tcaaaagacc ccatcattga agccgcatgc
     1201 acatcaaaag ttaatacatg aatcttaatt attacaatag tagcaacagc aataacatca
     1261 gcttattcca tacgaataat ttattatact ataacaaaat ctgcccgaaa taaatcaact
     1321 ataacactaa aagaaaccat aaaccaagtc accccaatta ttcgcctagc ctcattatca
     1381 atttttatgg gaactatttt agctactatt attacccaaa caaacgcaga cccaacaata
     1441 ccagtgataa taaaattaac cccaacaata gcaataattg caggcagctt aattactatt
     1501 gaaacactaa acaaatcatc tttcaagccc aaccaaaaca atacacttcc tattttatta
     1561 aatcaactcg ccttcttcaa aatctcccac cgctgaacac caaaaagctc cctaaagatc
     1621 ggagctgtag tcgcaaccca actactcgat cttctgtgac tagaaaaaac aggacctaaa
     1681 tcacttgcca taacaaacaa aaactcctcc aaactcacga accccctaac cggacttata
     1741 aaactgtatt tatcatctac tgcaattacc gtaattttag ccgtaattat t
//
LOCUS       NO87                    1791 bp    DNA     linear   VRT 19-OCT-2023
DEFINITION  NADH dehydrogenase subunit 5 (ND5) gene, partial cds.
ACCESSION   NO87
VERSION
KEYWORDS    .
SOURCE      mitochondrion Bradypodion venustum
  ORGANISM  Bradypodion venustum
            Eukaryota; Metazoa; Chordata; Craniata; Vertebrata; Euteleostomi;
            Lepidosauria; Squamata; Bifurcata; Unidentata; Episquamata;
            Toxicofera; Iguania; Acrodonta; Chamaeleonidae; Bradypodion.
REFERENCE   1  (bases 1 to 1791)
  AUTHORS   Main,D.C., Taft,J.M., Geneva,A.J., Jansen van Vuuren,B. and
            Tolley,K.A.
  TITLE     More is not always better: the efficacy of single mitochondrial
            genes at reconciling the complete mitogenome phylogeny
  JOURNAL   unpublished
REFERENCE   2  (bases 1 to 1791)
  AUTHORS   Main,D.C., Taft,J.M., Geneva,A.J., Jansen van Vuuren,B. and
            Tolley,K.A.
  TITLE     Direct Submission
  JOURNAL   Submitted (19-OCT-2023) Zoology, University of Johannesburg, Cnr
            Kingsway and University Road Auckland Park, Johannesburg, Gauteng
            2195, South Africa
COMMENT     Bankit Comment: ALT EMAIL:201327040@student.uj.ac.za
            Bankit Comment: TAX: Yes, new species/combinations; SEE ATTACHMENT
            Bankit Comment: TOTAL # OF SEQS:44
            Bankit Comment: FeatPropSourceSeq:AMDSF219
            
            ##Assembly-Data-START##
            Assembly Method       :: Novoplasty v. 4.3.1
            Sequencing Technology :: Illumina
            ##Assembly-Data-END##
FEATURES             Location/Qualifiers
     source          1..1791
                     /organism="Bradypodion venustum"
                     /organelle="mitochondrion"
                     /mol_type="genomic DNA"
                     /isolation_source="Grootvadersbosch, Western Cape"
                     /bio_material="N087"
                     /db_xref="taxon:2869583"
                     /country="South Africa"
                     /note="Eukaryota; Metazoa; Chordata; Craniata; Vertebrata;
                     Euteleostomi;## Lepidosauria; Squamata; Bifurcata;
                     Unidentata; Episquamata;## Toxicofera; Iguania; Acrodonta;
                     Chamaeleonidae; Bradypodion"
     gene            <1..>1791
                     /gene="ND5"
     CDS             <1..>1791
                     /gene="ND5"
                     /EC_number="7.1.1.2"
                     /codon_start=1
                     /transl_table=2
                     /product="NADH-ubiquinone oxidoreductase chain 5"
                     /translation="VNSTLMLDSTMTMTLTILSILVLLTTLLQKPTKFNLPLEMAVMV
                     SFMISIVPTMITLKHTPHSTSINFPILQSATLDISSTISTNMNSNLFLSTALFVTWAI
                     MQFSTWYMKDTPXMALFKKYLMAFLIAMVILILAGSMIQLFIGWEGVGILSFLLINWW
                     YARANANSSAMQAMTYNRIGDIGIILILAWLATNQSSWNMQCTDPKMNSTLLAMGLIL
                     AATGKSAQFLMHMWLPSAMEGPTPVSALLHSSTMVVAGVYLLIQMHPLIQNSNTAMLT
                     CLCLGATTSLYASMTALCQNDLKKIIALSTLSQLGLMMVAIGLNHPHLAFLHISTHAA
                     TKASLFLCAGSFIHSLQNEQDIRKMGNMKTLLPITSSCLIISSLTLMGMPFLSCFYSK
                     DPIIETAYTSKINTWILIITMVATAMTSAYSMRMIYYTMTKSTRNKPTMTLKEIMNQV
                     TPIIRLTSLSIFMGTILTSILTQTNADPTMPMMMKLTPTMAMIAGSLITIETLNNSTF
                     KPNQNNTLPILFNQLAFFKISHRWTPMNSLKIGAVIATQLLDLLWLEKTGPKPLALTN
                     KNFSKLTNPLAGLMKLYLSTTAITVILAMII"
BASE COUNT      660 a    464 c    177 g    489 t      1 others
ORIGIN      
        1 gtgaactcaa cacttatgct agattcaaca ataaccatga cattaacaat cctatcaatt
       61 ctagtgctac taaccacctt actacaaaaa cccactaaat ttaatctacc actagaaata
      121 gcagtaatag tatcattcat aatttcaatt gttccaacaa taattacatt aaaacacacc
      181 ccccacagca catcaatcaa cttcccaatt ttacaatctg caactctaga catttcttca
      241 accatctcaa caaatataaa ctcaaaccta ttcttatcaa ccgcactatt tgtaacatgg
      301 gcaattatac aattttccac ctgatatata aaagataccc ccnaaatagc tctattcaaa
      361 aaatatctaa tagcattttt aattgccata gtaattctaa tccttgcagg tagcataatt
      421 caacttttta ttggctgaga gggcgtaggc atcctttcat ttttattaat taactgatgg
      481 tacgcacgcg caaatgcaaa ctcctcagcc atacaagcaa taacttacaa tcgaattgga
      541 gacattggaa ttatcctaat cttagcatga ctagctacca accaatcctc atgaaatata
      601 caatgcacag acccaaagat aaactcaaca ctactagcaa taggcctaat tttagcagcc
      661 acaggaaaat cagcccaatt cctaatacat atatgactac ctagtgcaat agaagggcca
      721 accccagtat cagccctact ccactccagc accatagttg tagccggcgt ttaccttcta
      781 attcaaatac acccacttat tcaaaactcg aatactgcca tactaacatg cctttgccta
      841 ggggctacta caagcctgta tgcctccata acagccctat gccagaacga ccttaaaaaa
      901 attattgctc tatcaacgct tagccaactt ggcctcataa tagttgcaat tggattaaac
      961 catccacacc tagcattttt acacatttca acacacgctg caaccaaagc ctcactattt
     1021 ttatgtgctg gctcatttat tcacagccta caaaatgaac aagatattcg aaaaataggc
     1081 aacataaaaa cacttctacc aattacatcc tcatgtctca ttatttcaag tctaactctt
     1141 ataggtatgc cattcctatc ttgcttttat tcaaaagacc caattatcga aactgcgtac
     1201 acatcaaaaa ttaatacatg aatcttaatt attacaatag tagcaacagc aataacatcc
     1261 gcttattcaa tgcgaataat ttattacact ataacaaaat ctacccgaaa taaaccaacc
     1321 ataacactaa aagaaatcat aaaccaagtt accccaatca tccgcctaac ctcattatca
     1381 atttttatag gaactatttt aacctctatc ctcacacaaa caaacgcaga cccaacaata
     1441 ccaataataa taaaattaac cccaacaata gcaataattg caggcagctt aattaccatt
     1501 gaaacattaa ataactcaac ttttaaacca aaccaaaata atacacttcc cattttattt
     1561 aaccaactcg ccttcttcaa aatttcccac cgctgaacac caataaactc actaaaaatc
     1621 ggagctgtaa tcgcaaccca actacttgac ctcctatgat tagaaaaaac aggacctaaa
     1681 ccccttgccc taacaaacaa gaacttttct aaactcacga accccttagc cggacttata
     1741 aaactttatc tttcaaccac tgcaattacc gtcatcctag ccataattat t
//
LOCUS       P306B                   1791 bp    DNA     linear   VRT 19-OCT-2023
DEFINITION  NADH dehydrogenase subunit 5 (ND5) gene, partial cds.
ACCESSION   P306B
VERSION
KEYWORDS    .
SOURCE      mitochondrion Bradypodion damaranum
  ORGANISM  Bradypodion damaranum
            Eukaryota; Metazoa; Chordata; Craniata; Vertebrata; Euteleostomi;
            Lepidosauria; Squamata; Bifurcata; Unidentata; Episquamata;
            Toxicofera; Iguania; Acrodonta; Chamaeleonidae; Bradypodion.
REFERENCE   1  (bases 1 to 1791)
  AUTHORS   Main,D.C., Taft,J.M., Geneva,A.J., Jansen van Vuuren,B. and
            Tolley,K.A.
  TITLE     More is not always better: the efficacy of single mitochondrial
            genes at reconciling the complete mitogenome phylogeny
  JOURNAL   unpublished
REFERENCE   2  (bases 1 to 1791)
  AUTHORS   Main,D.C., Taft,J.M., Geneva,A.J., Jansen van Vuuren,B. and
            Tolley,K.A.
  TITLE     Direct Submission
  JOURNAL   Submitted (19-OCT-2023) Zoology, University of Johannesburg, Cnr
            Kingsway and University Road Auckland Park, Johannesburg, Gauteng
            2195, South Africa
COMMENT     Bankit Comment: ALT EMAIL:201327040@student.uj.ac.za
            Bankit Comment: TAX: Yes, new species/combinations; SEE ATTACHMENT
            Bankit Comment: TOTAL # OF SEQS:44
            Bankit Comment: FeatPropSourceSeq:AMDSF219
            
            ##Assembly-Data-START##
            Assembly Method       :: Novoplasty v. 4.3.1
            Sequencing Technology :: Illumina
            ##Assembly-Data-END##
FEATURES             Location/Qualifiers
     source          1..1791
                     /organism="Bradypodion damaranum"
                     /organelle="mitochondrion"
                     /mol_type="genomic DNA"
                     /isolation_source="George, Western Cape"
                     /bio_material="P306B"
                     /db_xref="taxon:230334"
                     /country="South Africa"
                     /note="Eukaryota; Metazoa; Chordata; Craniata; Vertebrata;
                     Euteleostomi;## Lepidosauria; Squamata; Bifurcata;
                     Unidentata; Episquamata;## Toxicofera; Iguania; Acrodonta;
                     Chamaeleonidae; Bradypodion"
     gene            <1..>1791
                     /gene="ND5"
     CDS             <1..>1791
                     /gene="ND5"
                     /EC_number="7.1.1.2"
                     /codon_start=1
                     /transl_table=2
                     /product="NADH-ubiquinone oxidoreductase chain 5"
                     /translation="VNSTLMLDSTMTMTLTILSILVLLTTLLQKPTKFNPPLEMAVMV
                     SFMISIVPTMITLKHTPHSTSINLPILQSATLDISSTISTNMNSNLFLSTALFVTWAI
                     MQFSTWYMKDAPXMALFKKYLMAFLIAMMMLILAGSMIQLFIGWEGVGILSFLLINWW
                     YARANANSSAMQAMAYNRIGDIGIILILAWLATNQSSWSMQCTDPKMSSTLLAMGLIL
                     AAAGKSAQFLMHLWLPSAMEGPTPVSALLHSSTMVVAGVYLLIQMHPLIQNSNIAMLT
                     CLCLGATTSLYASMTALCQNDLKKIIALSTLSQLGLMMVAIGLNHPHLAFLHISTHAA
                     TKASLFLCAGSFIHSLQNEQDIRKMGNMKTLLPITSSCLIISSLTLMGMPFLSCFYSK
                     DPIIETTCTSKINTWILIITMVATAMTSAYSMRMIYYTMTKSTRNKSTMTLKETMNQV
                     TPIIRLASLSIFMGTILITILTQTNTDPTMPMMMKLTPTMAMIAGSLITIETLNNSTF
                     KPNQNNTLPILLNQLAFFKISHRWTPMNSLKIGAVIATQLLDLMWLEKTGPKSLAMTN
                     KNFSKLTNPLGGLMKLYLSTTAITVILAMII"
BASE COUNT      661 a    466 c    186 g    477 t      1 others
ORIGIN      
        1 gtgaactcaa cacttatgct agattcaaca ataactataa cattaacaat cctatcgatt
       61 ctagtgctac taaccaccct actacaaaaa cccactaaat ttaacccacc cctagaaata
      121 gcagtaatag tatcattcat aatttcaatt gttccaacaa taattacatt aaaacacacc
      181 ccccacagca catcaatcaa cctcccaatt ttacaatctg caaccctaga catttcttca
      241 accatttcaa caaatataaa ctcaaaccta ttcttatcaa ccgcactatt tgtaacatga
      301 gcaattatac aattttccac ctgatatata aaagatgccc ccnaaatagc gttattcaaa
      361 aaatatctaa tagcattttt aattgccata ataatactaa tccttgcagg tagcatgatt
      421 caacttttta ttggttgaga gggcgtaggc atcctttcat ttttattaat taactgatgg
      481 tacgcacgcg caaatgccaa ctcctcagcc atgcaagcaa tagcttacaa tcgaattgga
      541 gacattggaa ttatcctaat cttagcatga ctagctacca accaatcctc atgaagtata
      601 caatgcacag acccaaagat aagctcaaca ctactagcaa taggcctaat tttagcagcc
      661 gcaggaaaat cagcccaatt cctgatacat ctatgactac caagtgcaat agaaggacca
      721 accccagtat cagccctact ccactccagc accatagtcg tagccggcgt ataccttcta
      781 attcaaatac acccacttat tcaaaactcg aatatcgcca tactaacatg cctttgcctg
      841 ggagccacta caagcctgta tgcttccata acagccctat gccagaacga ccttaaaaaa
      901 attattgctc tatcaacact tagccagctt ggcctcataa tagttgcaat tggattaaac
      961 cacccacacc tggcattttt acacatttca acacacgctg caaccaaagc ctcactattc
     1021 ttatgtgccg gctcatttat tcacagccta caaaatgaac aagatattcg aaaaataggc
     1081 aacataaaaa cacttctacc aattacatcc tcatgtctta ttatttcaag cctaactctt
     1141 ataggtatgc cattcctatc ttgcttttat tcaaaagacc caatcatcga aactacatgc
     1201 acatcaaaaa ttaatacatg aatcctaatt attacaatag tagcaacagc aataacatca
     1261 gcttattcaa tacgaataat ttattacact ataacaaaat ccacccgaaa taaatcaacc
     1321 ataacactaa aagaaaccat aaaccaagtt accccaatta tccgcctagc ctcattatca
     1381 atttttatag gaactatttt aatcactatc ctcacacaaa caaacacaga cccaacaata
     1441 ccaataataa taaaattaac cccaacaata gcaataattg caggcagttt aatcaccatt
     1501 gaaacattaa ataactcaac ttttaagcca aaccaaaata atacacttcc aattttatta
     1561 aaccaactcg ccttcttcaa aatttcccac cgctgaacac caataaactc actaaagatc
     1621 ggagctgtaa tcgcaaccca actacttgac cttatatgac tggaaaaaac aggacctaaa
     1681 tcacttgcca taacaaacaa gaacttttct aaactcacga accccctagg cggacttata
     1741 aaactttatc tttcaaccac tgcaattacc gtaatcctag ccataattat t
//
LOCUS       P457                    1791 bp    DNA     linear   VRT 19-OCT-2023
DEFINITION  NADH dehydrogenase subunit 5 (ND5) gene, partial cds.
ACCESSION   P457
VERSION
KEYWORDS    .
SOURCE      mitochondrion Bradypodion setaroi
  ORGANISM  Bradypodion setaroi
            Eukaryota; Metazoa; Chordata; Craniata; Vertebrata; Euteleostomi;
            Lepidosauria; Squamata; Bifurcata; Unidentata; Episquamata;
            Toxicofera; Iguania; Acrodonta; Chamaeleonidae; Bradypodion.
REFERENCE   1  (bases 1 to 1791)
  AUTHORS   Main,D.C., Taft,J.M., Geneva,A.J., Jansen van Vuuren,B. and
            Tolley,K.A.
  TITLE     More is not always better: the efficacy of single mitochondrial
            genes at reconciling the complete mitogenome phylogeny
  JOURNAL   unpublished
REFERENCE   2  (bases 1 to 1791)
  AUTHORS   Main,D.C., Taft,J.M., Geneva,A.J., Jansen van Vuuren,B. and
            Tolley,K.A.
  TITLE     Direct Submission
  JOURNAL   Submitted (19-OCT-2023) Zoology, University of Johannesburg, Cnr
            Kingsway and University Road Auckland Park, Johannesburg, Gauteng
            2195, South Africa
COMMENT     Bankit Comment: ALT EMAIL:201327040@student.uj.ac.za
            Bankit Comment: TAX: Yes, new species/combinations; SEE ATTACHMENT
            Bankit Comment: TOTAL # OF SEQS:44
            Bankit Comment: FeatPropSourceSeq:AMDSF219
            
            ##Assembly-Data-START##
            Assembly Method       :: Novoplasty v. 4.3.1
            Sequencing Technology :: Illumina
            ##Assembly-Data-END##
FEATURES             Location/Qualifiers
     source          1..1791
                     /organism="Bradypodion setaroi"
                     /organelle="mitochondrion"
                     /mol_type="genomic DNA"
                     /isolation_source="St Lucia, KwaZulu-Natal"
                     /bio_material="P457"
                     /db_xref="taxon:230338"
                     /country="South Africa"
                     /note="Eukaryota; Metazoa; Chordata; Craniata; Vertebrata;
                     Euteleostomi;## Lepidosauria; Squamata; Bifurcata;
                     Unidentata; Episquamata;## Toxicofera; Iguania; Acrodonta;
                     Chamaeleonidae; Bradypodion"
     gene            <1..>1791
                     /gene="ND5"
     CDS             <1..>1791
                     /gene="ND5"
                     /EC_number="7.1.1.2"
                     /codon_start=1
                     /transl_table=2
                     /product="NADH-ubiquinone oxidoreductase chain 5"
                     /translation="VNSMLLLDATMIMTLTTLSILVLLTALLQKTTKFKPSLEMAVMV
                     SFIISTIPTTLTLKHTPHSTSINLPLMQSATLDISSTISTNMNSNLFLSTALFVTWAI
                     MQFSTWYMKDAPXTTLFKKYLMAFLIAMVMLILAGSMLQLFIGWEGVGILSFLLINWW
                     YARANANSSAMQAMTYNRIGDIGIILILAWLATNQSSWNIQCMDPKMNSTLLAMGLIL
                     AAAGKSAQFLMHLWLPSAMEGPTPVSALLHSSTMVVAGVYLLIQMHPLIQNSDSAMLT
                     CLCLGATTSLYASMTALCQNDLKKIIALSTLSQLGLMMVAIGLNHPHLAFLHISTHAA
                     TKASLFLCAGSFIHSLQNEQDIRKMGNMKILLPITSSCLIVSSLTLMGMPFLSCFYSK
                     DPIIETACTSKINTWILIITMVATAMTSAYSMRMIYYTMTKSTRNKSTITLKETMNQV
                     TPIIRLTSLSIFMGTILTATLTQTNADPTMPMMMKLTPTLTMLAGSLITIETLNKSSF
                     KPNQNNTFLILLNQLAFFKISHRWTPKSSLKIGVVIATQLLDLLWLEKTGPKSLALTN
                     KNSSKLTNPLTGLMKPYLSSIMITVILALVI"
BASE COUNT      651 a    462 c    181 g    496 t      1 others
ORIGIN      
        1 gtgaactcaa tacttttgct agacgcaacc ataattataa cattaacaac cctatcaatt
       61 ctagttttac taactgcctt attacaaaaa accaccaaat ttaagccctc cctagaaata
      121 gcagtaatag tatcatttat tatttcgact atcccaacaa cattaacatt aaaacacacc
      181 ccccacagca catcaatcaa cttaccactc atacaatctg caaccctaga catttcctca
      241 actatttcaa caaatataaa ctcaaaccta tttttatcaa ccgcactatt tgtaacgtga
      301 gcaattatgc aattctccac ctgatacata aaagatgccc ccanaacaac cctattcaaa
      361 aaatatttaa tagcattcct aattgccata gtaatactaa tccttgcagg cagcatactt
      421 caacttttta ttggttgaga aggcgtaggc atcctttcat ttttattaat taactgatga
      481 tacgcacgcg caaatgctaa ttcatcagct atacaagcaa taacttacaa ccgaattgga
      541 gacattggaa ttatcctaat cttagcatga cttgctacta accaatcctc atgaaatatt
      601 caatgcatag acccaaagat aaactcaaca ctactagcaa taggcctaat tttagcagcc
      661 gcaggaaaat ctgcccaatt cctaatacat ctatgactcc caagcgcaat agagggccca
      721 accccagtat cagcccttct acactctagt accatagttg tagccggcgt ataccttcta
      781 attcaaatac acccacttat tcaaaattcg gatagcgcca tactaacatg cctttgccta
      841 ggagctacca caagcctgta tgcctccata acagccctat gccagaacga cctaaaaaaa
      901 attattgctt tatcaacact aagccaactt ggccttataa tagttgcaat tggattaaac
      961 cacccacacc tagcattttt acacatttca acacacgctg caactaaagc ctcactattc
     1021 ttatgtgccg gctcatttat ccacagccta caaaacgaac aagatatccg aaaaatgggt
     1081 aatataaaaa ttcttctacc aattacatct tcatgtctta tcgtttcaag ccttactctt
     1141 ataggtatgc cattcctatc ctgtttttat tcaaaagacc ccatcatcga aaccgcatgc
     1201 acatcaaaaa ttaatacatg aatcttaatt atcacaatag tagcaacagc aataacatca
     1261 gcttattcta tacgaataat ttattacacc ataacaaaat ccacccgaaa taaatcaact
     1321 attacactaa aagagacaat aaaccaagtt actccaatta ttcgcctaac ctcactatca
     1381 atttttatag gaactatttt aactgctact cttacccaaa caaacgcaga cccaacaata
     1441 ccaatgataa taaaactaac cccaacatta acaatacttg caggcagctt aatcaccatt
     1501 gaaacattaa acaaatcatc tttcaaacct aatcaaaaca acacatttct tattttatta
     1561 aaccaactcg ccttcttcaa aatttcccat cgctggacac caaaaagctc cctaaaaatt
     1621 ggagttgtaa tcgcaaccca actacttgat ttattatgac tagaaaaaac aggacccaaa
     1681 tcacttgccc taacaaacaa aaactcttct aaactcacaa accccctaac aggacttata
     1741 aaaccatatc tttcatctat tataattacc gtaatcttgg ccttagtcat t
//
LOCUS       P474                    1791 bp    DNA     linear   VRT 19-OCT-2023
DEFINITION  NADH dehydrogenase subunit 5 (ND5) gene, partial cds.
ACCESSION   P474
VERSION
KEYWORDS    .
SOURCE      mitochondrion Bradypodion thamnobates
  ORGANISM  Bradypodion thamnobates
            Eukaryota; Metazoa; Chordata; Craniata; Vertebrata; Euteleostomi;
            Lepidosauria; Squamata; Bifurcata; Unidentata; Episquamata;
            Toxicofera; Iguania; Acrodonta; Chamaeleonidae; Bradypodion.
REFERENCE   1  (bases 1 to 1791)
  AUTHORS   Main,D.C., Taft,J.M., Geneva,A.J., Jansen van Vuuren,B. and
            Tolley,K.A.
  TITLE     More is not always better: the efficacy of single mitochondrial
            genes at reconciling the complete mitogenome phylogeny
  JOURNAL   unpublished
REFERENCE   2  (bases 1 to 1791)
  AUTHORS   Main,D.C., Taft,J.M., Geneva,A.J., Jansen van Vuuren,B. and
            Tolley,K.A.
  TITLE     Direct Submission
  JOURNAL   Submitted (19-OCT-2023) Zoology, University of Johannesburg, Cnr
            Kingsway and University Road Auckland Park, Johannesburg, Gauteng
            2195, South Africa
COMMENT     Bankit Comment: ALT EMAIL:201327040@student.uj.ac.za
            Bankit Comment: TAX: Yes, new species/combinations; SEE ATTACHMENT
            Bankit Comment: TOTAL # OF SEQS:44
            Bankit Comment: FeatPropSourceSeq:AMDSF219
            
            ##Assembly-Data-START##
            Assembly Method       :: Novoplasty v. 4.3.1
            Sequencing Technology :: Illumina
            ##Assembly-Data-END##
FEATURES             Location/Qualifiers
     source          1..1791
                     /organism="Bradypodion thamnobates"
                     /organelle="mitochondrion"
                     /mol_type="genomic DNA"
                     /isolation_source="Howick, KwaZulu-Natal"
                     /bio_material="P474"
                     /db_xref="taxon:230337"
                     /country="South Africa"
                     /note="Eukaryota; Metazoa; Chordata; Craniata; Vertebrata;
                     Euteleostomi;## Lepidosauria; Squamata; Bifurcata;
                     Unidentata; Episquamata;## Toxicofera; Iguania; Acrodonta;
                     Chamaeleonidae; Bradypodion"
     gene            <1..>1791
                     /gene="ND5"
     CDS             <1..>1791
                     /gene="ND5"
                     /EC_number="7.1.1.2"
                     /codon_start=1
                     /transl_table=2
                     /product="NADH-ubiquinone oxidoreductase chain 5"
                     /translation="VNLTLLLDSTMTMTLTVLSILVLLITLLQKPTKFSLSLEMAVMV
                     SFIISTVPTMLTLKHTPHNTSINLSLMQSATLDISSTISTNMNSNLFLSTALFVTWAI
                     MQFSTWYMKDAPXTTTFKKYLMTFLIAMVMLILAGSMLQLFIGWEGVGILSFLLINWW
                     YARANANSSAMQAMTYNRIGDIGIILILAWLATNYSSWNMQCTDPKTNSTLLAMGLIL
                     AAAGKSAQFLMHLWLPSAMEGPTPVSALLHSSTMVVAGVYLLIQMHPLIQNSDIAMLT
                     CLCLGATTSLYASMTALCQNDLKKIIALSTLSQLGLMMVAIGLNHPHLAFLHISTHAA
                     TKASLFLCAGSFIHSLQNEQDIRKMGNMKTLLPITSSCLIISSLTLMGMPFLSCFYSK
                     DPIIETMYTSKINTWILMITLVATAMTSAYSMRMIYYTMTKSTRNKSTMTLKETMNQV
                     TPIIRLTSLSIFMGTILTAILTQTNADPTMPMVMKLTPTMAMFAGSLIIIEMLNKPSF
                     KPNQNNTLLILLNQLAFFKISHRWTPKSSLKIGAVIATQLLDLLWLEKTGPKSLTLTN
                     KNSSKLTNPLTGLMKLYLSSTAITVISAMII"
BASE COUNT      643 a    456 c    190 g    501 t      1 others
ORIGIN      
        1 gtgaatttaa cacttttact agactcaaca ataactataa cattaacagt cctatcgatt
       61 ctagttttat taatcaccct gttacaaaaa cccaccaaat ttagcctctc cttagaaata
      121 gcagtaatag tatcattcat catttccact gttccaacaa tattaacatt aaaacacacc
      181 ccccacaaca catcgattaa tttatcactt atacaatctg caaccctaga catttcctca
      241 accatttcaa caaatataaa ctcaaaccta tttctatcaa ccgcactatt tgtaacatga
      301 gcaattatac aattttccac ctgatacata aaagatgccc ccnaaacaac cacattcaaa
      361 aaatatttaa taacatttct aattgccata gtaatactga tccttgcagg tagtatactt
      421 caacttttta ttggttgaga aggcgtaggc atcctttcat ttttactaat caactgatga
      481 tacgcacgcg caaatgcaaa ctcatcagcc atgcaagcaa taacctataa tcgaatcgga
      541 gatattggaa tcatcctaat cttagcatga ctggctacta actactcctc atgaaatata
      601 caatgcacag atccaaagac aaactcaaca ctattagcaa taggcctaat tttagcagct
      661 gcaggaaaat cagcccaatt cctaatacat ctatgactcc caagcgcaat agaggggcca
      721 accccagtat cagcactact tcactcaagc actatagttg tagccggcgt ataccttcta
      781 attcaaatac acccacttat tcaaaattca gacattgcca tactaacatg cctatgcctg
      841 ggagccacca caagcctgta tgcctccata acagcccttt gtcaaaacga tctaaaaaaa
      901 attattgctc tgtcaacact aagtcaactt ggccttataa tagtagctat tggattaaac
      961 cacccacacc tagcattttt acacatttca acacacgctg caactaaggc ctcactattc
     1021 ttatgtgccg gttcatttat tcacagccta caaaatgaac aagatatccg aaaaatgggt
     1081 aatataaaaa cgcttctacc aattacatct tcatgtctta ttatttcaag cctaaccctt
     1141 ataggtatac cattcctctc ctgtttttac tctaaagacc ccatcatcga gaccatatac
     1201 acatcaaaaa ttaatacatg aatcttaata attacattag tagcaacagc aataacatca
     1261 gcttattcta tgcgaataat ttattatact ataacaaaat ccacccgaaa taagtcgact
     1321 ataacactaa aagaaaccat aaaccaagtt accccaatta ttcgcctaac ctcactatca
     1381 atctttatgg ggactatttt aactgctatt cttacccaaa caaacgcaga cccaactata
     1441 ccaatggtaa taaaattaac cccaacaata gcaatatttg caggcagctt aattatcatt
     1501 gaaatattaa acaaaccatc ttttaaaccc aatcaaaaca atacgcttct tattttatta
     1561 aaccaactcg ccttcttcaa aatctcccat cgctgaacac caaaaagctc cctaaaaatt
     1621 ggagctgtaa tcgcaaccca gcttcttgat cttctatgac tggagaaaac aggacctaaa
     1681 tcacttaccc taacaaacaa aaactcctcc aaactcacga atcccctaac cgggcttata
     1741 aaactgtatc tttcatctac cgcaattact gtaatctcag ccataattat c
//
LOCUS       P582                    1791 bp    DNA     linear   VRT 19-OCT-2023
DEFINITION  NADH dehydrogenase subunit 5 (ND5) gene, partial cds.
ACCESSION   P582
VERSION
KEYWORDS    .
SOURCE      mitochondrion Bradypodion thamnobates
  ORGANISM  Bradypodion thamnobates
            Eukaryota; Metazoa; Chordata; Craniata; Vertebrata; Euteleostomi;
            Lepidosauria; Squamata; Bifurcata; Unidentata; Episquamata;
            Toxicofera; Iguania; Acrodonta; Chamaeleonidae; Bradypodion.
REFERENCE   1  (bases 1 to 1791)
  AUTHORS   Main,D.C., Taft,J.M., Geneva,A.J., Jansen van Vuuren,B. and
            Tolley,K.A.
  TITLE     More is not always better: the efficacy of single mitochondrial
            genes at reconciling the complete mitogenome phylogeny
  JOURNAL   unpublished
REFERENCE   2  (bases 1 to 1791)
  AUTHORS   Main,D.C., Taft,J.M., Geneva,A.J., Jansen van Vuuren,B. and
            Tolley,K.A.
  TITLE     Direct Submission
  JOURNAL   Submitted (19-OCT-2023) Zoology, University of Johannesburg, Cnr
            Kingsway and University Road Auckland Park, Johannesburg, Gauteng
            2195, South Africa
COMMENT     Bankit Comment: ALT EMAIL:201327040@student.uj.ac.za
            Bankit Comment: TAX: Yes, new species/combinations; SEE ATTACHMENT
            Bankit Comment: TOTAL # OF SEQS:44
            Bankit Comment: FeatPropSourceSeq:AMDSF219
            
            ##Assembly-Data-START##
            Assembly Method       :: Novoplasty v. 4.3.1
            Sequencing Technology :: Illumina
            ##Assembly-Data-END##
FEATURES             Location/Qualifiers
     source          1..1791
                     /organism="Bradypodion thamnobates"
                     /organelle="mitochondrion"
                     /mol_type="genomic DNA"
                     /isolation_source="Howick, KwaZulu-Natal"
                     /bio_material="P582"
                     /db_xref="taxon:230337"
                     /country="South Africa"
                     /note="Eukaryota; Metazoa; Chordata; Craniata; Vertebrata;
                     Euteleostomi;## Lepidosauria; Squamata; Bifurcata;
                     Unidentata; Episquamata;## Toxicofera; Iguania; Acrodonta;
                     Chamaeleonidae; Bradypodion"
     gene            <1..>1791
                     /gene="ND5"
     CDS             <1..>1791
                     /gene="ND5"
                     /EC_number="7.1.1.2"
                     /codon_start=1
                     /transl_table=2
                     /product="NADH-ubiquinone oxidoreductase chain 5"
                     /translation="VNLTLLLDSTMTMTLTVLSILVLLITLLQKPTKFSLSLEMAVMV
                     SFIISTVPTMLTLKHTPHNTSINLSLMQSATLDISSTISTNMNSNLFLSTALFVTWAI
                     MQFSTWYMKDAPXTTTFKKYLMTFLIAMVMLILAGSMLQLFIGWEGVGILSFLLINWW
                     YARANANSSAMQAMTYNRIGDIGIILILAWLATNYSSWNMQCTDPKTNSTLLAMGLIL
                     AAAGKSAQFLMHLWLPSAMEGPTPVSALLHSSTMVVAGVYLLIQMHPLIQNSDIAMLT
                     CLCLGATTSLYASMTALCQNDLKKIIALSTLSQLGLMMVAIGLNHPHLAFLHISTHAA
                     TKASLFLCAGSFIHSLQNEQDIRKMGNMKTLLPITSSCLIISSLTLMGIPFLSCFYSK
                     DPIIETMYTSKINTWILMITLVATAMTSAYSMRMIYYTMTKSTRNKSTMTLKETMNQV
                     TPIIRLTSLSIFMGTILTAILTQTNADPTMPMVMKLTPTMAMFAGSLIIIEMLNKPSF
                     KPNQNNTLLILLNQLAFFKISHRWTPKSSLKIGAVIATQLLDLLWLEKTGPKSLTLTN
                     KDSSKLTNPLTGLMKLYLSSTAITVISAMII"
BASE COUNT      641 a    455 c    191 g    502 t      2 others
ORIGIN      
        1 gtgaatttaa cacttttact agactcaaca ataactataa cattaacagt cctatcgatt
       61 ctagttttat taatcaccct gttacaaaaa cccaccaaat ttagcctctc cttagaaata
      121 gcagtaatag tatcattcat catttccact gttccaacaa tattaacatt aaaacacacc
      181 ccccacaaca catcgattaa tttatcactt atacaatctg caaccctaga catttcctca
      241 accatttcaa caaatataaa ctcaaaccta tttctatcaa ccgcactatt tgtaacatga
      301 gcaattatac aattttccac ctgatacata aaagatgccc ccnaaacaac cacattcaaa
      361 aaatatttaa taacatttct aattgccata gtaatactga tccttgcagg tagtatactt
      421 caacttttta ttggttgaga aggcgtaggc atcctttcat ttttactaat caactgatga
      481 tacgcacgcg caaatgcaaa ctcatcagcc atgcaagcaa taacctataa tcgaatcgga
      541 gatattggaa tyatcctaat cttagcatga ctggctacta actactcctc atgaaatata
      601 caatgcacag atccaaagac aaactcaaca ctattagcaa taggcctaat tttagcagct
      661 gcaggaaaat cagcccaatt cctaatacat ctatgactcc caagcgcaat agaggggcca
      721 accccagtat cagcactact tcactcaagc actatagttg tagccggcgt ataccttcta
      781 attcaaatac acccacttat tcaaaattca gacattgcca tactaacatg cctatgcctg
      841 ggagccacca caagcctgta tgcctccata acagcccttt gtcaaaacga tctaaaaaaa
      901 attattgctc tgtcaacact aagtcaactt ggccttataa tagtagctat tggattaaac
      961 cacccacacc tagcattttt acacatttca acacacgctg caactaaggc ctcactattc
     1021 ttatgtgccg gttcatttat tcacagccta caaaatgaac aagatatccg aaaaatgggt
     1081 aatataaaaa cgcttctacc aattacatct tcatgtctta ttatttcaag cctaaccctt
     1141 ataggtattc cattcctctc ctgtttttac tctaaagacc ccatcatcga gaccatatac
     1201 acatcaaaaa ttaatacatg aatcttaata attacattag tagcaacagc aataacatca
     1261 gcttattcta tgcgaataat ttattatact ataacaaaat ccacccgaaa taagtcgact
     1321 ataacactaa aagaaaccat aaaccaagtt accccaatta ttcgcctaac ctcactatca
     1381 atctttatgg ggactatttt aactgctatt cttacccaaa caaacgcaga cccaactata
     1441 ccaatggtaa taaaattaac cccaacaata gcaatatttg caggcagctt aattatcatt
     1501 gaaatattaa acaaaccatc ttttaaaccc aatcaaaaca atacgcttct tattttatta
     1561 aaccaactcg ccttcttcaa aatctcccat cgctgaacac caaaaagctc cctaaaaatt
     1621 ggagctgtaa tcgcaaccca gcttcttgat cttctatgac tggagaaaac aggacctaaa
     1681 tcacttaccc taacaaacaa agactcctcc aaactcacga atcccctaac cgggcttata
     1741 aaactgtatc tttcatctac cgcaattact gtaatctcag ccataattat c
//
LOCUS       P593                    1791 bp    DNA     linear   VRT 19-OCT-2023
DEFINITION  NADH dehydrogenase subunit 5 (ND5) gene, partial cds.
ACCESSION   P593
VERSION
KEYWORDS    .
SOURCE      mitochondrion Bradypodion thamnobates
  ORGANISM  Bradypodion thamnobates
            Eukaryota; Metazoa; Chordata; Craniata; Vertebrata; Euteleostomi;
            Lepidosauria; Squamata; Bifurcata; Unidentata; Episquamata;
            Toxicofera; Iguania; Acrodonta; Chamaeleonidae; Bradypodion.
REFERENCE   1  (bases 1 to 1791)
  AUTHORS   Main,D.C., Taft,J.M., Geneva,A.J., Jansen van Vuuren,B. and
            Tolley,K.A.
  TITLE     More is not always better: the efficacy of single mitochondrial
            genes at reconciling the complete mitogenome phylogeny
  JOURNAL   unpublished
REFERENCE   2  (bases 1 to 1791)
  AUTHORS   Main,D.C., Taft,J.M., Geneva,A.J., Jansen van Vuuren,B. and
            Tolley,K.A.
  TITLE     Direct Submission
  JOURNAL   Submitted (19-OCT-2023) Zoology, University of Johannesburg, Cnr
            Kingsway and University Road Auckland Park, Johannesburg, Gauteng
            2195, South Africa
COMMENT     Bankit Comment: ALT EMAIL:201327040@student.uj.ac.za
            Bankit Comment: TAX: Yes, new species/combinations; SEE ATTACHMENT
            Bankit Comment: TOTAL # OF SEQS:44
            Bankit Comment: FeatPropSourceSeq:AMDSF219
            
            ##Assembly-Data-START##
            Assembly Method       :: Novoplasty v. 4.3.1
            Sequencing Technology :: Illumina
            ##Assembly-Data-END##
FEATURES             Location/Qualifiers
     source          1..1791
                     /organism="Bradypodion thamnobates"
                     /organelle="mitochondrion"
                     /mol_type="genomic DNA"
                     /isolation_source="Howick, KwaZulu-Natal"
                     /bio_material="P593"
                     /db_xref="taxon:230337"
                     /country="South Africa"
                     /note="Eukaryota; Metazoa; Chordata; Craniata; Vertebrata;
                     Euteleostomi;## Lepidosauria; Squamata; Bifurcata;
                     Unidentata; Episquamata;## Toxicofera; Iguania; Acrodonta;
                     Chamaeleonidae; Bradypodion"
     gene            <1..>1791
                     /gene="ND5"
     CDS             <1..>1791
                     /gene="ND5"
                     /EC_number="7.1.1.2"
                     /codon_start=1
                     /transl_table=2
                     /product="NADH-ubiquinone oxidoreductase chain 5"
                     /translation="VNLTLLLDSTMTMTLTVLSILVLLITLLQKPTKFSLSLEMAVMV
                     SFIISTVPTMLTLKHTPHNTSINLSLMQSATLDISSTISTNMNSNLFLSTALFVTWAI
                     MQFSTWYMKDAPXTTTFKKYLMTFLIAMVMLILAGSMLQLFIGWEGVGILSFLLINWW
                     YARANANSSAMQAMTYNRIGDIGIILILAWLATNYSSWNMQCTDPKTNSTLLAMGLIL
                     AAAGKSAQFLMHLWLPSAMEGPTPVSALLHSSTMVVAGVYLLIQMHPLIQNSDIAMLT
                     CLCLGATTSLYASMTALCQNDLKKIIALSTLSQLGLMMVAIGLNHPHLAFLHISTHAA
                     TKASLFLCAGSFIHSLQNEQDIRKMGNMKTLLPITSSCLIISSLTLMGIPFLSCFYSK
                     DPIIETMYTSKINTWILMITLVATAMTSAYSMRMIYYTMTKSTRNKSTMTLKETMNQV
                     TPIIRLTSLSIFMGTILTAILTQTNADPTMPMVMKLTPTMAMFAGSLIIIEMLNKPSF
                     KPNQNNTLLILLNQLAFFKISHRWTPKSSLKIGAVIATQLLDLLWLEKTGPKSLTLTN
                     KDSSKLTNPLTGLMKLYLSSTAITVISAMII"
BASE COUNT      641 a    456 c    191 g    502 t      1 others
ORIGIN      
        1 gtgaatttaa cacttttact agactcaaca ataactataa cattaacagt cctatcgatt
       61 ctagttttat taatcaccct gttacaaaaa cccaccaaat ttagcctctc cttagaaata
      121 gcagtaatag tatcattcat catttccact gttccaacaa tattaacatt aaaacacacc
      181 ccccacaaca catcgattaa tttatcactt atacaatctg caaccctaga catttcctca
      241 accatttcaa caaatataaa ctcaaaccta tttctatcaa ccgcactatt tgtaacatga
      301 gcaattatac aattttccac ctgatacata aaagatgccc ccnaaacaac cacattcaaa
      361 aaatatttaa taacatttct aattgccata gtaatactga tccttgcagg tagtatactt
      421 caacttttta ttggttgaga aggcgtaggc atcctttcat ttttactaat caactgatga
      481 tacgcacgcg caaatgcaaa ctcatcagcc atgcaagcaa taacctataa tcgaatcgga
      541 gatattggaa tcatcctaat cttagcatga ctggctacta actactcctc atgaaatata
      601 caatgcacag atccaaagac aaactcaaca ctattagcaa taggcctaat tttagcagct
      661 gcaggaaaat cagcccaatt cctaatacat ctatgactcc caagcgcaat agaggggcca
      721 accccagtat cagcactact tcactcaagc actatagttg tagccggcgt ataccttcta
      781 attcaaatac acccacttat tcaaaattca gacattgcca tactaacatg cctatgcctg
      841 ggagccacca caagcctgta tgcctccata acagcccttt gtcaaaacga tctaaaaaaa
      901 attattgctc tgtcaacact aagtcaactt ggccttataa tagtagctat tggattaaac
      961 cacccacacc tagcattttt acacatttca acacacgctg caactaaggc ctcactattc
     1021 ttatgtgccg gttcatttat tcacagccta caaaatgaac aagatatccg aaaaatgggt
     1081 aatataaaaa cgcttctacc aattacatct tcatgtctta ttatttcaag cctaaccctt
     1141 ataggtattc cattcctctc ctgtttttac tctaaagacc ccatcatcga gaccatatac
     1201 acatcaaaaa ttaatacatg aatcttaata attacattag tagcaacagc aataacatca
     1261 gcttattcta tgcgaataat ttattatact ataacaaaat ccacccgaaa taagtcgact
     1321 ataacactaa aagaaaccat aaaccaagtt accccaatta ttcgcctaac ctcactatca
     1381 atctttatgg ggactatttt aactgctatt cttacccaaa caaacgcaga cccaactata
     1441 ccaatggtaa taaaattaac cccaacaata gcaatatttg caggcagctt aattatcatt
     1501 gaaatattaa acaaaccatc ttttaaaccc aatcaaaaca atacgcttct tattttatta
     1561 aaccaactcg ccttcttcaa aatctcccat cgctgaacac caaaaagctc cctaaaaatt
     1621 ggagctgtaa tcgcaaccca gcttcttgat cttctatgac tggagaaaac aggacctaaa
     1681 tcacttaccc taacaaacaa agactcctcc aaactcacga atcccctaac cgggcttata
     1741 aaactgtatc tttcatctac cgcaattact gtaatctcag ccataattat c
//
LOCUS       P625                    1791 bp    DNA     linear   VRT 19-OCT-2023
DEFINITION  NADH dehydrogenase subunit 5 (ND5) gene, partial cds.
ACCESSION   P625
VERSION
KEYWORDS    .
SOURCE      mitochondrion Bradypodion melanocephalum
  ORGANISM  Bradypodion melanocephalum
            Eukaryota; Metazoa; Chordata; Craniata; Vertebrata; Euteleostomi;
            Lepidosauria; Squamata; Bifurcata; Unidentata; Episquamata;
            Toxicofera; Iguania; Acrodonta; Chamaeleonidae; Bradypodion.
REFERENCE   1  (bases 1 to 1791)
  AUTHORS   Main,D.C., Taft,J.M., Geneva,A.J., Jansen van Vuuren,B. and
            Tolley,K.A.
  TITLE     More is not always better: the efficacy of single mitochondrial
            genes at reconciling the complete mitogenome phylogeny
  JOURNAL   unpublished
REFERENCE   2  (bases 1 to 1791)
  AUTHORS   Main,D.C., Taft,J.M., Geneva,A.J., Jansen van Vuuren,B. and
            Tolley,K.A.
  TITLE     Direct Submission
  JOURNAL   Submitted (19-OCT-2023) Zoology, University of Johannesburg, Cnr
            Kingsway and University Road Auckland Park, Johannesburg, Gauteng
            2195, South Africa
COMMENT     Bankit Comment: ALT EMAIL:201327040@student.uj.ac.za
            Bankit Comment: TAX: Yes, new species/combinations; SEE ATTACHMENT
            Bankit Comment: TOTAL # OF SEQS:44
            Bankit Comment: FeatPropSourceSeq:AMDSF219
            
            ##Assembly-Data-START##
            Assembly Method       :: Novoplasty v. 4.3.1
            Sequencing Technology :: Illumina
            ##Assembly-Data-END##
FEATURES             Location/Qualifiers
     source          1..1791
                     /organism="Bradypodion melanocephalum"
                     /organelle="mitochondrion"
                     /mol_type="genomic DNA"
                     /isolation_source="Roosfontein Nature Reserve,
                     KwaZulu-Natal"
                     /bio_material="P625"
                     /db_xref="taxon:230339"
                     /country="South Africa"
                     /note="Eukaryota; Metazoa; Chordata; Craniata; Vertebrata;
                     Euteleostomi;## Lepidosauria; Squamata; Bifurcata;
                     Unidentata; Episquamata;## Toxicofera; Iguania; Acrodonta;
                     Chamaeleonidae; Bradypodion"
     gene            <1..>1791
                     /gene="ND5"
     CDS             <1..>1791
                     /gene="ND5"
                     /EC_number="7.1.1.2"
                     /codon_start=1
                     /transl_table=2
                     /product="NADH-ubiquinone oxidoreductase chain 5"
                     /translation="VNLALLLDSTMIMTLTVLSILVLLTTLLQKPTKFSLSLEMAVMV
                     SFIISTIPTMLTLKHTPHNTSINLSLMQSATLDISSTISTNMNSNLFLSTALFVTWAI
                     MQFSTWYMKDAPXTTTFKKYLMAFLIAMVMLILAGSMLQLFIGWEGVGILSFLLINWW
                     YARANANSSAMQAMTYNRIGDIGIIMILAWLATNHSSWDMQCTDPKTNSTLLAMGLIL
                     AAAGKSAQFLMHLWLPSAMEGPTPVSALLHSSTMVVAGVYLLIQMHPLIQNSDIAMLT
                     CLCLGATTSLYASMTALCQNDLKKIIALSTLSQLGLMMVAIGLNNPHLAFLHISTHAA
                     TKASLFLCAGSFIHSLQNEQDIRKMGNMKTLLPITSSCLIISSLTLMGMPFLSCFYSK
                     DPIIETMYASKINTWILMITLVATAMTSAYSMRMIYYTMTKSTRNKSTMTLKETMNQV
                     TPIIRLTSLSIFMGTILTAILTQTNADPSMPMVMKLTPTMAMFAGSLIIIEMLNKPPF
                     KPNQNNTLLILLNQLAFFKISHRWTPKSSLKIGAVIATQLLDLLWLEKTGPKSLTLTN
                     KDSSKLTSPLTGLMKLYLSSTAITVILAMII"
BASE COUNT      643 a    457 c    189 g    501 t      1 others
ORIGIN      
        1 gtgaacttag cacttttact agactcaaca ataattataa cattaacagt tctatcgatt
       61 ctagttttat taaccaccct attacaaaaa cccaccaaat ttagcctctc cttagaaata
      121 gcagtaatag tatcattcat catttccact attccaacaa tattaacatt aaaacacacc
      181 ccccacaaca catcgattaa tttatcactt atacaatctg caaccctaga catttcctca
      241 accatttcaa caaatataaa ctcaaaccta tttctatcaa ccgcactatt tgtaacatga
      301 gcaattatac aattttccac ctgatacata aaagatgccc ccnaaacaac cacattcaaa
      361 aaatatttaa tagcatttct aattgccata gtaatactga tccttgcagg tagtatactt
      421 caacttttta ttggttgaga aggcgtaggc atcctttcat ttttattaat caactgatga
      481 tacgcacgcg caaatgcaaa ctcatcagcc atacaagcaa taacctataa tcgaattgga
      541 gatatcggaa ttattataat cttagcatga ctggctacta accactcctc atgagatata
      601 caatgcacag atccaaagac aaactcaaca ctattagcaa taggcctaat tttagcagct
      661 gcaggaaaat cagcccaatt cctaatacat ctgtgactcc caagcgcaat agaagggcct
      721 accccagtat cagcactact tcactcaagc actatagttg tagccggcgt ataccttcta
      781 attcaaatac acccacttat tcaaaattca gacattgcca tactaacatg cctatgcctg
      841 ggagccacca caagcctgta cgcctccata acagcccttt gtcaaaacga tctaaaaaaa
      901 attattgccc tctcaacact aagtcaactt ggccttataa tagtagctat tggattaaac
      961 aacccacacc tagcattctt acacatttca acacacgctg caactaaggc ctcactattc
     1021 ttatgtgccg gttcatttat tcacagccta caaaatgaac aagatatccg aaaaataggt
     1081 aatataaaaa cgcttctacc aattacatct tcatgtctta ttatttcaag cctaaccctt
     1141 atgggtatac cattcctctc ctgtttttac tctaaagacc ccatcatcga gaccatatac
     1201 gcatcaaaaa ttaatacatg aatcttaata attacattag tagcaacagc aataacatca
     1261 gcttattcta tacgaataat ttactatact ataacaaaat ccacccgaaa taaatcgact
     1321 ataacactaa aagaaaccat aaaccaagtt accccgatta ttcgcctaac ctcactatca
     1381 atctttatgg ggactatttt aactgctatt ctcacccaaa caaacgcaga cccatctata
     1441 ccaatggtaa taaaattaac cccaacaata gcaatatttg caggcagctt aattatcatt
     1501 gaaatattaa acaaaccacc ttttaaaccc aatcaaaaca atacacttct tattttatta
     1561 aaccaactcg ccttcttcaa aatttcccat cgctgaacac caaaaagctc cctaaaaatt
     1621 ggagctgtaa tcgcaaccca gcttcttgat cttctatgac tggaaaaaac aggacctaaa
     1681 tcacttaccc taacaaacaa agactcctcc aaactcacga gccccctaac cgggcttata
     1741 aaactgtatc tttcatctac cgcaattact gtaatcttag ccataattat t
//
LOCUS       P657                    1791 bp    DNA     linear   VRT 19-OCT-2023
DEFINITION  NADH dehydrogenase subunit 5 (ND5) gene, partial cds.
ACCESSION   P657
VERSION
KEYWORDS    .
SOURCE      mitochondrion Bradypodion melanocephalum
  ORGANISM  Bradypodion melanocephalum
            Eukaryota; Metazoa; Chordata; Craniata; Vertebrata; Euteleostomi;
            Lepidosauria; Squamata; Bifurcata; Unidentata; Episquamata;
            Toxicofera; Iguania; Acrodonta; Chamaeleonidae; Bradypodion.
REFERENCE   1  (bases 1 to 1791)
  AUTHORS   Main,D.C., Taft,J.M., Geneva,A.J., Jansen van Vuuren,B. and
            Tolley,K.A.
  TITLE     More is not always better: the efficacy of single mitochondrial
            genes at reconciling the complete mitogenome phylogeny
  JOURNAL   unpublished
REFERENCE   2  (bases 1 to 1791)
  AUTHORS   Main,D.C., Taft,J.M., Geneva,A.J., Jansen van Vuuren,B. and
            Tolley,K.A.
  TITLE     Direct Submission
  JOURNAL   Submitted (19-OCT-2023) Zoology, University of Johannesburg, Cnr
            Kingsway and University Road Auckland Park, Johannesburg, Gauteng
            2195, South Africa
COMMENT     Bankit Comment: ALT EMAIL:201327040@student.uj.ac.za
            Bankit Comment: TAX: Yes, new species/combinations; SEE ATTACHMENT
            Bankit Comment: TOTAL # OF SEQS:44
            Bankit Comment: FeatPropSourceSeq:AMDSF219
            
            ##Assembly-Data-START##
            Assembly Method       :: Novoplasty v. 4.3.1
            Sequencing Technology :: Illumina
            ##Assembly-Data-END##
FEATURES             Location/Qualifiers
     source          1..1791
                     /organism="Bradypodion melanocephalum"
                     /organelle="mitochondrion"
                     /mol_type="genomic DNA"
                     /isolation_source="Roosfontein Nature Reserve,
                     KwaZulu-Natal"
                     /bio_material="P657"
                     /db_xref="taxon:230339"
                     /country="South Africa"
                     /note="Eukaryota; Metazoa; Chordata; Craniata; Vertebrata;
                     Euteleostomi;## Lepidosauria; Squamata; Bifurcata;
                     Unidentata; Episquamata;## Toxicofera; Iguania; Acrodonta;
                     Chamaeleonidae; Bradypodion"
     gene            <1..>1791
                     /gene="ND5"
     CDS             <1..>1791
                     /gene="ND5"
                     /EC_number="7.1.1.2"
                     /codon_start=1
                     /transl_table=2
                     /product="NADH-ubiquinone oxidoreductase chain 5"
                     /translation="VNLALLLDSTMIMTLTVLSILVLLTTLLQKPTKFSLSLEMAVMV
                     SFIISTIPTMLTLKHTPHNTSINLSLMQSATLDISSTISTNMNSNLFLSTALFVTWAI
                     MQFSTWYMKDAPXTTTFKKYLMAFLIAMVMLILAGSMLQLFIGWEGVGILSFLLINWW
                     YARANANSSAMQAMTYNRIGDIGIIMILAWLATNHSSWDMQCTDPKTNSTLLAMGLIL
                     AAAGKSAQFLMHLWLPSAMEGPTPVSALLHSSTMVVAGVYLLIQMHPLIQNSDIAMLT
                     CLCLGATTSLYASMTALCQNDLKKIIALSTLSQLGLMMVAIGLNNPHLAFLHISTHAA
                     TKASLFLCAGSFIHSLQNEQDIRKMGNMKTLLPITSSCLIISSLTLMGMPFLSCFYSK
                     DPIIETMYASKINTWILMITLVATAMTSAYSMRMIYYTMTKSTRNKSTMTLKETMNQV
                     TPIIRLTSLSIFMGTILTAILTQTNADPSMPMVMKLTPTMAMFAGSLIIIEMLNKPPF
                     KPNQNNTLLILLNQLAFFKISHRWTPKSSLKIGAVIATQLLDLLWLEKTGPKSLTLTN
                     KDSSKLTSPLTGLMKLYLSSTAITVILAMII"
BASE COUNT      643 a    457 c    189 g    501 t      1 others
ORIGIN      
        1 gtgaacttag cacttttact agactcaaca ataattataa cattaacagt tctatcgatt
       61 ctagttttat taaccaccct attacaaaaa cccaccaaat ttagcctctc cttagaaata
      121 gcagtaatag tatcattcat catttccact attccaacaa tattaacatt aaaacacacc
      181 ccccacaaca catcgattaa tttatcactt atacaatctg caaccctaga catttcctca
      241 accatttcaa caaatataaa ctcaaaccta tttctatcaa ccgcactatt tgtaacatga
      301 gcaattatac aattttccac ctgatacata aaagatgccc ccnaaacaac cacattcaaa
      361 aaatatttaa tagcatttct aattgccata gtaatactga tccttgcagg tagtatactt
      421 caacttttta ttggttgaga aggcgtaggc atcctttcat ttttattaat caactgatga
      481 tacgcacgcg caaatgcaaa ctcatcagcc atacaagcaa taacctataa tcgaattgga
      541 gatatcggaa ttattataat cttagcatga ctggctacta accactcctc atgagatata
      601 caatgcacag atccaaagac aaactcaaca ctattagcaa taggcctaat tttagcagct
      661 gcaggaaaat cagcccaatt cctaatacat ctgtgactcc caagcgcaat agaagggcct
      721 accccagtat cagcactact tcactcaagc actatagttg tagccggcgt ataccttcta
      781 attcaaatac acccacttat tcaaaattca gacattgcca tactaacatg cctatgcctg
      841 ggagccacca caagcctgta cgcctccata acagcccttt gtcaaaacga tctaaaaaaa
      901 attattgccc tctcaacact aagtcaactt ggccttataa tagtagctat tggattaaac
      961 aacccacacc tagcattctt acacatttca acacacgctg caactaaggc ctcactattc
     1021 ttatgtgccg gttcatttat tcacagccta caaaatgaac aagatatccg aaaaataggt
     1081 aatataaaaa cgcttctacc aattacatct tcatgtctta ttatttcaag cctaaccctt
     1141 atgggtatac cattcctctc ctgtttttac tctaaagacc ccatcatcga gaccatatac
     1201 gcatcaaaaa ttaatacatg aatcttaata attacattag tagcaacagc aataacatca
     1261 gcttattcta tacgaataat ttactatact ataacaaaat ccacccgaaa taaatcgact
     1321 ataacactaa aagaaaccat aaaccaagtt accccgatta ttcgcctaac ctcactatca
     1381 atctttatgg ggactatttt aactgctatt ctcacccaaa caaacgcaga cccatctata
     1441 ccaatggtaa taaaattaac cccaacaata gcaatatttg caggcagctt aattatcatt
     1501 gaaatattaa acaaaccacc ttttaaaccc aatcaaaaca atacacttct tattttatta
     1561 aaccaactcg ccttcttcaa aatttcccat cgctgaacac caaaaagctc cctaaaaatt
     1621 ggagctgtaa tcgcaaccca gcttcttgat cttctatgac tggaaaaaac aggacctaaa
     1681 tcacttaccc taacaaacaa agactcctcc aaactcacga gccccctaac cgggcttata
     1741 aaactgtatc tttcatctac cgcaattact gtaatcttag ccataattat t
//
LOCUS       P684                    1791 bp    DNA     linear   VRT 19-OCT-2023
DEFINITION  NADH dehydrogenase subunit 5 (ND5) gene, partial cds.
ACCESSION   P684
VERSION
KEYWORDS    .
SOURCE      mitochondrion Bradypodion melanocephalum
  ORGANISM  Bradypodion melanocephalum
            Eukaryota; Metazoa; Chordata; Craniata; Vertebrata; Euteleostomi;
            Lepidosauria; Squamata; Bifurcata; Unidentata; Episquamata;
            Toxicofera; Iguania; Acrodonta; Chamaeleonidae; Bradypodion.
REFERENCE   1  (bases 1 to 1791)
  AUTHORS   Main,D.C., Taft,J.M., Geneva,A.J., Jansen van Vuuren,B. and
            Tolley,K.A.
  TITLE     More is not always better: the efficacy of single mitochondrial
            genes at reconciling the complete mitogenome phylogeny
  JOURNAL   unpublished
REFERENCE   2  (bases 1 to 1791)
  AUTHORS   Main,D.C., Taft,J.M., Geneva,A.J., Jansen van Vuuren,B. and
            Tolley,K.A.
  TITLE     Direct Submission
  JOURNAL   Submitted (19-OCT-2023) Zoology, University of Johannesburg, Cnr
            Kingsway and University Road Auckland Park, Johannesburg, Gauteng
            2195, South Africa
COMMENT     Bankit Comment: ALT EMAIL:201327040@student.uj.ac.za
            Bankit Comment: TAX: Yes, new species/combinations; SEE ATTACHMENT
            Bankit Comment: TOTAL # OF SEQS:44
            Bankit Comment: FeatPropSourceSeq:AMDSF219
            
            ##Assembly-Data-START##
            Assembly Method       :: Novoplasty v. 4.3.1
            Sequencing Technology :: Illumina
            ##Assembly-Data-END##
FEATURES             Location/Qualifiers
     source          1..1791
                     /organism="Bradypodion melanocephalum"
                     /organelle="mitochondrion"
                     /mol_type="genomic DNA"
                     /isolation_source="Westville, KwaZulu-Natal"
                     /bio_material="P684"
                     /db_xref="taxon:230339"
                     /country="South Africa"
                     /note="Eukaryota; Metazoa; Chordata; Craniata; Vertebrata;
                     Euteleostomi;## Lepidosauria; Squamata; Bifurcata;
                     Unidentata; Episquamata;## Toxicofera; Iguania; Acrodonta;
                     Chamaeleonidae; Bradypodion"
     gene            <1..>1791
                     /gene="ND5"
     CDS             <1..>1791
                     /gene="ND5"
                     /EC_number="7.1.1.2"
                     /codon_start=1
                     /transl_table=2
                     /product="NADH-ubiquinone oxidoreductase chain 5"
                     /translation="VNLALLLDSTMIMTLTVLSILVLLTTLLQKPTKFSLSLEMAVMV
                     SFIISTIPTMLTLKHTPHNTSINLSLMQSATLDISSTISTNMNSNLFLSTALFVTWAI
                     MQFSTWYMKDAPXTTTFKKYLMAFLIAMVMLILAGSMLQLFIGWEGVGILSFLLINWW
                     YARANANSSAMQAMTYNRIGDIGIIMILAWLATNHSSWDMQCTDPKTNSTLLAMGLIL
                     AAAGKSAQFLMHLWXPSAMEGPTPVSALLHSSTMVVAGVYLLIQMHPLIQNSDIAMLT
                     CLCLGATTSLYASMTALCQNDLKKIIALSTLSQLGLMMVAIGLNNPHLAFLHISTHAA
                     TKASLFLCAGSFIHSLQNEQDIRKMGNMKTLLPITSSCLIISSLTLMGMPFLSCFYSK
                     DPIIETMYASKINTWILMITLVATAMTSAYSMRMIYYTMTKSTRNKSTMTLKETMNQV
                     TPIIRLTSLSIFMGTILTAILTQTNADPSMPMVMKLTPTMAMFAGXLIIIEMLNKPPF
                     KPNQNNTLLILLNQLAFFKISHRWTPKSSLKIGVVIATQLLDLLWLEKTGPKSLTLTN
                     KDSSKLTSPLTGLMKLYLSSTAITVILAMII"
BASE COUNT      643 a    454 c    188 g    503 t      3 others
ORIGIN      
        1 gtgaacttag cacttttact agactcaaca ataattataa cattaacagt tctatcgatt
       61 ctagttttat taaccaccct attacaaaaa cccaccaaat ttagcctctc cttagaaata
      121 gcagtaatag tatcattcat catttccact attccaacaa tattaacatt aaaacacacc
      181 ccccacaaca catcgattaa tttatcactt atacaatctg caaccctaga catttcctca
      241 accatttcaa caaatataaa ctcaaaccta tttctatcaa ccgcactatt tgtaacatga
      301 gcaattatac aattttccac ctgatacata aaagatgccc ccnaaacaac cacattcaaa
      361 aaatatttaa tagcatttct aattgccata gtaatactga tccttgcagg tagtatactt
      421 caacttttta ttggttgaga aggcgtaggc atcctttcat ttttattaat caactgatga
      481 tacgcacgcg caaatgcaaa ctcatcagcc atgcaagcaa taacctataa tcgaattgga
      541 gatatcggaa ttattataat cttagcatga ctggctacta accactcctc atgagatata
      601 caatgcacag atccaaagac aaactcaaca ctattagcaa taggcctaat tttagcagct
      661 gcaggaaaat cagcccaatt cctaatacat ctgtgaytcc caagcgcaat agaagggcct
      721 accccagtat cagcactact tcactcaagc actatagttg tagccggcgt ataccttcta
      781 attcaaatac acccacttat tcaaaattca gacattgcca tactaacatg cctatgcctg
      841 ggagccacca caagcctgta cgcctccata acagcccttt gtcaaaacga tctaaaaaaa
      901 attattgccc tctcaacact aagtcaactt ggccttataa tagtagctat tggattaaac
      961 aacccacacc tagcattctt acacatttca acacacgctg caactaaggc ctcactattc
     1021 ttatgtgccg gttcatttat tcacagccta caaaatgaac aagatatccg aaaaataggt
     1081 aatataaaaa cgcttctacc aattacatct tcatgtctta ttatttcaag cctaaccctt
     1141 ataggtatac cattcctctc ctgtttttac tctaaagacc ccatcatcga gaccatatac
     1201 gcatcaaaaa ttaatacatg aatcttaata attacattag tagcaacagc aataacatca
     1261 gcttattcta tacgaataat ttattatact ataacaaaat ccacccgaaa taaatcgact
     1321 ataacactaa aagaaaccat aaaccaagtt accccgatta ttcgcctaac ctcactatca
     1381 atctttatgg ggactatttt aactgctatt ctcacccaaa caaacgcaga cccatctata
     1441 ccaatggtaa taaaattaac cccaacaata gcaatatttg caggcasctt aattatcatt
     1501 gaaatattaa acaaaccacc ttttaaaccc aatcaaaaca atacacttct tattttatta
     1561 aaccaactcg ccttcttcaa aatttcccat cgctgaacac caaaaagctc cctaaaaatt
     1621 ggagttgtaa tcgcaaccca gcttcttgat cttctatgac tggaaaaaac aggacctaaa
     1681 tcacttaccc taacaaacaa agactcctcc aaactcacga gccccctaac cgggcttata
     1741 aaactgtatc tttcatctac cgcaattact gtaatcttag ccataattat t
//
LOCUS       P783                    1791 bp    DNA     linear   VRT 19-OCT-2023
DEFINITION  NADH dehydrogenase subunit 5 (ND5) gene, partial cds.
ACCESSION   P783
VERSION
KEYWORDS    .
SOURCE      mitochondrion Bradypodion damaranum
  ORGANISM  Bradypodion damaranum
            Eukaryota; Metazoa; Chordata; Craniata; Vertebrata; Euteleostomi;
            Lepidosauria; Squamata; Bifurcata; Unidentata; Episquamata;
            Toxicofera; Iguania; Acrodonta; Chamaeleonidae; Bradypodion.
REFERENCE   1  (bases 1 to 1791)
  AUTHORS   Main,D.C., Taft,J.M., Geneva,A.J., Jansen van Vuuren,B. and
            Tolley,K.A.
  TITLE     More is not always better: the efficacy of single mitochondrial
            genes at reconciling the complete mitogenome phylogeny
  JOURNAL   unpublished
REFERENCE   2  (bases 1 to 1791)
  AUTHORS   Main,D.C., Taft,J.M., Geneva,A.J., Jansen van Vuuren,B. and
            Tolley,K.A.
  TITLE     Direct Submission
  JOURNAL   Submitted (19-OCT-2023) Zoology, University of Johannesburg, Cnr
            Kingsway and University Road Auckland Park, Johannesburg, Gauteng
            2195, South Africa
COMMENT     Bankit Comment: ALT EMAIL:201327040@student.uj.ac.za
            Bankit Comment: TAX: Yes, new species/combinations; SEE ATTACHMENT
            Bankit Comment: TOTAL # OF SEQS:44
            Bankit Comment: FeatPropSourceSeq:AMDSF219
            
            ##Assembly-Data-START##
            Assembly Method       :: Novoplasty v. 4.3.1
            Sequencing Technology :: Illumina
            ##Assembly-Data-END##
FEATURES             Location/Qualifiers
     source          1..1791
                     /organism="Bradypodion damaranum"
                     /organelle="mitochondrion"
                     /mol_type="genomic DNA"
                     /isolation_source="George, Western Cape"
                     /bio_material="P783"
                     /db_xref="taxon:230334"
                     /country="South Africa"
                     /note="Eukaryota; Metazoa; Chordata; Craniata; Vertebrata;
                     Euteleostomi;## Lepidosauria; Squamata; Bifurcata;
                     Unidentata; Episquamata;## Toxicofera; Iguania; Acrodonta;
                     Chamaeleonidae; Bradypodion"
     gene            <1..>1791
                     /gene="ND5"
     CDS             <1..>1791
                     /gene="ND5"
                     /EC_number="7.1.1.2"
                     /codon_start=1
                     /transl_table=2
                     /product="NADH-ubiquinone oxidoreductase chain 5"
                     /translation="VNSTLMLDSTMTMTLTILSILVLLTTLLQKPTKFNPPLEMAVMV
                     SFMISIVPTMITLKHTPHSTSINLPILQSATLDISSTISTNMNSNLFLSTALFVTWAI
                     MQFSTWYMKDAPXMALFKKYLMAFLIAMMMLILAGSMIQLFIGWEGVGILSFLLINWW
                     YARANANSSAMQAMAYNRIGDIGIILILAWLATNQSSWSMQCTDPKMNSTLLAMGLIL
                     AAAGKSAQFLMHLWLPSAMEGPTPVSALLHSSTMVVAGVYLLIQMHPLIQNSNIAMLT
                     CLCLGATTSLYASMTALCQNDLKKIIALSTLSQLGLMMVAIGLNHPHLAFLHISTHAA
                     TKASLFLCAGSFIHSLQNEQDIRKMGNMKTLLPITSSCLIISSLTLMGMPFLSCFYSK
                     DPIIETTCTSKINTWILIITMVATAMTSAYSMRMIYYTMTKSTRNKSTMTLKETMNQV
                     TPIIRLASLSIFMGTILITILTQTNTDPTMPMMMKLTPTMAMIAGSLITIETLNNSTF
                     KPNQNNTLPILLNQLAFFKISHRWTPMNSLKIGALIATQLLDLMWLEKTGPKSLAMTN
                     KNFSKLTNPLGGLMKLYLSTTAITVILAMII"
BASE COUNT      662 a    467 c    184 g    477 t      1 others
ORIGIN      
        1 gtgaactcaa cacttatgct agattcaaca ataactataa cattaacaat cctatcgatt
       61 ctagtgctac taaccaccct actacaaaaa cccactaaat ttaacccacc cctagaaata
      121 gcagtaatag tatcattcat aatttcaatt gttccaacaa taattacatt aaaacacacc
      181 ccccacagca catcaatcaa cctcccaatt ttacaatctg caaccctaga catttcttca
      241 accatttcaa caaatataaa ctcaaaccta ttcttatcaa ccgcactatt tgtaacatga
      301 gcaattatac aattttccac ctgatatata aaagatgccc ccnaaatagc gttattcaaa
      361 aaatatctaa tagcattttt aattgccata ataatactaa tccttgcagg tagcatgatt
      421 caacttttta ttggttgaga gggcgtaggc atcctttcat ttttattaat taactgatgg
      481 tacgcacgcg caaatgccaa ctcctcagcc atgcaagcaa tagcttacaa tcgaattgga
      541 gacattggaa ttatcctaat cttagcatga ctagctacca accaatcctc atgaagtata
      601 caatgcacag acccaaagat aaactcaaca ctactagcaa taggcctaat tttagcagcc
      661 gcaggaaaat cagcccaatt cctgatacat ctatgactac caagtgcaat agaaggacca
      721 accccagtat cagccctact ccactccagc accatagtcg tagccggcgt ataccttcta
      781 attcaaatac acccacttat tcaaaactcg aatatcgcca tactaacatg cctttgcctg
      841 ggagccacta caagcctgta tgcttccata acagccctat gccagaacga ccttaaaaaa
      901 attattgctc tatcaacact tagccagctt ggcctcataa tagttgcaat tggattaaac
      961 cacccacacc tggcattttt acacatttca acacacgctg caaccaaagc ctcactattc
     1021 ttatgtgccg gctcatttat tcacagccta caaaatgaac aagatattcg aaaaataggc
     1081 aacataaaaa cacttctacc aattacatcc tcatgtctta ttatttcaag cctaactctt
     1141 ataggtatgc cattcctatc ttgcttttat tcaaaagacc caatcatcga aactacatgc
     1201 acatcaaaaa ttaatacatg aatcctaatt attacaatag tagcaacagc aataacatca
     1261 gcttattcaa tacgaataat ttattacact ataacaaaat ccacccgaaa taaatcaacc
     1321 ataacactaa aagaaaccat aaaccaagtt accccaatta tccgcctagc ctcattatca
     1381 atttttatag gaactatttt aatcactatc ctcacacaaa caaacacaga cccaacaata
     1441 ccaataataa taaaattaac cccaacaata gcaataattg caggcagttt aatcaccatt
     1501 gaaacattaa ataactcaac ttttaagcca aaccaaaata atacacttcc aattttatta
     1561 aaccaactcg ccttcttcaa aatttcccac cgctgaacac caataaactc actaaagatc
     1621 ggagctctaa tcgcaaccca actacttgac cttatatgac tggaaaaaac aggacctaaa
     1681 tcacttgcca taacaaacaa gaacttttct aaactcacga accccctagg cggacttata
     1741 aaactttatc tttcaaccac tgcaattacc gtaatcctag ccataattat t
//
LOCUS       P822                    1791 bp    DNA     linear   VRT 19-OCT-2023
DEFINITION  NADH dehydrogenase subunit 5 (ND5) gene, partial cds.
ACCESSION   P822
VERSION
KEYWORDS    .
SOURCE      mitochondrion Bradypodion damaranum
  ORGANISM  Bradypodion damaranum
            Eukaryota; Metazoa; Chordata; Craniata; Vertebrata; Euteleostomi;
            Lepidosauria; Squamata; Bifurcata; Unidentata; Episquamata;
            Toxicofera; Iguania; Acrodonta; Chamaeleonidae; Bradypodion.
REFERENCE   1  (bases 1 to 1791)
  AUTHORS   Main,D.C., Taft,J.M., Geneva,A.J., Jansen van Vuuren,B. and
            Tolley,K.A.
  TITLE     More is not always better: the efficacy of single mitochondrial
            genes at reconciling the complete mitogenome phylogeny
  JOURNAL   unpublished
REFERENCE   2  (bases 1 to 1791)
  AUTHORS   Main,D.C., Taft,J.M., Geneva,A.J., Jansen van Vuuren,B. and
            Tolley,K.A.
  TITLE     Direct Submission
  JOURNAL   Submitted (19-OCT-2023) Zoology, University of Johannesburg, Cnr
            Kingsway and University Road Auckland Park, Johannesburg, Gauteng
            2195, South Africa
COMMENT     Bankit Comment: ALT EMAIL:201327040@student.uj.ac.za
            Bankit Comment: TAX: Yes, new species/combinations; SEE ATTACHMENT
            Bankit Comment: TOTAL # OF SEQS:44
            Bankit Comment: FeatPropSourceSeq:AMDSF219
            
            ##Assembly-Data-START##
            Assembly Method       :: Novoplasty v. 4.3.1
            Sequencing Technology :: Illumina
            ##Assembly-Data-END##
FEATURES             Location/Qualifiers
     source          1..1791
                     /organism="Bradypodion damaranum"
                     /organelle="mitochondrion"
                     /mol_type="genomic DNA"
                     /isolation_source="Idile Forest, Western Cape"
                     /bio_material="P822"
                     /db_xref="taxon:230334"
                     /country="South Africa"
                     /note="Eukaryota; Metazoa; Chordata; Craniata; Vertebrata;
                     Euteleostomi;## Lepidosauria; Squamata; Bifurcata;
                     Unidentata; Episquamata;## Toxicofera; Iguania; Acrodonta;
                     Chamaeleonidae; Bradypodion"
     gene            <1..>1791
                     /gene="ND5"
     CDS             <1..>1791
                     /gene="ND5"
                     /EC_number="7.1.1.2"
                     /codon_start=1
                     /transl_table=2
                     /product="NADH-ubiquinone oxidoreductase chain 5"
                     /translation="VNSTLMLDSTMTMTLTILSILVLLTTLLQKPTKFNPPLEMAVMV
                     SFMISIVPTMITLKHTPHSTSINLPILQSATLDISSTISTNMNSNLFLSTALFVTWAI
                     MQFSTWYMKDAPXMALFKKYLMAFLIAMMMLILAGSMIQLFIGWEGVGILSFLLINWW
                     YARANANSSAMQAMAYNRIGDIGIILILAWLATNQSSWSMQCTDPKMSSTLLAMGLIL
                     AAAGKSAQFLMHLWLPSAMEGPTPVSALLHSSTMVVAGVYLLIQMHPLIQNSNIAMLT
                     CLCLGATTSLYASMTALCQNDLKKIIALSTLSQLGLMMVAIGLNHPHLAFLHISTHAA
                     TKASLFLCAGSFIHSLQNEQDIRKMGNMKTLLPITSSCLIISSLTLMGMPFLSCFYSK
                     DPIIETACTSKINTWILIITMVATAMTSAYSMRMIYYTMTKSTRNKSTMTLKETMNQV
                     TPIIRLASLSIFMGTILITILTQTNTDPTMPMMMKLTPTMAMIAGSLITIETLNNSTF
                     KPNQNNTLPILLNQLAFFKISHRWTPMNSLKIGAVIATQLLDLMWLEKTGPKSLAMTN
                     KNFSKLTNPLGGLMKLYLSTTAITVILAMII"
BASE COUNT      660 a    466 c    187 g    477 t      1 others
ORIGIN      
        1 gtgaactcaa cacttatgct agattcaaca ataactataa cattaacaat cctatcgatt
       61 ctagtgctac taaccaccct actacaaaaa cccactaaat ttaacccacc cctagaaata
      121 gcagtaatag tatcattcat aatttcaatt gttccaacaa taattacatt aaaacacacc
      181 ccccacagca catcaatcaa cctcccaatt ttacaatctg caaccctaga catttcttca
      241 accatttcaa caaatataaa ctcaaaccta ttcttatcaa ccgcactatt tgtaacatga
      301 gcaattatac aattttccac ctgatatata aaagatgccc ccnaaatagc gttattcaaa
      361 aaatatctaa tagcattttt aattgccata ataatactaa tccttgcagg tagcatgatt
      421 caacttttta ttggttgaga gggcgtaggc atcctttcat ttttattaat taactgatgg
      481 tacgcacgcg caaatgccaa ctcctcagcc atgcaagcaa tagcttacaa tcgaattgga
      541 gacattggaa ttatcctaat cttagcatga ctagctacca accaatcctc atgaagtata
      601 caatgcacag acccaaagat aagctcaaca ctactagcaa taggcctaat tttagcagcc
      661 gcaggaaaat cagcccaatt cctgatacat ctatgactac caagtgcaat agaaggacca
      721 accccagtat cagccctact ccactccagc accatagtcg tagccggcgt ataccttcta
      781 attcaaatac acccacttat tcaaaactcg aatatcgcca tactaacatg cctttgcctg
      841 ggagccacta caagcctgta tgcttccata acagccctat gccagaacga ccttaaaaaa
      901 attattgctc tatcaacact tagccagctt ggcctcataa tagttgcaat tggattaaac
      961 cacccacacc tggcattttt acacatttca acacacgctg caaccaaagc ctcactattc
     1021 ttatgtgccg gctcatttat tcacagccta caaaatgaac aagatattcg aaaaataggc
     1081 aacataaaaa cacttctacc aattacatcc tcatgtctta ttatttcaag cctaactctt
     1141 ataggtatgc cattcctatc ttgcttttat tcaaaagacc caatcatcga aactgcatgc
     1201 acatcaaaaa ttaatacatg aatcctaatt attacaatag tagcaacagc aataacatca
     1261 gcttattcaa tacgaataat ttattacact ataacaaaat ccacccgaaa taaatcaacc
     1321 ataacactaa aagaaaccat aaaccaagtt accccaatta tccgcctagc ctcattatca
     1381 atttttatag gaactatttt aatcactatc ctcacacaaa caaacacaga cccaacaata
     1441 ccaataataa taaaattaac cccaacaata gcaataattg caggcagttt aatcaccatt
     1501 gaaacattaa ataactcaac ttttaagcca aaccaaaata atacacttcc aattttatta
     1561 aaccaactcg ccttcttcaa aatttcccac cgctgaacac caataaactc actaaagatc
     1621 ggagctgtaa tcgcaaccca actacttgac cttatatgac tggaaaaaac aggacctaaa
     1681 tcacttgcca taacaaacaa gaacttttct aaactcacga accccctagg cggacttata
     1741 aaactttatc tttcaaccac tgcaattacc gtaatcctag ccataattat t
//
LOCUS       P824                    1791 bp    DNA     linear   VRT 19-OCT-2023
DEFINITION  NADH dehydrogenase subunit 5 (ND5) gene, partial cds.
ACCESSION   P824
VERSION
KEYWORDS    .
SOURCE      mitochondrion Bradypodion damaranum
  ORGANISM  Bradypodion damaranum
            Eukaryota; Metazoa; Chordata; Craniata; Vertebrata; Euteleostomi;
            Lepidosauria; Squamata; Bifurcata; Unidentata; Episquamata;
            Toxicofera; Iguania; Acrodonta; Chamaeleonidae; Bradypodion.
REFERENCE   1  (bases 1 to 1791)
  AUTHORS   Main,D.C., Taft,J.M., Geneva,A.J., Jansen van Vuuren,B. and
            Tolley,K.A.
  TITLE     More is not always better: the efficacy of single mitochondrial
            genes at reconciling the complete mitogenome phylogeny
  JOURNAL   unpublished
REFERENCE   2  (bases 1 to 1791)
  AUTHORS   Main,D.C., Taft,J.M., Geneva,A.J., Jansen van Vuuren,B. and
            Tolley,K.A.
  TITLE     Direct Submission
  JOURNAL   Submitted (19-OCT-2023) Zoology, University of Johannesburg, Cnr
            Kingsway and University Road Auckland Park, Johannesburg, Gauteng
            2195, South Africa
COMMENT     Bankit Comment: ALT EMAIL:201327040@student.uj.ac.za
            Bankit Comment: TAX: Yes, new species/combinations; SEE ATTACHMENT
            Bankit Comment: TOTAL # OF SEQS:44
            Bankit Comment: FeatPropSourceSeq:AMDSF219
            
            ##Assembly-Data-START##
            Assembly Method       :: Novoplasty v. 4.3.1
            Sequencing Technology :: Illumina
            ##Assembly-Data-END##
FEATURES             Location/Qualifiers
     source          1..1791
                     /organism="Bradypodion damaranum"
                     /organelle="mitochondrion"
                     /mol_type="genomic DNA"
                     /isolation_source="Idile Forest, Western Cape"
                     /bio_material="P824"
                     /db_xref="taxon:230334"
                     /country="South Africa"
                     /note="Eukaryota; Metazoa; Chordata; Craniata; Vertebrata;
                     Euteleostomi;## Lepidosauria; Squamata; Bifurcata;
                     Unidentata; Episquamata;## Toxicofera; Iguania; Acrodonta;
                     Chamaeleonidae; Bradypodion"
     gene            <1..>1791
                     /gene="ND5"
     CDS             <1..>1791
                     /gene="ND5"
                     /EC_number="7.1.1.2"
                     /codon_start=1
                     /transl_table=2
                     /product="NADH-ubiquinone oxidoreductase chain 5"
                     /translation="VNSTLMLDSTMTMTLTILSILVLLTTLLQKPTKFNPPLEMAVMV
                     SFMISIVPTMITLKHTPHSTSINLPILQSATLDISSTISTNMNSNLFLSTALFVTWAI
                     MQFSTWYMKDAPXMALFKKYLMAFLIAMMMLILAGSMIQLFIGWEGVGILSFLLINWW
                     YARANANSSAMQAMAYNRIGDIGIILILAWLATNQSSWSMQCTDPKMSSTLLAMGLIL
                     AAAGKSAQFLMHLWLPSAMEGPTPVSALLHSSTMVVAGVYLLIQMHPLIQNSNIAMLT
                     CLCLGATTSLYASMTALCQNDLKKIIALSTLSQLGLMMVAIGLNHPHLAFLHISTHAA
                     TKASLFLCAGSFIHSLQNEQDIRKMGNMKTLLPITSSCLIISSLTLMGMPFLSCFYSK
                     DPIIETACTSKINTWILIITMVATAMTSAYSMRMIYYTMTKSTRNKSTMTLKETMNQV
                     TPIIRLASLSIFMGTILITXLTQTNTDPTMPMMMKLTPTMAMIAGSLITIETLNNSTF
                     KPNQNNTLPILLNQLAFFKISHRWTPMNSLKIGAVIATQLLDLMWLEKTGPKSLAMTN
                     KNFSKLTNPLGGLMKLYLSTTAITVILAMII"
BASE COUNT      660 a    466 c    187 g    476 t      2 others
ORIGIN      
        1 gtgaactcaa cacttatgct agattcaaca ataactataa cattaacaat cctatcgatt
       61 ctagtgctac taaccaccct actacaaaaa cccactaaat ttaacccacc cctagaaata
      121 gcagtaatag tatcattcat aatttcaatt gttccaacaa taattacatt aaaacacacc
      181 ccccacagca catcaatcaa cctcccaatt ttacaatctg caaccctaga catttcttca
      241 accatttcaa caaatataaa ctcaaaccta ttcttatcaa ccgcactatt tgtaacatga
      301 gcaattatac aattttccac ctgatatata aaagatgccc ccnaaatagc gttattcaaa
      361 aaatatctaa tagcattttt aattgccata ataatactaa tccttgcagg tagcatgatt
      421 caacttttta ttggttgaga gggcgtaggc atcctttcat ttttattaat taactgatgg
      481 tacgcacgcg caaatgccaa ctcctcagcc atgcaagcaa tagcttacaa tcgaattgga
      541 gacattggaa ttatcctaat cttagcatga ctagctacca accaatcctc atgaagtata
      601 caatgcacag acccaaagat aagctcaaca ctactagcaa taggcctaat tttagcagcc
      661 gcaggaaaat cagcccaatt cctgatacat ctatgactac caagtgcaat agaaggacca
      721 accccagtat cagccctact ccactccagc accatagtcg tagccggcgt ataccttcta
      781 attcaaatac acccacttat tcaaaactcg aatatcgcca tactaacatg cctttgcctg
      841 ggagccacta caagcctgta tgcttccata acagccctat gccagaacga ccttaaaaaa
      901 attattgctc tatcaacact tagccagctt ggcctcataa tagttgcaat tggattaaac
      961 cacccacacc tggcattttt acacatttca acacacgctg caaccaaagc ctcactattc
     1021 ttatgtgccg gctcatttat tcacagccta caaaatgaac aagatattcg aaaaataggc
     1081 aacataaaaa cacttctacc aattacatcc tcatgtctta ttatttcaag cctaactctt
     1141 ataggtatgc cattcctatc ttgcttttat tcaaaagacc caatcatcga aactgcatgc
     1201 acatcaaaaa ttaatacatg aatcctaatt attacaatag tagcaacagc aataacatca
     1261 gcttattcaa tacgaataat ttattacact ataacaaaat ccacccgaaa taaatcaacc
     1321 ataacactaa aagaaaccat aaaccaagtt accccaatta tccgcctagc ctcattatca
     1381 atttttatag gaactatttt aatcactayc ctcacacaaa caaacacaga cccaacaata
     1441 ccaataataa taaaattaac cccaacaata gcaataattg caggcagttt aatcaccatt
     1501 gaaacattaa ataactcaac ttttaagcca aaccaaaata atacacttcc aattttatta
     1561 aaccaactcg ccttcttcaa aatttcccac cgctgaacac caataaactc actaaagatc
     1621 ggagctgtaa tcgcaaccca actacttgac cttatatgac tggaaaaaac aggacctaaa
     1681 tcacttgcca taacaaacaa gaacttttct aaactcacga accccctagg cggacttata
     1741 aaactttatc tttcaaccac tgcaattacc gtaatcctag ccataattat t
//
LOCUS       R531A                   1791 bp    DNA     linear       19-OCT-2023
DEFINITION  NADH dehydrogenase subunit 5 (ND5) gene, partial cds.
ACCESSION   R531A
VERSION
KEYWORDS    .
SOURCE      mitochondrion Bradypodion sp.1
  ORGANISM  Bradypodion sp.1
            Unclassified.
REFERENCE   1  (bases 1 to 1791)
  AUTHORS   Main,D.C., Taft,J.M., Geneva,A.J., Jansen van Vuuren,B. and
            Tolley,K.A.
  TITLE     More is not always better: the efficacy of single mitochondrial
            genes at reconciling the complete mitogenome phylogeny
  JOURNAL   unpublished
REFERENCE   2  (bases 1 to 1791)
  AUTHORS   Main,D.C., Taft,J.M., Geneva,A.J., Jansen van Vuuren,B. and
            Tolley,K.A.
  TITLE     Direct Submission
  JOURNAL   Submitted (19-OCT-2023) Zoology, University of Johannesburg, Cnr
            Kingsway and University Road Auckland Park, Johannesburg, Gauteng
            2195, South Africa
COMMENT     Bankit Comment: ALT EMAIL:201327040@student.uj.ac.za
            Bankit Comment: TAX: Yes, new species/combinations; SEE ATTACHMENT
            Bankit Comment: TOTAL # OF SEQS:44
            Bankit Comment: FeatPropSourceSeq:AMDSF219
            
            ##Assembly-Data-START##
            Assembly Method       :: Novoplasty v. 4.3.1
            Sequencing Technology :: Illumina
            ##Assembly-Data-END##
FEATURES             Location/Qualifiers
     source          1..1791
                     /organism="Bradypodion sp.1"
                     /organelle="mitochondrion"
                     /mol_type="genomic DNA"
                     /isolation_source="Kamberg, KwaZulu-Natal"
                     /bio_material="R531A"
                     /country="South Africa"
                     /note="Eukaryota; Metazoa; Chordata; Craniata; Vertebrata;
                     Euteleostomi;## Lepidosauria; Squamata; Bifurcata;
                     Unidentata; Episquamata;## Toxicofera; Iguania; Acrodonta;
                     Chamaeleonidae; Bradypodion"
     gene            <1..>1791
                     /gene="ND5"
     CDS             <1..>1791
                     /gene="ND5"
                     /EC_number="7.1.1.2"
                     /codon_start=1
                     /transl_table=2
                     /product="NADH-ubiquinone oxidoreductase chain 5"
                     /translation="VNLTLLLDSTMTMTLTVLSILVLLITLLQKPTKFSLSLEMAVMV
                     SFIISTVPTMLTLKHTPHNTSINLSLMQSATLDISSTISTNMNSNLFLSTALFVTWAI
                     MQFSTWYMKDAPXTTTFKKYLMTFLIAMVMLILAGSMLQLFIGWEGVGILSFLLINWW
                     YARANANSSAMQAMTYNRIGDIGIILILAWLATNYSSWNMQCTDPKTNSTLLAMGLIL
                     AAAGKSAQFLMHLWLPSAMEGPTPVSALLHSSTMVVAGVYLLIQMHPLIQNSDIAMLT
                     CLCLGATTSLYASMTALCQNDLKKIIALSTLSQLGLMMVAIGLNHPHLAFLHISTHAA
                     TKASLFLCAGSFIHSLQNEQDIRKMGNMKTLLPITSSCLIISSLTLMGMPFLSCFYSK
                     DPIIETMYTSKINTWILMITLVATAMTSAYSMRMIYYTMTKSTRNKSTMTLKETMNQV
                     TPIIRLTSLSIFMGTILTAILTQTNADPTMPMVMKLTPTMAMFAGSLIIIEMLNKPSF
                     KPNQNNTLLILLNQLAFFKISHRWTPKSSLKIGAVIATQLLDLLWLEKTGPKSLTLTN
                     KDSSKLTNPLTGLMKLYLSSTTITVISAMII"
BASE COUNT      643 a    456 c    190 g    501 t      1 others
ORIGIN      
        1 gtgaatttaa cacttttact agactcaaca ataactataa cattaacagt cctatcgatt
       61 ctagttttat taatcaccct gttacaaaaa cccaccaaat ttagcctctc cttagaaata
      121 gcagtaatag tatcattcat catttccact gttccaacaa tattaacatt aaaacacacc
      181 ccccacaaca catcgattaa tttatcactt atacaatctg caaccctaga catttcctca
      241 accatttcaa caaatataaa ctcaaaccta tttctatcaa ccgcactatt tgtaacatga
      301 gcaattatac aattttccac ctgatacata aaagatgccc ccnaaacaac cacattcaaa
      361 aaatatttaa taacatttct aattgccata gtaatactga tccttgcagg tagtatactt
      421 caacttttta ttggttgaga aggcgtaggc atcctttcat ttttactaat caactgatga
      481 tacgcacgcg caaatgcaaa ctcatcagcc atgcaagcaa taacctataa tcgaatcgga
      541 gatattggaa tcatcctaat cttagcatga ctggctacta actactcctc atgaaatata
      601 caatgcacag atccaaagac aaactcaaca ctattagcaa taggcctaat tttagcagct
      661 gcaggaaaat cagcccaatt cctaatacat ctatgactcc caagcgcaat agaggggcca
      721 accccagtat cagcactact tcactcaagc actatagttg tagccggcgt ataccttcta
      781 attcaaatac acccacttat tcaaaattca gacattgcca tactaacatg cctatgcctg
      841 ggagccacca caagcctgta tgcctccata acagcccttt gtcaaaacga tctaaaaaaa
      901 attattgctc tgtcaacact aagtcaactt ggccttataa tagtagctat tggattaaac
      961 cacccacacc tagcattttt acacatttca acacacgctg caactaaggc ctcactattc
     1021 ttatgtgccg gttcatttat tcacagccta caaaatgaac aagatatccg aaaaatgggt
     1081 aatataaaaa cgcttctacc aattacatct tcatgtctta ttatttcaag cctaaccctt
     1141 ataggtatac cattcctctc ctgtttttac tctaaagacc ccatcatcga gaccatatac
     1201 acatcaaaaa ttaatacatg aatcttaata attacattag tagcaacagc aataacatca
     1261 gcttattcta tgcgaataat ttattatact ataacaaaat ccacccgaaa taagtcgact
     1321 ataacactaa aagaaaccat aaaccaagtt accccaatta ttcgcctaac ctcactatca
     1381 atctttatgg ggactatttt aactgctatt cttacccaaa caaacgcaga cccaactata
     1441 ccaatggtaa taaaattaac cccaacaata gcaatatttg caggcagctt aattatcatt
     1501 gaaatattaa acaaaccatc ttttaaaccc aatcaaaaca atacgcttct tattttatta
     1561 aaccaactcg ccttcttcaa aatctcccat cgctgaacac caaaaagctc cctaaaaatt
     1621 ggagctgtaa tcgcaaccca gcttcttgat cttctatgac tggagaaaac aggacctaaa
     1681 tcacttaccc taacaaacaa agactcctcc aaactcacga atcccctaac cgggcttata
     1741 aaactgtatc tttcatctac cacaattact gtaatctcag ccataattat c
//
LOCUS       H1273                   1791 bp    DNA     linear   VRT 19-OCT-2023
DEFINITION  NADH dehydrogenase subunit 5 (ND5) gene, partial cds.
ACCESSION   H1273
VERSION
KEYWORDS    .
SOURCE      mitochondrion Bradypodion setaroi
  ORGANISM  Bradypodion setaroi
            Eukaryota; Metazoa; Chordata; Craniata; Vertebrata; Euteleostomi;
            Lepidosauria; Squamata; Bifurcata; Unidentata; Episquamata;
            Toxicofera; Iguania; Acrodonta; Chamaeleonidae; Bradypodion.
REFERENCE   1  (bases 1 to 1791)
  AUTHORS   Main,D.C., Taft,J.M., Geneva,A.J., Jansen van Vuuren,B. and
            Tolley,K.A.
  TITLE     More is not always better: the efficacy of single mitochondrial
            genes at reconciling the complete mitogenome phylogeny
  JOURNAL   unpublished
REFERENCE   2  (bases 1 to 1791)
  AUTHORS   Main,D.C., Taft,J.M., Geneva,A.J., Jansen van Vuuren,B. and
            Tolley,K.A.
  TITLE     Direct Submission
  JOURNAL   Submitted (19-OCT-2023) Zoology, University of Johannesburg, Cnr
            Kingsway and University Road Auckland Park, Johannesburg, Gauteng
            2195, South Africa
COMMENT     Bankit Comment: ALT EMAIL:201327040@student.uj.ac.za
            Bankit Comment: TAX: Yes, new species/combinations; SEE ATTACHMENT
            Bankit Comment: TOTAL # OF SEQS:44
            Bankit Comment: FeatPropSourceSeq:AMDSF219
            
            ##Assembly-Data-START##
            Assembly Method       :: Novoplasty v. 4.3.1
            Sequencing Technology :: Illumina
            ##Assembly-Data-END##
FEATURES             Location/Qualifiers
     source          1..1791
                     /organism="Bradypodion setaroi"
                     /organelle="mitochondrion"
                     /mol_type="genomic DNA"
                     /isolation_source="St Lucia, KwaZulu-Natal"
                     /bio_material="H1273"
                     /db_xref="taxon:230338"
                     /country="South Africa"
                     /note="Eukaryota; Metazoa; Chordata; Craniata; Vertebrata;
                     Euteleostomi;## Lepidosauria; Squamata; Bifurcata;
                     Unidentata; Episquamata;## Toxicofera; Iguania; Acrodonta;
                     Chamaeleonidae; Bradypodion"
     gene            <1..>1791
                     /gene="ND5"
     CDS             <1..>1791
                     /gene="ND5"
                     /EC_number="7.1.1.2"
                     /codon_start=1
                     /transl_table=2
                     /product="NADH-ubiquinone oxidoreductase chain 5"
                     /translation="VNSMLLLEATMIMTLTTLSILVLLTALLQKTTKFKPPLETAVMV
                     SFIISTIPTTLTLKHTPHSTSINLPLMQSATLDISSTISTDMNSNLFLSTALFVTWAI
                     MQFSTWYMKDAPXTTLFKKYLMAFLIAMVMLILAGSMLQLFIGWEGVGILSFLLINWW
                     YARANANSSAMQAMTYNRIGDIGIILILAWLATNQSSWNMQCMDPKMNSTLLAMGLIL
                     AAAGKSAQFLMHLWLPSAMEGPTPVSALLHSSTMVVAGVYLLIQMHPLIQNSDGAMLT
                     CLCLGATTSLYASMTALCQNDLKKIIALSTLSQLGLMMVAIGLNHPHLAFLHISTHAA
                     TKASLFLCAGSFIHSLQNEQDIRKMGNMKILLPITSSCLIVSSLTLMGMPFLSCFYSK
                     DPIIETACTSKINTWILIITMVATAMTSAYSMRMIYYTMTKSARNKSTMTLKETMNQV
                     TPIIRLTSLSIFMGTILTATLTQTNADPTMPMMMKLTPTLAMLAGSLITIESLNKSSF
                     KPSQNNTLLILLNQLAFFKISHRWTPKSSLKMGAVIATQLLDLLWLEKTGPKSLALAN
                     KNSSKLTNPLTGLMKPYLSSTVITMILALVI"
BASE COUNT      643 a    465 c    192 g    490 t      1 others
ORIGIN      
        1 gtgaactcaa tacttttgct agaagcaacc ataattataa cattaacaac cctatcgatt
       61 ttagttttac taactgcctt attacaaaaa accaccaaat ttaagccccc cttagaaaca
      121 gcagtaatag tatcatttat tatttcgact atcccaacaa cattaacatt aaaacacacc
      181 ccccacagca catcaatcaa cttaccactc atacaatctg caaccctaga catttcctca
      241 actatttcaa cagatataaa ctcaaaccta tttctatcaa ccgcactatt tgtaacatga
      301 gcaattatgc aattctccac ctgatacata aaagatgccc ccanaacaac cctattcaaa
      361 aaatatttaa tagcatttct aattgccata gtaatactaa tccttgcagg tagcatactt
      421 caacttttta ttggttgaga aggcgtaggc atcctttcat ttttattaat taactgatga
      481 tacgcacgcg caaatgctaa ttcatcagct atacaagcaa taacttacaa ccgaatcgga
      541 gacattggaa ttatcctaat cttagcatga ctagctacta accaatcctc atgaaatata
      601 caatgcatag acccaaagat aaactcaaca ctactagcaa taggcctaat tttagcagcc
      661 gcaggaaaat ctgcccaatt cctaatacat ctgtgactcc caagcgcaat agagggccca
      721 accccagtat cagcccttct acactctagt accatggttg tagccggcgt ataccttcta
      781 attcaaatac acccacttat tcaaaattcg gatggcgcca tactaacatg cctttgcctg
      841 ggagctacca caagcctgta tgcctccata acagccctat gccagaacga cctaaaaaaa
      901 attattgctt tatcaacact aagccaactt ggccttataa tagttgcaat tggattaaac
      961 cacccacacc tagcattttt acacatttca acacacgctg caactaaagc ctcactattc
     1021 ttatgtgccg gctcatttat ccacagccta caaaacgaac aagatatccg aaaaatgggt
     1081 aatataaaaa ttcttctacc aatcacatct tcatgtctta tcgtttcaag ccttactctt
     1141 ataggtatgc cattcctatc ctgtttttat tcaaaagacc ccatcatcga aaccgcatgc
     1201 acatcaaaaa ttaatacatg aattttaatt atcacaatag tagcaacagc aataacatca
     1261 gcttattcta tacgaataat ttattacacc ataacaaaat ccgcccgaaa caaatcaact
     1321 ataacactaa aagagaccat aaaccaagtt actccaatta ttcgcctaac ctcactatca
     1381 atttttatag gaactatttt aactgctact cttacccaaa caaacgcaga cccaacaata
     1441 ccaatgataa taaaactaac cccaacatta gcaatacttg caggcagctt aatcaccatt
     1501 gaatcattaa acaagtcatc tttcaaacct agtcaaaaca acacacttct tattttatta
     1561 aaccaactcg ccttcttcaa aatttcccat cgctggacac caaaaagctc cctaaaaata
     1621 ggagctgtaa tcgcaaccca actacttgat ttattatgat tagaaaaaac aggacctaaa
     1681 tcacttgccc tagcaaacaa aaactcttct aaactcacaa accccctaac agggcttata
     1741 aaaccatatc tttcatctac tgtaatcacc ataatcttgg ccttagtcat t
//
LOCUS       T302                    1791 bp    DNA     linear   VRT 19-OCT-2023
DEFINITION  NADH dehydrogenase subunit 5 (ND5) gene, partial cds.
ACCESSION   T302
VERSION
KEYWORDS    .
SOURCE      mitochondrion Bradypodion ventrale (Southern dwarf chameleon)
  ORGANISM  Bradypodion ventrale
            Eukaryota; Metazoa; Chordata; Craniata; Vertebrata; Euteleostomi;
            Lepidosauria; Squamata; Bifurcata; Unidentata; Episquamata;
            Toxicofera; Iguania; Acrodonta; Chamaeleonidae; Bradypodion.
REFERENCE   1  (bases 1 to 1791)
  AUTHORS   Main,D.C., Taft,J.M., Geneva,A.J., Jansen van Vuuren,B. and
            Tolley,K.A.
  TITLE     More is not always better: the efficacy of single mitochondrial
            genes at reconciling the complete mitogenome phylogeny
  JOURNAL   unpublished
REFERENCE   2  (bases 1 to 1791)
  AUTHORS   Main,D.C., Taft,J.M., Geneva,A.J., Jansen van Vuuren,B. and
            Tolley,K.A.
  TITLE     Direct Submission
  JOURNAL   Submitted (19-OCT-2023) Zoology, University of Johannesburg, Cnr
            Kingsway and University Road Auckland Park, Johannesburg, Gauteng
            2195, South Africa
COMMENT     Bankit Comment: ALT EMAIL:201327040@student.uj.ac.za
            Bankit Comment: TAX: Yes, new species/combinations; SEE ATTACHMENT
            Bankit Comment: TOTAL # OF SEQS:44
            Bankit Comment: FeatPropSourceSeq:AMDSF219
            
            ##Assembly-Data-START##
            Assembly Method       :: Novoplasty v. 4.3.1
            Sequencing Technology :: Illumina
            ##Assembly-Data-END##
FEATURES             Location/Qualifiers
     source          1..1791
                     /organism="Bradypodion ventrale"
                     /organelle="mitochondrion"
                     /mol_type="genomic DNA"
                     /isolation_source="Jeffreys Bay, Eastern Cape"
                     /bio_material="T302"
                     /db_xref="taxon:179890"
                     /country="South Africa"
                     /note="Eukaryota; Metazoa; Chordata; Craniata; Vertebrata;
                     Euteleostomi;## Lepidosauria; Squamata; Bifurcata;
                     Unidentata; Episquamata;## Toxicofera; Iguania; Acrodonta;
                     Chamaeleonidae; Bradypodion"
     gene            <1..>1791
                     /gene="ND5"
     CDS             <1..>1791
                     /gene="ND5"
                     /EC_number="7.1.1.2"
                     /codon_start=1
                     /transl_table=2
                     /product="NADH-ubiquinone oxidoreductase chain 5"
                     /translation="VNSTLLLDSTMTMTLTILSILVLLTALLQKTTKFNPSLETAVMV
                     SFIVSIIPTMLTLKHTPHNTSINLPLLQSATMDISSTISTNLNSNLFLSTALFVTWAI
                     MQFSTWYMKDAPXTTLFKKYLMTFLIAMVVLILAGNMLQLFIGWEGVGILSFLLINWW
                     YARANANSSAMQAMTYNRIGDIGIILILAWLATNQSSWNMQCTDPKMNSTLLAMGLIL
                     AAAGKSAQFLMHLWLPSAMEGPTPVSALLHSSTMVVAGVYLLIQMHPLIQNSNIAMLT
                     CLCLGATTSLYASMTALCQNDLKKIIALSTLSQLGLMMVAIGLNHPHLAFLHISTHAA
                     TKASLFLCAGSFIHSLQNEQDIRKMGNMKMLLPITSSCLIISSLTLMGMPFLSCFYSK
                     DPIIEAACTSKVNTWILIITMVATAMTSAYSMRMIYYTMTKSARNKSTMTLKETMNQV
                     TPIIRLASLSIFMGTILATIITQTNADPAMPVMMKLTPTMAMIVGSLITIETLNKSSF
                     KPNQNNTLPILLNQLAFFKISHRWTPKSSLKIGAVIATQLLDLLWLEKTGPKSLATMN
                     KNSSKLTNPLTGLMKLYLSSTAITVILAVII"
BASE COUNT      640 a    457 c    196 g    497 t      1 others
ORIGIN      
        1 gtgaactcaa cacttttgct agactcaaca ataactataa cattaacaat cctttcaatt
       61 ctagttttac taactgccct gttacaaaaa actaccaaat ttaatccctc cctagaaacg
      121 gcagtaatag tatcattcat tgtttcaatt attccaacaa tattaacatt aaaacacacc
      181 ccccacaaca catcaatcaa cttgccactt ttacaatctg caaccataga catctcctca
      241 accatttcaa caaatctaaa ctcaaaccta ttcctatcaa ccgcactatt tgtaacatga
      301 gcaattatgc aattttccac ctgatacata aaagatgccc ccnaaacaac cctattcaaa
      361 aaatatttaa taacatttct aattgcaata gtagtactaa tccttgcagg taacatactt
      421 caacttttta ttggctgaga aggcgtaggc attctctcat ttttattaat taactgatga
      481 tatgcacgcg caaatgctaa ctcctcagcc atgcaagcaa taacctacaa tcgaattgga
      541 gacattggaa ttatcctaat cttagcatga ttggccacca accaatcctc atggaatata
      601 caatgcacag acccaaagat aaactcaacg ttactagcaa taggtctaat tttagcagcc
      661 gcaggaaaat ccgcccaatt cttaatacat ttatgactcc caagcgcaat agaggggcca
      721 accccagtat cagcccttct ccactctagt actatagttg tagccggcgt atatcttcta
      781 attcaaatac acccacttat tcaaaattca aatattgcta tactaacatg cctttgcctg
      841 ggagccacca caagcctgta tgcctccata acagctttat gccagaacga cctaaaaaaa
      901 atcattgctc tgtcaacatt aagccaactt ggccttataa tagttgcaat tggattaaac
      961 cacccgcacc tagcattttt acatatttca acacacgctg caactaaagc ctcattattt
     1021 ttatgcgccg gttcatttat tcacagcctg caaaatgaac aagatatccg aaaaataggt
     1081 aacataaaaa tactcctacc aattacatcc tcatgtctta ttatttcaag cctaactctc
     1141 atgggtatgc cattcctgtc ctgtttttat tcaaaagacc ccatcattga agccgcatgc
     1201 acatcaaaag ttaatacatg aatcttaatt attacaatag tagcaacagc aataacatca
     1261 gcttactcca tacgaataat ttattatact ataacaaaat ctgcccgaaa taaatcaact
     1321 ataacactaa aagaaaccat aaaccaagtc accccaatta ttcgcctagc ctcattatca
     1381 atttttatgg gaactatttt agctactatt attacccaaa caaacgcaga cccagcaata
     1441 ccagtgataa taaaattaac cccaacaata gcaataattg taggcagctt aattactatt
     1501 gaaacactaa acaaatcatc tttcaagccc aaccaaaaca atacacttcc tattttatta
     1561 aatcaactcg ccttcttcaa aatctcccac cgctgaacac caaaaagctc cctaaagatc
     1621 ggagctgtaa tcgcaaccca actactcgat cttctgtgac tagaaaaaac aggacctaaa
     1681 tcacttgcca caataaacaa aaactcctcc aaactcacga accccctaac cggacttata
     1741 aaactgtatt tatcatctac tgcaattacc gtaattttag ccgtaattat t
//
LOCUS       KTH524                  1791 bp    DNA     linear   VRT 19-OCT-2023
DEFINITION  NADH dehydrogenase subunit 5 (ND5) gene, partial cds.
ACCESSION   KTH524
VERSION
KEYWORDS    .
SOURCE      mitochondrion Bradypodion transvaalense
  ORGANISM  Bradypodion transvaalense
            Eukaryota; Metazoa; Chordata; Craniata; Vertebrata; Euteleostomi;
            Lepidosauria; Squamata; Bifurcata; Unidentata; Episquamata;
            Toxicofera; Iguania; Acrodonta; Chamaeleonidae; Bradypodion.
REFERENCE   1  (bases 1 to 1791)
  AUTHORS   Main,D.C., Taft,J.M., Geneva,A.J., Jansen van Vuuren,B. and
            Tolley,K.A.
  TITLE     More is not always better: the efficacy of single mitochondrial
            genes at reconciling the complete mitogenome phylogeny
  JOURNAL   unpublished
REFERENCE   2  (bases 1 to 1791)
  AUTHORS   Main,D.C., Taft,J.M., Geneva,A.J., Jansen van Vuuren,B. and
            Tolley,K.A.
  TITLE     Direct Submission
  JOURNAL   Submitted (19-OCT-2023) Zoology, University of Johannesburg, Cnr
            Kingsway and University Road Auckland Park, Johannesburg, Gauteng
            2195, South Africa
COMMENT     Bankit Comment: ALT EMAIL:201327040@student.uj.ac.za
            Bankit Comment: TAX: Yes, new species/combinations; SEE ATTACHMENT
            Bankit Comment: TOTAL # OF SEQS:44
            Bankit Comment: FeatPropSourceSeq:AMDSF219
            
            ##Assembly-Data-START##
            Assembly Method       :: Novoplasty v. 4.3.1
            Sequencing Technology :: Illumina
            ##Assembly-Data-END##
FEATURES             Location/Qualifiers
     source          1..1791
                     /organism="Bradypodion transvaalense"
                     /organelle="mitochondrion"
                     /mol_type="genomic DNA"
                     /isolation_source="Mt Sheba Forest, Mpumalanga"
                     /bio_material="PEM R17523"
                     /db_xref="taxon:179889"
                     /country="South Africa"
                     /note="Eukaryota; Metazoa; Chordata; Craniata; Vertebrata;
                     Euteleostomi;## Lepidosauria; Squamata; Bifurcata;
                     Unidentata; Episquamata;## Toxicofera; Iguania; Acrodonta;
                     Chamaeleonidae; Bradypodion"
     gene            <1..>1791
                     /gene="ND5"
     CDS             <1..>1791
                     /gene="ND5"
                     /EC_number="7.1.1.2"
                     /codon_start=1
                     /transl_table=2
                     /product="NADH-ubiquinone oxidoreductase chain 5"
                     /translation="VNSTLLLDSTMTMTFTILSMLVLLTTLLQNPTKFKPSLEMAVMM
                     SFIISIIPTMLTLKYAPHNTSINLPLMQSATLDISSTISTNMNSNLFLSTALFVTWAI
                     MQFSTWYMKDAPXTTVFKKYLMAFLIAMVMLILAGSMLQLFIGWEGVGILSFLLINWW
                     YARANANSSAMQAMTYNRIGDIGVILILAWLATNHSSWNMQCTDPKMNSTLLAMGLIL
                     AATGKSAQFLMHLWLPSAMEGPTPVSALLHSSTMVVAGVYLLIQMYPLIQNSGIATLT
                     CLCLGATTSLYASMAALCQNDLKKIIALSTLSQLGLMMVAIGLNHPHLAFLHISTHAA
                     TKASLFLCAGSFIHSLQNEQDIRKMGNMKMLLPITSSCLIISSLTLMGMPFLSCFYSK
                     DSIIETACTSKINTWILIITMVATAMTSAYSMRMIYYTMTKSTRNKSTMTLKETMNQV
                     TPIIRLTSLSIFMGTILIAIFTQTNADPTTPVVMKLAPTMAMFAGSLIMIETLNKPSF
                     KPNQNNTLLILLNQLAFFKISHRWTPKSSLKIGAVIATQLLDLLWLEKTGPKSLTLTN
                     KNSSKLTNPMAGLMKLYLSSTAITVILAMII"
BASE COUNT      647 a    449 c    189 g    505 t      1 others
ORIGIN      
        1 gtgaactcaa cacttttact agactcaaca ataactataa catttacaat cctatcaata
       61 ctagttttac taactaccct actacaaaac cccaccaaat ttaaaccctc cttagaaata
      121 gcagtaataa tatcattcat catctccatt attccaacaa tattaacatt aaaatatgcc
      181 ccccacaaca catcaattaa cttaccactt atacaatctg caaccctaga catttcctca
      241 accatttcaa caaatataaa ctcaaaccta tttttgtcaa ctgcactatt tgtgacatga
      301 gcaattatgc aattttccac ctgatacata aaagatgccc ccnaaacaac tgtattcaaa
      361 aaatatttaa tagcatttct aattgccata gtaatattaa tccttgcagg tagcatgctt
      421 caacttttta ttggttgaga aggcgtaggc atcctttcat ttttattaat taactgatga
      481 tatgcacgcg caaatgctaa ctcatcagcc atacaagcaa tgacttacaa tcgaatcgga
      541 gacattgggg ttatcctaat cttagcatga ctggctacta accactcctc atgaaacata
      601 caatgcacag acccaaagat aaactcaaca ttattagcaa taggcctaat tttagcagcc
      661 acaggaaaat ccgcccaatt cctaatacat ctatgacttc caagtgcaat agaggggcca
      721 accccagtat cagccctact tcactcaagt actatagttg tagccggcgt atacctttta
      781 attcaaatat acccacttat tcaaaactca ggtatcgcca cactaacatg cctatgcctg
      841 ggagctacta caagcctgta tgcctccata gcagccctat gccaaaacga cctaaaaaaa
      901 attattgctc tatcaacact aagtcaactt ggccttataa tagtagctat tggattaaac
      961 cacccgcacc tagcattctt acacatttca acacacgctg caactaaagc atcactattc
     1021 ttatgtgctg gctcatttat tcatagccta caaaatgaac aagatatccg aaaaatgggc
     1081 aatataaaaa tacttttacc aattacatcc tcctgtctta ttatttcaag cctaaccctt
     1141 ataggtatac cattcctatc ctgtttttat tctaaagact ccatcatcga aaccgcatgc
     1201 acatcaaaaa ttaatacgtg aattttaatt attacaatag tagcaacagc aataacatca
     1261 gcttattcta tgcgaataat ttattatact ataacaaaat ccacccgaaa taaatcaact
     1321 ataacactaa aagagaccat aaaccaagtt accccaatta ttcgcctaac ctcactatca
     1381 atttttatag ggactatttt aattgctatt tttacccaaa caaacgcaga cccaacaaca
     1441 ccagtggtaa taaaattagc cccaacaata gcaatatttg caggcagctt aattataatt
     1501 gaaacattaa acaaaccatc tttcaagccc aatcaaaaca acacacttct tattttacta
     1561 aaccaactcg ccttcttcaa aatttcccat cgctgaacac caaaaagctc cctaaaaatc
     1621 ggagctgtaa tcgcaaccca actacttgat cttctatgac tagaaaaaac aggacctaaa
     1681 tcacttacct taacaaacaa aaattcctcc aaactcacga accccatagc cggacttata
     1741 aaattatatc tctcatctac cgcaattact gtaattttgg ccataattat c
//
LOCUS       KTH529                  1791 bp    DNA     linear   VRT 19-OCT-2023
DEFINITION  NADH dehydrogenase subunit 5 (ND5) gene, partial cds.
ACCESSION   KTH529
VERSION
KEYWORDS    .
SOURCE      mitochondrion Bradypodion transvaalense
  ORGANISM  Bradypodion transvaalense
            Eukaryota; Metazoa; Chordata; Craniata; Vertebrata; Euteleostomi;
            Lepidosauria; Squamata; Bifurcata; Unidentata; Episquamata;
            Toxicofera; Iguania; Acrodonta; Chamaeleonidae; Bradypodion.
REFERENCE   1  (bases 1 to 1791)
  AUTHORS   Main,D.C., Taft,J.M., Geneva,A.J., Jansen van Vuuren,B. and
            Tolley,K.A.
  TITLE     More is not always better: the efficacy of single mitochondrial
            genes at reconciling the complete mitogenome phylogeny
  JOURNAL   unpublished
REFERENCE   2  (bases 1 to 1791)
  AUTHORS   Main,D.C., Taft,J.M., Geneva,A.J., Jansen van Vuuren,B. and
            Tolley,K.A.
  TITLE     Direct Submission
  JOURNAL   Submitted (19-OCT-2023) Zoology, University of Johannesburg, Cnr
            Kingsway and University Road Auckland Park, Johannesburg, Gauteng
            2195, South Africa
COMMENT     Bankit Comment: ALT EMAIL:201327040@student.uj.ac.za
            Bankit Comment: TAX: Yes, new species/combinations; SEE ATTACHMENT
            Bankit Comment: TOTAL # OF SEQS:44
            Bankit Comment: FeatPropSourceSeq:AMDSF219
            
            ##Assembly-Data-START##
            Assembly Method       :: Novoplasty v. 4.3.1
            Sequencing Technology :: Illumina
            ##Assembly-Data-END##
FEATURES             Location/Qualifiers
     source          1..1791
                     /organism="Bradypodion transvaalense"
                     /organelle="mitochondrion"
                     /mol_type="genomic DNA"
                     /isolation_source="Mt Sheba Forest, Mpumalanga"
                     /bio_material="PEM R17522"
                     /db_xref="taxon:179889"
                     /country="South Africa"
                     /note="Eukaryota; Metazoa; Chordata; Craniata; Vertebrata;
                     Euteleostomi;## Lepidosauria; Squamata; Bifurcata;
                     Unidentata; Episquamata;## Toxicofera; Iguania; Acrodonta;
                     Chamaeleonidae; Bradypodion"
     gene            <1..>1791
                     /gene="ND5"
     CDS             <1..>1791
                     /gene="ND5"
                     /EC_number="7.1.1.2"
                     /codon_start=1
                     /transl_table=2
                     /product="NADH-ubiquinone oxidoreductase chain 5"
                     /translation="VNSTLLLDSTMTMTFTILSMLVLLTTLLQNPTKFKPSLEMAVMM
                     SFIISIIPTMLTLKYAPHNTSINLPLMQSATLDISSTISTNMNSNLFLSTALFVTWAI
                     MQFSTWYMKDAPXTTVFKKYLMAFLIAMVMLILAGSMLQLFIGWEGVGILSFLLINWW
                     YARANANSSAMQAMTYNRIGDIGVILILAWLATNHSSWNMQCTDPKMNSTLLAMGLIL
                     AAAGKSAQFLMHLWLPSAMEGPTPVSALLHSSTMVVAGVYLLIQMYPLIQNSGIATLT
                     CLCLGATTSLYASMAALCQNDLKKIIALSTLSQLGLMMVAIGLNHPHLAFLHISTHAA
                     TKASLFLCAGSFIHSLQNEQDIRKMGNMKMLLPITSSCLIISSLTLMGMPFLSCFYSK
                     DPIIETACTSKINTWILIITMVATAMTSAYSMRMIYYTMTKSTRNKSTMTLKETMNQV
                     TPIIRLTSLSIFMGTILIAIFTQTNADPTTPVVMKLAPTMAMFAGSLIIIETLNKPSF
                     KPNQNNTLLILLNQLAFFKISHRWTPKSSLKIGAVIATQLLDLLWLEKTGPKSLTLTN
                     KNSSKLTNPMAGLMKLYLSSTAITVILAMII"
BASE COUNT      646 a    451 c    189 g    504 t      1 others
ORIGIN      
        1 gtgaactcaa cacttttact agactcaaca ataactataa catttacaat cctatcaata
       61 ctagttttac taactaccct actacaaaac cccaccaaat ttaaaccctc cttagaaata
      121 gcagtaataa tatcattcat catctccatt attccaacaa tattaacatt aaaatatgcc
      181 ccccacaaca catcaattaa cttaccactt atacaatctg caaccctaga catttcctca
      241 accatttcaa caaatataaa ctcaaaccta tttttgtcaa ctgcactatt tgtgacatga
      301 gcaattatgc aattttccac ctgatacata aaagatgccc ccnaaacaac tgtattcaaa
      361 aaatatttaa tagcatttct aattgccata gtaatattaa tccttgcagg tagcatgctt
      421 caacttttta ttggttgaga aggcgtaggc atcctttcat ttttattaat taactgatga
      481 tatgcacgcg caaatgctaa ctcatcagcc atacaagcaa tgacttacaa tcgaatcgga
      541 gacattgggg ttatcctaat cttagcatga ctggctacta accactcctc atgaaacata
      601 caatgcacag acccaaagat aaactcaaca ttattagcaa taggcctaat tttagcagcc
      661 gcaggaaaat ccgcccaatt cctaatacat ctatgacttc caagtgcaat agaggggcca
      721 accccagtat cagccctact tcactcaagt actatagttg tagccggcgt atacctttta
      781 attcaaatat acccacttat tcaaaactca ggtatcgcca cactaacatg cctatgcctg
      841 ggagctacta caagcctgta tgcctccata gcagccctat gccaaaacga cctaaaaaaa
      901 attattgctc tatcaacact aagtcaactt ggccttataa tagtagctat tggattaaac
      961 cacccgcacc tagcattctt acacatttca acacacgctg caactaaagc atcactattc
     1021 ttatgtgctg gctcatttat tcatagccta caaaatgaac aagatatccg aaaaatgggc
     1081 aatataaaaa tacttttacc aattacatcc tcctgtctta ttatttcaag cctaaccctt
     1141 ataggtatac cattcctatc ctgtttttat tctaaagacc ccatcatcga aaccgcatgc
     1201 acatcaaaaa ttaatacgtg aattttaatt attacaatag tagcaacagc aataacatca
     1261 gcttattcta tgcgaataat ttattatact ataacaaaat ccacccgaaa taaatcaact
     1321 ataacactaa aagagaccat aaaccaagtt accccaatta ttcgcctaac ctcactatca
     1381 atttttatag ggactatttt aattgctatt tttacccaaa caaacgcaga cccaacaaca
     1441 ccagtggtaa taaaattagc cccaacaata gcaatatttg caggcagctt aattatcatt
     1501 gaaacattaa acaaaccatc tttcaaaccc aatcaaaaca acacacttct tattttacta
     1561 aaccaactcg ccttcttcaa aatttcccat cgctgaacac caaaaagctc cctaaaaatc
     1621 ggagctgtaa tcgcaaccca actacttgat cttctatgac tagaaaaaac aggacctaaa
     1681 tcacttacct taacaaacaa aaattcctcc aaactcacga accccatagc cggacttata
     1741 aaattatatc tctcatctac cgcaattact gtaattttgg ccataattat c
//
LOCUS       TD52                    1791 bp    DNA     linear   VRT 19-OCT-2023
DEFINITION  NADH dehydrogenase subunit 5 (ND5) gene, partial cds.
ACCESSION   TD52
VERSION
KEYWORDS    .
SOURCE      mitochondrion Bradypodion thamnobates
  ORGANISM  Bradypodion thamnobates
            Eukaryota; Metazoa; Chordata; Craniata; Vertebrata; Euteleostomi;
            Lepidosauria; Squamata; Bifurcata; Unidentata; Episquamata;
            Toxicofera; Iguania; Acrodonta; Chamaeleonidae; Bradypodion.
REFERENCE   1  (bases 1 to 1791)
  AUTHORS   Main,D.C., Taft,J.M., Geneva,A.J., Jansen van Vuuren,B. and
            Tolley,K.A.
  TITLE     More is not always better: the efficacy of single mitochondrial
            genes at reconciling the complete mitogenome phylogeny
  JOURNAL   unpublished
REFERENCE   2  (bases 1 to 1791)
  AUTHORS   Main,D.C., Taft,J.M., Geneva,A.J., Jansen van Vuuren,B. and
            Tolley,K.A.
  TITLE     Direct Submission
  JOURNAL   Submitted (19-OCT-2023) Zoology, University of Johannesburg, Cnr
            Kingsway and University Road Auckland Park, Johannesburg, Gauteng
            2195, South Africa
COMMENT     Bankit Comment: ALT EMAIL:201327040@student.uj.ac.za
            Bankit Comment: TAX: Yes, new species/combinations; SEE ATTACHMENT
            Bankit Comment: TOTAL # OF SEQS:44
            Bankit Comment: FeatPropSourceSeq:AMDSF219
            
            ##Assembly-Data-START##
            Assembly Method       :: Novoplasty v. 4.3.1
            Sequencing Technology :: Illumina
            ##Assembly-Data-END##
FEATURES             Location/Qualifiers
     source          1..1791
                     /organism="Bradypodion thamnobates"
                     /organelle="mitochondrion"
                     /mol_type="genomic DNA"
                     /isolation_source="Dargle Valley, KwaZulu-Natal"
                     /bio_material="TD52"
                     /db_xref="taxon:230337"
                     /country="South Africa"
                     /note="Eukaryota; Metazoa; Chordata; Craniata; Vertebrata;
                     Euteleostomi;## Lepidosauria; Squamata; Bifurcata;
                     Unidentata; Episquamata;## Toxicofera; Iguania; Acrodonta;
                     Chamaeleonidae; Bradypodion"
     gene            <1..>1791
                     /gene="ND5"
     CDS             <1..>1791
                     /gene="ND5"
                     /EC_number="7.1.1.2"
                     /codon_start=1
                     /transl_table=2
                     /product="NADH-ubiquinone oxidoreductase chain 5"
                     /translation="VNLTLLLDSTMTMTLTVLSILVLLITLLQKPTKFSLSLEMAVMV
                     SFIISTVPTMLTLKHTPHNTSINLSLMQSATLDISSTISTNMNSNLFLSTALFVTWAI
                     MQFSTWYMKDAPXTTTFKKYLMTFLIAMVMLILAGSMLQLFIGWEGVGILSFLLINWW
                     YARANANSSAMQAMTYNRIGDIGIILILAWLATNYSSWNMQCTDPKTNSTLLAMGLIL
                     AAAGKSAQFLMHLWLPSAMEGPTPVSALLHSSTMVVAGVYLLIQMHPLIQNSDIAMLT
                     CLCLGATTSLYASMTALCQNDLKKIIALSTLSQLGLMMVAIGLNHPHLAFLHISTHAA
                     TKASLFLCAGSFIHSLQNEQDIRKMGNMKTLLPITSSCLIISSLTLMGMPFLSCFYSK
                     DPIIETMYTSKINTWILMITLVATAMTSAYSMRMIYYTMTKSTRNKSTMTLKETMNQV
                     TPIIRLTSLSIFMGTILTAILTQTNADPTMPMVMKLTPTMAMFAGSLIIIEMLNKPSF
                     KPNQNNTLLILLNQLAFFKISHRWTPKSSLKIGAVIATQLLDLLWLEKTGPKSLTLTN
                     KNSSKLTNPLTGLMKLYLSSTAITVISAMII"
BASE COUNT      643 a    456 c    190 g    501 t      1 others
ORIGIN      
        1 gtgaatttaa cacttttact agactcaaca ataactataa cattaacagt cctatcgatt
       61 ctagttttat taatcaccct gttacaaaaa cccaccaaat ttagcctctc cttagaaata
      121 gcagtaatag tatcattcat catttccact gttccaacaa tattaacatt aaaacacacc
      181 ccccacaaca catcgattaa tttatcactt atacaatctg caaccctaga catttcctca
      241 accatttcaa caaatataaa ctcaaaccta tttctatcaa ccgcactatt tgtaacatga
      301 gcaattatac aattttccac ctgatacata aaagatgccc ccnaaacaac cacattcaaa
      361 aaatatttaa taacatttct aattgccata gtaatactga tccttgcagg tagtatactt
      421 caacttttta ttggttgaga aggcgtaggc atcctttcat ttttactaat caactgatga
      481 tacgcacgcg caaatgcaaa ctcatcagcc atgcaagcaa taacctataa tcgaatcgga
      541 gatattggaa tcatcctaat cttagcatga ctggctacta actactcctc atgaaatata
      601 caatgcacag atccaaagac aaactcaaca ctattagcaa taggcctaat tttagcagct
      661 gcaggaaaat cagcccaatt cctaatacat ctatgactcc caagcgcaat agaggggcca
      721 accccagtat cagcactact tcactcaagc actatagttg tagccggcgt ataccttcta
      781 attcaaatac acccacttat tcaaaattca gacattgcca tactaacatg cctatgcctg
      841 ggagccacca caagcctgta tgcctccata acagcccttt gtcaaaacga tctaaaaaaa
      901 attattgctc tgtcaacact aagtcaactt ggccttataa tagtagctat tggattaaac
      961 cacccacacc tagcattttt acacatttca acacacgctg caactaaggc ctcactattc
     1021 ttatgtgccg gttcatttat tcacagccta caaaatgaac aagatatccg aaaaatgggt
     1081 aatataaaaa cgcttctacc aattacatct tcatgtctta ttatttcaag cctaaccctt
     1141 ataggtatac cattcctctc ctgtttttac tctaaagacc ccatcatcga gaccatatac
     1201 acatcaaaaa ttaatacatg aatcttaata attacattag tagcaacagc aataacatca
     1261 gcttattcta tgcgaataat ttattatact ataacaaaat ccacccgaaa taagtcgact
     1321 ataacactaa aagaaaccat aaaccaagtt accccaatta ttcgcctaac ctcactatca
     1381 atctttatgg ggactatttt aactgctatt cttacccaaa caaacgcaga cccaactata
     1441 ccaatggtaa taaaattaac cccaacaata gcaatatttg caggcagctt aattatcatt
     1501 gaaatattaa acaaaccatc ttttaaaccc aatcaaaaca atacgcttct tattttatta
     1561 aaccaactcg ccttcttcaa aatctcccat cgctgaacac caaaaagctc cctaaaaatt
     1621 ggagctgtaa tcgcaaccca gcttcttgat cttctatgac tggagaaaac aggacctaaa
     1681 tcacttaccc taacaaacaa aaactcctcc aaactcacga atcccctaac cgggcttata
     1741 aaactgtatc tttcatctac cgcaattact gtaatctcag ccataattat c
//
LOCUS       JDC09-134               1791 bp    DNA     linear   VRT 19-OCT-2023
DEFINITION  NADH dehydrogenase subunit 5 (ND5) gene, partial cds.
ACCESSION   JDC09-134
VERSION
KEYWORDS    .
SOURCE      mitochondrion Bradypodion thamnobates
  ORGANISM  Bradypodion thamnobates
            Eukaryota; Metazoa; Chordata; Craniata; Vertebrata; Euteleostomi;
            Lepidosauria; Squamata; Bifurcata; Unidentata; Episquamata;
            Toxicofera; Iguania; Acrodonta; Chamaeleonidae; Bradypodion.
REFERENCE   1  (bases 1 to 1791)
  AUTHORS   Main,D.C., Taft,J.M., Geneva,A.J., Jansen van Vuuren,B. and
            Tolley,K.A.
  TITLE     More is not always better: the efficacy of single mitochondrial
            genes at reconciling the complete mitogenome phylogeny
  JOURNAL   unpublished
REFERENCE   2  (bases 1 to 1791)
  AUTHORS   Main,D.C., Taft,J.M., Geneva,A.J., Jansen van Vuuren,B. and
            Tolley,K.A.
  TITLE     Direct Submission
  JOURNAL   Submitted (19-OCT-2023) Zoology, University of Johannesburg, Cnr
            Kingsway and University Road Auckland Park, Johannesburg, Gauteng
            2195, South Africa
COMMENT     Bankit Comment: ALT EMAIL:201327040@student.uj.ac.za
            Bankit Comment: TAX: Yes, new species/combinations; SEE ATTACHMENT
            Bankit Comment: TOTAL # OF SEQS:44
            Bankit Comment: FeatPropSourceSeq:AMDSF219
            
            ##Assembly-Data-START##
            Assembly Method       :: Novoplasty v. 4.3.1
            Sequencing Technology :: Illumina
            ##Assembly-Data-END##
FEATURES             Location/Qualifiers
     source          1..1791
                     /organism="Bradypodion thamnobates"
                     /organelle="mitochondrion"
                     /mol_type="genomic DNA"
                     /isolation_source="Boston, KwaZulu-Natal"
                     /bio_material="JDC09-134"
                     /db_xref="taxon:230337"
                     /country="South Africa"
                     /note="Eukaryota; Metazoa; Chordata; Craniata; Vertebrata;
                     Euteleostomi;## Lepidosauria; Squamata; Bifurcata;
                     Unidentata; Episquamata;## Toxicofera; Iguania; Acrodonta;
                     Chamaeleonidae; Bradypodion"
     gene            <1..>1791
                     /gene="ND5"
     CDS             <1..>1791
                     /gene="ND5"
                     /EC_number="7.1.1.2"
                     /codon_start=1
                     /transl_table=2
                     /product="NADH-ubiquinone oxidoreductase chain 5"
                     /translation="VNLALLLDSTMIMTLTVLSILVLLTALLQKPTKFSLSLEMAVMV
                     SFIISTIPTMLTLKHTPHNTSINLSLMQSATLDISSTISTNMNSNLFLSTALFVTWAI
                     MQFSTWYMKDAPXTTTFKKYLMAFLIAMVMLILAGSMLQLFIGWEGVGILSFLLINWW
                     YARANANSSAMQAMTYNRIGDIGIIMILAWLATNHSSWDMQCTDPKTNSTLLAMGLIL
                     AAAGKSAQFLMHLWLPSAMEGPTPVSALLHSSTMVVAGVYLLIQMHPLIQNSDIAMLT
                     CLCLGATTSLYASMTALCQNDLKKIIALSTLSQLGLMMVAIGLNHPHLAFLHISTHAA
                     TKASLFLCAGSFIHSLQNEQDIRKMGNMKTLLPITSSCLIISSLTLMGMPFLSCFYSK
                     DPIIETMYASKINTWILMITLVATAMTSAYSMRMIYYTMTKSTRNKSTMTLKETMNQV
                     TPIIRLTSLSIFMGTILTAILTQTNADPSMPMVMKLTPTMAMFAGSLIIIEMLNKPSF
                     KPNQNNTLLILLNQLAFFKISHRWTPKSSLKIGAVIATQLLDLLWLEKTGPKSLTLTN
                     KDSSKLTNPLTGLMKLYLSSTAITVILAMII"
BASE COUNT      640 a    456 c    190 g    504 t      1 others
ORIGIN      
        1 gtgaacttag cacttttact agactcaaca ataattataa cattaacagt tctatcgatt
       61 ctagttttat taaccgccct attacaaaaa cccaccaaat ttagcctctc cttagaaata
      121 gcagtaatag tatcattcat catttccact attccaacaa tattaacatt aaaacacacc
      181 ccccacaaca catcgattaa tttatcactt atacaatctg caaccctaga catttcctca
      241 accatttcaa caaatataaa ctcaaaccta tttctatcaa ccgcactttt tgtaacatga
      301 gcaattatac aattttccac ctgatacata aaagatgccc ccnaaacaac cacattcaaa
      361 aaatatttaa tagcatttct aattgccata gtaatactga tccttgcagg tagtatactt
      421 caacttttta ttggttgaga aggcgtaggc atcctttcat ttttattaat caactgatga
      481 tacgcacgcg caaatgcaaa ctcatcagcc atgcaagcaa taacctataa tcgaatcgga
      541 gatatcggaa ttatcataat cttagcatga ctggctacta accactcctc atgagatata
      601 caatgcacag atccaaagac aaactcaaca ctattagcaa taggcctaat tttagcagct
      661 gcaggaaaat cagcccaatt cctaatacat ctatgactcc caagcgcaat agaagggcct
      721 accccagtat cagcactact tcactcaagc actatagttg tagccggcgt ataccttcta
      781 attcaaatac acccacttat tcaaaattca gacattgcca tactaacatg cttatgcctg
      841 ggagccacca caagcctgta tgcctccata acagcccttt gtcaaaacga tctaaaaaaa
      901 attattgctc tctcaacact aagtcaactt ggccttataa tagtagctat tggattaaac
      961 cacccacacc tagcattctt acacatttca acacacgctg caactaaggc ctcactattc
     1021 ttatgtgccg gttcatttat tcacagccta caaaatgaac aggatatccg aaaaataggt
     1081 aatataaaaa cgcttctacc aattacatct tcatgtctta ttatttcaag cctaaccctt
     1141 ataggtatac cattcctctc ctgtttttac tctaaagacc ccatcatcga gaccatatac
     1201 gcatcaaaaa ttaatacatg aatcttaata attacattag tagcaacagc aataacatca
     1261 gcttattcta tacgaataat ttattatact ataacaaaat ccacccgaaa taaatcgact
     1321 ataacactaa aagaaaccat aaaccaagtt accccaatta ttcgcctaac ctcactatca
     1381 atctttatgg ggactatttt aactgctatt ctcacccaaa caaacgcaga cccatctata
     1441 ccaatggtaa taaaattaac cccaacaata gcaatatttg caggcagctt aattatcatt
     1501 gaaatattaa acaaaccatc ttttaaaccc aatcaaaaca atacacttct tattttatta
     1561 aaccaactcg ccttcttcaa aatttcccat cgctgaacac caaaaagctc cctaaaaatt
     1621 ggagctgtaa tcgcaaccca gcttcttgat cttctatggc tggagaaaac aggacctaaa
     1681 tcactcaccc taacaaacaa agactcctcc aaactcacga accccctaac cgggcttata
     1741 aaactatatc tttcatctac cgcaattact gtgatcttag ccataattat t
//
