# Supplementary material for: The efficacy of single mitochondrial genes at reconciling the complete mitogenome phylogeny—a case study on dwarf chameleons
Source: PeerJ. 2024 Apr 30;12:e17076. doi: 10.7717/peerj.17076 (PMC11067893; doi:10.7717/peerj.17076)
Supplement: Supplemental Information 8 [file peerj-12-17076-s008.gz › peerj-12-17076-s008]

LOCUS       AMDSF219                 930 bp    DNA     linear   VRT 19-OCT-2023
DEFINITION  NADH dehydrogenase subunit 1 (ND1) gene, partial cds.
ACCESSION   AMDSF219
VERSION
KEYWORDS    .
SOURCE      mitochondrion Bradypodion transvaalense
  ORGANISM  Bradypodion transvaalense
            Eukaryota; Metazoa; Chordata; Craniata; Vertebrata; Euteleostomi;
            Lepidosauria; Squamata; Bifurcata; Unidentata; Episquamata;
            Toxicofera; Iguania; Acrodonta; Chamaeleonidae; Bradypodion.
REFERENCE   1  (bases 1 to 930)
  AUTHORS   Main,D.C., Taft,J.M., Geneva,A.J., Jansen van Vuuren,B. and
            Tolley,K.A.
  TITLE     More is not always better: the efficacy of single mitochondrial
            genes at reconciling the complete mitogenome phylogeny
  JOURNAL   unpublished
REFERENCE   2  (bases 1 to 930)
  AUTHORS   Main,D.C., Taft,J.M., Geneva,A.J., Jansen van Vuuren,B. and
            Tolley,K.A.
  TITLE     Direct Submission
  JOURNAL   Submitted (19-OCT-2023) Zoology, University of Johannesburg, Cnr
            Kingsway and University Road Auckland Park, Johannesburg, Gauteng
            2195, South Africa
COMMENT     Bankit Comment: ALT EMAIL:201327040@student.uj.ac.za
            Bankit Comment: TAX: Yes, new species/combinations; SEE ATTACHMENT
            Bankit Comment: TOTAL # OF SEQS:44
            Bankit Comment: FeatPropSourceSeq:AMDSF219
            
            ##Assembly-Data-START##
            Assembly Method       :: Novoplasty v. 4.3.1
            Sequencing Technology :: Illumina
            ##Assembly-Data-END##
FEATURES             Location/Qualifiers
     source          1..930
                     /organism="Bradypodion transvaalense"
                     /organelle="mitochondrion"
                     /mol_type="genomic DNA"
                     /isolation_source="Graskop, Mpumalanga"
                     /bio_material="AMDSF219"
                     /db_xref="taxon:179889"
                     /country="South Africa"
                     /note="Eukaryota; Metazoa; Chordata; Craniata; Vertebrata;
                     Euteleostomi;## Lepidosauria; Squamata; Bifurcata;
                     Unidentata; Episquamata;## Toxicofera; Iguania; Acrodonta;
                     Chamaeleonidae; Bradypodion"
     gene            <1..>930
                     /gene="ND1"
     CDS             <1..>930
                     /gene="ND1"
                     /EC_number="7.1.1.2"
                     /codon_start=1
                     /transl_table=2
                     /product="NADH-ubiquinone oxidoreductase chain 1"
                     /translation="TNILTTLVPILIAVAFLTLLERKNLSYMQLRKGPNIVGPQGILQ
                     PITDGVKLLIKEPIRPKQSAPIMFILAPTLAMTLSMFMWTPMPMPNPILTLNLGLLLL
                     MAISSMMVYSTLWSGWASNSKYALIGALRAVAQMVSYEVTLGLILMCLTIQTGSYNLE
                     LFSTTQEQTWLAATTWPMMMMWYVSTLAETNRSPFDLTEGESELVSGFNVEFTGGMFA
                     LLFLAEYTNILLMNTLTCTLFFNSGHIQSNIFTMMLMMKTTLLTLXFLWTRATYPRFR
                     YDQLMQLLWKQFLPLTLAMCLLYTMMPLALTSLP"
BASE COUNT      330 a    227 c    104 g    268 t      1 others
ORIGIN      
        1 acaaatattc ttactacact cgtcccgatt cttattgccg tagccttcct aaccctactt
       61 gaacgaaaaa acttaagcta tatacaatta cgaaaaggac ctaacattgt aggccctcaa
      121 ggaattttac aaccaattac agatggtgta aaacttttaa ttaaagaacc aattcgacct
      181 aaacaatcag ccccaattat atttatttta gctccaacct tagccataac actatcaata
      241 tttatatgga cccccatacc aataccaaac ccaattctaa ccctcaacct aggcctcctc
      301 ctacttatgg ctatctcaag cataatagtg tactctaccc tatgatcagg atgagcatca
      361 aattcaaaat atgcactaat tggtgcacta cgagcagtag cccaaatagt ctcctatgaa
      421 gtaacccttg gactaatcct gatatgccta acaatccaaa caggaagtta taatctagaa
      481 ctgttttcca ccacacaaga acaaacatgg ttagcagcca ccacctgacc aataatgata
      541 atatgatacg tatccacact agcagaaact aaccgctccc catttgattt aactgaaggt
      601 gaatcagaac tagtatcagg atttaacgtt gaatttactg gaggaatatt tgcacttctc
      661 tttttagcag aatacacaaa catcctttta ataaatactt taacatgtac actatttttt
      721 aactctggac atattcaatc aaatattttt acaataatat taataataaa gacaacactc
      781 ttaacccttr gatttctttg aacccgagcc acatatcctc gatttcgata tgatcaatta
      841 atacaactcc tatgaaaaca atttttacca ctaacactag ccatatgcct actttacaca
      901 ataataccac tcgcattaac atccctacca
//
LOCUS       ATTENTBT1                930 bp    DNA     linear   VRT 19-OCT-2023
DEFINITION  NADH dehydrogenase subunit 1 (ND1) gene, partial cds.
ACCESSION   ATTENTBT1
VERSION
KEYWORDS    .
SOURCE      mitochondrion Bradypodion transvaalense
  ORGANISM  Bradypodion transvaalense
            Eukaryota; Metazoa; Chordata; Craniata; Vertebrata; Euteleostomi;
            Lepidosauria; Squamata; Bifurcata; Unidentata; Episquamata;
            Toxicofera; Iguania; Acrodonta; Chamaeleonidae; Bradypodion.
REFERENCE   1  (bases 1 to 930)
  AUTHORS   Main,D.C., Taft,J.M., Geneva,A.J., Jansen van Vuuren,B. and
            Tolley,K.A.
  TITLE     More is not always better: the efficacy of single mitochondrial
            genes at reconciling the complete mitogenome phylogeny
  JOURNAL   unpublished
REFERENCE   2  (bases 1 to 930)
  AUTHORS   Main,D.C., Taft,J.M., Geneva,A.J., Jansen van Vuuren,B. and
            Tolley,K.A.
  TITLE     Direct Submission
  JOURNAL   Submitted (19-OCT-2023) Zoology, University of Johannesburg, Cnr
            Kingsway and University Road Auckland Park, Johannesburg, Gauteng
            2195, South Africa
COMMENT     Bankit Comment: ALT EMAIL:201327040@student.uj.ac.za
            Bankit Comment: TAX: Yes, new species/combinations; SEE ATTACHMENT
            Bankit Comment: TOTAL # OF SEQS:44
            Bankit Comment: FeatPropSourceSeq:AMDSF219
            
            ##Assembly-Data-START##
            Assembly Method       :: Novoplasty v. 4.3.1
            Sequencing Technology :: Illumina
            ##Assembly-Data-END##
FEATURES             Location/Qualifiers
     source          1..930
                     /organism="Bradypodion transvaalense"
                     /organelle="mitochondrion"
                     /mol_type="genomic DNA"
                     /isolation_source="Soutpansberg, Entabeni, Limpopo"
                     /bio_material="ATENTBT1"
                     /db_xref="taxon:179889"
                     /country="South Africa"
                     /note="Eukaryota; Metazoa; Chordata; Craniata; Vertebrata;
                     Euteleostomi;## Lepidosauria; Squamata; Bifurcata;
                     Unidentata; Episquamata;## Toxicofera; Iguania; Acrodonta;
                     Chamaeleonidae; Bradypodion"
     gene            <1..>930
                     /gene="ND1"
     CDS             <1..>930
                     /gene="ND1"
                     /EC_number="7.1.1.2"
                     /codon_start=1
                     /transl_table=2
                     /product="NADH-ubiquinone oxidoreductase chain 1"
                     /translation="TNILTTLVPILIAVAFLTLLERKNLSYMQLRKGPNIVGPQGILQ
                     PITDGVKLLIKEPIRPKQSAPIMFTAAPTLAMTLSMFMWTPMPMPNPILTLNLGLLLL
                     MAISSMMVYSTLWSGWASNSKYALIGALRAVAQMISYEVTLGLILMCLTIQTGSYNLE
                     LFSTTQEQTWLATTTWPMMMMWYVSTLAETNRSPFDLTEGESELVSGFNVEFTGGMFA
                     LLFLAEYTNILLMNTLTCTLFFNSGHIQSNIFTMMLMMKTTLLTLGFLWARATYPRFR
                     YDQLMQLLWKQFLPLTLALCLLYTMMPLALTSLP"
BASE COUNT      331 a    227 c    104 g    268 t
ORIGIN      
        1 acaaatattc ttactacact cgtcccaatt cttattgccg tagccttcct aaccctactt
       61 gaacgaaaaa acttaagcta tatacaatta cgaaaaggac ctaacattgt aggccctcaa
      121 ggaattttac aaccaattac agatggtgta aaacttctaa ttaaagaacc aattcgacct
      181 aaacaatcag ccccaattat atttactgca gctccaacct tagccataac actatcaata
      241 tttatatgaa cccccatacc aataccaaac ccaatcctaa ccctcaacct aggcctcctc
      301 ctacttatgg ctatctcaag cataatagtg tactctacct tatgatcagg atgagcatca
      361 aattcaaaat atgcactaat tggtgcacta cgagcagtag cccaaataat ctcctatgag
      421 gtaacccttg gactaatcct gatatgccta acaatccaaa caggaagtta taatctagaa
      481 ctattttcca ctacacaaga acaaacatgg ttagcaacca ccacctgacc aataatgata
      541 atatgatacg tatccacatt agcagaaact aaccgctccc catttgattt aactgaaggt
      601 gaatcagaac tagtatcagg atttaacgtt gaatttactg gaggaatatt tgcacttctc
      661 tttttagcag aatacacaaa tatcctttta ataaatactt taacatgtac actatttttt
      721 aactctggac atattcaatc aaatattttt acaataatat taataataaa gacaacactc
      781 ttaacccttg gatttctttg agcccgagcc acatatcctc gatttcgata tgatcaatta
      841 atacaactcc tatgaaaaca atttttacca ctaacactag ccctatgcct actttataca
      901 atgataccac tcgcattaac atccctacca
//
LOCUS       Cham503                  930 bp    DNA     linear   VRT 19-OCT-2023
DEFINITION  NADH dehydrogenase subunit 1 (ND1) gene, partial cds.
ACCESSION   Cham503
VERSION
KEYWORDS    .
SOURCE      mitochondrion Bradypodion caffer
  ORGANISM  Bradypodion caffer
            Eukaryota; Metazoa; Chordata; Craniata; Vertebrata; Euteleostomi;
            Lepidosauria; Squamata; Bifurcata; Unidentata; Episquamata;
            Toxicofera; Iguania; Acrodonta; Chamaeleonidae; Bradypodion.
REFERENCE   1  (bases 1 to 930)
  AUTHORS   Main,D.C., Taft,J.M., Geneva,A.J., Jansen van Vuuren,B. and
            Tolley,K.A.
  TITLE     More is not always better: the efficacy of single mitochondrial
            genes at reconciling the complete mitogenome phylogeny
  JOURNAL   unpublished
REFERENCE   2  (bases 1 to 930)
  AUTHORS   Main,D.C., Taft,J.M., Geneva,A.J., Jansen van Vuuren,B. and
            Tolley,K.A.
  TITLE     Direct Submission
  JOURNAL   Submitted (19-OCT-2023) Zoology, University of Johannesburg, Cnr
            Kingsway and University Road Auckland Park, Johannesburg, Gauteng
            2195, South Africa
COMMENT     Bankit Comment: ALT EMAIL:201327040@student.uj.ac.za
            Bankit Comment: TAX: Yes, new species/combinations; SEE ATTACHMENT
            Bankit Comment: TOTAL # OF SEQS:44
            Bankit Comment: FeatPropSourceSeq:AMDSF219
            
            ##Assembly-Data-START##
            Assembly Method       :: Novoplasty v. 4.3.1
            Sequencing Technology :: Illumina
            ##Assembly-Data-END##
FEATURES             Location/Qualifiers
     source          1..930
                     /organism="Bradypodion caffer"
                     /organelle="mitochondrion"
                     /mol_type="genomic DNA"
                     /isolation_source="Hluleka Nature Reserve, Eastern Cape"
                     /bio_material="PEM R22146"
                     /db_xref="taxon:230336"
                     /country="South Africa"
                     /note="Eukaryota; Metazoa; Chordata; Craniata; Vertebrata;
                     Euteleostomi;## Lepidosauria; Squamata; Bifurcata;
                     Unidentata; Episquamata;## Toxicofera; Iguania; Acrodonta;
                     Chamaeleonidae; Bradypodion"
     gene            <1..>930
                     /gene="ND1"
     CDS             <1..>930
                     /gene="ND1"
                     /EC_number="7.1.1.2"
                     /codon_start=1
                     /transl_table=2
                     /product="NADH-ubiquinone oxidoreductase chain 1"
                     /translation="MNILTTLVPILIAVAFLTLLERKTLSYMQLRKGPNIVGPQGILQ
                     PIADGVKLLIKEPIRPKQSAPIMYTAAPTLALTLSMFMWTPMPMPNPILTLNLGLLLL
                     MAISSMMVYSTLWSGWASNSKYALIGALRAVAQMISYEVTLGLILMCLTIQTGNYNLE
                     LFSTTQEQTWLATTTWPMMMMWYVSTLAETNRSPFDLTEGESELVSGFNVEFTGGMFA
                     LLFLAEYTNIILMNTLTCTLFFNSGHIQSNTFTMMLMMKATLLTLGFLWTRAAYPRFR
                     YDQLMQLLWKQFLPLTLALCLLYTMTPLALTALP"
BASE COUNT      316 a    247 c    117 g    250 t
ORIGIN      
        1 ataaatatcc tgactacact tgtcccaatt cttattgccg tagccttcct caccctactt
       61 gaacgaaaaa ccctaagcta tatacaatta cgaaaggggc ctaacattgt aggccctcag
      121 ggaattttgc aaccaatcgc agatggtgta aaacttctaa ttaaagagcc aatccgacct
      181 aagcaatcag ccccaattat atatactgca gctccaacct tagccctaac actatcaatg
      241 tttatgtgaa ccccaatacc gataccaaac cccatcctca ccctcaacct aggccttctt
      301 ctacttatgg ccatctcaag cataatagta tactccaccc tatgatcagg atgagcatca
      361 aattcaaaat atgcacttat tggtgcatta cgagcagtag cccaaatgat ttcctatgaa
      421 gtcacccttg ggctaatcct aatatgccta acgatccaaa caggaaatta taacctagaa
      481 ctattctcca ccacacaaga acaaacatga ttagcaacca ccacctgacc aataataata
      541 atgtggtacg tatccacact agcagaaact aaccgctccc cattcgattt aactgagggt
      601 gaatcagaac tagtatctgg atttaacgtt gaattcactg ggggaatatt cgcacttcta
      661 tttttagcag aatacacaaa catcatttta ataaatacct taacatgtac actatttttt
      721 aactctggac atattcaatc aaatactttt acaataatac taataataaa agcaacactc
      781 ttaacccttg gattcctttg aacccgagcc gcatatccac gatttcgata tgatcaatta
      841 atacaactcc tatgaaaaca attcttgcca ctaacactag ccctatgcct actctacaca
      901 ataacacccc ttgcattaac agccctacca
//
LOCUS       Cham509                  930 bp    DNA     linear   VRT 19-OCT-2023
DEFINITION  NADH dehydrogenase subunit 1 (ND1) gene, partial cds.
ACCESSION   Cham509
VERSION
KEYWORDS    .
SOURCE      mitochondrion Bradypodion caffer
  ORGANISM  Bradypodion caffer
            Eukaryota; Metazoa; Chordata; Craniata; Vertebrata; Euteleostomi;
            Lepidosauria; Squamata; Bifurcata; Unidentata; Episquamata;
            Toxicofera; Iguania; Acrodonta; Chamaeleonidae; Bradypodion.
REFERENCE   1  (bases 1 to 930)
  AUTHORS   Main,D.C., Taft,J.M., Geneva,A.J., Jansen van Vuuren,B. and
            Tolley,K.A.
  TITLE     More is not always better: the efficacy of single mitochondrial
            genes at reconciling the complete mitogenome phylogeny
  JOURNAL   unpublished
REFERENCE   2  (bases 1 to 930)
  AUTHORS   Main,D.C., Taft,J.M., Geneva,A.J., Jansen van Vuuren,B. and
            Tolley,K.A.
  TITLE     Direct Submission
  JOURNAL   Submitted (19-OCT-2023) Zoology, University of Johannesburg, Cnr
            Kingsway and University Road Auckland Park, Johannesburg, Gauteng
            2195, South Africa
COMMENT     Bankit Comment: ALT EMAIL:201327040@student.uj.ac.za
            Bankit Comment: TAX: Yes, new species/combinations; SEE ATTACHMENT
            Bankit Comment: TOTAL # OF SEQS:44
            Bankit Comment: FeatPropSourceSeq:AMDSF219
            
            ##Assembly-Data-START##
            Assembly Method       :: Novoplasty v. 4.3.1
            Sequencing Technology :: Illumina
            ##Assembly-Data-END##
FEATURES             Location/Qualifiers
     source          1..930
                     /organism="Bradypodion caffer"
                     /organelle="mitochondrion"
                     /mol_type="genomic DNA"
                     /isolation_source="Hluleka Nature Reserve, Eastern Cape"
                     /bio_material="PEM R22147"
                     /db_xref="taxon:230336"
                     /country="South Africa"
                     /note="Eukaryota; Metazoa; Chordata; Craniata; Vertebrata;
                     Euteleostomi;## Lepidosauria; Squamata; Bifurcata;
                     Unidentata; Episquamata;## Toxicofera; Iguania; Acrodonta;
                     Chamaeleonidae; Bradypodion"
     gene            <1..>930
                     /gene="ND1"
     CDS             <1..>930
                     /gene="ND1"
                     /EC_number="7.1.1.2"
                     /codon_start=1
                     /transl_table=2
                     /product="NADH-ubiquinone oxidoreductase chain 1"
                     /translation="MNILTTLVPILIAVAFLTLLERKTLSYMQLRKGPNIVGPQGILQ
                     PIADGVKLLIKEPIRPKQSAPIMYTAAPTLALTLSMFMWTPMPMPNPILTLNLGLLLL
                     MAISSMMVYSTLWSGWASNSKYALIGALRAVAQMISYEVTLGLILMCLTIQTGNYNLE
                     LFSTTQEQTWLATTTWPMMMMWYVSTLAETNRSPFDLTEGESELVSGFNVEFTGGMFA
                     LLFLAEYTNIILMNTLTCTLFFNSGHIQSNTFTMMLMMKATLLTLGFLWTRAAYPRFR
                     YDQLMQLLWKQFLPLTLALCLLYTMTPLALTALP"
BASE COUNT      316 a    247 c    117 g    250 t
ORIGIN      
        1 ataaatatcc tgactacact tgtcccaatt cttattgccg tagccttcct caccctactt
       61 gaacgaaaaa ccctaagcta tatacaatta cgaaaggggc ctaacattgt aggccctcag
      121 ggaattttgc aaccaatcgc agatggtgta aaacttctaa ttaaagagcc aatccgacct
      181 aagcaatcag ccccaattat atatactgca gctccaacct tagccctaac actatcaatg
      241 tttatgtgaa ccccaatacc gataccaaac cccatcctca ccctcaacct aggccttctt
      301 ctacttatgg ccatctcaag cataatagta tactccaccc tatgatcagg atgagcatca
      361 aattcaaaat atgcacttat tggtgcatta cgagcagtag cccaaatgat ttcctatgaa
      421 gtcacccttg ggctaatcct aatatgccta acgatccaaa caggaaatta taacctagaa
      481 ctattctcca ccacacaaga acaaacatga ttagcaacca ccacctgacc aataataata
      541 atgtggtacg tatccacact agcagaaact aaccgctccc cattcgattt aactgagggt
      601 gaatcagaac tagtatctgg atttaacgtt gaattcactg ggggaatatt cgcacttcta
      661 tttttagcag aatacacaaa catcatttta ataaatacct taacatgtac actatttttt
      721 aactctggac atattcaatc aaatactttt acaataatac taataataaa agcaacactc
      781 ttaacccttg gattcctttg aacccgagcc gcatatccac gatttcgata tgatcaatta
      841 atacaactcc tatgaaaaca attcttgcca ctaacactag ccctatgcct actctacaca
      901 ataacacccc ttgcattaac agccctacca
//
LOCUS       CT63                     930 bp    DNA     linear   VRT 19-OCT-2023
DEFINITION  NADH dehydrogenase subunit 1 (ND1) gene, partial cds.
ACCESSION   CT63
VERSION
KEYWORDS    .
SOURCE      mitochondrion Bradypodion transvaalense
  ORGANISM  Bradypodion transvaalense
            Eukaryota; Metazoa; Chordata; Craniata; Vertebrata; Euteleostomi;
            Lepidosauria; Squamata; Bifurcata; Unidentata; Episquamata;
            Toxicofera; Iguania; Acrodonta; Chamaeleonidae; Bradypodion.
REFERENCE   1  (bases 1 to 930)
  AUTHORS   Main,D.C., Taft,J.M., Geneva,A.J., Jansen van Vuuren,B. and
            Tolley,K.A.
  TITLE     More is not always better: the efficacy of single mitochondrial
            genes at reconciling the complete mitogenome phylogeny
  JOURNAL   unpublished
REFERENCE   2  (bases 1 to 930)
  AUTHORS   Main,D.C., Taft,J.M., Geneva,A.J., Jansen van Vuuren,B. and
            Tolley,K.A.
  TITLE     Direct Submission
  JOURNAL   Submitted (19-OCT-2023) Zoology, University of Johannesburg, Cnr
            Kingsway and University Road Auckland Park, Johannesburg, Gauteng
            2195, South Africa
COMMENT     Bankit Comment: ALT EMAIL:201327040@student.uj.ac.za
            Bankit Comment: TAX: Yes, new species/combinations; SEE ATTACHMENT
            Bankit Comment: TOTAL # OF SEQS:44
            Bankit Comment: FeatPropSourceSeq:AMDSF219
            
            ##Assembly-Data-START##
            Assembly Method       :: Novoplasty v. 4.3.1
            Sequencing Technology :: Illumina
            ##Assembly-Data-END##
FEATURES             Location/Qualifiers
     source          1..930
                     /organism="Bradypodion transvaalense"
                     /organelle="mitochondrion"
                     /mol_type="genomic DNA"
                     /isolation_source="Hendriksdal off R37, Mpumalanga"
                     /bio_material="PEM R5688"
                     /db_xref="taxon:179889"
                     /country="South Africa"
                     /note="Eukaryota; Metazoa; Chordata; Craniata; Vertebrata;
                     Euteleostomi;## Lepidosauria; Squamata; Bifurcata;
                     Unidentata; Episquamata;## Toxicofera; Iguania; Acrodonta;
                     Chamaeleonidae; Bradypodion"
     gene            <1..>930
                     /gene="ND1"
     CDS             <1..>930
                     /gene="ND1"
                     /EC_number="7.1.1.2"
                     /codon_start=1
                     /transl_table=2
                     /product="NADH-ubiquinone oxidoreductase chain 1"
                     /translation="TNILTTLVPILIAVAFLTLLERKNLSYMQLRKGPNIVGPQGIFQ
                     PITDGVKLLIKEPIRPKQSAPIMFIMAPTLAMTLSMFMWTPMPMPNPILTLNLGLLLL
                     MAISSMMVYSTLWSGWASNSKYALIGALRAVAQMISYEVTLGLILMCLTIQTGSYNLE
                     LFSTTQEQTWLAATTWPMMMMWYVSTLAETNRSPFDLTEGESELVSGFNVEFTGGMFA
                     LLFLAEYTNILLMNTLTCTLFFNSGHIQSNIFTMMLMMKTTLLTLGFLWARATYPRFR
                     YDQLMQLLWKQFLPLTLAMCLLYTMMPLALTSLP"
BASE COUNT      332 a    227 c    103 g    268 t
ORIGIN      
        1 acaaatattc ttactacact cgtcccgatt cttattgccg tagccttcct aaccctactt
       61 gaacgaaaaa acttaagcta tatacaatta cgaaaaggac ctaacattgt aggccctcaa
      121 ggaatttttc aaccaattac agatggtgta aaacttttaa ttaaagaacc aattcgacct
      181 aaacaatcag ccccaattat atttattata gctccaacct tagccataac actatcaata
      241 tttatatgga cccccatacc aataccaaac ccaattctaa ccctcaacct aggcctcctc
      301 ctacttatag ctatctcaag cataatagtg tactctaccc tatgatcagg atgagcatca
      361 aattcaaaat atgcactaat tggtgcacta cgagcagtag cccaaataat ctcctatgaa
      421 gtaacccttg gactaatcct gatatgccta acaatccaaa caggaagtta taatctagaa
      481 ctattttcca ccacacaaga acaaacatgg ttagcagcca ccacctgacc aataatgata
      541 atatgatacg tatccacact agcagaaact aaccgctccc catttgattt aactgaaggt
      601 gaatcagaac tagtatcagg atttaacgtt gaatttactg gaggaatatt tgcacttctc
      661 tttttagcag aatacacaaa catcctttta ataaatactt taacatgtac actatttttt
      721 aactctggac atattcaatc aaatattttt acaataatat taataataaa gacaacactc
      781 ttaacccttg gatttctttg agcccgagcc acatatcctc gatttcgata tgatcaatta
      841 atacaactcc tatgaaaaca atttttacca ctaacactag ccatatgcct actttacaca
      901 ataataccac tcgcattaac atccctacca
//
LOCUS       CT359                    930 bp    DNA     linear   VRT 19-OCT-2023
DEFINITION  NADH dehydrogenase subunit 1 (ND1) gene, partial cds.
ACCESSION   CT359
VERSION
KEYWORDS    .
SOURCE      mitochondrion Bradypodion caeruleogula (Eshowe dwarf chameleon)
  ORGANISM  Bradypodion caeruleogula
            Eukaryota; Metazoa; Chordata; Craniata; Vertebrata; Euteleostomi;
            Lepidosauria; Squamata; Bifurcata; Unidentata; Episquamata;
            Toxicofera; Iguania; Acrodonta; Chamaeleonidae; Bradypodion.
REFERENCE   1  (bases 1 to 930)
  AUTHORS   Main,D.C., Taft,J.M., Geneva,A.J., Jansen van Vuuren,B. and
            Tolley,K.A.
  TITLE     More is not always better: the efficacy of single mitochondrial
            genes at reconciling the complete mitogenome phylogeny
  JOURNAL   unpublished
REFERENCE   2  (bases 1 to 930)
  AUTHORS   Main,D.C., Taft,J.M., Geneva,A.J., Jansen van Vuuren,B. and
            Tolley,K.A.
  TITLE     Direct Submission
  JOURNAL   Submitted (19-OCT-2023) Zoology, University of Johannesburg, Cnr
            Kingsway and University Road Auckland Park, Johannesburg, Gauteng
            2195, South Africa
COMMENT     Bankit Comment: ALT EMAIL:201327040@student.uj.ac.za
            Bankit Comment: TAX: Yes, new species/combinations; SEE ATTACHMENT
            Bankit Comment: TOTAL # OF SEQS:44
            Bankit Comment: FeatPropSourceSeq:AMDSF219
            
            ##Assembly-Data-START##
            Assembly Method       :: Novoplasty v. 4.3.1
            Sequencing Technology :: Illumina
            ##Assembly-Data-END##
FEATURES             Location/Qualifiers
     source          1..930
                     /organism="Bradypodion caeruleogula"
                     /organelle="mitochondrion"
                     /mol_type="genomic DNA"
                     /isolation_source="Ngoya Forest, KwaZulu-Natal"
                     /bio_material="CT359"
                     /db_xref="taxon:1263117"
                     /country="South Africa"
                     /note="Eukaryota; Metazoa; Chordata; Craniata; Vertebrata;
                     Euteleostomi;## Lepidosauria; Squamata; Bifurcata;
                     Unidentata; Episquamata;## Toxicofera; Iguania; Acrodonta;
                     Chamaeleonidae; Bradypodion"
     gene            <1..>930
                     /gene="ND1"
     CDS             <1..>930
                     /gene="ND1"
                     /EC_number="7.1.1.2"
                     /codon_start=1
                     /transl_table=2
                     /product="NADH-ubiquinone oxidoreductase chain 1"
                     /translation="TNILTTLVPILIAVAFLTLLERKTLSYMQLRKGPNIVGPQGILQ
                     PITDGVKLLIKEPIRPKQSAPVMFTAAPALALTLSMFMWTPMPMPNPILTLNLGLLLL
                     MAISSMMVYSTLWSGWASNSKYALMGSLRAVAQMISYEVTLGLILMCLTIQTGSYNLE
                     LFSTTQEQTWLVTTTWPMMMMWYVSTLAETNRSPFDLTEGESELVSGFNVEFTGGMFA
                     LLFLAEYTNIILMNTLTCTLFFNSGHIQSNVFTMMLMMKTTLLTLGFLWARATYPRFR
                     YDQLMQLLWKQFLPMTLALCLLYTMTPLALTALP"
BASE COUNT      318 a    231 c    117 g    264 t
ORIGIN      
        1 acaaatatcc tgactacact tgttccgatc cttattgccg tagcttttct taccctactt
       61 gaacgaaaaa ccttaagcta catgcaatta cgaaaaggac ctaacattgt gggtcctcaa
      121 ggaattttac aaccaatcac agatggtgta aaacttctaa ttaaagagcc cattcgacct
      181 aaacaatcag ctccagttat atttactgca gctccagcct tagccctaac actttcaatg
      241 tttatgtgga cccccatacc aataccaaat ccaatcctca ccctcaacct aggcctcctc
      301 ctacttatag ctatctcaag cataatagta tactccaccc tatgatcagg atgagcatca
      361 aattcaaaat atgcactaat aggttcacta cgagcagtag cccaaataat ttcttacgaa
      421 gtaacccttg gactaatctt aatatgccta acgattcaaa cagggagtta taacctagaa
      481 ctattttcca ccacacaaga acaaacatga ttagtaacca ccacctggcc aataataata
      541 atatgatatg tatccacact agcagaaacc aaccgttccc catttgattt aaccgaaggt
      601 gaatcagaac tagtatcagg atttaatgtt gaatttactg ggggaatatt tgcacttcta
      661 tttttagcag aatacacaaa catcatttta ataaacactt taacatgtac actatttttt
      721 aactctggac acattcaatc aaatgttttt acaataatac taataataaa gacaacactc
      781 ttaacccttg ggtttctctg agcccgagcc acatacccgc gatttcgata tgatcaacta
      841 atacagcttc tatgaaaaca gtttttacca ataacactag ccctatgctt actttacaca
      901 atgacaccac ttgcattaac agccctacca
//
LOCUS       FP527                    930 bp    DNA     linear   VRT 19-OCT-2023
DEFINITION  NADH dehydrogenase subunit 1 (ND1) gene, partial cds.
ACCESSION   FP527
VERSION
KEYWORDS    .
SOURCE      mitochondrion Bradypodion barbatulum
  ORGANISM  Bradypodion barbatulum
            Eukaryota; Metazoa; Chordata; Craniata; Vertebrata; Euteleostomi;
            Lepidosauria; Squamata; Bifurcata; Unidentata; Episquamata;
            Toxicofera; Iguania; Acrodonta; Chamaeleonidae; Bradypodion.
REFERENCE   1  (bases 1 to 930)
  AUTHORS   Main,D.C., Taft,J.M., Geneva,A.J., Jansen van Vuuren,B. and
            Tolley,K.A.
  TITLE     More is not always better: the efficacy of single mitochondrial
            genes at reconciling the complete mitogenome phylogeny
  JOURNAL   unpublished
REFERENCE   2  (bases 1 to 930)
  AUTHORS   Main,D.C., Taft,J.M., Geneva,A.J., Jansen van Vuuren,B. and
            Tolley,K.A.
  TITLE     Direct Submission
  JOURNAL   Submitted (19-OCT-2023) Zoology, University of Johannesburg, Cnr
            Kingsway and University Road Auckland Park, Johannesburg, Gauteng
            2195, South Africa
COMMENT     Bankit Comment: ALT EMAIL:201327040@student.uj.ac.za
            Bankit Comment: TAX: Yes, new species/combinations; SEE ATTACHMENT
            Bankit Comment: TOTAL # OF SEQS:44
            Bankit Comment: FeatPropSourceSeq:AMDSF219
            
            ##Assembly-Data-START##
            Assembly Method       :: Novoplasty v. 4.3.1
            Sequencing Technology :: Illumina
            ##Assembly-Data-END##
FEATURES             Location/Qualifiers
     source          1..930
                     /organism="Bradypodion barbatulum"
                     /organelle="mitochondrion"
                     /mol_type="genomic DNA"
                     /isolation_source="Southern slopes of Kouga Mountains,
                     Eastern Cape"
                     /bio_material="FP527"
                     /db_xref="taxon:2869582"
                     /country="South Africa"
                     /note="Eukaryota; Metazoa; Chordata; Craniata; Vertebrata;
                     Euteleostomi;## Lepidosauria; Squamata; Bifurcata;
                     Unidentata; Episquamata;## Toxicofera; Iguania; Acrodonta;
                     Chamaeleonidae; Bradypodion"
     gene            <1..>930
                     /gene="ND1"
     CDS             <1..>930
                     /gene="ND1"
                     /EC_number="7.1.1.2"
                     /codon_start=1
                     /transl_table=2
                     /product="NADH-ubiquinone oxidoreductase chain 1"
                     /translation="TNILTTLIPILIAVAFLTLLERKTLSYMQSRKGPNIVGPQGILQ
                     PITDGIKLLIKEPIRPKQSAPIMFTAAPTLALALSMFMWTPMPMPNPILTLNLGLLLL
                     MAISSMMVYSTLWSGWASNSKYALIGALRAVAQMISYEVTLGLILMCLTIQTGSYNLE
                     LFSTTQEQTWLATTTWPMMMMWYVSTLAETNRSPFDLTEGESELVSGFNVEFTGGMFA
                     LLFLAEYTNIILMNTLTCTLFFNSGHIQSNIFTMMLMMKTTLLTLGFLWARASYPRFR
                     YDQLMQLLWKQFLPLTLALCLLYTMTPLALTALP"
BASE COUNT      325 a    246 c    107 g    252 t
ORIGIN      
        1 acaaatatcc taactacact tattccaatc cttattgccg tagccttcct caccctactt
       61 gaacgaaaaa ccttaagcta catacaatca cgaaaagggc ctaacattgt aggccctcaa
      121 ggaattctcc aaccaatcac agatggcatt aagcttctaa ttaaagagcc aattcgaccc
      181 aaacaatcag ctccaattat gtttactgct gctccaacct tagccctagc attatcaata
      241 tttatatgaa ccccaatacc aataccaaac ccaatcctca cccttaacct aggactcctc
      301 ctacttatag ccatctcaag cataatagta tactccaccc tatgatcagg ctgagcatca
      361 aactcaaaat acgcactaat tggcgcatta cgagcagtag cccaaataat ttcctatgaa
      421 gtaaccctag gacttatcct tatatgccta acaatccaga caggaagcta taacctagaa
      481 ctattttcta ccacacaaga acaaacatga ttagcaacca ccacctgacc aataataata
      541 atatgatacg tatctacact agcagaaact aaccgatccc catttgattt aactgagggt
      601 gaatcagaat tggtatcagg atttaatgtt gaattcacgg gaggaatatt cgcacttcta
      661 ttcttagcag aatacacgaa catcatttta ataaatactt taacatgtac actatttttt
      721 aactctggac atatccagtc caatattttt acaataatac ttataataaa aacaacacta
      781 ctgacccttg gatttctttg agcccgagcc tcatacccac gatttcgata tgaccaacta
      841 atacaactcc tatgaaaaca atttttacca ctaacactag ccctatgcct actttacaca
      901 ataacaccac tcgcattaac agctcttcca
//
LOCUS       FP578A                   930 bp    DNA     linear       19-OCT-2023
DEFINITION  NADH dehydrogenase subunit 1 (ND1) gene, partial cds.
ACCESSION   FP578A
VERSION
KEYWORDS    .
SOURCE      mitochondrion Bradypodion sp.1
  ORGANISM  Bradypodion sp.1
            Unclassified.
REFERENCE   1  (bases 1 to 930)
  AUTHORS   Main,D.C., Taft,J.M., Geneva,A.J., Jansen van Vuuren,B. and
            Tolley,K.A.
  TITLE     More is not always better: the efficacy of single mitochondrial
            genes at reconciling the complete mitogenome phylogeny
  JOURNAL   unpublished
REFERENCE   2  (bases 1 to 930)
  AUTHORS   Main,D.C., Taft,J.M., Geneva,A.J., Jansen van Vuuren,B. and
            Tolley,K.A.
  TITLE     Direct Submission
  JOURNAL   Submitted (19-OCT-2023) Zoology, University of Johannesburg, Cnr
            Kingsway and University Road Auckland Park, Johannesburg, Gauteng
            2195, South Africa
COMMENT     Bankit Comment: ALT EMAIL:201327040@student.uj.ac.za
            Bankit Comment: TAX: Yes, new species/combinations; SEE ATTACHMENT
            Bankit Comment: TOTAL # OF SEQS:44
            Bankit Comment: FeatPropSourceSeq:AMDSF219
            
            ##Assembly-Data-START##
            Assembly Method       :: Novoplasty v. 4.3.1
            Sequencing Technology :: Illumina
            ##Assembly-Data-END##
FEATURES             Location/Qualifiers
     source          1..930
                     /organism="Bradypodion sp.1"
                     /organelle="mitochondrion"
                     /mol_type="genomic DNA"
                     /isolation_source="Kamberg, KwaZulu-Natal"
                     /bio_material="FP578A"
                     /country="South Africa"
                     /note="Eukaryota; Metazoa; Chordata; Craniata; Vertebrata;
                     Euteleostomi;## Lepidosauria; Squamata; Bifurcata;
                     Unidentata; Episquamata;## Toxicofera; Iguania; Acrodonta;
                     Chamaeleonidae; Bradypodion"
     gene            <1..>930
                     /gene="ND1"
     CDS             <1..>930
                     /gene="ND1"
                     /EC_number="7.1.1.2"
                     /codon_start=1
                     /transl_table=2
                     /product="NADH-ubiquinone oxidoreductase chain 1"
                     /translation="TNILTTLIPILIAVAFLTLLERKTLSYMQLRKGPNIVGPQGILQ
                     PITDGVKLLIKEPIRPKHSAPIMFTAAPALALTLSMFMWTPMPMPNPILTLNLGLLLL
                     MAISSMMVYSTLWSGWASNSKYALIGALRAVAQMISYEVTLGLILMCLTIQTGSYNLE
                     LFSTTQEQTWLATTTWPMMMMWYVSTLAETNRSPFDLTEGESELVSGFNVEFTGGMFA
                     LLFLAEYTNIILMNTLTCTLFFNSGHIQSNIFTMMLMMKTTLLTLGFLWARATYPRFR
                     YDQLMQLLWKQFLPLTLALCLLYTTTPLALTSLP"
BASE COUNT      315 a    242 c    112 g    261 t
ORIGIN      
        1 acaaatatcc ttactacact tattccaatt cttattgccg tagccttcct caccctactt
       61 gaacgaaaaa ccttaagcta catgcaatta cgaaaaggac ctaacattgt aggcccccaa
      121 ggaattttac aaccaattac agatggcgta aaacttctaa ttaaagagcc aattcgacct
      181 aaacactcag cccccattat atttactgcg gctccggcct tagccctaac actatcaata
      241 tttatatgaa cccccatacc aataccaaac cccatcctca cacttaacct aggccttctt
      301 ctacttatgg ctatttcaag cataatagta tactccaccc tatgatcagg atgagcatca
      361 aattcaaaat atgctctaat tggcgcacta cgagcagtag cccaaataat ttcctatgag
      421 gtaacccttg gactaatcct gatatgctta acgatccaaa caggaagtta taacctagaa
      481 ctattttcca ccacacaaga acaaacatgg ttggcaacca ccacctgacc aataataata
      541 atgtggtacg tatccacact agcagaaact aaccgctccc catttgattt aactgaaggt
      601 gagtcagaac tcgtatcagg atttaatgtt gaatttactg gaggaatatt tgcacttctc
      661 tttttagcag aatatacaaa catcatttta ataaatactc taacatgcac actatttttt
      721 aactccggac atattcaatc aaatattttt acaataatgt taataataaa gacaacactc
      781 ttaacccttg gatttctttg agcccgagcc acatatcctc gatttcgata cgatcaacta
      841 atacaactct tatgaaaaca atttttaccc ctaacattag ccctatgcct actttacaca
      901 acaacaccac tcgcactaac atccctgcca
//
LOCUS       FP596B                   930 bp    DNA     linear   VRT 19-OCT-2023
DEFINITION  NADH dehydrogenase subunit 1 (ND1) gene, partial cds.
ACCESSION   FP596B
VERSION
KEYWORDS    .
SOURCE      mitochondrion Bradypodion ngomeense (Ngome dwarf chameleon)
  ORGANISM  Bradypodion ngomeense
            Eukaryota; Metazoa; Chordata; Craniata; Vertebrata; Euteleostomi;
            Lepidosauria; Squamata; Bifurcata; Unidentata; Episquamata;
            Toxicofera; Iguania; Acrodonta; Chamaeleonidae; Bradypodion.
REFERENCE   1  (bases 1 to 930)
  AUTHORS   Main,D.C., Taft,J.M., Geneva,A.J., Jansen van Vuuren,B. and
            Tolley,K.A.
  TITLE     More is not always better: the efficacy of single mitochondrial
            genes at reconciling the complete mitogenome phylogeny
  JOURNAL   unpublished
REFERENCE   2  (bases 1 to 930)
  AUTHORS   Main,D.C., Taft,J.M., Geneva,A.J., Jansen van Vuuren,B. and
            Tolley,K.A.
  TITLE     Direct Submission
  JOURNAL   Submitted (19-OCT-2023) Zoology, University of Johannesburg, Cnr
            Kingsway and University Road Auckland Park, Johannesburg, Gauteng
            2195, South Africa
COMMENT     Bankit Comment: ALT EMAIL:201327040@student.uj.ac.za
            Bankit Comment: TAX: Yes, new species/combinations; SEE ATTACHMENT
            Bankit Comment: TOTAL # OF SEQS:44
            Bankit Comment: FeatPropSourceSeq:AMDSF219
            
            ##Assembly-Data-START##
            Assembly Method       :: Novoplasty v. 4.3.1
            Sequencing Technology :: Illumina
            ##Assembly-Data-END##
FEATURES             Location/Qualifiers
     source          1..930
                     /organism="Bradypodion ngomeense"
                     /organelle="mitochondrion"
                     /mol_type="genomic DNA"
                     /isolation_source="Ngome Forest, KwaZulu-Natal"
                     /bio_material="FP596B"
                     /db_xref="taxon:1263118"
                     /country="South Africa"
                     /note="Eukaryota; Metazoa; Chordata; Craniata; Vertebrata;
                     Euteleostomi;## Lepidosauria; Squamata; Bifurcata;
                     Unidentata; Episquamata;## Toxicofera; Iguania; Acrodonta;
                     Chamaeleonidae; Bradypodion"
     gene            <1..>930
                     /gene="ND1"
     CDS             <1..>930
                     /gene="ND1"
                     /EC_number="7.1.1.2"
                     /codon_start=1
                     /transl_table=2
                     /product="NADH-ubiquinone oxidoreductase chain 1"
                     /translation="MNILTTLVPILIAVAFLTLLERKTLSYMQLRKGPNIVGPQGILQ
                     PITDGVKLLIKEPIRPKQSAPIMFTAAPTLALMLSMFMWTPMPMPNPILTLNLGLLLL
                     MAISSMMVYSTLWSGWASNSKYALIGALRAVAQMISYEVTLGLILMCLTIQTGNYNLE
                     LFSTTQEQTWLAATTWPMMMMWYVSTLAETNRSPFDLTEGESELVSGFNVEFTGGMFA
                     LLFLAEYTNILLMNTLTCTLFFNSGHIQSNIFTMMLMMKTTLLTLGFLWARATYPRFR
                     YDQLMQLLWKQFLPLTLALCLLYTMMPLALTSLP"
BASE COUNT      325 a    236 c    108 g    258 t      3 others
ORIGIN      
        1 ataaatattc ttactacact cgtcccgatt cttattgccg tagccttcct aaccctactt
       61 gaacgaaaaa ccttaagcta catacaatta cgaaaaggac ctaacattgt aggccctcaa
      121 ggaattctac aaccaattac agatggtgta aaactgctaa ttaaagaacc aattcgaccc
      181 aaacaatcag ccccaattat atttactgcg gctccaacct tagccctaat actatcaata
      241 tttatatgaa cccccatacc aataccaaac ccaatcctca ccctcaacct aggccttctc
      301 ctacttatgg ctatctcaag cataatagta tattctaccc tatgatcagg atgagcatca
      361 aattcaaaat atgcactaat tggcgcacta cgagcagtag cccaaataat ctcctatgag
      421 gtaacccttg gactaatcct gatatgccta acaatccaaa caggaaacta taatctagaa
      481 ctattttcca ccacacaaga acaaacatgg ttggcagcca ccacctggcc aataatgata
      541 atatgatacg tatccacact agcagaaact aaccgctccc catttgattt aactgaaggt
      601 gaatcagaac tagtatcagg atttaacgtt gaatttactg gaggaatatt tgcacttctc
      661 tttttagcag aatacacaaa catcctttta ataaatactt taacatgtac actatttttt
      721 aactcyggac atattcaatc aaatattttt acaataatay taataataaa gacaacactc
      781 ttaacccttg gatttctttg agcccgagcc acataycctc gatttcgata tgatcaatta
      841 atacaactcc tatgaaaaca atttttacca ctaacactag ccctatgcct actttacaca
      901 atgataccac tcgcattaac atccctacca
//
LOCUS       H1390                    930 bp    DNA     linear   VRT 19-OCT-2023
DEFINITION  NADH dehydrogenase subunit 1 (ND1) gene, partial cds.
ACCESSION   H1390
VERSION
KEYWORDS    .
SOURCE      mitochondrion Bradypodion melanocephalum
  ORGANISM  Bradypodion melanocephalum
            Eukaryota; Metazoa; Chordata; Craniata; Vertebrata; Euteleostomi;
            Lepidosauria; Squamata; Bifurcata; Unidentata; Episquamata;
            Toxicofera; Iguania; Acrodonta; Chamaeleonidae; Bradypodion.
REFERENCE   1  (bases 1 to 930)
  AUTHORS   Main,D.C., Taft,J.M., Geneva,A.J., Jansen van Vuuren,B. and
            Tolley,K.A.
  TITLE     More is not always better: the efficacy of single mitochondrial
            genes at reconciling the complete mitogenome phylogeny
  JOURNAL   unpublished
REFERENCE   2  (bases 1 to 930)
  AUTHORS   Main,D.C., Taft,J.M., Geneva,A.J., Jansen van Vuuren,B. and
            Tolley,K.A.
  TITLE     Direct Submission
  JOURNAL   Submitted (19-OCT-2023) Zoology, University of Johannesburg, Cnr
            Kingsway and University Road Auckland Park, Johannesburg, Gauteng
            2195, South Africa
COMMENT     Bankit Comment: ALT EMAIL:201327040@student.uj.ac.za
            Bankit Comment: TAX: Yes, new species/combinations; SEE ATTACHMENT
            Bankit Comment: TOTAL # OF SEQS:44
            Bankit Comment: FeatPropSourceSeq:AMDSF219
            
            ##Assembly-Data-START##
            Assembly Method       :: Novoplasty v. 4.3.1
            Sequencing Technology :: Illumina
            ##Assembly-Data-END##
FEATURES             Location/Qualifiers
     source          1..930
                     /organism="Bradypodion melanocephalum"
                     /organelle="mitochondrion"
                     /mol_type="genomic DNA"
                     /isolation_source="Westville, KwaZulu-Natal"
                     /bio_material="H1390"
                     /db_xref="taxon:230339"
                     /country="South Africa"
                     /note="Eukaryota; Metazoa; Chordata; Craniata; Vertebrata;
                     Euteleostomi;## Lepidosauria; Squamata; Bifurcata;
                     Unidentata; Episquamata;## Toxicofera; Iguania; Acrodonta;
                     Chamaeleonidae; Bradypodion"
     gene            <1..>930
                     /gene="ND1"
     CDS             <1..>930
                     /gene="ND1"
                     /EC_number="7.1.1.2"
                     /codon_start=1
                     /transl_table=2
                     /product="NADH-ubiquinone oxidoreductase chain 1"
                     /translation="TNILTTLIPILIAVAFLTLLERKTLSYMQLRKGPNIVGPQGILQ
                     PITDGVKLLIKEPIRPKHSAPIMFTTAPALALTLSMFMWTPMPMPNPILTLNLGLLLL
                     MAISSMMVYSTLWSGWASNSKYALIGALRAVAQMISYEVTLGLILMCLTIQTGSYNLE
                     LFSTTQEQTWLATTTWPMMMMWYVSTLAETNRSPFDLTEGESELVSGFNVEFTGGMFA
                     LLFLAEYTNIILMNTLTCTLFFNSGHIQSNIFTMMLMMKTTLLTLGFLWARATYPRFR
                     YDQLMQLLWKQFLPLTLALCLLYTTTPLALTSLP"
BASE COUNT      314 a    238 c    113 g    265 t
ORIGIN      
        1 acaaatatcc ttactacact tattccaatt cttattgccg tagccttcct caccctactt
       61 gaacgaaaaa ccttaagcta catgcaatta cgaaaagggc ctaacattgt gggcccccaa
      121 ggaattttac aaccaattac agatggtgta aaacttctaa ttaaagagcc aattcgacct
      181 aaacactcag cccccattat atttactacg gctccggcct tagccctaac actatcaata
      241 tttatatgaa cccctatacc aataccaaac cccatcctca cacttaacct aggccttctt
      301 ctacttatgg ctatttcaag cataatagta tactccacct tatgatcagg atgagcatca
      361 aattcaaaat atgctctaat tggcgcacta cgagcagtag cccaaataat ttcctatgag
      421 gtgacccttg gactaatcct gatatgctta acgatccaaa caggaagtta taacctagaa
      481 ctattttcta ccacacaaga acaaacatgg ttggcaacca ccacctgacc aataataata
      541 atgtgatacg tatccacact agcagaaact aaccgctccc catttgattt aaccgaaggt
      601 gagtcagaac tcgtatcagg atttaatgtc gaatttactg gaggaatatt tgcacttctc
      661 tttttagcag aatatacaaa catcatttta ataaatactc taacatgcac actatttttt
      721 aactccggac atattcaatc aaatattttt acaataatgt taataataaa gacaacactc
      781 ttaacccttg gatttctttg agcccgagcc acatatcctc gatttcgata tgatcaacta
      841 atacaactct tatgaaaaca atttttaccc ctaacattag ccctatgcct actttacaca
      901 acaacaccac tcgcattaac atccctgcca
//
LOCUS       HB361                    930 bp    DNA     linear   VRT 19-OCT-2023
DEFINITION  NADH dehydrogenase subunit 1 (ND1) gene, partial cds.
ACCESSION   HB361
VERSION
KEYWORDS    .
SOURCE      mitochondrion Bradypodion venustum
  ORGANISM  Bradypodion venustum
            Eukaryota; Metazoa; Chordata; Craniata; Vertebrata; Euteleostomi;
            Lepidosauria; Squamata; Bifurcata; Unidentata; Episquamata;
            Toxicofera; Iguania; Acrodonta; Chamaeleonidae; Bradypodion.
REFERENCE   1  (bases 1 to 930)
  AUTHORS   Main,D.C., Taft,J.M., Geneva,A.J., Jansen van Vuuren,B. and
            Tolley,K.A.
  TITLE     More is not always better: the efficacy of single mitochondrial
            genes at reconciling the complete mitogenome phylogeny
  JOURNAL   unpublished
REFERENCE   2  (bases 1 to 930)
  AUTHORS   Main,D.C., Taft,J.M., Geneva,A.J., Jansen van Vuuren,B. and
            Tolley,K.A.
  TITLE     Direct Submission
  JOURNAL   Submitted (19-OCT-2023) Zoology, University of Johannesburg, Cnr
            Kingsway and University Road Auckland Park, Johannesburg, Gauteng
            2195, South Africa
COMMENT     Bankit Comment: ALT EMAIL:201327040@student.uj.ac.za
            Bankit Comment: TAX: Yes, new species/combinations; SEE ATTACHMENT
            Bankit Comment: TOTAL # OF SEQS:44
            Bankit Comment: FeatPropSourceSeq:AMDSF219
            
            ##Assembly-Data-START##
            Assembly Method       :: Novoplasty v. 4.3.1
            Sequencing Technology :: Illumina
            ##Assembly-Data-END##
FEATURES             Location/Qualifiers
     source          1..930
                     /organism="Bradypodion venustum"
                     /organelle="mitochondrion"
                     /mol_type="genomic DNA"
                     /isolation_source="Grootvadersbosch, Western Cape"
                     /bio_material="PEM R026336"
                     /db_xref="taxon:2869583"
                     /country="South Africa"
                     /note="Eukaryota; Metazoa; Chordata; Craniata; Vertebrata;
                     Euteleostomi;## Lepidosauria; Squamata; Bifurcata;
                     Unidentata; Episquamata;## Toxicofera; Iguania; Acrodonta;
                     Chamaeleonidae; Bradypodion"
     gene            <1..>930
                     /gene="ND1"
     CDS             <1..>930
                     /gene="ND1"
                     /EC_number="7.1.1.2"
                     /codon_start=1
                     /transl_table=2
                     /product="NADH-ubiquinone oxidoreductase chain 1"
                     /translation="TNILTTLIPILIAVAFLTLLERKTLSYMQLRKGPNIVGPQGILQ
                     PITDGIKLLIKEPIRPKRSAPIMYTAAPTLALTLSMFMWTPLPMPNPILTLNLGLLLL
                     MAISSMMVYSTLWSGWASNSKYALIGALRAVAQMISYEVTLGLILMCLTIQTGSYNLE
                     LFSTTQEQTWLATTTWPMMMMWYVSTLAETNRSPFDLTEGESELVSGFNIEFTGGMFA
                     LLFLAEYTNIILMNTLTCTLFFNSGHIQSNIFTMMLMMKTTLLTLGFLWARATYPRFR
                     YDQLMQLLWKQFLPLTLALCLLYTMTPLALTALP"
BASE COUNT      323 a    241 c    109 g    257 t
ORIGIN      
        1 acaaatatcc tgactacact tattccaatt cttattgccg tagccttcct caccctactt
       61 gaacgaaaaa ccttaagtta tatacaatta cgaaaagggc ctaacattgt aggccctcaa
      121 ggaatcctcc aaccaatcac agatggcatt aagcttctga ttaaagaacc aattcgacct
      181 aaacgatcag ctccaattat gtatactgct gctccaacct tagccctaac attatcaata
      241 tttatatgaa cccccctgcc gataccaaac ccaatcctca cccttaacct aggacttctc
      301 ctacttatag ctatttcaag cataatagta tactccaccc tatgatcagg ctgagcatca
      361 aactcaaaat atgcactaat tggcgcacta cgagcagtag cccaaataat ttcctatgag
      421 gtaaccctag gactaatcct tatatgccta acaatccaga caggaagcta taacctagaa
      481 ctattttcta ccacacaaga acaaacatga ttagcaacca ccacctgacc aataataata
      541 atatgatacg tgtctacact agcagaaact aaccgctccc catttgattt aactgaaggc
      601 gaatcagaat tggtatcagg atttaatatt gaattcacgg gaggaatatt cgcacttcta
      661 ttcttagcag aatacacgaa catcatttta ataaatactt taacatgtac actatttttt
      721 aactctggac atatccagtc taatattttt acaataatac ttataataaa aacaacacta
      781 ctaacccttg gatttctttg agcccgagcc acatacccac gatttcgata tgaccaacta
      841 atacaactcc tatgaaaaca atttttacca ctaacactag ccctatgcct actttataca
      901 ataacaccac tcgcattaac agctcttcca
//
LOCUS       JdC10-026                930 bp    DNA     linear   VRT 19-OCT-2023
DEFINITION  NADH dehydrogenase subunit 1 (ND1) gene, partial cds.
ACCESSION   JdC10-026
VERSION
KEYWORDS    .
SOURCE      mitochondrion Bradypodion nemorale
  ORGANISM  Bradypodion nemorale
            Eukaryota; Metazoa; Chordata; Craniata; Vertebrata; Euteleostomi;
            Lepidosauria; Squamata; Bifurcata; Unidentata; Episquamata;
            Toxicofera; Iguania; Acrodonta; Chamaeleonidae; Bradypodion.
REFERENCE   1  (bases 1 to 930)
  AUTHORS   Main,D.C., Taft,J.M., Geneva,A.J., Jansen van Vuuren,B. and
            Tolley,K.A.
  TITLE     More is not always better: the efficacy of single mitochondrial
            genes at reconciling the complete mitogenome phylogeny
  JOURNAL   unpublished
REFERENCE   2  (bases 1 to 930)
  AUTHORS   Main,D.C., Taft,J.M., Geneva,A.J., Jansen van Vuuren,B. and
            Tolley,K.A.
  TITLE     Direct Submission
  JOURNAL   Submitted (19-OCT-2023) Zoology, University of Johannesburg, Cnr
            Kingsway and University Road Auckland Park, Johannesburg, Gauteng
            2195, South Africa
COMMENT     Bankit Comment: ALT EMAIL:201327040@student.uj.ac.za
            Bankit Comment: TAX: Yes, new species/combinations; SEE ATTACHMENT
            Bankit Comment: TOTAL # OF SEQS:44
            Bankit Comment: FeatPropSourceSeq:AMDSF219
            
            ##Assembly-Data-START##
            Assembly Method       :: Novoplasty v. 4.3.1
            Sequencing Technology :: Illumina
            ##Assembly-Data-END##
FEATURES             Location/Qualifiers
     source          1..930
                     /organism="Bradypodion nemorale"
                     /organelle="mitochondrion"
                     /mol_type="genomic DNA"
                     /isolation_source="Greytown, KwaZulu-Natal"
                     /bio_material="JdC10-026"
                     /db_xref="taxon:355470"
                     /country="South Africa"
                     /note="Eukaryota; Metazoa; Chordata; Craniata; Vertebrata;
                     Euteleostomi;## Lepidosauria; Squamata; Bifurcata;
                     Unidentata; Episquamata;## Toxicofera; Iguania; Acrodonta;
                     Chamaeleonidae; Bradypodion"
     gene            <1..>930
                     /gene="ND1"
     CDS             <1..>930
                     /gene="ND1"
                     /EC_number="7.1.1.2"
                     /codon_start=1
                     /transl_table=2
                     /product="NADH-ubiquinone oxidoreductase chain 1"
                     /translation="TNILTTLVPILIAVAFLTLLERKTLSYMQLRKGPNIVGPQGILQ
                     PITDGVKLLIKEPIRPKQSAPIMFSAAPTLAMALSMFMWTPMPMPNPILTLNLGLLLL
                     MAISSMMVYSTLWSGWASNSKYALIGALRAVAQMISYEVTLGLILMCLTIQTGSYNLE
                     LFSTTQEQTWLATTTWPMMMMWYVSTLAETNRSPFDLTEGESELVSGFNVEFTGGMFA
                     LLFLAEYTSILLMNTLTCTLFFNSGHIQSNIFTMMLMMKTTLLTLGFLWARATYPRFR
                     YDQLMQLLWKQFLPLTLALCLLYTMMPLALTSLP"
BASE COUNT      316 a    232 c    114 g    267 t      1 others
ORIGIN      
        1 acaaatattc ttactacact tgttcctatt cttattgctg tagccttcct aaccctactt
       61 gaacgaaaaa ctttaagcta tatgcaatta cgaaaaggac ctaacattgt aggtcctcaa
      121 ggaattttac aaccaattac agatggtgta aaacttctaa ttaaagagcc gattcgacct
      181 aaacaatcag ccccaattat attttctgca gctccaacct tagccatagc actatcaata
      241 tttatgtgga cccctatacc aataccaaac ccaatcctca ctctcaatct aggcctcctc
      301 ctgctcatgg ctatctcaag cataatagtg tactctaccc tatgatcagg gtgagcatca
      361 aattcaaaat atgctctaat cggcgcacta cgagcagtag cccaaataat ctcctatgaa
      421 gtaacccttg gattaatcct gatatgccta acaatccaaa caggaagtta taatctagaa
      481 ctattttcca ccacacaaga acaaacatga ttagcaacca ccacctggcc aataataata
      541 atatgatacg tatccacact agcagagacc aaccgctccc catttgattt aactgaaggg
      601 gaatcagaac tagtatcagg atttaacgtt gaatttactg gaggaatatt tgcacttctc
      661 tttctagcag aatacacaag catcctttta ataaatactt taacatgtac actgtttttt
      721 aactctggac atattcaatc aaatattttt acaatratat taataataaa gacaacactc
      781 ttaaccctcg gatttctttg agcccgagcc acatatcctc gatttcgata cgatcaatta
      841 atacaactcc tatgaaaaca atttttacca ctaacactag ccctatgcct actttacaca
      901 atgataccac tcgcattaac atccctacca
//
LOCUS       KTH06-03                 930 bp    DNA     linear   VRT 19-OCT-2023
DEFINITION  NADH dehydrogenase subunit 1 (ND1) gene, partial cds.
ACCESSION   KTH06-03
VERSION
KEYWORDS    .
SOURCE      mitochondrion Bradypodion transvaalense
  ORGANISM  Bradypodion transvaalense
            Eukaryota; Metazoa; Chordata; Craniata; Vertebrata; Euteleostomi;
            Lepidosauria; Squamata; Bifurcata; Unidentata; Episquamata;
            Toxicofera; Iguania; Acrodonta; Chamaeleonidae; Bradypodion.
REFERENCE   1  (bases 1 to 930)
  AUTHORS   Main,D.C., Taft,J.M., Geneva,A.J., Jansen van Vuuren,B. and
            Tolley,K.A.
  TITLE     More is not always better: the efficacy of single mitochondrial
            genes at reconciling the complete mitogenome phylogeny
  JOURNAL   unpublished
REFERENCE   2  (bases 1 to 930)
  AUTHORS   Main,D.C., Taft,J.M., Geneva,A.J., Jansen van Vuuren,B. and
            Tolley,K.A.
  TITLE     Direct Submission
  JOURNAL   Submitted (19-OCT-2023) Zoology, University of Johannesburg, Cnr
            Kingsway and University Road Auckland Park, Johannesburg, Gauteng
            2195, South Africa
COMMENT     Bankit Comment: ALT EMAIL:201327040@student.uj.ac.za
            Bankit Comment: TAX: Yes, new species/combinations; SEE ATTACHMENT
            Bankit Comment: TOTAL # OF SEQS:44
            Bankit Comment: FeatPropSourceSeq:AMDSF219
            
            ##Assembly-Data-START##
            Assembly Method       :: Novoplasty v. 4.3.1
            Sequencing Technology :: Illumina
            ##Assembly-Data-END##
FEATURES             Location/Qualifiers
     source          1..930
                     /organism="Bradypodion transvaalense"
                     /organelle="mitochondrion"
                     /mol_type="genomic DNA"
                     /isolation_source="Soutpansberg, Lajuma, Limpopo"
                     /bio_material="PEM R17536"
                     /db_xref="taxon:179889"
                     /country="South Africa"
                     /note="Eukaryota; Metazoa; Chordata; Craniata; Vertebrata;
                     Euteleostomi;## Lepidosauria; Squamata; Bifurcata;
                     Unidentata; Episquamata;## Toxicofera; Iguania; Acrodonta;
                     Chamaeleonidae; Bradypodion"
     gene            <1..>930
                     /gene="ND1"
     CDS             <1..>930
                     /gene="ND1"
                     /EC_number="7.1.1.2"
                     /codon_start=1
                     /transl_table=2
                     /product="NADH-ubiquinone oxidoreductase chain 1"
                     /translation="TNIFTTLVPILIAVAFLTLLERKTLSYMQLRKGPNIVGPQGILQ
                     PITDGVKLLIKEPIRPKQSAPIMFTAAPTLALTLSMFMWAPMPMPNPILTLNLGLLLL
                     MAISSMMVYSTLWSGWASNSKYALIGALRAVAQMISYEVTLGLILMCLTIQTGSYNLE
                     LFXTTQEQTWLAATTWPMMMMWYXSTLAETNRSPFDLTEGESELVSGFNIEFTGGMFA
                     LLFLAEYTNILLMNTLTCTLFFNSGHIQSNIFTMMLMMKTTLLTLGFLWARATYPRFR
                     YDQLMQLLWKQFLPLTLALCLLYTMMPLALTSLP"
BASE COUNT      318 a    231 c    113 g    265 t      3 others
ORIGIN      
        1 acaaatattt ttactacact cgtcccaatt cttattgccg tagccttcct aaccctactt
       61 gaacgaaaaa ccttaagcta tatgcaatta cgaaaagggc ctaacattgt aggccctcaa
      121 ggaattttac aaccaattac agatggtgta aaacttctaa ttaaagagcc aattcgacct
      181 aaacaatcag ccccaattat atttactgcg gctccaacct tagccctaac actatcaata
      241 tttatatggg cccctatacc aataccaaac ccaatcctca ccctcaacct aggccttctt
      301 ctacttatag ctatctcaag cataatagtg tactctaccc tgtgatcrgg atgagcatca
      361 aattcaaaat atgcactaat tggtgcacta cgagcagtag cccaaataat ctcctatgag
      421 gtaacccttg ggctaatcct gatatgccta acaatccaaa caggaagtta taatctagaa
      481 ctattttyca ccacacaaga acaaacatgg ctggcagcca caacctgacc aatgatgata
      541 atatggtacr tatccacact agcagaaact aaccgctccc catttgattt aactgaaggc
      601 gaatcagaac tagtatcagg atttaacatt gaatttactg gaggaatatt tgcacttctc
      661 tttttagcag aatacacaaa catcctttta ataaatactt taacatgtac actatttttt
      721 aactctggac atattcaatc aaatattttt acaataatac taataataaa gacaacactc
      781 ctaacccttg gatttctttg agcccgagcc acatatcctc gatttcgata tgatcaatta
      841 atacaacttc tatgaaaaca atttttacca ctaacactag ctctatgcct actttacaca
      901 ataataccac tcgcattaac atccctgcca
//
LOCUS       KTH06-04                 930 bp    DNA     linear   VRT 19-OCT-2023
DEFINITION  NADH dehydrogenase subunit 1 (ND1) gene, partial cds.
ACCESSION   KTH06-04
VERSION
KEYWORDS    .
SOURCE      mitochondrion Bradypodion transvaalense
  ORGANISM  Bradypodion transvaalense
            Eukaryota; Metazoa; Chordata; Craniata; Vertebrata; Euteleostomi;
            Lepidosauria; Squamata; Bifurcata; Unidentata; Episquamata;
            Toxicofera; Iguania; Acrodonta; Chamaeleonidae; Bradypodion.
REFERENCE   1  (bases 1 to 930)
  AUTHORS   Main,D.C., Taft,J.M., Geneva,A.J., Jansen van Vuuren,B. and
            Tolley,K.A.
  TITLE     More is not always better: the efficacy of single mitochondrial
            genes at reconciling the complete mitogenome phylogeny
  JOURNAL   unpublished
REFERENCE   2  (bases 1 to 930)
  AUTHORS   Main,D.C., Taft,J.M., Geneva,A.J., Jansen van Vuuren,B. and
            Tolley,K.A.
  TITLE     Direct Submission
  JOURNAL   Submitted (19-OCT-2023) Zoology, University of Johannesburg, Cnr
            Kingsway and University Road Auckland Park, Johannesburg, Gauteng
            2195, South Africa
COMMENT     Bankit Comment: ALT EMAIL:201327040@student.uj.ac.za
            Bankit Comment: TAX: Yes, new species/combinations; SEE ATTACHMENT
            Bankit Comment: TOTAL # OF SEQS:44
            Bankit Comment: FeatPropSourceSeq:AMDSF219
            
            ##Assembly-Data-START##
            Assembly Method       :: Novoplasty v. 4.3.1
            Sequencing Technology :: Illumina
            ##Assembly-Data-END##
FEATURES             Location/Qualifiers
     source          1..930
                     /organism="Bradypodion transvaalense"
                     /organelle="mitochondrion"
                     /mol_type="genomic DNA"
                     /isolation_source="Soutpansberg, Lajuma, Limpopo"
                     /bio_material="PEM R17531"
                     /db_xref="taxon:179889"
                     /country="South Africa"
                     /note="Eukaryota; Metazoa; Chordata; Craniata; Vertebrata;
                     Euteleostomi;## Lepidosauria; Squamata; Bifurcata;
                     Unidentata; Episquamata;## Toxicofera; Iguania; Acrodonta;
                     Chamaeleonidae; Bradypodion"
     gene            <1..>930
                     /gene="ND1"
     CDS             <1..>930
                     /gene="ND1"
                     /EC_number="7.1.1.2"
                     /codon_start=1
                     /transl_table=2
                     /product="NADH-ubiquinone oxidoreductase chain 1"
                     /translation="TNILTTLVPILIAVAFLTLLERKNLSYMQLRKGPNIVGPQGILQ
                     PITDGVKLLIKEPIRPKQSAPIMFTAAPTLAMTLSMFMWTPMPMPNPILTLNLGLLLL
                     MAISSMMVYSTLWSGWASNSKYALIGALRAVAQMISYEVTLGLILMCLTIQTGSYNLE
                     LFSTTQEQTWLATTTWPMMMMWYVSTLAETNRSPFDLTEGESELVSGFNVEFTGGMFA
                     LLFLAEYTNILLMNTLTCTLFFNSGHIQSNIFTMMLMMKTTLLTLGFLWARATYPRFR
                     YDQLMQLLWKQFLPLTLALCLLYTMMPLALTSLP"
BASE COUNT      331 a    227 c    104 g    268 t
ORIGIN      
        1 acaaatattc ttactacact cgtcccaatt cttattgccg tagccttcct aaccctactt
       61 gaacgaaaaa acttaagcta tatacaatta cgaaaaggac ctaacattgt aggccctcaa
      121 ggaattttac aaccaattac agatggtgta aaacttctaa ttaaagaacc aattcgacct
      181 aaacaatcag ccccaattat atttactgca gctccaacct tagccataac actatcaata
      241 tttatatgaa cccccatacc aataccaaac ccaatcctaa ccctcaacct aggcctcctc
      301 ctacttatgg ctatctcaag cataatagtg tactctacct tatgatcagg atgagcatca
      361 aattcaaaat atgcactaat tggtgcacta cgagcagtag cccaaataat ctcctatgag
      421 gtaacccttg gactaatcct gatatgccta acaatccaaa caggaagtta taatctagaa
      481 ctattttcca ctacacaaga acaaacatgg ttagcaacca ccacctgacc aataatgata
      541 atatgatacg tatccacatt agcagaaact aaccgctccc catttgattt aactgaaggt
      601 gaatcagaac tagtatcagg atttaacgtt gaatttactg gaggaatatt tgcacttctc
      661 tttttagcag aatacacaaa tatcctttta ataaatactt taacatgtac actatttttt
      721 aactctggac atattcaatc aaatattttt acaataatat taataataaa gacaacactc
      781 ttaacccttg gatttctttg agcccgagcc acatatcctc gatttcgata tgatcaatta
      841 atacaactcc tatgaaaaca atttttacca ctaacactag ccctatgcct actttataca
      901 atgataccac tcgcattaac atccctacca
//
LOCUS       KTH08-51                 930 bp    DNA     linear   VRT 19-OCT-2023
DEFINITION  NADH dehydrogenase subunit 1 (ND1) gene, partial cds.
ACCESSION   KTH08-51
VERSION
KEYWORDS    .
SOURCE      mitochondrion Bradypodion gutturale
  ORGANISM  Bradypodion gutturale
            Eukaryota; Metazoa; Chordata; Craniata; Vertebrata; Euteleostomi;
            Lepidosauria; Squamata; Bifurcata; Unidentata; Episquamata;
            Toxicofera; Iguania; Acrodonta; Chamaeleonidae; Bradypodion.
REFERENCE   1  (bases 1 to 930)
  AUTHORS   Main,D.C., Taft,J.M., Geneva,A.J., Jansen van Vuuren,B. and
            Tolley,K.A.
  TITLE     More is not always better: the efficacy of single mitochondrial
            genes at reconciling the complete mitogenome phylogeny
  JOURNAL   unpublished
REFERENCE   2  (bases 1 to 930)
  AUTHORS   Main,D.C., Taft,J.M., Geneva,A.J., Jansen van Vuuren,B. and
            Tolley,K.A.
  TITLE     Direct Submission
  JOURNAL   Submitted (19-OCT-2023) Zoology, University of Johannesburg, Cnr
            Kingsway and University Road Auckland Park, Johannesburg, Gauteng
            2195, South Africa
COMMENT     Bankit Comment: ALT EMAIL:201327040@student.uj.ac.za
            Bankit Comment: TAX: Yes, new species/combinations; SEE ATTACHMENT
            Bankit Comment: TOTAL # OF SEQS:44
            Bankit Comment: FeatPropSourceSeq:AMDSF219
            
            ##Assembly-Data-START##
            Assembly Method       :: Novoplasty v. 4.3.1
            Sequencing Technology :: Illumina
            ##Assembly-Data-END##
FEATURES             Location/Qualifiers
     source          1..930
                     /organism="Bradypodion gutturale"
                     /organelle="mitochondrion"
                     /mol_type="genomic DNA"
                     /isolation_source="Ladismith Nature Reserve, Western Cape"
                     /bio_material="KTH08-51"
                     /db_xref="taxon:230335"
                     /country="South Africa"
                     /note="Eukaryota; Metazoa; Chordata; Craniata; Vertebrata;
                     Euteleostomi;## Lepidosauria; Squamata; Bifurcata;
                     Unidentata; Episquamata;## Toxicofera; Iguania; Acrodonta;
                     Chamaeleonidae; Bradypodion"
     gene            <1..>930
                     /gene="ND1"
     CDS             <1..>930
                     /gene="ND1"
                     /EC_number="7.1.1.2"
                     /codon_start=1
                     /transl_table=2
                     /product="NADH-ubiquinone oxidoreductase chain 1"
                     /translation="MNILTTLIPILIAVAFLTLLERKTLSYMQLRKGPNIVGPQGILQ
                     PITDGVKLLIKEPIRPKQSAPIMFTAAPTLALTLSMFMWTPMPMPNPILTLNLGLLLL
                     MAVSSMMVYSTLWSGWASNSKYALIGALRAVAQMISYEVTLGLILMCLTIQTGSYNLE
                     LFSTTQERTWLAATTWPMMMMWYVSTLAETNRSPFDLTEGESELVSGFNVEFTGGMFA
                     LLFLAEYTNIILMNTLTCTLFFNSGHIQSNIFTMMLMMKTTLLTLGFLWARAAYPRFR
                     YDQLMQLLWKQFLPLTLALCLLYTMTPLALTALP"
BASE COUNT      319 a    242 c    115 g    254 t
ORIGIN      
        1 ataaatatcc tgactacact tattccaatc cttattgccg tagccttcct caccttactt
       61 gaacgaaaga ccttaagcta tatgcaatta cgaaaagggc ctaacattgt aggccctcaa
      121 ggaatccttc aaccaatcac agatggtgta aaacttctaa ttaaagagcc aattcgacct
      181 aaacaatcag ccccaattat atttactgcg gctccaacct tagccctaac gctatcaata
      241 tttatatgaa cccccatacc aataccaaac ccaatcctca ccctcaacct aggccttctt
      301 cttcttatag ccgtctcaag cataatagta tactccaccc tatgatcagg atgagcatca
      361 aattcaaaat atgcactaat tggtgcacta cgggcagtag cccaaataat ttcctatgaa
      421 gtaacccttg gattaatctt gatatgccta acaatccaaa caggaagtta taacctagaa
      481 ctattctcca ccacacaaga acgaacatga ttggcagcca ccacctgacc aataataata
      541 atgtgatacg tatccacact agcagaaact aaccgctccc catttgattt gactgaaggc
      601 gaatcagaac tagtatcagg atttaatgtt gaattcactg ggggaatatt tgcacttcta
      661 tttttagcag aatacacaaa catcatctta ataaatactt taacatgtac attatttttt
      721 aactcaggac atattcaatc taacattttt acaataatac taataataaa gacaacactc
      781 ctaaccctag gatttctttg agcccgagcc gcatacccac gatttcgata tgatcaacta
      841 atacaactcc tatgaaaaca atttttacca ctaacactag ccctatgcct actttacaca
      901 atgacacccc tcgcattaac agccctacca
//
LOCUS       KTH11-11                 930 bp    DNA     linear   VRT 19-OCT-2023
DEFINITION  NADH dehydrogenase subunit 1 (ND1) gene, partial cds.
ACCESSION   KTH11-11
VERSION
KEYWORDS    .
SOURCE      mitochondrion Bradypodion occidentale
  ORGANISM  Bradypodion occidentale
            Eukaryota; Metazoa; Chordata; Craniata; Vertebrata; Euteleostomi;
            Lepidosauria; Squamata; Bifurcata; Unidentata; Episquamata;
            Toxicofera; Iguania; Acrodonta; Chamaeleonidae; Bradypodion.
REFERENCE   1  (bases 1 to 930)
  AUTHORS   Main,D.C., Taft,J.M., Geneva,A.J., Jansen van Vuuren,B. and
            Tolley,K.A.
  TITLE     More is not always better: the efficacy of single mitochondrial
            genes at reconciling the complete mitogenome phylogeny
  JOURNAL   unpublished
REFERENCE   2  (bases 1 to 930)
  AUTHORS   Main,D.C., Taft,J.M., Geneva,A.J., Jansen van Vuuren,B. and
            Tolley,K.A.
  TITLE     Direct Submission
  JOURNAL   Submitted (19-OCT-2023) Zoology, University of Johannesburg, Cnr
            Kingsway and University Road Auckland Park, Johannesburg, Gauteng
            2195, South Africa
COMMENT     Bankit Comment: ALT EMAIL:201327040@student.uj.ac.za
            Bankit Comment: TAX: Yes, new species/combinations; SEE ATTACHMENT
            Bankit Comment: TOTAL # OF SEQS:44
            Bankit Comment: FeatPropSourceSeq:AMDSF219
            
            ##Assembly-Data-START##
            Assembly Method       :: Novoplasty v. 4.3.1
            Sequencing Technology :: Illumina
            ##Assembly-Data-END##
FEATURES             Location/Qualifiers
     source          1..930
                     /organism="Bradypodion occidentale"
                     /organelle="mitochondrion"
                     /mol_type="genomic DNA"
                     /isolation_source="Noup, Northern Cape"
                     /bio_material="KTH11-11"
                     /db_xref="taxon:179886"
                     /country="South Africa"
                     /note="Eukaryota; Metazoa; Chordata; Craniata; Vertebrata;
                     Euteleostomi;## Lepidosauria; Squamata; Bifurcata;
                     Unidentata; Episquamata;## Toxicofera; Iguania; Acrodonta;
                     Chamaeleonidae; Bradypodion"
     gene            <1..>930
                     /gene="ND1"
     CDS             <1..>930
                     /gene="ND1"
                     /EC_number="7.1.1.2"
                     /codon_start=1
                     /transl_table=2
                     /product="NADH-ubiquinone oxidoreductase chain 1"
                     /translation="TNTLMTLVPILIAVAFLTLLERKTLSYMQLRKGPNIVGPQGILQ
                     PITDGVKLLIKEPIRPKQSAPIMFSAAPTLALTLSMFMWTPMPMPNPILTLNLGLLLL
                     MAVSSMMVYSTLWSGWASNSKYALIGALRAVAQMISYEVTLGLILMCMTIQTGSYNLE
                     LFSITQEQTWLATTTWPMMMMWYVSTLAETNRSPFDLTEGESELVSGFNVEFTGGMFA
                     LLFLAEYTNIILMNTLTCTLFFNSGHIHSNIFTMMLMMKTTLLTLGFLWARATYPRFR
                     YDQLMQLLWKQFLPLTLALCLLYTMTPLALTALP"
BASE COUNT      318 a    240 c    119 g    253 t
ORIGIN      
        1 acaaataccc taataacact tgttccaatt cttattgccg tagccttcct caccctactt
       61 gaacgaaaaa ccttaagcta catacaatta cgaaaaggac ctaacattgt aggccctcag
      121 ggaattctgc aaccaatcac agatggtgta aaactcctaa ttaaagagcc aattcgacct
      181 aaacaatcag ccccaattat gttttctgca gctccaacct tagccctaac actatcaatg
      241 tttatatgaa ctcccatgcc aataccaaac ccaatcctca ccctcaacct aggcctactt
      301 ctacttatag ctgtctcaag cataatagta tactccaccc tatgatcagg gtgagcatca
      361 aattcaaaat atgcactaat tggtgcactg cgagcagtag cccaaataat ttcctatgag
      421 gtgacccttg gattaatcct gatatgcata acaatccaga cagggagtta taacctagaa
      481 ctattttcca tcacacaaga acaaacatga ttggcaacca ccacctgacc aatgataatg
      541 atgtgatacg tatccacact agcagaaacc aaccgctccc catttgattt aactgaaggt
      601 gaatcagaac tagtatcagg atttaatgtt gaattcacgg gaggaatatt tgcactttta
      661 tttttagcag aatacacaaa catcatttta ataaacactt taacatgtac actattcttt
      721 aactctggac atattcactc aaatattttt acaataatat taataataaa gacaacactc
      781 cttacccttg gattcctttg agcccgagcc acatacccac gatttcgata cgatcagtta
      841 atacaactcc tatgaaaaca atttttacca ctaacactag ccctatgcct actttacaca
      901 ataacgccac tcgcattaac agccctacca
//
LOCUS       KTH108                   930 bp    DNA     linear   VRT 19-OCT-2023
DEFINITION  NADH dehydrogenase subunit 1 (ND1) gene, partial cds.
ACCESSION   KTH108
VERSION
KEYWORDS    .
SOURCE      mitochondrion Bradypodion taeniabronchum
  ORGANISM  Bradypodion taeniabronchum
            Eukaryota; Metazoa; Chordata; Craniata; Vertebrata; Euteleostomi;
            Lepidosauria; Squamata; Bifurcata; Unidentata; Episquamata;
            Toxicofera; Iguania; Acrodonta; Chamaeleonidae; Bradypodion.
REFERENCE   1  (bases 1 to 930)
  AUTHORS   Main,D.C., Taft,J.M., Geneva,A.J., Jansen van Vuuren,B. and
            Tolley,K.A.
  TITLE     More is not always better: the efficacy of single mitochondrial
            genes at reconciling the complete mitogenome phylogeny
  JOURNAL   unpublished
REFERENCE   2  (bases 1 to 930)
  AUTHORS   Main,D.C., Taft,J.M., Geneva,A.J., Jansen van Vuuren,B. and
            Tolley,K.A.
  TITLE     Direct Submission
  JOURNAL   Submitted (19-OCT-2023) Zoology, University of Johannesburg, Cnr
            Kingsway and University Road Auckland Park, Johannesburg, Gauteng
            2195, South Africa
COMMENT     Bankit Comment: ALT EMAIL:201327040@student.uj.ac.za
            Bankit Comment: TAX: Yes, new species/combinations; SEE ATTACHMENT
            Bankit Comment: TOTAL # OF SEQS:44
            Bankit Comment: FeatPropSourceSeq:AMDSF219
            
            ##Assembly-Data-START##
            Assembly Method       :: Novoplasty v. 4.3.1
            Sequencing Technology :: Illumina
            ##Assembly-Data-END##
FEATURES             Location/Qualifiers
     source          1..930
                     /organism="Bradypodion taeniabronchum"
                     /organelle="mitochondrion"
                     /mol_type="genomic DNA"
                     /isolation_source="Tsitsikamma Mountains, Eastern Cape"
                     /bio_material="KTH108"
                     /db_xref="taxon:230340"
                     /country="South Africa"
                     /note="Eukaryota; Metazoa; Chordata; Craniata; Vertebrata;
                     Euteleostomi;## Lepidosauria; Squamata; Bifurcata;
                     Unidentata; Episquamata;## Toxicofera; Iguania; Acrodonta;
                     Chamaeleonidae; Bradypodion"
     gene            <1..>930
                     /gene="ND1"
     CDS             <1..>930
                     /gene="ND1"
                     /EC_number="7.1.1.2"
                     /codon_start=1
                     /transl_table=2
                     /product="NADH-ubiquinone oxidoreductase chain 1"
                     /translation="TNILTTLIPILIAVAFLTLLERKTLSYMQLRKGPNIVGPQGILQ
                     PITDGVKLLIKEPIRPKQSAPIMFTAAPTLALTLSMFMWTPMPMPNPILTLNLGLLLL
                     MAVSSMMVYSTLWSGWASNSKYALIGALRAVAQMISYEVTLGLILMCLTIQTGSYNLE
                     LFSTTQEQTWLAATTWPMMMMWYVSTLAETNRSPFDLTEGESELVSGFNVEFTGGMFA
                     LLFLAEYTNIILMNTLTCTLFFNSGHIQSNIFTMMLMMKTTLLTLGFLWARAAYPRFR
                     YDQLMQLLWKQFLPLTLALCLLYTMTPLALTALP"
BASE COUNT      317 a    240 c    115 g    258 t
ORIGIN      
        1 acaaatatcc tgactacact tattccaatt ctcattgccg tagccttcct caccctactt
       61 gaacgaaaaa ccttaagcta tatgcaatta cgaaaaggac ctaacattgt aggcccccaa
      121 ggaatccttc aaccaatcac agatggtgta aaacttctga ttaaagagcc gattcgacct
      181 aaacaatcag ccccaattat gtttactgca gctccaacct tagccctaac actatcaata
      241 tttatatgaa cccccatacc aataccaaac ccgatcctca ccctcaatct aggtcttctt
      301 cttcttatag ctgtctcaag cataatagta tactccaccc tatgatcagg atgagcatca
      361 aattcaaaat acgcactaat tggtgcgcta cgagcagtag cccaaataat ttcctatgaa
      421 gtaacccttg gattaatttt aatatgccta acaatccaaa cagggagtta taacctagaa
      481 ctattttcca ccacacaaga acaaacatga ttagcagcca ccacctgacc aataataata
      541 atgtggtatg tatccacact agcagaaact aaccgctccc catttgactt gactgaaggt
      601 gaatcagaac tagtatcagg gtttaatgtt gaattcactg gggggatatt tgcacttcta
      661 tttttagcag aatacacaaa catcatctta ataaatactt taacatgtac actatttttt
      721 aactctggac atattcaatc taatattttt acaataatac taataataaa aacaacactc
      781 ttaacccttg gatttctttg agcccgagcc gcatacccac gatttcgata cgatcaacta
      841 atacaactcc tatgaaaaca atttttacca ctaacactag ccctatgcct actttacaca
      901 atgacacccc tcgcattaac agccctacca
//
LOCUS       KTH156                   930 bp    DNA     linear   VRT 19-OCT-2023
DEFINITION  NADH dehydrogenase subunit 1 (ND1) gene, partial cds.
ACCESSION   KTH156
VERSION
KEYWORDS    .
SOURCE      mitochondrion Bradypodion ventrale (Southern dwarf chameleon)
  ORGANISM  Bradypodion ventrale
            Eukaryota; Metazoa; Chordata; Craniata; Vertebrata; Euteleostomi;
            Lepidosauria; Squamata; Bifurcata; Unidentata; Episquamata;
            Toxicofera; Iguania; Acrodonta; Chamaeleonidae; Bradypodion.
REFERENCE   1  (bases 1 to 930)
  AUTHORS   Main,D.C., Taft,J.M., Geneva,A.J., Jansen van Vuuren,B. and
            Tolley,K.A.
  TITLE     More is not always better: the efficacy of single mitochondrial
            genes at reconciling the complete mitogenome phylogeny
  JOURNAL   unpublished
REFERENCE   2  (bases 1 to 930)
  AUTHORS   Main,D.C., Taft,J.M., Geneva,A.J., Jansen van Vuuren,B. and
            Tolley,K.A.
  TITLE     Direct Submission
  JOURNAL   Submitted (19-OCT-2023) Zoology, University of Johannesburg, Cnr
            Kingsway and University Road Auckland Park, Johannesburg, Gauteng
            2195, South Africa
COMMENT     Bankit Comment: ALT EMAIL:201327040@student.uj.ac.za
            Bankit Comment: TAX: Yes, new species/combinations; SEE ATTACHMENT
            Bankit Comment: TOTAL # OF SEQS:44
            Bankit Comment: FeatPropSourceSeq:AMDSF219
            
            ##Assembly-Data-START##
            Assembly Method       :: Novoplasty v. 4.3.1
            Sequencing Technology :: Illumina
            ##Assembly-Data-END##
FEATURES             Location/Qualifiers
     source          1..930
                     /organism="Bradypodion ventrale"
                     /organelle="mitochondrion"
                     /mol_type="genomic DNA"
                     /isolation_source="Groendal Nature Reserve, Eastern Cape"
                     /bio_material="KTH156"
                     /db_xref="taxon:179890"
                     /country="South Africa"
                     /note="Eukaryota; Metazoa; Chordata; Craniata; Vertebrata;
                     Euteleostomi;## Lepidosauria; Squamata; Bifurcata;
                     Unidentata; Episquamata;## Toxicofera; Iguania; Acrodonta;
                     Chamaeleonidae; Bradypodion"
     gene            <1..>930
                     /gene="ND1"
     CDS             <1..>930
                     /gene="ND1"
                     /EC_number="7.1.1.2"
                     /codon_start=1
                     /transl_table=2
                     /product="NADH-ubiquinone oxidoreductase chain 1"
                     /translation="MNILTTLIPILIAVAFLTLLERKTLSYMQLRKGPNIVGPQGILQ
                     PITDGVKLLIKEPIRPKQSAPIMFTAAPALALTLSMFMWTPMPMPNPILTLNLGLLLL
                     MAVSSMMVYSTLWSGWASNSKYALIGALRAVAQMISYEVTLGLILMCLTIQTGSYNLE
                     LFSTTQEQTWLATTTWPMMMMWYVSTLAETNRSPFDLTEGESELVSGFNVEFTGGMFA
                     LLFLAEYTNIILMNTLTCTLFFNSGYIQSNIFTMMLMMKTTLLTLGFLWARAAYPRFR
                     YDQLMQLLWKQFLPLTLALCLLYTMTPLALTALP"
BASE COUNT      312 a    243 c    121 g    254 t
ORIGIN      
        1 ataaatatcc tgactacact tattccaatt cttattgccg tagccttcct caccctactt
       61 gaacgaaaaa ccttaagcta tatgcaatta cgaaaagggc ctaacattgt aggcccccaa
      121 gggatccttc aaccaatcac agatggtgta aaacttctga ttaaagagcc gattcgacct
      181 aaacaatcag ccccaattat atttactgca gctccggcct tagccctaac actatcaata
      241 tttatatgaa cccccatacc aataccaaac ccgatcctca ccctcaacct aggccttctt
      301 cttcttatag ctgtctcaag cataatagta tactccaccc tatgatcagg gtgggcatca
      361 aattcaaaat atgcactaat tggggcgctg cgagcagtag cccaaataat ttcctatgaa
      421 gtaacccttg gattaatctt gatatgccta acaatccaaa caggaagcta taacctagaa
      481 ctattctcca ccacacaaga acaaacatga ttagcaacca ccacctgacc aataataata
      541 atgtggtatg tatccacact agcagaaact aaccgctccc catttgattt gactgaaggt
      601 gaatcagaac tagtatcagg atttaatgtt gaattcactg gggggatatt tgcactccta
      661 tttttagcag aatacacaaa catcatctta ataaatacct taacatgtac actatttttt
      721 aactctggat atattcaatc taatattttt acaataatac taataataaa gacaacactc
      781 ttaacccttg gatttctttg agcccgagcc gcatacccac gatttcgata cgatcaacta
      841 atacaactcc tatgaaaaca atttctacca ctaacactag ccctatgcct actttacaca
      901 atgacacccc tcgcattaac agccctacca
//
LOCUS       KTH288                   930 bp    DNA     linear   VRT 19-OCT-2023
DEFINITION  NADH dehydrogenase subunit 1 (ND1) gene, partial cds.
ACCESSION   KTH288
VERSION
KEYWORDS    .
SOURCE      mitochondrion Bradypodion pumilum
  ORGANISM  Bradypodion pumilum
            Eukaryota; Metazoa; Chordata; Craniata; Vertebrata; Euteleostomi;
            Lepidosauria; Squamata; Bifurcata; Unidentata; Episquamata;
            Toxicofera; Iguania; Acrodonta; Chamaeleonidae; Bradypodion.
REFERENCE   1  (bases 1 to 930)
  AUTHORS   Main,D.C., Taft,J.M., Geneva,A.J., Jansen van Vuuren,B. and
            Tolley,K.A.
  TITLE     More is not always better: the efficacy of single mitochondrial
            genes at reconciling the complete mitogenome phylogeny
  JOURNAL   unpublished
REFERENCE   2  (bases 1 to 930)
  AUTHORS   Main,D.C., Taft,J.M., Geneva,A.J., Jansen van Vuuren,B. and
            Tolley,K.A.
  TITLE     Direct Submission
  JOURNAL   Submitted (19-OCT-2023) Zoology, University of Johannesburg, Cnr
            Kingsway and University Road Auckland Park, Johannesburg, Gauteng
            2195, South Africa
COMMENT     Bankit Comment: ALT EMAIL:201327040@student.uj.ac.za
            Bankit Comment: TAX: Yes, new species/combinations; SEE ATTACHMENT
            Bankit Comment: TOTAL # OF SEQS:44
            Bankit Comment: FeatPropSourceSeq:AMDSF219
            
            ##Assembly-Data-START##
            Assembly Method       :: Novoplasty v. 4.3.1
            Sequencing Technology :: Illumina
            ##Assembly-Data-END##
FEATURES             Location/Qualifiers
     source          1..930
                     /organism="Bradypodion pumilum"
                     /organelle="mitochondrion"
                     /mol_type="genomic DNA"
                     /isolation_source="Durbanville, Western Cape"
                     /bio_material="KTH288"
                     /db_xref="taxon:179887"
                     /country="South Africa"
                     /note="Eukaryota; Metazoa; Chordata; Craniata; Vertebrata;
                     Euteleostomi;## Lepidosauria; Squamata; Bifurcata;
                     Unidentata; Episquamata;## Toxicofera; Iguania; Acrodonta;
                     Chamaeleonidae; Bradypodion"
     gene            <1..>930
                     /gene="ND1"
     CDS             <1..>930
                     /gene="ND1"
                     /EC_number="7.1.1.2"
                     /codon_start=1
                     /transl_table=2
                     /product="NADH-ubiquinone oxidoreductase chain 1"
                     /translation="TNILTTLVPVLIAVAFLTLLERKTLSYMQLRKGPNIVGPQGILQ
                     PITDGIKLLIKEPIRPKQSAPIMFTAAPTLALTLSMFMWTPMPMPNPILTLNLGLILL
                     MAISSMMVYSTLWSGWASNSKYALIGALRAVAQMISYEVTLGLILMCLTIQTGNYNLE
                     LFSTTQEQMWLATTTWPMMMMWYVSTLAETNRSPFDLTEGESELVSGFNVEFTGGMFA
                     LLFLAEYTSIILMNTLTCTLFFNSGHIQSNIFTMMLMMKTTLLTLGFLWARATYPRFR
                     YDQLMQLLWKQFLPLTLALCLLYTMTPLALTALP"
BASE COUNT      322 a    238 c    111 g    259 t
ORIGIN      
        1 acaaacatcc taactacact tgtcccagtt ctcatcgccg tagccttcct caccctactt
       61 gaacgaaaga ccttaagtta tatgcaacta cgaaaaggac ctaacattgt aggccctcaa
      121 ggaattctcc aaccaatcac agatggcatt aagcttctaa ttaaagagcc gattcgacct
      181 aaacaatcag ctccaattat atttactgca gctccgacct tagccctaac actatcaata
      241 tttatatgaa cccctatacc tataccaaac cccatcctca ccctaaactt agggcttatt
      301 ctacttatag ctatttcaag cataatagta tactccaccc tatgatcagg atgagcatca
      361 aactcaaaat acgcactaat tggcgcacta cgagcagtag cccaaatgat ttcatatgaa
      421 gtaactctag gattaatcct aatatgccta acaatccaga caggaaatta taacctagaa
      481 ctattctcta ccacacaaga acaaatatga ttagcaacta ctacctgacc aataataata
      541 atatgatacg tatccacact agcagaaact aaccgctccc catttgattt aactgaaggt
      601 gaatcagaat tggtatcagg atttaatgtt gaattcactg ggggaatatt tgcacttcta
      661 ttcttagcag aatacacaag catcatttta ataaatactt taacatgtac gctatttttt
      721 aactctgggc atatccaatc taatattttt acaataatac ttataataaa aacaacacta
      781 ttgaccctcg gatttctttg agcccgagcc acctacccac gatttcgata tgatcaacta
      841 atacaactcc tatgaaaaca attcttaccc ctaacactag ccctatgcct actctataca
      901 ataacaccac tcgcattaac agctcttcca
//
LOCUS       KTH437                   930 bp    DNA     linear       19-OCT-2023
DEFINITION  NADH dehydrogenase subunit 1 (ND1) gene, partial cds.
ACCESSION   KTH437
VERSION
KEYWORDS    .
SOURCE      mitochondrion Bradypodion sp.2
  ORGANISM  Bradypodion sp.2
            Unclassified.
REFERENCE   1  (bases 1 to 930)
  AUTHORS   Main,D.C., Taft,J.M., Geneva,A.J., Jansen van Vuuren,B. and
            Tolley,K.A.
  TITLE     More is not always better: the efficacy of single mitochondrial
            genes at reconciling the complete mitogenome phylogeny
  JOURNAL   unpublished
REFERENCE   2  (bases 1 to 930)
  AUTHORS   Main,D.C., Taft,J.M., Geneva,A.J., Jansen van Vuuren,B. and
            Tolley,K.A.
  TITLE     Direct Submission
  JOURNAL   Submitted (19-OCT-2023) Zoology, University of Johannesburg, Cnr
            Kingsway and University Road Auckland Park, Johannesburg, Gauteng
            2195, South Africa
COMMENT     Bankit Comment: ALT EMAIL:201327040@student.uj.ac.za
            Bankit Comment: TAX: Yes, new species/combinations; SEE ATTACHMENT
            Bankit Comment: TOTAL # OF SEQS:44
            Bankit Comment: FeatPropSourceSeq:AMDSF219
            
            ##Assembly-Data-START##
            Assembly Method       :: Novoplasty v. 4.3.1
            Sequencing Technology :: Illumina
            ##Assembly-Data-END##
FEATURES             Location/Qualifiers
     source          1..930
                     /organism="Bradypodion sp.2"
                     /organelle="mitochondrion"
                     /mol_type="genomic DNA"
                     /isolation_source="Karkloof Forest, KwaZulu-Natal"
                     /bio_material="SAM ZR51950"
                     /country="South Africa"
                     /note="Eukaryota; Metazoa; Chordata; Craniata; Vertebrata;
                     Euteleostomi;## Lepidosauria; Squamata; Bifurcata;
                     Unidentata; Episquamata;## Toxicofera; Iguania; Acrodonta;
                     Chamaeleonidae; Bradypodion"
     gene            <1..>930
                     /gene="ND1"
     CDS             <1..>930
                     /gene="ND1"
                     /EC_number="7.1.1.2"
                     /codon_start=1
                     /transl_table=2
                     /product="NADH-ubiquinone oxidoreductase chain 1"
                     /translation="TNILTTLIPILIAVAFLTLLERKTLSYMQLRKGPNIVGPQGILQ
                     PITDGVKLLIKEPIRPKHSAPIMFTTAPALALTLSMFMWTPMPMPNPILTLNLGLLLL
                     MAISSMMVYSTLWSGWASNSKYALIGALRAVAQMISYEVTLGLILMCLTIQTGSYNLE
                     LFSTTQEQTWLATTTWPMMMMWYVSTLAETNRSPFDLTEGESELVSGFNVEFTGGMFA
                     LLFLAEYTNIILMNTLTCTLFFNSGHIQSNIFTMMLMMKTTLLTLGFLWARATYPRFR
                     YDQLMQLLWKQFLPLTLALCLLYTTTPLALTSLP"
BASE COUNT      317 a    238 c    110 g    265 t
ORIGIN      
        1 acaaatatcc ttactacact tattccaatt cttattgccg tagccttcct caccctactt
       61 gaacgaaaaa ccttaagcta catgcaatta cgaaaaggac ctaacattgt gggcccccaa
      121 ggaattttac aaccaattac agatggtgta aaacttctaa ttaaagagcc aattcgacct
      181 aaacactcag cccccattat atttactacg gctccggcct tagccctaac actatcaata
      241 tttatatgaa cccctatacc aataccaaac cccatcctca cacttaacct aggccttctt
      301 ctacttatgg ctatttcaag cataatagta tactccacct tatgatcagg atgagcatca
      361 aattcaaaat atgctctaat tggcgcacta cgagcagtag cccaaataat ttcctatgag
      421 gtaacccttg gactaatcct aatatgctta acgatccaaa caggaagtta taacctagaa
      481 ctattttcta ccacacaaga acaaacatgg ttggcaacca ccacctgacc aataataata
      541 atgtgatacg tatccacact agcagaaact aaccgctccc catttgattt aaccgaaggt
      601 gagtcagaac tcgtatcagg atttaatgtc gaatttactg gaggaatatt tgcacttctc
      661 tttttagcag aatatacaaa catcatttta ataaatactc taacatgcac actatttttt
      721 aactccggac atattcaatc aaatattttt acaataatgt taataataaa gacaacactc
      781 ttaacccttg gatttctttg agcccgagcc acatatcctc gatttcgata tgatcaacta
      841 atacaactct tatgaaaaca atttttaccc ctaacattag ccctatgcct actttacaca
      901 acaacaccac tcgcattaac atccctgcca
//
LOCUS       KTH450                   930 bp    DNA     linear       19-OCT-2023
DEFINITION  NADH dehydrogenase subunit 1 (ND1) gene, partial cds.
ACCESSION   KTH450
VERSION
KEYWORDS    .
SOURCE      mitochondrion Bradypodion sp.2
  ORGANISM  Bradypodion sp.2
            Unclassified.
REFERENCE   1  (bases 1 to 930)
  AUTHORS   Main,D.C., Taft,J.M., Geneva,A.J., Jansen van Vuuren,B. and
            Tolley,K.A.
  TITLE     More is not always better: the efficacy of single mitochondrial
            genes at reconciling the complete mitogenome phylogeny
  JOURNAL   unpublished
REFERENCE   2  (bases 1 to 930)
  AUTHORS   Main,D.C., Taft,J.M., Geneva,A.J., Jansen van Vuuren,B. and
            Tolley,K.A.
  TITLE     Direct Submission
  JOURNAL   Submitted (19-OCT-2023) Zoology, University of Johannesburg, Cnr
            Kingsway and University Road Auckland Park, Johannesburg, Gauteng
            2195, South Africa
COMMENT     Bankit Comment: ALT EMAIL:201327040@student.uj.ac.za
            Bankit Comment: TAX: Yes, new species/combinations; SEE ATTACHMENT
            Bankit Comment: TOTAL # OF SEQS:44
            Bankit Comment: FeatPropSourceSeq:AMDSF219
            
            ##Assembly-Data-START##
            Assembly Method       :: Novoplasty v. 4.3.1
            Sequencing Technology :: Illumina
            ##Assembly-Data-END##
FEATURES             Location/Qualifiers
     source          1..930
                     /organism="Bradypodion sp.2"
                     /organelle="mitochondrion"
                     /mol_type="genomic DNA"
                     /isolation_source="Gilboa Forest (Plantation),
                     KwaZulu-Natal"
                     /bio_material="SAM ZR51952"
                     /country="South Africa"
                     /note="Eukaryota; Metazoa; Chordata; Craniata; Vertebrata;
                     Euteleostomi;## Lepidosauria; Squamata; Bifurcata;
                     Unidentata; Episquamata;## Toxicofera; Iguania; Acrodonta;
                     Chamaeleonidae; Bradypodion"
     gene            <1..>930
                     /gene="ND1"
     CDS             <1..>930
                     /gene="ND1"
                     /EC_number="7.1.1.2"
                     /codon_start=1
                     /transl_table=2
                     /product="NADH-ubiquinone oxidoreductase chain 1"
                     /translation="TNILTTLIPILIAVAFLTLLERKTLSYMQLRKGPNIVGPQGILQ
                     PITDGVKLLIKEPIRPKHSAPIMFTTAPALALTLSMFMWTPMPMPNPILTLNLGLLLL
                     MAISSMMVYSTLWSGWASNSKYALIGALRAVAQMISYEVTLGLILMCLTIQTGSYNLE
                     LFSTTQEQTWLATTTWPMMMMWYVSTLAETNRSPFDLTEGESELVSGFNVEFTGGMFA
                     LLFLAEYTNIILMNTLTCTLFFNSGHIQSNIFTMMLMMKTTLLTLGFLWARATYPRFR
                     YDQLMQLLWKQFLPLTLALCLLYTTTPLALTSLP"
BASE COUNT      315 a    238 c    112 g    265 t
ORIGIN      
        1 acaaatatcc ttactacact tattccaatt cttattgccg tagccttcct caccctactt
       61 gaacgaaaaa ccttaagcta catgcaatta cgaaaaggac ctaacattgt gggcccccaa
      121 ggaattttac aaccaattac agatggtgta aaacttctaa ttaaagagcc aattcgacct
      181 aaacactcag cccccattat atttactacg gctccggcct tagccctaac actatcaata
      241 tttatatgaa cccctatacc aataccaaac cccatcctca cacttaacct aggccttctt
      301 ctacttatgg ctatttcaag cataatagta tactccacct tatgatcagg atgagcatca
      361 aattcaaaat atgctctaat tggcgcacta cgagcagtag cccaaataat ttcctatgag
      421 gtaacccttg gactaatcct gatatgctta acgatccaaa caggaagtta taacctagaa
      481 ctattttcta ccacacaaga acaaacatgg ttggcaacca ccacctgacc aataataata
      541 atgtgatacg tatccacact agcagaaact aaccgctccc catttgattt aaccgaaggt
      601 gagtcagaac tcgtatcagg atttaatgtc gaatttactg gaggaatatt tgcacttctc
      661 tttttagcag aatatacaaa catcatttta ataaatactc taacatgcac actatttttt
      721 aactccggac atattcaatc gaatattttt acaataatgt taataataaa gacaacactc
      781 ttaacccttg gatttctttg agcccgagcc acatatcctc gatttcgata tgatcaacta
      841 atacaactct tatgaaaaca atttttaccc ctaacattag ccctatgcct actttacaca
      901 acaacaccac tcgcattaac atccctgcca
//
LOCUS       KTH533                   930 bp    DNA     linear   VRT 19-OCT-2023
DEFINITION  NADH dehydrogenase subunit 1 (ND1) gene, partial cds.
ACCESSION   KTH533
VERSION
KEYWORDS    .
SOURCE      mitochondrion Bradypodion transvaalense
  ORGANISM  Bradypodion transvaalense
            Eukaryota; Metazoa; Chordata; Craniata; Vertebrata; Euteleostomi;
            Lepidosauria; Squamata; Bifurcata; Unidentata; Episquamata;
            Toxicofera; Iguania; Acrodonta; Chamaeleonidae; Bradypodion.
REFERENCE   1  (bases 1 to 930)
  AUTHORS   Main,D.C., Taft,J.M., Geneva,A.J., Jansen van Vuuren,B. and
            Tolley,K.A.
  TITLE     More is not always better: the efficacy of single mitochondrial
            genes at reconciling the complete mitogenome phylogeny
  JOURNAL   unpublished
REFERENCE   2  (bases 1 to 930)
  AUTHORS   Main,D.C., Taft,J.M., Geneva,A.J., Jansen van Vuuren,B. and
            Tolley,K.A.
  TITLE     Direct Submission
  JOURNAL   Submitted (19-OCT-2023) Zoology, University of Johannesburg, Cnr
            Kingsway and University Road Auckland Park, Johannesburg, Gauteng
            2195, South Africa
COMMENT     Bankit Comment: ALT EMAIL:201327040@student.uj.ac.za
            Bankit Comment: TAX: Yes, new species/combinations; SEE ATTACHMENT
            Bankit Comment: TOTAL # OF SEQS:44
            Bankit Comment: FeatPropSourceSeq:AMDSF219
            
            ##Assembly-Data-START##
            Assembly Method       :: Novoplasty v. 4.3.1
            Sequencing Technology :: Illumina
            ##Assembly-Data-END##
FEATURES             Location/Qualifiers
     source          1..930
                     /organism="Bradypodion transvaalense"
                     /organelle="mitochondrion"
                     /mol_type="genomic DNA"
                     /isolation_source="Barberton, Mpumalanga"
                     /bio_material="PEM R17527"
                     /db_xref="taxon:179889"
                     /country="South Africa"
                     /note="Eukaryota; Metazoa; Chordata; Craniata; Vertebrata;
                     Euteleostomi;## Lepidosauria; Squamata; Bifurcata;
                     Unidentata; Episquamata;## Toxicofera; Iguania; Acrodonta;
                     Chamaeleonidae; Bradypodion"
     gene            <1..>930
                     /gene="ND1"
     CDS             <1..>930
                     /gene="ND1"
                     /EC_number="7.1.1.2"
                     /codon_start=1
                     /transl_table=2
                     /product="NADH-ubiquinone oxidoreductase chain 1"
                     /translation="TNILTTLVPILIAVAFLTLLERKTLSYMQLRKGPNIVGPQGILQ
                     PITDGVKLLIKEPIRPKQSAPIMFSVAPTLAMTLSMFMWTPMPMPNPILTLNLGLLLL
                     MAISSMMVYSTLWSGWASNSKYALIGALRAVAQMISYEVTLGLILMCLTIQTGSYNLE
                     LFSTTQEQTWLAATTWPMMMMWYVSTLAETNRSPFDLTEGESELVSGFNVEFTGGMFA
                     LLFLAEYTNILLMNTLTCTLFFNSGHIQSNIFTMMLMMKTTLLTLGFLWARATYPRFR
                     YDQLMQLLWKQFLPLTLALCLLYTMMPLALASLP"
BASE COUNT      316 a    233 c    115 g    266 t
ORIGIN      
        1 acaaatattc ttactacact tgtcccgatt ctcattgccg tagccttcct aaccctactt
       61 gaacgaaaaa ccttaagcta tatgcaatta cgaaaaggac ctaacattgt aggccctcaa
      121 ggaattttac aaccaattac ggatggtgta aaacttctaa ttaaagagcc aattcgacct
      181 aaacaatcag cccccattat attttctgta gctccaacct tagccataac actatcaata
      241 tttatatgga cccccatacc aataccaaac ccaatcctca ccctcaacct aggccttctc
      301 ctacttatgg ctatctcaag cataatggtg tactctaccc tgtgatcagg atgagcatca
      361 aattcaaaat atgcactaat tggcgcacta cgagcagtag cccaaataat ctcctatgaa
      421 gtaacccttg gactaatcct gatatgccta acaatccaaa caggaagtta taatttagaa
      481 ctattttcca ccacacaaga acaaacatgg ttggcagcca ccacctgacc aatgataata
      541 atatggtacg tatctacact agcagaaact aaccgctccc catttgattt aactgaaggt
      601 gaatcagaac tagtatcagg atttaacgtt gaatttactg gaggaatatt tgcacttctc
      661 tttttagcag aatacacaaa catcctttta ataaatactt taacatgtac actatttttt
      721 aactctggac atattcaatc aaatattttt acaataatat taataataaa gacaacactc
      781 ttaacccttg ggtttctttg agcccgagcc acatatcctc gatttcgata cgatcaatta
      841 atacaactcc tatgaaaaca atttttacca ctaacactag ccctatgcct actttacaca
      901 atgataccac tcgcattagc atccctacca
//
LOCUS       MBUR02439                930 bp    DNA     linear   VRT 19-OCT-2023
DEFINITION  NADH dehydrogenase subunit 1 (ND1) gene, partial cds.
ACCESSION   MBUR02439
VERSION
KEYWORDS    .
SOURCE      mitochondrion Bradypodion taeniabronchum
  ORGANISM  Bradypodion taeniabronchum
            Eukaryota; Metazoa; Chordata; Craniata; Vertebrata; Euteleostomi;
            Lepidosauria; Squamata; Bifurcata; Unidentata; Episquamata;
            Toxicofera; Iguania; Acrodonta; Chamaeleonidae; Bradypodion.
REFERENCE   1  (bases 1 to 930)
  AUTHORS   Main,D.C., Taft,J.M., Geneva,A.J., Jansen van Vuuren,B. and
            Tolley,K.A.
  TITLE     More is not always better: the efficacy of single mitochondrial
            genes at reconciling the complete mitogenome phylogeny
  JOURNAL   unpublished
REFERENCE   2  (bases 1 to 930)
  AUTHORS   Main,D.C., Taft,J.M., Geneva,A.J., Jansen van Vuuren,B. and
            Tolley,K.A.
  TITLE     Direct Submission
  JOURNAL   Submitted (19-OCT-2023) Zoology, University of Johannesburg, Cnr
            Kingsway and University Road Auckland Park, Johannesburg, Gauteng
            2195, South Africa
COMMENT     Bankit Comment: ALT EMAIL:201327040@student.uj.ac.za
            Bankit Comment: TAX: Yes, new species/combinations; SEE ATTACHMENT
            Bankit Comment: TOTAL # OF SEQS:44
            Bankit Comment: FeatPropSourceSeq:AMDSF219
            
            ##Assembly-Data-START##
            Assembly Method       :: Novoplasty v. 4.3.1
            Sequencing Technology :: Illumina
            ##Assembly-Data-END##
FEATURES             Location/Qualifiers
     source          1..930
                     /organism="Bradypodion taeniabronchum"
                     /organelle="mitochondrion"
                     /mol_type="genomic DNA"
                     /isolation_source="Thyspunt, Eastern Cape"
                     /bio_material="PEM R18762"
                     /db_xref="taxon:230340"
                     /country="South Africa"
                     /note="Eukaryota; Metazoa; Chordata; Craniata; Vertebrata;
                     Euteleostomi;## Lepidosauria; Squamata; Bifurcata;
                     Unidentata; Episquamata;## Toxicofera; Iguania; Acrodonta;
                     Chamaeleonidae; Bradypodion"
     gene            <1..>930
                     /gene="ND1"
     CDS             <1..>930
                     /gene="ND1"
                     /EC_number="7.1.1.2"
                     /codon_start=1
                     /transl_table=2
                     /product="NADH-ubiquinone oxidoreductase chain 1"
                     /translation="TNILTTLIPILIAVAFLTLLERKTLSYMQLRKGPNIVGPQGILQ
                     PITDGVKLLIKEPIRPKQSAPIMFTAAPTLALTLSMFMWTPMPMPNPILTLNLGLLLL
                     MAVSSMMVYSTLWSGWASNSKYALIGALRAVAQMISYEVTLGLILMCLTIQTGSYNLE
                     LFSTTQEQTWLAATTWPMMMMWYVSTLAETNRSPFDLTEGESELVSGFNVEFTGGVFA
                     LLFLAEYTNIILMNTLTCTLFFNSGHIQSNIFTMMLMMKTTLLTLGFLWARAAYPRFR
                     YDQLMQLLWKQFLPLTLALCLLYTMTPLALTALP"
BASE COUNT      316 a    240 c    116 g    258 t
ORIGIN      
        1 acaaatatcc tgactacact tattccaatt ctcattgccg tagccttcct caccctactt
       61 gaacgaaaaa ccttaagcta tatgcaatta cgaaaaggac ctaacattgt aggcccccaa
      121 ggaatccttc aaccaatcac agatggtgta aaacttctga ttaaagagcc gattcgacct
      181 aaacaatcag ccccaattat gtttactgca gctccaacct tagccctaac actatcaata
      241 tttatatgaa cccccatacc aataccaaac ccgatcctca ccctcaatct aggtcttctt
      301 cttcttatag ctgtctcaag cataatagta tactccaccc tatgatcagg atgagcatca
      361 aattcaaaat acgcactaat tggtgcgcta cgagcagtag cccaaataat ttcctatgaa
      421 gtaacccttg gattaatttt aatatgccta acaatccaaa cagggagtta taacctagaa
      481 ctattttcca ccacacaaga acaaacatga ttagcagcca ccacctgacc aataataata
      541 atgtggtatg tatccacact agcagaaact aaccgctccc catttgactt gactgaaggt
      601 gaatcagaac tagtatcagg gtttaatgtt gaattcactg ggggggtatt tgcacttcta
      661 tttttagcag aatacacaaa catcatctta ataaatactt taacatgtac actatttttt
      721 aactctggac atattcaatc taatattttt acaataatac taataataaa aacaacactc
      781 ttaacccttg gatttctttg agcccgagcc gcatacccac gatttcgata cgatcaacta
      841 atacaactcc tatgaaaaca atttttacca ctaacactag ccctatgcct actttacaca
      901 atgacacccc tcgcattaac agccctacca
//
LOCUS       N286                     930 bp    DNA     linear   VRT 19-OCT-2023
DEFINITION  NADH dehydrogenase subunit 1 (ND1) gene, partial cds.
ACCESSION   N286
VERSION
KEYWORDS    .
SOURCE      mitochondrion Bradypodion ventrale (Southern dwarf chameleon)
  ORGANISM  Bradypodion ventrale
            Eukaryota; Metazoa; Chordata; Craniata; Vertebrata; Euteleostomi;
            Lepidosauria; Squamata; Bifurcata; Unidentata; Episquamata;
            Toxicofera; Iguania; Acrodonta; Chamaeleonidae; Bradypodion.
REFERENCE   1  (bases 1 to 930)
  AUTHORS   Main,D.C., Taft,J.M., Geneva,A.J., Jansen van Vuuren,B. and
            Tolley,K.A.
  TITLE     More is not always better: the efficacy of single mitochondrial
            genes at reconciling the complete mitogenome phylogeny
  JOURNAL   unpublished
REFERENCE   2  (bases 1 to 930)
  AUTHORS   Main,D.C., Taft,J.M., Geneva,A.J., Jansen van Vuuren,B. and
            Tolley,K.A.
  TITLE     Direct Submission
  JOURNAL   Submitted (19-OCT-2023) Zoology, University of Johannesburg, Cnr
            Kingsway and University Road Auckland Park, Johannesburg, Gauteng
            2195, South Africa
COMMENT     Bankit Comment: ALT EMAIL:201327040@student.uj.ac.za
            Bankit Comment: TAX: Yes, new species/combinations; SEE ATTACHMENT
            Bankit Comment: TOTAL # OF SEQS:44
            Bankit Comment: FeatPropSourceSeq:AMDSF219
            
            ##Assembly-Data-START##
            Assembly Method       :: Novoplasty v. 4.3.1
            Sequencing Technology :: Illumina
            ##Assembly-Data-END##
FEATURES             Location/Qualifiers
     source          1..930
                     /organism="Bradypodion ventrale"
                     /organelle="mitochondrion"
                     /mol_type="genomic DNA"
                     /isolation_source="Jeffreys Bay, Eastern Cape"
                     /bio_material="N286"
                     /db_xref="taxon:179890"
                     /country="South Africa"
                     /note="Eukaryota; Metazoa; Chordata; Craniata; Vertebrata;
                     Euteleostomi;## Lepidosauria; Squamata; Bifurcata;
                     Unidentata; Episquamata;## Toxicofera; Iguania; Acrodonta;
                     Chamaeleonidae; Bradypodion"
     gene            <1..>930
                     /gene="ND1"
     CDS             <1..>930
                     /gene="ND1"
                     /EC_number="7.1.1.2"
                     /codon_start=1
                     /transl_table=2
                     /product="NADH-ubiquinone oxidoreductase chain 1"
                     /translation="MNILTTLIPILIAVAFLTLLERKTLSYMQLRKGPNIVGPQGILQ
                     PITDGVKLLIKEPIRPKQSAPIMFTAAPALALTLSMFMWTPMPMPNPILTLNLGLLLL
                     MAVSSMMVYSTLWSGWASNSKYALIGALRAVAQMISYEVTLGLILMCLTIQTGSYNLE
                     LFSTTQEQTWLATTTWPMMMMWYVSTLAETNRSPFDLTEGESELVSGFNVEFTGGMFA
                     LLFLAEYTNIILMNTLTCTLFFNSGYIQSNIFTMMLMMKTTLLTLGFLWARAAYPRFR
                     YDQLMQLLWKQFLPLTLALCLLYTMTPLALTALP"
BASE COUNT      314 a    242 c    121 g    253 t
ORIGIN      
        1 ataaatatcc tgactacact tattccaatt cttattgccg tagccttcct caccctactt
       61 gagcgaaaaa ccttaagcta tatgcaatta cgaaaaggac ctaacattgt aggcccccaa
      121 gggatcctcc aaccaatcac agatggtgta aaacttctga ttaaagagcc gattcgacct
      181 aaacaatcag ccccaattat gtttactgca gctccggcct tagccctaac actatcaata
      241 tttatatgaa cccccatacc aataccaaac ccgatcctca cactcaacct aggccttctt
      301 cttcttatag ctgtctcaag cataatagta tactccaccc tatgatcagg atgagcatca
      361 aattcaaaat atgcactaat tggggcgctg cgagcagtag cccaaataat ttcctatgaa
      421 gtaaccctcg gattaatctt aatatgccta acaatccaaa caggaagcta taacctagaa
      481 ctattctcca ccacacaaga acaaacatga ttagcaacta ccacctgacc aataataata
      541 atgtggtatg tgtccacact agcagaaact aaccgctccc catttgattt gactgaaggg
      601 gaatcagaac tagtatcagg atttaatgtt gaattcactg ggggaatatt tgcactccta
      661 tttttagcag aatacacaaa catcatctta ataaatacct taacatgtac actatttttt
      721 aactctgggt atattcaatc taatattttt acaataatac taataataaa gacaacactc
      781 ttaacccttg gatttctttg agcccgagcc gcatacccac gatttcgata cgatcaacta
      841 atacaactcc tatgaaaaca atttttacca ctaacactag ccctatgcct actttacaca
      901 atgacacccc tcgcattaac agccctacca
//
LOCUS       N287                     930 bp    DNA     linear   VRT 19-OCT-2023
DEFINITION  NADH dehydrogenase subunit 1 (ND1) gene, partial cds.
ACCESSION   N287
VERSION
KEYWORDS    .
SOURCE      mitochondrion Bradypodion ventrale (Southern dwarf chameleon)
  ORGANISM  Bradypodion ventrale
            Eukaryota; Metazoa; Chordata; Craniata; Vertebrata; Euteleostomi;
            Lepidosauria; Squamata; Bifurcata; Unidentata; Episquamata;
            Toxicofera; Iguania; Acrodonta; Chamaeleonidae; Bradypodion.
REFERENCE   1  (bases 1 to 930)
  AUTHORS   Main,D.C., Taft,J.M., Geneva,A.J., Jansen van Vuuren,B. and
            Tolley,K.A.
  TITLE     More is not always better: the efficacy of single mitochondrial
            genes at reconciling the complete mitogenome phylogeny
  JOURNAL   unpublished
REFERENCE   2  (bases 1 to 930)
  AUTHORS   Main,D.C., Taft,J.M., Geneva,A.J., Jansen van Vuuren,B. and
            Tolley,K.A.
  TITLE     Direct Submission
  JOURNAL   Submitted (19-OCT-2023) Zoology, University of Johannesburg, Cnr
            Kingsway and University Road Auckland Park, Johannesburg, Gauteng
            2195, South Africa
COMMENT     Bankit Comment: ALT EMAIL:201327040@student.uj.ac.za
            Bankit Comment: TAX: Yes, new species/combinations; SEE ATTACHMENT
            Bankit Comment: TOTAL # OF SEQS:44
            Bankit Comment: FeatPropSourceSeq:AMDSF219
            
            ##Assembly-Data-START##
            Assembly Method       :: Novoplasty v. 4.3.1
            Sequencing Technology :: Illumina
            ##Assembly-Data-END##
FEATURES             Location/Qualifiers
     source          1..930
                     /organism="Bradypodion ventrale"
                     /organelle="mitochondrion"
                     /mol_type="genomic DNA"
                     /isolation_source="Jeffreys Bay, Eastern Cape"
                     /bio_material="N287"
                     /db_xref="taxon:179890"
                     /country="South Africa"
                     /note="Eukaryota; Metazoa; Chordata; Craniata; Vertebrata;
                     Euteleostomi;## Lepidosauria; Squamata; Bifurcata;
                     Unidentata; Episquamata;## Toxicofera; Iguania; Acrodonta;
                     Chamaeleonidae; Bradypodion"
     gene            <1..>930
                     /gene="ND1"
     CDS             <1..>930
                     /gene="ND1"
                     /EC_number="7.1.1.2"
                     /codon_start=1
                     /transl_table=2
                     /product="NADH-ubiquinone oxidoreductase chain 1"
                     /translation="MNILTTLIPILIAVAFLTLLERKTLSYMQLRKGPNIVGPQGILQ
                     PITDGVKLLIKEPIRPKQSAPIMFTAAPALALTLSMFMWTPMPMPNPILTLNLGLLLL
                     MAVSSMMVYSTLWSGWASNSKYALIGALRAVAQMISYEVTLGLILMCLTIQTGSYNLE
                     LFSTTQEQTWLATTTWPMMMMWYVSTLAETNRSPFDLTEGESELVSGFNVEFTGGMFA
                     LLFLAEYTNIILMNTLTCTLFFNSGYIQSNIFTMMLMMKTTLLTLGFLWARAAYPRFR
                     YDQLMQLLWKQFLPLTLALCLLYTMTPLALTALP"
BASE COUNT      315 a    244 c    118 g    253 t
ORIGIN      
        1 ataaatatcc tgactacact tattccaatt cttattgccg tagccttcct caccctactt
       61 gaacgaaaaa ccctaagcta tatgcaatta cgaaaagggc ctaacattgt aggcccccaa
      121 gggatccttc aaccaatcac agatggtgta aaacttctga ttaaagagcc gattcgacct
      181 aaacaatcag ccccaattat atttactgca gctccggcct tagccctaac actatcaata
      241 tttatatgaa cccccatacc aataccaaac ccgatcctca ccctcaacct aggccttctt
      301 cttcttatag ctgtttcaag cataatagta tactccaccc tatgatcagg atgagcatca
      361 aattcaaaat atgcactaat tggggcgctg cgagcagtag cccaaataat ttcctatgaa
      421 gtaacccttg gattaatctt aatatgccta acaatccaaa caggaagcta taacctagaa
      481 ctattctcca ccacacaaga acaaacatga ttagcaacca ccacctggcc aataataata
      541 atgtggtatg tatccacact agcagaaact aaccgctccc catttgattt gactgaaggt
      601 gaatcagaac tagtatcagg atttaatgtt gaattcactg gagggatatt tgcactccta
      661 tttttagcag aatacacaaa catcatctta ataaatacct taacatgtac actatttttt
      721 aactctggat atattcaatc taatattttt acaataatac taataataaa gacaacactc
      781 ttaacccttg gatttctttg agcccgagcc gcatacccac gatttcgata cgaccaacta
      841 atacaactcc tatgaaaaca atttctacca ctaacactag ccctatgcct actttacaca
      901 atgacacccc tcgcattaac agccctacca
//
LOCUS       NO87                     930 bp    DNA     linear   VRT 19-OCT-2023
DEFINITION  NADH dehydrogenase subunit 1 (ND1) gene, partial cds.
ACCESSION   NO87
VERSION
KEYWORDS    .
SOURCE      mitochondrion Bradypodion venustum
  ORGANISM  Bradypodion venustum
            Eukaryota; Metazoa; Chordata; Craniata; Vertebrata; Euteleostomi;
            Lepidosauria; Squamata; Bifurcata; Unidentata; Episquamata;
            Toxicofera; Iguania; Acrodonta; Chamaeleonidae; Bradypodion.
REFERENCE   1  (bases 1 to 930)
  AUTHORS   Main,D.C., Taft,J.M., Geneva,A.J., Jansen van Vuuren,B. and
            Tolley,K.A.
  TITLE     More is not always better: the efficacy of single mitochondrial
            genes at reconciling the complete mitogenome phylogeny
  JOURNAL   unpublished
REFERENCE   2  (bases 1 to 930)
  AUTHORS   Main,D.C., Taft,J.M., Geneva,A.J., Jansen van Vuuren,B. and
            Tolley,K.A.
  TITLE     Direct Submission
  JOURNAL   Submitted (19-OCT-2023) Zoology, University of Johannesburg, Cnr
            Kingsway and University Road Auckland Park, Johannesburg, Gauteng
            2195, South Africa
COMMENT     Bankit Comment: ALT EMAIL:201327040@student.uj.ac.za
            Bankit Comment: TAX: Yes, new species/combinations; SEE ATTACHMENT
            Bankit Comment: TOTAL # OF SEQS:44
            Bankit Comment: FeatPropSourceSeq:AMDSF219
            
            ##Assembly-Data-START##
            Assembly Method       :: Novoplasty v. 4.3.1
            Sequencing Technology :: Illumina
            ##Assembly-Data-END##
FEATURES             Location/Qualifiers
     source          1..930
                     /organism="Bradypodion venustum"
                     /organelle="mitochondrion"
                     /mol_type="genomic DNA"
                     /isolation_source="Grootvadersbosch, Western Cape"
                     /bio_material="N087"
                     /db_xref="taxon:2869583"
                     /country="South Africa"
                     /note="Eukaryota; Metazoa; Chordata; Craniata; Vertebrata;
                     Euteleostomi;## Lepidosauria; Squamata; Bifurcata;
                     Unidentata; Episquamata;## Toxicofera; Iguania; Acrodonta;
                     Chamaeleonidae; Bradypodion"
     gene            <1..>930
                     /gene="ND1"
     CDS             <1..>930
                     /gene="ND1"
                     /EC_number="7.1.1.2"
                     /codon_start=1
                     /transl_table=2
                     /product="NADH-ubiquinone oxidoreductase chain 1"
                     /translation="TNILTTLIPILIAVAFLTLLERKTLSYMQLRKGPNIVGPQGILQ
                     PITDGIKLLIKEPIRPKRSAPIMYTAAPTLALTLSMFMWTPLPMPNPILTLNLGLLLL
                     MAISSMMVYSTLWSGWASNSKYALIGALRAVAQMISYEVTLGLILMCLTIQTGSYNLE
                     LFSTTQEQTWLATTTWPMMMMWYVSTLAETNRSPFDLTEGESELVSGFNIEFTGGMFA
                     LLFLAEYTNIILMNTLTCTLFFNSGHIQSNIFTMMLMMKTTLLTLGFLWARATYPRFR
                     YDQLMQLLWKQFLPLTLALCLLYTMTPLALTALP"
BASE COUNT      323 a    241 c    109 g    257 t
ORIGIN      
        1 acaaatatcc tgactacact tattccaatt cttattgccg tagccttcct caccctactt
       61 gaacgaaaaa ccttaagtta tatacaatta cgaaaagggc ctaacattgt gggccctcaa
      121 ggaatcctcc aaccaatcac agatggcatt aagcttctga ttaaagaacc aattcgacct
      181 aaacgatcag ctccaattat gtatactgct gctccaacct tagccctaac attatcaata
      241 tttatatgaa cccccctgcc gataccaaac ccaatcctca cccttaacct aggacttctc
      301 ctacttatag ctatttcaag cataatagta tactccaccc tatgatcagg ctgagcatca
      361 aactcaaaat atgcactaat tggcgcacta cgagcagtag cccaaataat ttcctatgag
      421 gtaaccctag gactaatcct tatatgccta acaatccaaa caggaagcta taacctagaa
      481 ctattttcta ccacacaaga acaaacatga ttagcaacca ccacctgacc aataataata
      541 atatgatacg tgtctacact agcagaaact aaccgctccc catttgattt aactgaaggc
      601 gaatcagaat tggtatcagg atttaatatt gaattcacgg gaggaatatt cgcacttcta
      661 ttcttagcag aatacacgaa catcatttta ataaatactt taacatgtac actatttttt
      721 aactctggac atatccagtc taatattttt acaataatac ttataataaa aacaacacta
      781 ctaacccttg gatttctttg agcccgagcc acatacccac gatttcgata tgaccaacta
      841 atacaactcc tatgaaaaca atttttacca ctaacactag ccctatgcct actttataca
      901 ataacaccac tcgcattaac agctcttcca
//
LOCUS       P306B                    930 bp    DNA     linear   VRT 19-OCT-2023
DEFINITION  NADH dehydrogenase subunit 1 (ND1) gene, partial cds.
ACCESSION   P306B
VERSION
KEYWORDS    .
SOURCE      mitochondrion Bradypodion damaranum
  ORGANISM  Bradypodion damaranum
            Eukaryota; Metazoa; Chordata; Craniata; Vertebrata; Euteleostomi;
            Lepidosauria; Squamata; Bifurcata; Unidentata; Episquamata;
            Toxicofera; Iguania; Acrodonta; Chamaeleonidae; Bradypodion.
REFERENCE   1  (bases 1 to 930)
  AUTHORS   Main,D.C., Taft,J.M., Geneva,A.J., Jansen van Vuuren,B. and
            Tolley,K.A.
  TITLE     More is not always better: the efficacy of single mitochondrial
            genes at reconciling the complete mitogenome phylogeny
  JOURNAL   unpublished
REFERENCE   2  (bases 1 to 930)
  AUTHORS   Main,D.C., Taft,J.M., Geneva,A.J., Jansen van Vuuren,B. and
            Tolley,K.A.
  TITLE     Direct Submission
  JOURNAL   Submitted (19-OCT-2023) Zoology, University of Johannesburg, Cnr
            Kingsway and University Road Auckland Park, Johannesburg, Gauteng
            2195, South Africa
COMMENT     Bankit Comment: ALT EMAIL:201327040@student.uj.ac.za
            Bankit Comment: TAX: Yes, new species/combinations; SEE ATTACHMENT
            Bankit Comment: TOTAL # OF SEQS:44
            Bankit Comment: FeatPropSourceSeq:AMDSF219
            
            ##Assembly-Data-START##
            Assembly Method       :: Novoplasty v. 4.3.1
            Sequencing Technology :: Illumina
            ##Assembly-Data-END##
FEATURES             Location/Qualifiers
     source          1..930
                     /organism="Bradypodion damaranum"
                     /organelle="mitochondrion"
                     /mol_type="genomic DNA"
                     /isolation_source="George, Western Cape"
                     /bio_material="P306B"
                     /db_xref="taxon:230334"
                     /country="South Africa"
                     /note="Eukaryota; Metazoa; Chordata; Craniata; Vertebrata;
                     Euteleostomi;## Lepidosauria; Squamata; Bifurcata;
                     Unidentata; Episquamata;## Toxicofera; Iguania; Acrodonta;
                     Chamaeleonidae; Bradypodion"
     gene            <1..>930
                     /gene="ND1"
     CDS             <1..>930
                     /gene="ND1"
                     /EC_number="7.1.1.2"
                     /codon_start=1
                     /transl_table=2
                     /product="NADH-ubiquinone oxidoreductase chain 1"
                     /translation="SNILTTLIPILIAVAFLTLLERKTLSYMQLRKGPNIVGPQGILQ
                     PITDGIKLLIKEPIRPKQSAPIMFTAAPTLALTLSMFMWTPMPMPNPILTLNLGLLLL
                     MAISSMMVYSTLWSGWASNSKYALIGALRAVAQMISYEVTLGLILMCLTIQTGSYNLG
                     LFSTTQEQTWLATTTWPMMMMWYVSTLAETNRSPFDLTEGESELVSGFNVEFTGGMFA
                     LLFLAEYTNIILMNTLTCTLFFNSGHIQSNIFTMMLMMKTTLLTLGFLWARATYPRFR
                     YDQLMQLLWKQFLPLTLALCLLYTMTPLALTALP"
BASE COUNT      324 a    243 c    107 g    256 t
ORIGIN      
        1 tcaaatatcc taactacact tattccaatc cttattgccg tagccttcct caccctactt
       61 gaacgaaaaa ccttaagtta catacaatta cgaaaagggc ccaacattgt aggccctcaa
      121 ggaattcttc aaccaatcac agatggcatt aagcttctaa ttaaagagcc aattcgacct
      181 aaacaatcag ctccaattat gttcactgct gctccaacct tagccctaac attatcaata
      241 tttatatgaa ccccaatacc aataccaaac ccaatcctca cccttaacct aggactcctc
      301 ctacttatag ctatctcaag cataatagta tactccaccc tatgatcagg ctgagcatca
      361 aactcaaaat atgcactaat tggcgcacta cgagcagtag cccaaataat ttcctatgag
      421 gtaaccctag gacttatcct tatatgccta acaatccaga caggaagcta taacctagga
      481 ctattttcta ccacacaaga acaaacatga ttagcaacca ccacctgacc aataataata
      541 atatgatacg tatctacact agcagaaact aaccgatccc catttgattt aactgagggt
      601 gaatcagaat tggtatcagg atttaatgtt gaattcacgg gaggaatatt cgcacttcta
      661 ttcttagcag aatacactaa catcatttta ataaatactt taacatgtac actatttttt
      721 aactctggac atatccagtc caatattttt acaataatac ttataataaa aacaacacta
      781 ctgacccttg gatttctttg agcccgagcc acatacccac gatttcgata tgaccaacta
      841 atacaactcc tatgaaaaca atttttacca ctaacactag ccctatgcct actttacaca
      901 ataacaccac tcgcattaac agctcttcca
//
LOCUS       P457                     930 bp    DNA     linear   VRT 19-OCT-2023
DEFINITION  NADH dehydrogenase subunit 1 (ND1) gene, partial cds.
ACCESSION   P457
VERSION
KEYWORDS    .
SOURCE      mitochondrion Bradypodion setaroi
  ORGANISM  Bradypodion setaroi
            Eukaryota; Metazoa; Chordata; Craniata; Vertebrata; Euteleostomi;
            Lepidosauria; Squamata; Bifurcata; Unidentata; Episquamata;
            Toxicofera; Iguania; Acrodonta; Chamaeleonidae; Bradypodion.
REFERENCE   1  (bases 1 to 930)
  AUTHORS   Main,D.C., Taft,J.M., Geneva,A.J., Jansen van Vuuren,B. and
            Tolley,K.A.
  TITLE     More is not always better: the efficacy of single mitochondrial
            genes at reconciling the complete mitogenome phylogeny
  JOURNAL   unpublished
REFERENCE   2  (bases 1 to 930)
  AUTHORS   Main,D.C., Taft,J.M., Geneva,A.J., Jansen van Vuuren,B. and
            Tolley,K.A.
  TITLE     Direct Submission
  JOURNAL   Submitted (19-OCT-2023) Zoology, University of Johannesburg, Cnr
            Kingsway and University Road Auckland Park, Johannesburg, Gauteng
            2195, South Africa
COMMENT     Bankit Comment: ALT EMAIL:201327040@student.uj.ac.za
            Bankit Comment: TAX: Yes, new species/combinations; SEE ATTACHMENT
            Bankit Comment: TOTAL # OF SEQS:44
            Bankit Comment: FeatPropSourceSeq:AMDSF219
            
            ##Assembly-Data-START##
            Assembly Method       :: Novoplasty v. 4.3.1
            Sequencing Technology :: Illumina
            ##Assembly-Data-END##
FEATURES             Location/Qualifiers
     source          1..930
                     /organism="Bradypodion setaroi"
                     /organelle="mitochondrion"
                     /mol_type="genomic DNA"
                     /isolation_source="St Lucia, KwaZulu-Natal"
                     /bio_material="P457"
                     /db_xref="taxon:230338"
                     /country="South Africa"
                     /note="Eukaryota; Metazoa; Chordata; Craniata; Vertebrata;
                     Euteleostomi;## Lepidosauria; Squamata; Bifurcata;
                     Unidentata; Episquamata;## Toxicofera; Iguania; Acrodonta;
                     Chamaeleonidae; Bradypodion"
     gene            <1..>930
                     /gene="ND1"
     CDS             <1..>930
                     /gene="ND1"
                     /EC_number="7.1.1.2"
                     /codon_start=1
                     /transl_table=2
                     /product="NADH-ubiquinone oxidoreductase chain 1"
                     /translation="TSILTTLIPILIAVAFLTLLERKTLSYMQLRKGPNIVGPQGILQ
                     PIMDGVKLLIKEPIRPKQSAPIMYTAAPALALTLSMFMWTPMPMPNPILTLNLGLLLL
                     MAISSMMVYSTLWSGWASNSKYALIGALRAVAQMISYEVTLGLILMCLTIQTGSYNLE
                     LFSTTQEQMWLAATTWPMMMMWYVSTLAETNRSPFDLTEGESELVSGFNVEFTGGMFA
                     LLFLAEYTNIILMNTLTCTLFFNSGHIQSNIFTMVMMMKTTLLTIGFLWARAAYPRFR
                     YDQLMQLLWKQFLPLTLALCLLYTMTPLTLTALP"
BASE COUNT      323 a    238 c    118 g    251 t
ORIGIN      
        1 acaagtattc taactacact catcccgatt cttattgccg tagccttcct caccctactt
       61 gaacgaaaaa ccttaagcta catacaatta cgaaaagggc ccaacattgt aggcccccaa
      121 ggaattttac aaccaatcat agatggtgta aaactcttaa ttaaagaacc cattcgacct
      181 aaacaatcag ccccaattat gtacactgcg gctccggcct tagccctaac actgtcaatg
      241 tttatatgaa cccccatacc aataccaaac ccaatcctca ccctcaacct gggccttctt
      301 ttacttatgg ctatttcgag cataatagta tactctaccc tatgatcagg atgagcatca
      361 aactcaaaat atgcactaat tggcgcacta cgagcagtag cccaaataat ttcctatgaa
      421 gtaacccttg gactaatcct aatatgtcta acgatccaga caggaagcta caacctagaa
      481 ctattttcca ccacacaaga acaaatatga ctagcagcca ccacatgacc aataataata
      541 atatgatacg tatccacact agcagaaaca aaccgctccc catttgattt aactgagggt
      601 gaatcagaac tggtatcagg atttaatgtt gaatttacag gaggaatatt tgcactttta
      661 ttcttagcag aatacacaaa catcatttta ataaatactt taacatgtac actatttttt
      721 aattctggac atattcaatc aaatatcttt acgatagtaa taataataaa aacaacactc
      781 ttaaccattg gatttctttg agcccgagct gcatatccac gatttcgata cgaccaacta
      841 atacagctcc tatgaaaaca atttttacca ctaacactag ctctatgcct actctacaca
      901 atgacaccac tcacattaac agccctaccg
//
LOCUS       P474                     930 bp    DNA     linear   VRT 19-OCT-2023
DEFINITION  NADH dehydrogenase subunit 1 (ND1) gene, partial cds.
ACCESSION   P474
VERSION
KEYWORDS    .
SOURCE      mitochondrion Bradypodion thamnobates
  ORGANISM  Bradypodion thamnobates
            Eukaryota; Metazoa; Chordata; Craniata; Vertebrata; Euteleostomi;
            Lepidosauria; Squamata; Bifurcata; Unidentata; Episquamata;
            Toxicofera; Iguania; Acrodonta; Chamaeleonidae; Bradypodion.
REFERENCE   1  (bases 1 to 930)
  AUTHORS   Main,D.C., Taft,J.M., Geneva,A.J., Jansen van Vuuren,B. and
            Tolley,K.A.
  TITLE     More is not always better: the efficacy of single mitochondrial
            genes at reconciling the complete mitogenome phylogeny
  JOURNAL   unpublished
REFERENCE   2  (bases 1 to 930)
  AUTHORS   Main,D.C., Taft,J.M., Geneva,A.J., Jansen van Vuuren,B. and
            Tolley,K.A.
  TITLE     Direct Submission
  JOURNAL   Submitted (19-OCT-2023) Zoology, University of Johannesburg, Cnr
            Kingsway and University Road Auckland Park, Johannesburg, Gauteng
            2195, South Africa
COMMENT     Bankit Comment: ALT EMAIL:201327040@student.uj.ac.za
            Bankit Comment: TAX: Yes, new species/combinations; SEE ATTACHMENT
            Bankit Comment: TOTAL # OF SEQS:44
            Bankit Comment: FeatPropSourceSeq:AMDSF219
            
            ##Assembly-Data-START##
            Assembly Method       :: Novoplasty v. 4.3.1
            Sequencing Technology :: Illumina
            ##Assembly-Data-END##
FEATURES             Location/Qualifiers
     source          1..930
                     /organism="Bradypodion thamnobates"
                     /organelle="mitochondrion"
                     /mol_type="genomic DNA"
                     /isolation_source="Howick, KwaZulu-Natal"
                     /bio_material="P474"
                     /db_xref="taxon:230337"
                     /country="South Africa"
                     /note="Eukaryota; Metazoa; Chordata; Craniata; Vertebrata;
                     Euteleostomi;## Lepidosauria; Squamata; Bifurcata;
                     Unidentata; Episquamata;## Toxicofera; Iguania; Acrodonta;
                     Chamaeleonidae; Bradypodion"
     gene            <1..>930
                     /gene="ND1"
     CDS             <1..>930
                     /gene="ND1"
                     /EC_number="7.1.1.2"
                     /codon_start=1
                     /transl_table=2
                     /product="NADH-ubiquinone oxidoreductase chain 1"
                     /translation="TNILTTLIPILIAVAFLTLLERKTLSYMQLRKGPNIVGPQGILQ
                     PITDGVKLLIKEPIRPKHSAPIMFTAAPALALTLSMFMWTPMPMPNPILTLNLGLLLL
                     MAISSMMVYSTLWSGWASNSKYALIGALRAVAQMISYEVTLGLILMCLTIQTGSYNLE
                     LFSTTQEQTWLATTTWPMMMMWYVSTLAETNRSPFDLTEGESELVSGFNVEFTGGMFA
                     LLFLAEYTNIILMNTLTCTLFFNSGHIQSNIFTMMLMMKTTLLTLGFLWARATYPRFR
                     YDQLMQLLWKQFLPLTLALCLLYTTTPLALTSLP"
BASE COUNT      315 a    241 c    112 g    262 t
ORIGIN      
        1 acaaatatcc ttactacact tattccaatt cttattgccg tagccttcct caccctactt
       61 gaacgaaaaa ccttaagcta catgcaatta cgaaaaggac ctaacattgt aggcccccaa
      121 ggaattttac aaccaattac agatggtgta aaacttctaa ttaaagagcc aattcgacct
      181 aaacactcag cccccattat atttactgcg gctccggcct tagccctaac actatcaata
      241 tttatatgaa cccccatacc aataccaaac cccatcctca cacttaacct aggccttctt
      301 ctacttatgg ctatttcaag cataatagta tactccaccc tatgatcagg atgagcatca
      361 aattcaaaat atgctctaat tggcgcacta cgagcagtag cccaaataat ttcctatgag
      421 gtaacccttg gactaatcct gatatgctta acgatccaaa caggaagtta taacctagaa
      481 ctattttcca ccacacaaga acaaacatgg ttggcaacca ccacctgacc aataataata
      541 atgtggtacg tatccacact agcagaaact aaccgctccc catttgattt aactgaaggt
      601 gagtcagaac tcgtatcagg atttaatgtt gaatttactg gaggaatatt tgcacttctc
      661 tttttagcag aatatacaaa catcatttta ataaatactc taacatgcac actatttttt
      721 aactccggac atattcaatc aaatattttt acaataatgt taataataaa gacaacactc
      781 ttaacccttg gatttctttg agcccgagcc acatatcctc gatttcgata cgatcaacta
      841 atacaactct tatgaaaaca atttttaccc ctaacattag ccctatgcct actttacaca
      901 acaacaccac tcgcactaac atccctgcca
//
LOCUS       P582                     930 bp    DNA     linear   VRT 19-OCT-2023
DEFINITION  NADH dehydrogenase subunit 1 (ND1) gene, partial cds.
ACCESSION   P582
VERSION
KEYWORDS    .
SOURCE      mitochondrion Bradypodion thamnobates
  ORGANISM  Bradypodion thamnobates
            Eukaryota; Metazoa; Chordata; Craniata; Vertebrata; Euteleostomi;
            Lepidosauria; Squamata; Bifurcata; Unidentata; Episquamata;
            Toxicofera; Iguania; Acrodonta; Chamaeleonidae; Bradypodion.
REFERENCE   1  (bases 1 to 930)
  AUTHORS   Main,D.C., Taft,J.M., Geneva,A.J., Jansen van Vuuren,B. and
            Tolley,K.A.
  TITLE     More is not always better: the efficacy of single mitochondrial
            genes at reconciling the complete mitogenome phylogeny
  JOURNAL   unpublished
REFERENCE   2  (bases 1 to 930)
  AUTHORS   Main,D.C., Taft,J.M., Geneva,A.J., Jansen van Vuuren,B. and
            Tolley,K.A.
  TITLE     Direct Submission
  JOURNAL   Submitted (19-OCT-2023) Zoology, University of Johannesburg, Cnr
            Kingsway and University Road Auckland Park, Johannesburg, Gauteng
            2195, South Africa
COMMENT     Bankit Comment: ALT EMAIL:201327040@student.uj.ac.za
            Bankit Comment: TAX: Yes, new species/combinations; SEE ATTACHMENT
            Bankit Comment: TOTAL # OF SEQS:44
            Bankit Comment: FeatPropSourceSeq:AMDSF219
            
            ##Assembly-Data-START##
            Assembly Method       :: Novoplasty v. 4.3.1
            Sequencing Technology :: Illumina
            ##Assembly-Data-END##
FEATURES             Location/Qualifiers
     source          1..930
                     /organism="Bradypodion thamnobates"
                     /organelle="mitochondrion"
                     /mol_type="genomic DNA"
                     /isolation_source="Howick, KwaZulu-Natal"
                     /bio_material="P582"
                     /db_xref="taxon:230337"
                     /country="South Africa"
                     /note="Eukaryota; Metazoa; Chordata; Craniata; Vertebrata;
                     Euteleostomi;## Lepidosauria; Squamata; Bifurcata;
                     Unidentata; Episquamata;## Toxicofera; Iguania; Acrodonta;
                     Chamaeleonidae; Bradypodion"
     gene            <1..>930
                     /gene="ND1"
     CDS             <1..>930
                     /gene="ND1"
                     /EC_number="7.1.1.2"
                     /codon_start=1
                     /transl_table=2
                     /product="NADH-ubiquinone oxidoreductase chain 1"
                     /translation="TNILTTLIPILIAVAFLTLLERKTLSYMQLRKGPNIVGPQGILQ
                     PITDGVKLLIKEPIRPKHSAPIMFTAAPALALTLSMFMWTPMPMPNPILTLNLGLLLL
                     MAISSMMVYSTLWSGWASNSKYALIGALRAVAQMISYEVTLGLILMCLTIQTGSYNLE
                     LFSTTQEQTWLATTTWPMMMMWYVSTLAETNRSPFDLTEGESELVSGFNVEFTGGMFA
                     LLFLAEYTNIILMNTLTCTLFFNSGHIQSNIFTMMLMMKTTLLTLGFLWARATYPRFR
                     YDQLMQLLWKQFLPLTLALCLLYTTTPLALTSLP"
BASE COUNT      315 a    241 c    112 g    262 t
ORIGIN      
        1 acaaatatcc ttactacact tattccaatt cttattgccg tagccttcct caccctactt
       61 gaacgaaaaa ccttaagcta catgcaatta cgaaaaggac ctaacattgt aggcccccaa
      121 ggaattttac aaccaattac agatggtgta aaacttctaa ttaaagagcc aattcgacct
      181 aaacactcag cccccattat atttactgcg gctccggcct tagccctaac actatcaata
      241 tttatatgaa cccccatacc aataccaaac cccatcctca cacttaacct aggccttctt
      301 ctacttatgg ctatttcaag cataatagta tactccaccc tatgatcagg atgagcatca
      361 aattcaaaat atgctctaat tggcgcacta cgagcagtag cccaaataat ttcctatgag
      421 gtaacccttg gactaatcct gatatgctta acgatccaaa caggaagtta taacctagaa
      481 ctattttcca ccacacaaga acaaacatgg ttggcaacca ccacctgacc aataataata
      541 atgtggtacg tatccacact agcagaaact aaccgctccc catttgattt aactgaaggt
      601 gagtcagaac tcgtatcagg atttaatgtt gaatttactg gaggaatatt tgcacttctc
      661 tttttagcag aatatacaaa catcatttta ataaatactc taacatgcac actatttttt
      721 aactccggac atattcaatc aaatattttt acaataatgt taataataaa gacaacactc
      781 ttaacccttg gatttctttg agcccgagcc acatatcctc gatttcgata cgatcaacta
      841 atacaactct tatgaaaaca atttttaccc ctaacattag ccctatgcct actttacaca
      901 acaacaccac tcgcactaac atccctgcca
//
LOCUS       P593                     930 bp    DNA     linear   VRT 19-OCT-2023
DEFINITION  NADH dehydrogenase subunit 1 (ND1) gene, partial cds.
ACCESSION   P593
VERSION
KEYWORDS    .
SOURCE      mitochondrion Bradypodion thamnobates
  ORGANISM  Bradypodion thamnobates
            Eukaryota; Metazoa; Chordata; Craniata; Vertebrata; Euteleostomi;
            Lepidosauria; Squamata; Bifurcata; Unidentata; Episquamata;
            Toxicofera; Iguania; Acrodonta; Chamaeleonidae; Bradypodion.
REFERENCE   1  (bases 1 to 930)
  AUTHORS   Main,D.C., Taft,J.M., Geneva,A.J., Jansen van Vuuren,B. and
            Tolley,K.A.
  TITLE     More is not always better: the efficacy of single mitochondrial
            genes at reconciling the complete mitogenome phylogeny
  JOURNAL   unpublished
REFERENCE   2  (bases 1 to 930)
  AUTHORS   Main,D.C., Taft,J.M., Geneva,A.J., Jansen van Vuuren,B. and
            Tolley,K.A.
  TITLE     Direct Submission
  JOURNAL   Submitted (19-OCT-2023) Zoology, University of Johannesburg, Cnr
            Kingsway and University Road Auckland Park, Johannesburg, Gauteng
            2195, South Africa
COMMENT     Bankit Comment: ALT EMAIL:201327040@student.uj.ac.za
            Bankit Comment: TAX: Yes, new species/combinations; SEE ATTACHMENT
            Bankit Comment: TOTAL # OF SEQS:44
            Bankit Comment: FeatPropSourceSeq:AMDSF219
            
            ##Assembly-Data-START##
            Assembly Method       :: Novoplasty v. 4.3.1
            Sequencing Technology :: Illumina
            ##Assembly-Data-END##
FEATURES             Location/Qualifiers
     source          1..930
                     /organism="Bradypodion thamnobates"
                     /organelle="mitochondrion"
                     /mol_type="genomic DNA"
                     /isolation_source="Howick, KwaZulu-Natal"
                     /bio_material="P593"
                     /db_xref="taxon:230337"
                     /country="South Africa"
                     /note="Eukaryota; Metazoa; Chordata; Craniata; Vertebrata;
                     Euteleostomi;## Lepidosauria; Squamata; Bifurcata;
                     Unidentata; Episquamata;## Toxicofera; Iguania; Acrodonta;
                     Chamaeleonidae; Bradypodion"
     gene            <1..>930
                     /gene="ND1"
     CDS             <1..>930
                     /gene="ND1"
                     /EC_number="7.1.1.2"
                     /codon_start=1
                     /transl_table=2
                     /product="NADH-ubiquinone oxidoreductase chain 1"
                     /translation="TNILTTLIPILIAVAFLTLLERKTLSYMQLRKGPNIVGPQGILQ
                     PITDGVKLLIKEPIRPKHSAPIMFTAAPALALTLSMFMWTPMPMPNPILTLNLGLLLL
                     MAISSMMVYSTLWSGWASNSKYALIGALRAVAQMISYEVTLGLILMCLTIQTGSYNLE
                     LFSTTQEQTWLATTTWPMMMMWYVSTLAETNRSPFDLTEGESELVSGFNVEFTGGMFA
                     LLFLAEYTNIILMNTLTCTLFFNSGHIQSNIFTMMLMMKTTLLTLGFLWARATYPRFR
                     YDQLMQLLWKQFLPLTLALCLLYTTTPLALTSLP"
BASE COUNT      315 a    241 c    112 g    262 t
ORIGIN      
        1 acaaatatcc ttactacact tattccaatt cttattgccg tagccttcct caccctactt
       61 gaacgaaaaa ccttaagcta catgcaatta cgaaaaggac ctaacattgt aggcccccaa
      121 ggaattttac aaccaattac agatggtgta aaacttctaa ttaaagagcc aattcgacct
      181 aaacactcag cccccattat atttactgcg gctccggcct tagccctaac actatcaata
      241 tttatatgaa cccccatacc aataccaaac cccatcctca cacttaacct aggccttctt
      301 ctacttatgg ctatttcaag cataatagta tactccaccc tatgatcagg atgagcatca
      361 aattcaaaat atgctctaat tggcgcacta cgagcagtag cccaaataat ttcctatgag
      421 gtaacccttg gactaatcct gatatgctta acgatccaaa caggaagtta taacctagaa
      481 ctattttcca ccacacaaga acaaacatgg ttggcaacca ccacctgacc aataataata
      541 atgtggtacg tatccacact agcagaaact aaccgctccc catttgattt aactgaaggt
      601 gagtcagaac tcgtatcagg atttaatgtt gaatttactg gaggaatatt tgcacttctc
      661 tttttagcag aatatacaaa catcatttta ataaatactc taacatgcac actatttttt
      721 aactccggac atattcaatc aaatattttt acaataatgt taataataaa gacaacactc
      781 ttaacccttg gatttctttg agcccgagcc acatatcctc gatttcgata cgatcaacta
      841 atacaactct tatgaaaaca atttttaccc ctaacattag ccctatgcct actttacaca
      901 acaacaccac tcgcactaac atccctgcca
//
LOCUS       P625                     930 bp    DNA     linear   VRT 19-OCT-2023
DEFINITION  NADH dehydrogenase subunit 1 (ND1) gene, partial cds.
ACCESSION   P625
VERSION
KEYWORDS    .
SOURCE      mitochondrion Bradypodion melanocephalum
  ORGANISM  Bradypodion melanocephalum
            Eukaryota; Metazoa; Chordata; Craniata; Vertebrata; Euteleostomi;
            Lepidosauria; Squamata; Bifurcata; Unidentata; Episquamata;
            Toxicofera; Iguania; Acrodonta; Chamaeleonidae; Bradypodion.
REFERENCE   1  (bases 1 to 930)
  AUTHORS   Main,D.C., Taft,J.M., Geneva,A.J., Jansen van Vuuren,B. and
            Tolley,K.A.
  TITLE     More is not always better: the efficacy of single mitochondrial
            genes at reconciling the complete mitogenome phylogeny
  JOURNAL   unpublished
REFERENCE   2  (bases 1 to 930)
  AUTHORS   Main,D.C., Taft,J.M., Geneva,A.J., Jansen van Vuuren,B. and
            Tolley,K.A.
  TITLE     Direct Submission
  JOURNAL   Submitted (19-OCT-2023) Zoology, University of Johannesburg, Cnr
            Kingsway and University Road Auckland Park, Johannesburg, Gauteng
            2195, South Africa
COMMENT     Bankit Comment: ALT EMAIL:201327040@student.uj.ac.za
            Bankit Comment: TAX: Yes, new species/combinations; SEE ATTACHMENT
            Bankit Comment: TOTAL # OF SEQS:44
            Bankit Comment: FeatPropSourceSeq:AMDSF219
            
            ##Assembly-Data-START##
            Assembly Method       :: Novoplasty v. 4.3.1
            Sequencing Technology :: Illumina
            ##Assembly-Data-END##
FEATURES             Location/Qualifiers
     source          1..930
                     /organism="Bradypodion melanocephalum"
                     /organelle="mitochondrion"
                     /mol_type="genomic DNA"
                     /isolation_source="Roosfontein Nature Reserve,
                     KwaZulu-Natal"
                     /bio_material="P625"
                     /db_xref="taxon:230339"
                     /country="South Africa"
                     /note="Eukaryota; Metazoa; Chordata; Craniata; Vertebrata;
                     Euteleostomi;## Lepidosauria; Squamata; Bifurcata;
                     Unidentata; Episquamata;## Toxicofera; Iguania; Acrodonta;
                     Chamaeleonidae; Bradypodion"
     gene            <1..>930
                     /gene="ND1"
     CDS             <1..>930
                     /gene="ND1"
                     /EC_number="7.1.1.2"
                     /codon_start=1
                     /transl_table=2
                     /product="NADH-ubiquinone oxidoreductase chain 1"
                     /translation="TNILTTLIPILIAVAFLTLLERKTLSYMQLRKGPNIVGPQGILQ
                     PITDGVKLLIKEPIRPKHSAPIMFTTAPALALTLSMFMWTPMPMPNPILTLNLGLLLL
                     MAISSMMVYSTLWSGWASNSKYALIGALRAVAQMISYEVTLGLILMCLTIQTGSYNLE
                     LFSTTQEQTWLATTTWPMMMMWYVSTLAETNRSPFDLTEGESELVSGFNVEFTGGMFA
                     LLFLAEYTNIILMNTLTCTLFFNSGHIQSNIFTMMLMMKTTLLTLGFLWARATYPRFR
                     YDQLMQLLWKQFLPLTLALCLLYTTTPLALTSLP"
BASE COUNT      314 a    238 c    113 g    265 t
ORIGIN      
        1 acaaatatcc ttactacact tattccaatt cttattgccg tagccttcct caccctactt
       61 gaacgaaaaa ccttaagcta catgcaatta cgaaaagggc ctaacattgt gggcccccaa
      121 ggaattttac aaccaattac agatggtgta aaacttctaa ttaaagagcc aattcgacct
      181 aaacactcag cccccattat atttactacg gctccggcct tagccctaac actatcaata
      241 tttatatgaa cccctatacc aataccaaac cccatcctca cacttaacct aggccttctt
      301 ctacttatgg ctatttcaag cataatagta tactccacct tatgatcagg atgagcatca
      361 aattcaaaat atgctctaat tggcgcacta cgagcagtag cccaaataat ttcctatgag
      421 gtgacccttg gactaatcct gatatgctta acgatccaaa caggaagtta taacctagaa
      481 ctattttcta ccacacaaga acaaacatgg ttggcaacca ccacctgacc aataataata
      541 atgtgatacg tatccacact agcagaaact aaccgctccc catttgattt aaccgaaggt
      601 gagtcagaac tcgtatcagg atttaatgtc gaatttactg gaggaatatt tgcacttctc
      661 tttttagcag aatatacaaa catcatttta ataaatactc taacatgcac actatttttt
      721 aactccggac atattcaatc aaatattttt acaataatgt taataataaa gacaacactc
      781 ttaacccttg gatttctttg agcccgagcc acatatcctc gatttcgata tgatcaacta
      841 atacaactct tatgaaaaca atttttaccc ctaacattag ccctatgcct actttacaca
      901 acaacaccac tcgcattaac atccctgcca
//
LOCUS       P657                     930 bp    DNA     linear   VRT 19-OCT-2023
DEFINITION  NADH dehydrogenase subunit 1 (ND1) gene, partial cds.
ACCESSION   P657
VERSION
KEYWORDS    .
SOURCE      mitochondrion Bradypodion melanocephalum
  ORGANISM  Bradypodion melanocephalum
            Eukaryota; Metazoa; Chordata; Craniata; Vertebrata; Euteleostomi;
            Lepidosauria; Squamata; Bifurcata; Unidentata; Episquamata;
            Toxicofera; Iguania; Acrodonta; Chamaeleonidae; Bradypodion.
REFERENCE   1  (bases 1 to 930)
  AUTHORS   Main,D.C., Taft,J.M., Geneva,A.J., Jansen van Vuuren,B. and
            Tolley,K.A.
  TITLE     More is not always better: the efficacy of single mitochondrial
            genes at reconciling the complete mitogenome phylogeny
  JOURNAL   unpublished
REFERENCE   2  (bases 1 to 930)
  AUTHORS   Main,D.C., Taft,J.M., Geneva,A.J., Jansen van Vuuren,B. and
            Tolley,K.A.
  TITLE     Direct Submission
  JOURNAL   Submitted (19-OCT-2023) Zoology, University of Johannesburg, Cnr
            Kingsway and University Road Auckland Park, Johannesburg, Gauteng
            2195, South Africa
COMMENT     Bankit Comment: ALT EMAIL:201327040@student.uj.ac.za
            Bankit Comment: TAX: Yes, new species/combinations; SEE ATTACHMENT
            Bankit Comment: TOTAL # OF SEQS:44
            Bankit Comment: FeatPropSourceSeq:AMDSF219
            
            ##Assembly-Data-START##
            Assembly Method       :: Novoplasty v. 4.3.1
            Sequencing Technology :: Illumina
            ##Assembly-Data-END##
FEATURES             Location/Qualifiers
     source          1..930
                     /organism="Bradypodion melanocephalum"
                     /organelle="mitochondrion"
                     /mol_type="genomic DNA"
                     /isolation_source="Roosfontein Nature Reserve,
                     KwaZulu-Natal"
                     /bio_material="P657"
                     /db_xref="taxon:230339"
                     /country="South Africa"
                     /note="Eukaryota; Metazoa; Chordata; Craniata; Vertebrata;
                     Euteleostomi;## Lepidosauria; Squamata; Bifurcata;
                     Unidentata; Episquamata;## Toxicofera; Iguania; Acrodonta;
                     Chamaeleonidae; Bradypodion"
     gene            <1..>930
                     /gene="ND1"
     CDS             <1..>930
                     /gene="ND1"
                     /EC_number="7.1.1.2"
                     /codon_start=1
                     /transl_table=2
                     /product="NADH-ubiquinone oxidoreductase chain 1"
                     /translation="TNILTTLIPILIAVAFLTLLERKTLSYMQLRKGPNIVGPQGILQ
                     PITDGVKLLIKEPIRPKHSAPIMFTTAPALALTLSMFMWTPMPMPNPILTLNLGLLLL
                     MAISSMMVYSTLWSGWASNSKYALIGALRAVAQMISYEVTLGLILMCLTIQTGSYNLE
                     LFSTTQEQTWLATTTWPMMMMWYVSTLAETNRSPFDLTEGESELVSGFNVEFTGGMFA
                     LLFLAEYTNIILMNTLTCTLFFNSGHIQSNIFTMMLMMKTTLLTLGFLWARATYPRFR
                     YDQLMQLLWKQFLPLTLALCLLYTTTPLALTSLP"
BASE COUNT      314 a    238 c    113 g    265 t
ORIGIN      
        1 acaaatatcc ttactacact tattccaatt cttattgccg tagccttcct caccctactt
       61 gaacgaaaaa ccttaagcta catgcaatta cgaaaagggc ctaacattgt gggcccccaa
      121 ggaattttac aaccaattac agatggtgta aaacttctaa ttaaagagcc aattcgacct
      181 aaacactcag cccccattat atttactacg gctccggcct tagccctaac actatcaata
      241 tttatatgaa cccctatacc aataccaaac cccatcctca cacttaacct aggccttctt
      301 ctacttatgg ctatttcaag cataatagta tactccacct tatgatcagg atgagcatca
      361 aattcaaaat atgctctaat tggcgcacta cgagcagtag cccaaataat ttcctatgag
      421 gtgacccttg gactaatcct gatatgctta acgatccaaa caggaagtta taacctagaa
      481 ctattttcta ccacacaaga acaaacatgg ttggcaacca ccacctgacc aataataata
      541 atgtgatacg tatccacact agcagaaact aaccgctccc catttgattt aaccgaaggt
      601 gagtcagaac tcgtatcagg atttaatgtc gaatttactg gaggaatatt tgcacttctc
      661 tttttagcag aatatacaaa catcatttta ataaatactc taacatgcac actatttttt
      721 aactccggac atattcaatc aaatattttt acaataatgt taataataaa gacaacactc
      781 ttaacccttg gatttctttg agcccgagcc acatatcctc gatttcgata tgatcaacta
      841 atacaactct tatgaaaaca atttttaccc ctaacattag ccctatgcct actttacaca
      901 acaacaccac tcgcattaac atccctgcca
//
LOCUS       P684                     930 bp    DNA     linear   VRT 19-OCT-2023
DEFINITION  NADH dehydrogenase subunit 1 (ND1) gene, partial cds.
ACCESSION   P684
VERSION
KEYWORDS    .
SOURCE      mitochondrion Bradypodion melanocephalum
  ORGANISM  Bradypodion melanocephalum
            Eukaryota; Metazoa; Chordata; Craniata; Vertebrata; Euteleostomi;
            Lepidosauria; Squamata; Bifurcata; Unidentata; Episquamata;
            Toxicofera; Iguania; Acrodonta; Chamaeleonidae; Bradypodion.
REFERENCE   1  (bases 1 to 930)
  AUTHORS   Main,D.C., Taft,J.M., Geneva,A.J., Jansen van Vuuren,B. and
            Tolley,K.A.
  TITLE     More is not always better: the efficacy of single mitochondrial
            genes at reconciling the complete mitogenome phylogeny
  JOURNAL   unpublished
REFERENCE   2  (bases 1 to 930)
  AUTHORS   Main,D.C., Taft,J.M., Geneva,A.J., Jansen van Vuuren,B. and
            Tolley,K.A.
  TITLE     Direct Submission
  JOURNAL   Submitted (19-OCT-2023) Zoology, University of Johannesburg, Cnr
            Kingsway and University Road Auckland Park, Johannesburg, Gauteng
            2195, South Africa
COMMENT     Bankit Comment: ALT EMAIL:201327040@student.uj.ac.za
            Bankit Comment: TAX: Yes, new species/combinations; SEE ATTACHMENT
            Bankit Comment: TOTAL # OF SEQS:44
            Bankit Comment: FeatPropSourceSeq:AMDSF219
            
            ##Assembly-Data-START##
            Assembly Method       :: Novoplasty v. 4.3.1
            Sequencing Technology :: Illumina
            ##Assembly-Data-END##
FEATURES             Location/Qualifiers
     source          1..930
                     /organism="Bradypodion melanocephalum"
                     /organelle="mitochondrion"
                     /mol_type="genomic DNA"
                     /isolation_source="Westville, KwaZulu-Natal"
                     /bio_material="P684"
                     /db_xref="taxon:230339"
                     /country="South Africa"
                     /note="Eukaryota; Metazoa; Chordata; Craniata; Vertebrata;
                     Euteleostomi;## Lepidosauria; Squamata; Bifurcata;
                     Unidentata; Episquamata;## Toxicofera; Iguania; Acrodonta;
                     Chamaeleonidae; Bradypodion"
     gene            <1..>930
                     /gene="ND1"
     CDS             <1..>930
                     /gene="ND1"
                     /EC_number="7.1.1.2"
                     /codon_start=1
                     /transl_table=2
                     /product="NADH-ubiquinone oxidoreductase chain 1"
                     /translation="TNILTTLIPILIAVAFLTLLERKTLSYMQLRKGPNIVGPQGILQ
                     PITDGVKLLIKEPIRPKHSAPIMFTTAPALALTLSMFMWTPMPMPNPILTLNLGLLLL
                     MAISSMMVYSTLWSGWASNSKYALIGALRAVAQMISYEVTLGLILMCLTIQTGSYNLE
                     LFSTTQEQTWLATTTWPMMMMWYVSTLAETNRSPFDLTEGESELVSGFNVEFTGGMFA
                     LLFLAEYTNIILMNTLTCTLFFNSGHIQSNIFTMMLMMKTTLLTLGFLWARATYPRFR
                     YDQLMQLLWKQFLPLTLALCLLYTTTPLALTSLP"
BASE COUNT      314 a    238 c    113 g    265 t
ORIGIN      
        1 acaaatatcc ttactacact tattccaatt cttattgccg tagccttcct caccctactt
       61 gaacgaaaaa ccttaagcta catgcaatta cgaaaagggc ctaacattgt gggcccccaa
      121 ggaattttac aaccaattac agatggtgta aaacttctaa ttaaagagcc aattcgacct
      181 aaacactcag cccccattat atttactacg gctccggcct tagccctaac actatcaata
      241 tttatatgaa cccctatacc aataccaaac cccatcctca cacttaacct aggccttctt
      301 ctacttatgg ctatttcaag cataatagta tactccacct tatgatcagg atgagcatca
      361 aattcaaaat atgctctaat tggcgcacta cgagcagtag cccaaataat ttcctatgag
      421 gtgacccttg gactaatcct gatatgctta acgatccaaa caggaagtta taacctagaa
      481 ctattttcta ccacacaaga acaaacatgg ttggcaacca ccacctgacc aataataata
      541 atgtgatacg tatccacact agcagaaact aaccgctccc catttgattt aaccgaaggt
      601 gagtcagaac tcgtatcagg atttaatgtc gaatttactg gaggaatatt tgcacttctc
      661 tttttagcag aatatacaaa catcatttta ataaatactc taacatgcac actatttttt
      721 aactccggac atattcaatc aaatattttt acaataatgt taataataaa gacaacactc
      781 ttaacccttg gatttctttg agcccgagcc acatatcctc gatttcgata tgatcaacta
      841 atacaactct tatgaaaaca atttttaccc ctaacattag ccctatgcct actttacaca
      901 acaacaccac tcgcattaac atccctgcca
//
LOCUS       P783                     930 bp    DNA     linear   VRT 19-OCT-2023
DEFINITION  NADH dehydrogenase subunit 1 (ND1) gene, partial cds.
ACCESSION   P783
VERSION
KEYWORDS    .
SOURCE      mitochondrion Bradypodion damaranum
  ORGANISM  Bradypodion damaranum
            Eukaryota; Metazoa; Chordata; Craniata; Vertebrata; Euteleostomi;
            Lepidosauria; Squamata; Bifurcata; Unidentata; Episquamata;
            Toxicofera; Iguania; Acrodonta; Chamaeleonidae; Bradypodion.
REFERENCE   1  (bases 1 to 930)
  AUTHORS   Main,D.C., Taft,J.M., Geneva,A.J., Jansen van Vuuren,B. and
            Tolley,K.A.
  TITLE     More is not always better: the efficacy of single mitochondrial
            genes at reconciling the complete mitogenome phylogeny
  JOURNAL   unpublished
REFERENCE   2  (bases 1 to 930)
  AUTHORS   Main,D.C., Taft,J.M., Geneva,A.J., Jansen van Vuuren,B. and
            Tolley,K.A.
  TITLE     Direct Submission
  JOURNAL   Submitted (19-OCT-2023) Zoology, University of Johannesburg, Cnr
            Kingsway and University Road Auckland Park, Johannesburg, Gauteng
            2195, South Africa
COMMENT     Bankit Comment: ALT EMAIL:201327040@student.uj.ac.za
            Bankit Comment: TAX: Yes, new species/combinations; SEE ATTACHMENT
            Bankit Comment: TOTAL # OF SEQS:44
            Bankit Comment: FeatPropSourceSeq:AMDSF219
            
            ##Assembly-Data-START##
            Assembly Method       :: Novoplasty v. 4.3.1
            Sequencing Technology :: Illumina
            ##Assembly-Data-END##
FEATURES             Location/Qualifiers
     source          1..930
                     /organism="Bradypodion damaranum"
                     /organelle="mitochondrion"
                     /mol_type="genomic DNA"
                     /isolation_source="George, Western Cape"
                     /bio_material="P783"
                     /db_xref="taxon:230334"
                     /country="South Africa"
                     /note="Eukaryota; Metazoa; Chordata; Craniata; Vertebrata;
                     Euteleostomi;## Lepidosauria; Squamata; Bifurcata;
                     Unidentata; Episquamata;## Toxicofera; Iguania; Acrodonta;
                     Chamaeleonidae; Bradypodion"
     gene            <1..>930
                     /gene="ND1"
     CDS             <1..>930
                     /gene="ND1"
                     /EC_number="7.1.1.2"
                     /codon_start=1
                     /transl_table=2
                     /product="NADH-ubiquinone oxidoreductase chain 1"
                     /translation="SNILTTLIPILIAVAFLTLLERKTLSYMQLRKGPNIVGPQGILQ
                     PITDGIKLLIKEPIRPKQSAPIMFTAAPTLALTLSMFMWTPMPMPNPILTLNLGLLLL
                     MAISSMMVYSTLWSGWASNSKYALIGALRAVAQMISYEVTLGLILMCLTIQTGSYNLG
                     LFSTTQEQTWLATTTWPMMMMWYVSTLAETNRSPFDLTEGESELVSGFNVEFTGGMFA
                     LLFLAEYTNIILMNTLTCTLFFNSGHIQSNIFTMMLMMKTTLLTLGFLWARATYPRFR
                     YDQLMQLLWKQFLPLTLALCLLYTMTPLALTALP"
BASE COUNT      324 a    242 c    107 g    257 t
ORIGIN      
        1 tcaaatatcc taactacact tattccaatc cttattgccg tagccttcct caccctactt
       61 gaacgaaaaa ccttaagtta catacaatta cgaaaagggc ctaacattgt aggccctcaa
      121 ggaattcttc aaccaatcac agatggcatt aagcttctaa ttaaagagcc aattcgacct
      181 aaacaatcag ctccaattat gttcactgct gctccaacct tagccctaac attatcaata
      241 tttatatgaa ccccaatacc aataccaaac ccaatcctca cccttaacct aggactcctc
      301 ctacttatag ctatctcaag cataatagta tactccaccc tatgatcagg ctgagcatca
      361 aactcaaaat atgcactaat tggcgcacta cgagcagtag cccaaataat ttcctatgag
      421 gtaaccctag gacttatcct tatatgccta acaatccaga caggaagcta taacctagga
      481 ctattttcta ccacacaaga acaaacatga ttagcaacca ccacctgacc aataataata
      541 atatgatacg tatctacact agcagaaact aaccgatccc catttgattt aactgagggt
      601 gaatcagaat tggtatcagg atttaatgtt gaattcacgg gaggaatatt cgcacttcta
      661 ttcttagcag aatacactaa catcatttta ataaatactt taacatgtac actatttttt
      721 aactctggac atatccagtc caatattttt acaataatac ttataataaa aacaacacta
      781 ctgacccttg gatttctttg agcccgagcc acatacccac gatttcgata tgaccaacta
      841 atacaactcc tatgaaaaca atttttacca ctaacactag ccctatgcct actttacaca
      901 ataacaccac tcgcattaac agctcttcca
//
LOCUS       P822                     930 bp    DNA     linear   VRT 19-OCT-2023
DEFINITION  NADH dehydrogenase subunit 1 (ND1) gene, partial cds.
ACCESSION   P822
VERSION
KEYWORDS    .
SOURCE      mitochondrion Bradypodion damaranum
  ORGANISM  Bradypodion damaranum
            Eukaryota; Metazoa; Chordata; Craniata; Vertebrata; Euteleostomi;
            Lepidosauria; Squamata; Bifurcata; Unidentata; Episquamata;
            Toxicofera; Iguania; Acrodonta; Chamaeleonidae; Bradypodion.
REFERENCE   1  (bases 1 to 930)
  AUTHORS   Main,D.C., Taft,J.M., Geneva,A.J., Jansen van Vuuren,B. and
            Tolley,K.A.
  TITLE     More is not always better: the efficacy of single mitochondrial
            genes at reconciling the complete mitogenome phylogeny
  JOURNAL   unpublished
REFERENCE   2  (bases 1 to 930)
  AUTHORS   Main,D.C., Taft,J.M., Geneva,A.J., Jansen van Vuuren,B. and
            Tolley,K.A.
  TITLE     Direct Submission
  JOURNAL   Submitted (19-OCT-2023) Zoology, University of Johannesburg, Cnr
            Kingsway and University Road Auckland Park, Johannesburg, Gauteng
            2195, South Africa
COMMENT     Bankit Comment: ALT EMAIL:201327040@student.uj.ac.za
            Bankit Comment: TAX: Yes, new species/combinations; SEE ATTACHMENT
            Bankit Comment: TOTAL # OF SEQS:44
            Bankit Comment: FeatPropSourceSeq:AMDSF219
            
            ##Assembly-Data-START##
            Assembly Method       :: Novoplasty v. 4.3.1
            Sequencing Technology :: Illumina
            ##Assembly-Data-END##
FEATURES             Location/Qualifiers
     source          1..930
                     /organism="Bradypodion damaranum"
                     /organelle="mitochondrion"
                     /mol_type="genomic DNA"
                     /isolation_source="Idile Forest, Western Cape"
                     /bio_material="P822"
                     /db_xref="taxon:230334"
                     /country="South Africa"
                     /note="Eukaryota; Metazoa; Chordata; Craniata; Vertebrata;
                     Euteleostomi;## Lepidosauria; Squamata; Bifurcata;
                     Unidentata; Episquamata;## Toxicofera; Iguania; Acrodonta;
                     Chamaeleonidae; Bradypodion"
     gene            <1..>930
                     /gene="ND1"
     CDS             <1..>930
                     /gene="ND1"
                     /EC_number="7.1.1.2"
                     /codon_start=1
                     /transl_table=2
                     /product="NADH-ubiquinone oxidoreductase chain 1"
                     /translation="SNILTTLIPILIAVAFLTLLERKTLSYMQLRKGPNIVGPQGILQ
                     PITDGIKLLIKEPIRPKQSAPIMFTAAPTLALTLSMFMWTPMPMPNPILTLNLGLLLL
                     MAISSMMVYSTLWSGWASNSKYALIGALRAVAQMISYEVTLGLILMCLTIQTGSYNLG
                     LFSTTQEQTWLATTTWPMMMMWYVSTLAETNRSPFDLTEGESELVSGFNVEFTGGMFA
                     LLFLAEYTNIILMNTLTCTLFFNSGHIQSNIFTMMLMMKTTLLTLGFLWARATYPRFR
                     YDQLMQLLWKQFLPLTLALCLLYTMTPLALTALP"
BASE COUNT      325 a    242 c    106 g    257 t
ORIGIN      
        1 tcaaatatcc taactacact tattccaatc cttattgccg tagccttcct caccctactt
       61 gaacgaaaaa ccttaagtta catacaatta cgaaaagggc ctaacattgt aggccctcaa
      121 ggaattcttc aaccaatcac agatggcatt aagcttctaa ttaaagaacc aattcgacct
      181 aaacaatcag ctccaattat gttcactgct gctccaacct tagccctaac attatcaata
      241 tttatatgaa ccccaatacc aataccaaac ccaatcctca cccttaacct aggactcctc
      301 ctacttatag ctatctcaag cataatagta tactccaccc tatgatcagg ctgagcatca
      361 aactcaaaat atgcactaat tggcgcacta cgagcagtag cccaaataat ttcctatgag
      421 gtaaccctag gacttatcct tatatgccta acaatccaga caggaagcta taacctagga
      481 ctattttcta ccacacaaga acaaacatga ttagcaacca ccacctgacc aataataata
      541 atatgatacg tatctacact agcagaaact aaccgatccc catttgattt aactgagggt
      601 gaatcagaat tggtatcagg atttaatgtt gaattcacgg gaggaatatt cgcacttcta
      661 ttcttagcag aatacactaa catcatttta ataaatactt taacatgtac actatttttt
      721 aactctggac atatccagtc caatattttt acaataatac ttataataaa aacaacacta
      781 ctgacccttg gatttctttg agcccgagcc acatacccac gatttcgata tgaccaacta
      841 atacaactcc tatgaaaaca atttttacca ctaacactag ccctatgcct actttacaca
      901 ataacaccac tcgcattaac agctcttcca
//
LOCUS       P824                     930 bp    DNA     linear   VRT 19-OCT-2023
DEFINITION  NADH dehydrogenase subunit 1 (ND1) gene, partial cds.
ACCESSION   P824
VERSION
KEYWORDS    .
SOURCE      mitochondrion Bradypodion damaranum
  ORGANISM  Bradypodion damaranum
            Eukaryota; Metazoa; Chordata; Craniata; Vertebrata; Euteleostomi;
            Lepidosauria; Squamata; Bifurcata; Unidentata; Episquamata;
            Toxicofera; Iguania; Acrodonta; Chamaeleonidae; Bradypodion.
REFERENCE   1  (bases 1 to 930)
  AUTHORS   Main,D.C., Taft,J.M., Geneva,A.J., Jansen van Vuuren,B. and
            Tolley,K.A.
  TITLE     More is not always better: the efficacy of single mitochondrial
            genes at reconciling the complete mitogenome phylogeny
  JOURNAL   unpublished
REFERENCE   2  (bases 1 to 930)
  AUTHORS   Main,D.C., Taft,J.M., Geneva,A.J., Jansen van Vuuren,B. and
            Tolley,K.A.
  TITLE     Direct Submission
  JOURNAL   Submitted (19-OCT-2023) Zoology, University of Johannesburg, Cnr
            Kingsway and University Road Auckland Park, Johannesburg, Gauteng
            2195, South Africa
COMMENT     Bankit Comment: ALT EMAIL:201327040@student.uj.ac.za
            Bankit Comment: TAX: Yes, new species/combinations; SEE ATTACHMENT
            Bankit Comment: TOTAL # OF SEQS:44
            Bankit Comment: FeatPropSourceSeq:AMDSF219
            
            ##Assembly-Data-START##
            Assembly Method       :: Novoplasty v. 4.3.1
            Sequencing Technology :: Illumina
            ##Assembly-Data-END##
FEATURES             Location/Qualifiers
     source          1..930
                     /organism="Bradypodion damaranum"
                     /organelle="mitochondrion"
                     /mol_type="genomic DNA"
                     /isolation_source="Idile Forest, Western Cape"
                     /bio_material="P824"
                     /db_xref="taxon:230334"
                     /country="South Africa"
                     /note="Eukaryota; Metazoa; Chordata; Craniata; Vertebrata;
                     Euteleostomi;## Lepidosauria; Squamata; Bifurcata;
                     Unidentata; Episquamata;## Toxicofera; Iguania; Acrodonta;
                     Chamaeleonidae; Bradypodion"
     gene            <1..>930
                     /gene="ND1"
     CDS             <1..>930
                     /gene="ND1"
                     /EC_number="7.1.1.2"
                     /codon_start=1
                     /transl_table=2
                     /product="NADH-ubiquinone oxidoreductase chain 1"
                     /translation="SNILTTLIPILIAVAFLTLLERKTLSYMQLRKGPNIVGPQGILQ
                     PITDGIKLLIKEPIRPKQSAPIMFTAAPTLALTLSMFMWTPMPMPNPILTLNLGLLLL
                     MAISSMMVYSTLWSGWASNSKYALIGALRAVAQMISYEVTLGLILMCLTIQTGSYNLG
                     LFSTTQEQTWLATTTWPMMMMWYVSTLAETNRSPFDLTEGESELVSGFNVEFTGGMFA
                     LLFLAEYTNIILMNTLTCTLFFNSGHIQSNIFTMMLMMKTTLLTLGFLWARATYPRFR
                     YDQLMQLLWKQFLPLTLALCLLYTMTPLALTALP"
BASE COUNT      325 a    242 c    106 g    257 t
ORIGIN      
        1 tcaaatatcc taactacact tattccaatc cttattgccg tagccttcct caccctactt
       61 gaacgaaaaa ccttaagtta catacaatta cgaaaagggc ctaacattgt aggccctcaa
      121 ggaattcttc aaccaatcac agatggcatt aagcttctaa ttaaagaacc aattcgacct
      181 aaacaatcag ctccaattat gttcactgct gctccaacct tagccctaac attatcaata
      241 tttatatgaa ccccaatacc aataccaaac ccaatcctca cccttaacct aggactcctc
      301 ctacttatag ctatctcaag cataatagta tactccaccc tatgatcagg ctgagcatca
      361 aactcaaaat atgcactaat tggcgcacta cgagcagtag cccaaataat ttcctatgag
      421 gtaaccctag gacttatcct tatatgccta acaatccaga caggaagcta taacctagga
      481 ctattttcta ccacacaaga acaaacatga ttagcaacca ccacctgacc aataataata
      541 atatgatacg tatctacact agcagaaact aaccgatccc catttgattt aactgagggt
      601 gaatcagaat tggtatcagg atttaatgtt gaattcacgg gaggaatatt cgcacttcta
      661 ttcttagcag aatacactaa catcatttta ataaatactt taacatgtac actatttttt
      721 aactctggac atatccagtc caatattttt acaataatac ttataataaa aacaacacta
      781 ctgacccttg gatttctttg agcccgagcc acatacccac gatttcgata tgaccaacta
      841 atacaactcc tatgaaaaca atttttacca ctaacactag ccctatgcct actttacaca
      901 ataacaccac tcgcattaac agctcttcca
//
LOCUS       R531A                    930 bp    DNA     linear       19-OCT-2023
DEFINITION  NADH dehydrogenase subunit 1 (ND1) gene, partial cds.
ACCESSION   R531A
VERSION
KEYWORDS    .
SOURCE      mitochondrion Bradypodion sp.1
  ORGANISM  Bradypodion sp.1
            Unclassified.
REFERENCE   1  (bases 1 to 930)
  AUTHORS   Main,D.C., Taft,J.M., Geneva,A.J., Jansen van Vuuren,B. and
            Tolley,K.A.
  TITLE     More is not always better: the efficacy of single mitochondrial
            genes at reconciling the complete mitogenome phylogeny
  JOURNAL   unpublished
REFERENCE   2  (bases 1 to 930)
  AUTHORS   Main,D.C., Taft,J.M., Geneva,A.J., Jansen van Vuuren,B. and
            Tolley,K.A.
  TITLE     Direct Submission
  JOURNAL   Submitted (19-OCT-2023) Zoology, University of Johannesburg, Cnr
            Kingsway and University Road Auckland Park, Johannesburg, Gauteng
            2195, South Africa
COMMENT     Bankit Comment: ALT EMAIL:201327040@student.uj.ac.za
            Bankit Comment: TAX: Yes, new species/combinations; SEE ATTACHMENT
            Bankit Comment: TOTAL # OF SEQS:44
            Bankit Comment: FeatPropSourceSeq:AMDSF219
            
            ##Assembly-Data-START##
            Assembly Method       :: Novoplasty v. 4.3.1
            Sequencing Technology :: Illumina
            ##Assembly-Data-END##
FEATURES             Location/Qualifiers
     source          1..930
                     /organism="Bradypodion sp.1"
                     /organelle="mitochondrion"
                     /mol_type="genomic DNA"
                     /isolation_source="Kamberg, KwaZulu-Natal"
                     /bio_material="R531A"
                     /country="South Africa"
                     /note="Eukaryota; Metazoa; Chordata; Craniata; Vertebrata;
                     Euteleostomi;## Lepidosauria; Squamata; Bifurcata;
                     Unidentata; Episquamata;## Toxicofera; Iguania; Acrodonta;
                     Chamaeleonidae; Bradypodion"
     gene            <1..>930
                     /gene="ND1"
     CDS             <1..>930
                     /gene="ND1"
                     /EC_number="7.1.1.2"
                     /codon_start=1
                     /transl_table=2
                     /product="NADH-ubiquinone oxidoreductase chain 1"
                     /translation="TNILTTLIPILIAVAFLTLLERKTLSYMQLRKGPNIVGPQGILQ
                     PITDGVKLLIKEPIRPKHSAPIMFTAAPALALTLSMFMWTPMPMPNPILTLNLGLLLL
                     MAISSMMVYSTLWSGWASNSKYALIGALRAVAQMISYEVTLGLILMCLTIQTGSYNLE
                     LFSTTQEQTWLATTTWPMMMMWYVSTLAETNRSPFDLTEGESELVSGFNVEFTGGMFA
                     LLFLAEYTNIILMNTLTCTLFFNSGHIQSNIFTMMLMMKTTLLTLGFLWARATYPRFR
                     YDQLMQLLWKQFLPLTLALCLLYTTTPLALTSLP"
BASE COUNT      315 a    241 c    112 g    262 t
ORIGIN      
        1 acaaatatcc ttactacact tattccaatt cttattgccg tagccttcct caccctactt
       61 gaacgaaaaa ccttaagcta catgcaatta cgaaaaggac ctaacattgt aggcccccaa
      121 ggaattttac aaccaattac agatggtgta aaacttctaa ttaaagagcc aattcgacct
      181 aaacactcag cccccattat atttactgcg gctccggcct tagccctaac actatcaata
      241 tttatatgaa cccccatacc aataccaaac cccatcctca cacttaacct aggccttctt
      301 ctacttatgg ctatttcaag cataatagta tactccaccc tatgatcagg atgagcatca
      361 aattcaaaat atgctctaat tggcgcacta cgagcagtag cccaaataat ttcctatgag
      421 gtaacccttg gactaatcct gatatgctta acgatccaaa caggaagtta taacctagaa
      481 ctattttcca ccacacaaga acaaacatgg ttggcaacca ccacctgacc aataataata
      541 atgtggtacg tatccacact agcagaaact aaccgctccc catttgattt aactgaaggt
      601 gagtcagaac tcgtatcagg atttaatgtt gaatttactg gaggaatatt tgcacttctc
      661 tttttagcag aatatacaaa catcatttta ataaatactc taacatgcac actatttttt
      721 aactccggac atattcaatc aaatattttt acaataatgt taataataaa gacaacactc
      781 ttaacccttg gatttctttg agcccgagcc acatatcctc gatttcgata cgatcaacta
      841 atacaactct tatgaaaaca atttttaccc ctaacattag ccctatgcct actttacaca
      901 acaacaccac tcgcactaac atccctgcca
//
LOCUS       H1273                    930 bp    DNA     linear   VRT 19-OCT-2023
DEFINITION  NADH dehydrogenase subunit 1 (ND1) gene, partial cds.
ACCESSION   H1273
VERSION
KEYWORDS    .
SOURCE      mitochondrion Bradypodion setaroi
  ORGANISM  Bradypodion setaroi
            Eukaryota; Metazoa; Chordata; Craniata; Vertebrata; Euteleostomi;
            Lepidosauria; Squamata; Bifurcata; Unidentata; Episquamata;
            Toxicofera; Iguania; Acrodonta; Chamaeleonidae; Bradypodion.
REFERENCE   1  (bases 1 to 930)
  AUTHORS   Main,D.C., Taft,J.M., Geneva,A.J., Jansen van Vuuren,B. and
            Tolley,K.A.
  TITLE     More is not always better: the efficacy of single mitochondrial
            genes at reconciling the complete mitogenome phylogeny
  JOURNAL   unpublished
REFERENCE   2  (bases 1 to 930)
  AUTHORS   Main,D.C., Taft,J.M., Geneva,A.J., Jansen van Vuuren,B. and
            Tolley,K.A.
  TITLE     Direct Submission
  JOURNAL   Submitted (19-OCT-2023) Zoology, University of Johannesburg, Cnr
            Kingsway and University Road Auckland Park, Johannesburg, Gauteng
            2195, South Africa
COMMENT     Bankit Comment: ALT EMAIL:201327040@student.uj.ac.za
            Bankit Comment: TAX: Yes, new species/combinations; SEE ATTACHMENT
            Bankit Comment: TOTAL # OF SEQS:44
            Bankit Comment: FeatPropSourceSeq:AMDSF219
            
            ##Assembly-Data-START##
            Assembly Method       :: Novoplasty v. 4.3.1
            Sequencing Technology :: Illumina
            ##Assembly-Data-END##
FEATURES             Location/Qualifiers
     source          1..930
                     /organism="Bradypodion setaroi"
                     /organelle="mitochondrion"
                     /mol_type="genomic DNA"
                     /isolation_source="St Lucia, KwaZulu-Natal"
                     /bio_material="H1273"
                     /db_xref="taxon:230338"
                     /country="South Africa"
                     /note="Eukaryota; Metazoa; Chordata; Craniata; Vertebrata;
                     Euteleostomi;## Lepidosauria; Squamata; Bifurcata;
                     Unidentata; Episquamata;## Toxicofera; Iguania; Acrodonta;
                     Chamaeleonidae; Bradypodion"
     gene            <1..>930
                     /gene="ND1"
     CDS             <1..>930
                     /gene="ND1"
                     /EC_number="7.1.1.2"
                     /codon_start=1
                     /transl_table=2
                     /product="NADH-ubiquinone oxidoreductase chain 1"
                     /translation="TSILTTLIPILIAVAFLTLLERKTLSYMQLRKGPNIVGPQGILQ
                     PIMDGVKLLIKEPIRPKQSAPIMYTAAPALALTLSMFMWTPMPMPNPILTLNLGLLLL
                     MAISSMMVYSSLWSGWASNSKYALIGALRAVAQMISYEVTLGLILMCLTIQTGSYNLE
                     LFSTTQEQMWLAATTWPMMMMWYVSTLAETNRSPFDLTEGESELVSGFNVEFTGGMFA
                     LLFLAEYTNIILMNTLTCTLFFNSGHIQSNIFTMVMMMKTTLLTLGFLWARAAYPRFR
                     YDQLMQLLWKQFLPLTLALCLLYTMTPLTLTALP"
BASE COUNT      311 a    243 c    123 g    253 t
ORIGIN      
        1 acaagcatcc taactacact catcccaatt cttattgccg tagccttcct caccctactt
       61 gaacgaaaaa ccttaagcta catacaatta cgaaaagggc ccaacattgt gggcccccaa
      121 ggaattttac aaccaatcat agatggtgta aaactcctaa ttaaagagcc tattcgacct
      181 aaacaatcag ccccaattat gtacactgcg gccccagcct tagccctaac actgtcaatg
      241 tttatatgaa cccccatacc cataccaaac cccatcctca ccctcaacct gggcctcctt
      301 ctacttatgg ctatttcgag cataatagta tactcttccc tatgatcagg gtgagcatca
      361 aactcaaaat atgcactaat tggcgcacta cgagcagtag cccaaataat ttcctatgag
      421 gtaacccttg gactaatcct aatatgtcta acgatccaga caggaagcta caacctagaa
      481 ctattctcta ccacacaaga acagatatga ctggcagcca ccacatgacc aataataata
      541 atatgatacg tatccacact agcagaaact aaccgctccc catttgattt aactgagggt
      601 gaatcagaac tggtatcagg atttaatgtt gaatttacag gaggaatatt tgcactttta
      661 ttcttagctg aatacactaa tatcatttta ataaatactt taacatgtac actatttttt
      721 aattctggac atattcaatc aaatatcttt acgatggtaa taataataaa aacaacactc
      781 ttaacccttg gatttctttg agcccgagct gcatatccac gatttcgata tgaccaacta
      841 atacagcttc tatgaaaaca atttttacca ctaacgctag ctctatgcct actctacaca
      901 atgacaccac tcacattaac agccctacca
//
LOCUS       T302                     930 bp    DNA     linear   VRT 19-OCT-2023
DEFINITION  NADH dehydrogenase subunit 1 (ND1) gene, partial cds.
ACCESSION   T302
VERSION
KEYWORDS    .
SOURCE      mitochondrion Bradypodion ventrale (Southern dwarf chameleon)
  ORGANISM  Bradypodion ventrale
            Eukaryota; Metazoa; Chordata; Craniata; Vertebrata; Euteleostomi;
            Lepidosauria; Squamata; Bifurcata; Unidentata; Episquamata;
            Toxicofera; Iguania; Acrodonta; Chamaeleonidae; Bradypodion.
REFERENCE   1  (bases 1 to 930)
  AUTHORS   Main,D.C., Taft,J.M., Geneva,A.J., Jansen van Vuuren,B. and
            Tolley,K.A.
  TITLE     More is not always better: the efficacy of single mitochondrial
            genes at reconciling the complete mitogenome phylogeny
  JOURNAL   unpublished
REFERENCE   2  (bases 1 to 930)
  AUTHORS   Main,D.C., Taft,J.M., Geneva,A.J., Jansen van Vuuren,B. and
            Tolley,K.A.
  TITLE     Direct Submission
  JOURNAL   Submitted (19-OCT-2023) Zoology, University of Johannesburg, Cnr
            Kingsway and University Road Auckland Park, Johannesburg, Gauteng
            2195, South Africa
COMMENT     Bankit Comment: ALT EMAIL:201327040@student.uj.ac.za
            Bankit Comment: TAX: Yes, new species/combinations; SEE ATTACHMENT
            Bankit Comment: TOTAL # OF SEQS:44
            Bankit Comment: FeatPropSourceSeq:AMDSF219
            
            ##Assembly-Data-START##
            Assembly Method       :: Novoplasty v. 4.3.1
            Sequencing Technology :: Illumina
            ##Assembly-Data-END##
FEATURES             Location/Qualifiers
     source          1..930
                     /organism="Bradypodion ventrale"
                     /organelle="mitochondrion"
                     /mol_type="genomic DNA"
                     /isolation_source="Jeffreys Bay, Eastern Cape"
                     /bio_material="T302"
                     /db_xref="taxon:179890"
                     /country="South Africa"
                     /note="Eukaryota; Metazoa; Chordata; Craniata; Vertebrata;
                     Euteleostomi;## Lepidosauria; Squamata; Bifurcata;
                     Unidentata; Episquamata;## Toxicofera; Iguania; Acrodonta;
                     Chamaeleonidae; Bradypodion"
     gene            <1..>930
                     /gene="ND1"
     CDS             <1..>930
                     /gene="ND1"
                     /EC_number="7.1.1.2"
                     /codon_start=1
                     /transl_table=2
                     /product="NADH-ubiquinone oxidoreductase chain 1"
                     /translation="MNILTTLIPILIAVAFLTLLERKTLSYMQLRKGPNIVGPQGILQ
                     PITDGVKLLIKEPIRPKQSAPIMFTAAPALALTLSMFMWTPMPMPNPILTLNLGLLLL
                     MAVSSMMVYSTLWSGWASNSKYALIGALRAVAQMISYEVTLGLILMCLTIQTGSYNLE
                     LFSTTQEQTWLATTTWPMMMMWYVSTLAETNRSPFDLTEGESELVSGFNVEFTGGMFA
                     LLFLAEYTNIILMNTLTCTLFFNSGYIQSNIFTMMLMMKTTLLTLGFLWARAAYPRFR
                     YDQLMQLLWKQFLPLTLALCLLYTMTPLALTALP"
BASE COUNT      313 a    243 c    120 g    254 t
ORIGIN      
        1 ataaatatcc tgactacact tattccaatt cttattgccg tagccttcct caccctactt
       61 gaacgaaaaa ccttaagcta tatgcaatta cgaaaagggc ctaacattgt aggcccccaa
      121 gggatccttc aaccaatcac agatggtgta aaacttctga ttaaagagcc gattcgacct
      181 aaacaatcag ccccaattat atttactgca gctccggcct tagccctaac actatcaata
      241 tttatatgaa cccccatacc aataccaaac ccgatcctca ccctcaacct aggccttctt
      301 cttcttatag ctgtctcaag cataatagta tactccaccc tatgatcagg gtgggcatca
      361 aattcaaaat atgcactaat tggggcgctg cgagcagtag cccaaataat ttcctatgaa
      421 gtaacccttg gattaatctt gatatgccta acaatccaaa caggaagcta taacctagaa
      481 ctattctcca ccacacaaga acaaacatga ttagcaacca ccacctgacc aataataata
      541 atgtggtatg tatccacact agcagaaact aaccgctccc catttgattt gactgaaggt
      601 gaatcagaac tagtatcagg atttaatgtt gaattcactg gagggatatt tgcactccta
      661 tttttagcag aatacacaaa catcatctta ataaatacct taacatgtac actatttttt
      721 aactctggat atattcaatc taatattttt acaataatac taataataaa gacaacactc
      781 ttaacccttg gatttctttg agcccgagcc gcatacccac gatttcgata cgatcaacta
      841 atacaactcc tatgaaaaca atttctacca ctaacactag ccctatgcct actttacaca
      901 atgacacccc tcgcattaac agccctacca
//
LOCUS       KTH524                   930 bp    DNA     linear   VRT 19-OCT-2023
DEFINITION  NADH dehydrogenase subunit 1 (ND1) gene, partial cds.
ACCESSION   KTH524
VERSION
KEYWORDS    .
SOURCE      mitochondrion Bradypodion transvaalense
  ORGANISM  Bradypodion transvaalense
            Eukaryota; Metazoa; Chordata; Craniata; Vertebrata; Euteleostomi;
            Lepidosauria; Squamata; Bifurcata; Unidentata; Episquamata;
            Toxicofera; Iguania; Acrodonta; Chamaeleonidae; Bradypodion.
REFERENCE   1  (bases 1 to 930)
  AUTHORS   Main,D.C., Taft,J.M., Geneva,A.J., Jansen van Vuuren,B. and
            Tolley,K.A.
  TITLE     More is not always better: the efficacy of single mitochondrial
            genes at reconciling the complete mitogenome phylogeny
  JOURNAL   unpublished
REFERENCE   2  (bases 1 to 930)
  AUTHORS   Main,D.C., Taft,J.M., Geneva,A.J., Jansen van Vuuren,B. and
            Tolley,K.A.
  TITLE     Direct Submission
  JOURNAL   Submitted (19-OCT-2023) Zoology, University of Johannesburg, Cnr
            Kingsway and University Road Auckland Park, Johannesburg, Gauteng
            2195, South Africa
COMMENT     Bankit Comment: ALT EMAIL:201327040@student.uj.ac.za
            Bankit Comment: TAX: Yes, new species/combinations; SEE ATTACHMENT
            Bankit Comment: TOTAL # OF SEQS:44
            Bankit Comment: FeatPropSourceSeq:AMDSF219
            
            ##Assembly-Data-START##
            Assembly Method       :: Novoplasty v. 4.3.1
            Sequencing Technology :: Illumina
            ##Assembly-Data-END##
FEATURES             Location/Qualifiers
     source          1..930
                     /organism="Bradypodion transvaalense"
                     /organelle="mitochondrion"
                     /mol_type="genomic DNA"
                     /isolation_source="Mt Sheba Forest, Mpumalanga"
                     /bio_material="PEM R17523"
                     /db_xref="taxon:179889"
                     /country="South Africa"
                     /note="Eukaryota; Metazoa; Chordata; Craniata; Vertebrata;
                     Euteleostomi;## Lepidosauria; Squamata; Bifurcata;
                     Unidentata; Episquamata;## Toxicofera; Iguania; Acrodonta;
                     Chamaeleonidae; Bradypodion"
     gene            <1..>930
                     /gene="ND1"
     CDS             <1..>930
                     /gene="ND1"
                     /EC_number="7.1.1.2"
                     /codon_start=1
                     /transl_table=2
                     /product="NADH-ubiquinone oxidoreductase chain 1"
                     /translation="TNILTTLIPILIAVAFLTLLERKTLSYIQLRKGPNIVGPQGILQ
                     PITDGVKLLIKEPIRPKQSAPIMFTAAPALALTLSMFMWTPMPMPNPILTLNLGLLLL
                     MAISSMMVYSTLWSGWASNSKYALIGALRAVAQMISYEVTLGLILMCLTIQTGSYNLE
                     LFSTTQEQTWLAATTWPMMMMWYVSTLAETNRSPFDLTEGESELVSGFNVEFTGGMFA
                     LLFLAEYTNILLMNTLTCTLFFNSGHIQSNIFTTMLMMKTTLLTLGFLWARATYPRFR
                     YDQLMQLLWKQFLPLTLALCLLYTMIPLALTSLP"
BASE COUNT      317 a    241 c    111 g    261 t
ORIGIN      
        1 acaaacattc ttactacact catcccaatt cttattgccg tagccttcct aaccctactt
       61 gaacgaaaaa ccttaagcta tattcaatta cgaaagggac ctaacattgt aggcccccaa
      121 ggaattttac aaccaattac agatggtgta aaacttctaa tcaaggagcc aattcgacct
      181 aaacaatcag ccccaattat atttactgca gctccagcct tagccctaac actatcaata
      241 tttatatgaa cccccatacc aataccaaac ccaatcctca ccctcaacct aggccttctc
      301 ttacttatgg ctatctcaag cataatagta tactctaccc tctgatcagg atgagcatca
      361 aattcaaaat atgcactaat tggcgcacta cgagcagtag cccaaataat ctcctatgaa
      421 gtaacccttg gactaatcct gatatgccta acaatccaaa caggaagtta taacctagaa
      481 ctattttcca ccacacaaga acaaacatgg ttggcggcca ccacctggcc aataatgata
      541 atatggtacg tatccacact agcagaaact aaccgctccc catttgattt aactgaaggt
      601 gaatcagaac tagtatcagg gtttaacgtt gaatttactg gaggaatatt tgcacttctc
      661 tttttagcag aatacacaaa catcctttta ataaatactt taacatgtac actatttttt
      721 aactctggac atattcaatc aaatattttt acaacaatat taataataaa aacaacactt
      781 ttgacccttg gatttctttg agcccgagcc acatatcctc gatttcgata tgatcaacta
      841 atacaactcc tatgaaaaca atttttaccc ctaacactag ccctatgcct actttacaca
      901 atgattccac tcgcattaac atccctacca
//
LOCUS       KTH529                   930 bp    DNA     linear   VRT 19-OCT-2023
DEFINITION  NADH dehydrogenase subunit 1 (ND1) gene, partial cds.
ACCESSION   KTH529
VERSION
KEYWORDS    .
SOURCE      mitochondrion Bradypodion transvaalense
  ORGANISM  Bradypodion transvaalense
            Eukaryota; Metazoa; Chordata; Craniata; Vertebrata; Euteleostomi;
            Lepidosauria; Squamata; Bifurcata; Unidentata; Episquamata;
            Toxicofera; Iguania; Acrodonta; Chamaeleonidae; Bradypodion.
REFERENCE   1  (bases 1 to 930)
  AUTHORS   Main,D.C., Taft,J.M., Geneva,A.J., Jansen van Vuuren,B. and
            Tolley,K.A.
  TITLE     More is not always better: the efficacy of single mitochondrial
            genes at reconciling the complete mitogenome phylogeny
  JOURNAL   unpublished
REFERENCE   2  (bases 1 to 930)
  AUTHORS   Main,D.C., Taft,J.M., Geneva,A.J., Jansen van Vuuren,B. and
            Tolley,K.A.
  TITLE     Direct Submission
  JOURNAL   Submitted (19-OCT-2023) Zoology, University of Johannesburg, Cnr
            Kingsway and University Road Auckland Park, Johannesburg, Gauteng
            2195, South Africa
COMMENT     Bankit Comment: ALT EMAIL:201327040@student.uj.ac.za
            Bankit Comment: TAX: Yes, new species/combinations; SEE ATTACHMENT
            Bankit Comment: TOTAL # OF SEQS:44
            Bankit Comment: FeatPropSourceSeq:AMDSF219
            
            ##Assembly-Data-START##
            Assembly Method       :: Novoplasty v. 4.3.1
            Sequencing Technology :: Illumina
            ##Assembly-Data-END##
FEATURES             Location/Qualifiers
     source          1..930
                     /organism="Bradypodion transvaalense"
                     /organelle="mitochondrion"
                     /mol_type="genomic DNA"
                     /isolation_source="Mt Sheba Forest, Mpumalanga"
                     /bio_material="PEM R17522"
                     /db_xref="taxon:179889"
                     /country="South Africa"
                     /note="Eukaryota; Metazoa; Chordata; Craniata; Vertebrata;
                     Euteleostomi;## Lepidosauria; Squamata; Bifurcata;
                     Unidentata; Episquamata;## Toxicofera; Iguania; Acrodonta;
                     Chamaeleonidae; Bradypodion"
     gene            <1..>930
                     /gene="ND1"
     CDS             <1..>930
                     /gene="ND1"
                     /EC_number="7.1.1.2"
                     /codon_start=1
                     /transl_table=2
                     /product="NADH-ubiquinone oxidoreductase chain 1"
                     /translation="TNILTTLIPILIAVAFLTLLERKTLSYMQLRKGPNIVGPQGILQ
                     PITDGVKLLIKEPIRPKQSAPIMFTAAPALALTLSMFMWTPMPMPNPILTLNLGLLLL
                     MAISSMMVYSTLWSGWASNSKYALIGALRAVAQMISYEVTLGLILMCLTIQTGSYNLE
                     LFSTTQEQTWLAATTWPMMMMWYVSTLAETNRSPFDLTEGESELVSGFNVEFTGGMFA
                     LLFLAEYMNILLMNTLTCTLFFNSGHIQSNIFTTMLMMKTTLLTLGFLWARATYPRFR
                     YDQLMQLLWKQFLPLTLALCLLYTMIPLALTSLP"
BASE COUNT      318 a    240 c    111 g    261 t
ORIGIN      
        1 acaaacattc ttactacact catcccaatt cttattgccg tagccttcct aaccctactt
       61 gaacgaaaaa ccttaagcta tatacaatta cgaaagggac ctaacattgt aggcccccaa
      121 ggaattttac aaccaattac agatggtgta aaacttctaa tcaaggagcc aattcgacct
      181 aaacaatcag ccccaattat atttactgca gctccagcct tagccctaac actatcaata
      241 tttatatgaa cccccatacc aataccaaac ccaatcctca ccctcaacct aggccttctc
      301 ttacttatgg ctatctcaag cataatagta tactctaccc tctgatcagg atgagcatca
      361 aattcaaaat atgcactaat tggcgcacta cgagcagtag cccaaataat ctcctatgaa
      421 gtaacccttg gactaatcct gatatgccta acaatccaaa caggaagtta taacctagaa
      481 ctattttcca ccacacaaga acaaacatgg ttggcggcca ccacctggcc aataatgata
      541 atatggtacg tatccacact agcagaaact aaccgctccc catttgattt aactgaaggt
      601 gaatcagaac tagtatcagg gtttaacgtt gaatttactg gaggaatatt tgcacttctc
      661 tttttagcag aatacataaa catcctttta ataaatactt taacatgtac actatttttt
      721 aactctggac atattcaatc aaatattttt acaacaatat taataataaa aacaacactt
      781 ttgacccttg gatttctttg agcccgagcc acatatcctc gatttcgata tgatcaacta
      841 atacaactcc tatgaaaaca atttttaccc ctaacactag ccctatgcct actttacaca
      901 atgattccac tcgcattaac atccctacca
//
LOCUS       TD52                     930 bp    DNA     linear   VRT 19-OCT-2023
DEFINITION  NADH dehydrogenase subunit 1 (ND1) gene, partial cds.
ACCESSION   TD52
VERSION
KEYWORDS    .
SOURCE      mitochondrion Bradypodion thamnobates
  ORGANISM  Bradypodion thamnobates
            Eukaryota; Metazoa; Chordata; Craniata; Vertebrata; Euteleostomi;
            Lepidosauria; Squamata; Bifurcata; Unidentata; Episquamata;
            Toxicofera; Iguania; Acrodonta; Chamaeleonidae; Bradypodion.
REFERENCE   1  (bases 1 to 930)
  AUTHORS   Main,D.C., Taft,J.M., Geneva,A.J., Jansen van Vuuren,B. and
            Tolley,K.A.
  TITLE     More is not always better: the efficacy of single mitochondrial
            genes at reconciling the complete mitogenome phylogeny
  JOURNAL   unpublished
REFERENCE   2  (bases 1 to 930)
  AUTHORS   Main,D.C., Taft,J.M., Geneva,A.J., Jansen van Vuuren,B. and
            Tolley,K.A.
  TITLE     Direct Submission
  JOURNAL   Submitted (19-OCT-2023) Zoology, University of Johannesburg, Cnr
            Kingsway and University Road Auckland Park, Johannesburg, Gauteng
            2195, South Africa
COMMENT     Bankit Comment: ALT EMAIL:201327040@student.uj.ac.za
            Bankit Comment: TAX: Yes, new species/combinations; SEE ATTACHMENT
            Bankit Comment: TOTAL # OF SEQS:44
            Bankit Comment: FeatPropSourceSeq:AMDSF219
            
            ##Assembly-Data-START##
            Assembly Method       :: Novoplasty v. 4.3.1
            Sequencing Technology :: Illumina
            ##Assembly-Data-END##
FEATURES             Location/Qualifiers
     source          1..930
                     /organism="Bradypodion thamnobates"
                     /organelle="mitochondrion"
                     /mol_type="genomic DNA"
                     /isolation_source="Dargle Valley, KwaZulu-Natal"
                     /bio_material="TD52"
                     /db_xref="taxon:230337"
                     /country="South Africa"
                     /note="Eukaryota; Metazoa; Chordata; Craniata; Vertebrata;
                     Euteleostomi;## Lepidosauria; Squamata; Bifurcata;
                     Unidentata; Episquamata;## Toxicofera; Iguania; Acrodonta;
                     Chamaeleonidae; Bradypodion"
     gene            <1..>930
                     /gene="ND1"
     CDS             <1..>930
                     /gene="ND1"
                     /EC_number="7.1.1.2"
                     /codon_start=1
                     /transl_table=2
                     /product="NADH-ubiquinone oxidoreductase chain 1"
                     /translation="TNILTTLIPILIAVAFLTLLERKTLSYMQLRKGPNIVGPQGILQ
                     PITDGVKLLIKEPIRPKHSAPIMFTAAPALALTLSMFMWTPMPMPNPILTLNLGLLLL
                     MAISSMMVYSTLWSGWASNSKYALIGALRAVAQMISYEVTLGLILMCLTIQTGSYNLE
                     LFSTTQEQTWLATTTWPMMMMWYVSTLAETNRSPFDLTEGESELVSGFNVEFTGGMFA
                     LLFLAEYTNIILMNTLTCTLFFNSGHIQSNIFTMMLMMKTTLLTLGFLWARATYPRFR
                     YDQLMQLLWKQFLPLTLALCLLYTTTPLALTSLP"
BASE COUNT      315 a    240 c    112 g    263 t
ORIGIN      
        1 acaaatatcc ttactacact tattccaatt cttattgccg tagccttcct caccctactt
       61 gaacgaaaaa ccttaagcta catgcaatta cgaaaaggac ctaacattgt aggcccccaa
      121 ggaattttac aaccaattac agatggtgta aaacttctaa ttaaagagcc aattcgacct
      181 aaacactcag cccccattat atttactgcg gctccggcct tagccctaac actatcaata
      241 tttatatgaa cccccatacc aataccaaac cccatcctca cacttaacct aggccttctt
      301 ctacttatgg ctatttcaag cataatagta tactccaccc tatgatcagg atgagcatca
      361 aattcaaaat atgctctaat tggcgcacta cgagcagtag cccaaataat ttcctatgag
      421 gtaacccttg gactaatcct gatatgctta acgatccaaa caggaagtta taacctagaa
      481 ctattttcca ccacacaaga acaaacatgg ttggcaacca ccacctgacc aataataata
      541 atgtggtacg tatccacact agcagaaact aaccgctccc catttgattt aactgaaggt
      601 gagtcagaac tcgtatcagg atttaatgtt gaatttactg gaggaatatt tgcacttctc
      661 tttttagcag aatatacaaa catcatttta ataaatactc taacatgcac actatttttt
      721 aactccggac atattcaatc aaatattttt acaataatgt taataataaa gacaacactc
      781 ttaacccttg gatttctttg agcccgagcc acatatcctc gatttcgata cgatcaacta
      841 atacaactct tatgaaaaca atttttaccc ctaacattag ccctatgcct actttacaca
      901 acaacaccac tcgcactaac atctctgcca
//
LOCUS       JDC09-134                930 bp    DNA     linear   VRT 19-OCT-2023
DEFINITION  NADH dehydrogenase subunit 1 (ND1) gene, partial cds.
ACCESSION   JDC09-134
VERSION
KEYWORDS    .
SOURCE      mitochondrion Bradypodion thamnobates
  ORGANISM  Bradypodion thamnobates
            Eukaryota; Metazoa; Chordata; Craniata; Vertebrata; Euteleostomi;
            Lepidosauria; Squamata; Bifurcata; Unidentata; Episquamata;
            Toxicofera; Iguania; Acrodonta; Chamaeleonidae; Bradypodion.
REFERENCE   1  (bases 1 to 930)
  AUTHORS   Main,D.C., Taft,J.M., Geneva,A.J., Jansen van Vuuren,B. and
            Tolley,K.A.
  TITLE     More is not always better: the efficacy of single mitochondrial
            genes at reconciling the complete mitogenome phylogeny
  JOURNAL   unpublished
REFERENCE   2  (bases 1 to 930)
  AUTHORS   Main,D.C., Taft,J.M., Geneva,A.J., Jansen van Vuuren,B. and
            Tolley,K.A.
  TITLE     Direct Submission
  JOURNAL   Submitted (19-OCT-2023) Zoology, University of Johannesburg, Cnr
            Kingsway and University Road Auckland Park, Johannesburg, Gauteng
            2195, South Africa
COMMENT     Bankit Comment: ALT EMAIL:201327040@student.uj.ac.za
            Bankit Comment: TAX: Yes, new species/combinations; SEE ATTACHMENT
            Bankit Comment: TOTAL # OF SEQS:44
            Bankit Comment: FeatPropSourceSeq:AMDSF219
            
            ##Assembly-Data-START##
            Assembly Method       :: Novoplasty v. 4.3.1
            Sequencing Technology :: Illumina
            ##Assembly-Data-END##
FEATURES             Location/Qualifiers
     source          1..930
                     /organism="Bradypodion thamnobates"
                     /organelle="mitochondrion"
                     /mol_type="genomic DNA"
                     /isolation_source="Boston, KwaZulu-Natal"
                     /bio_material="JDC09-134"
                     /db_xref="taxon:230337"
                     /country="South Africa"
                     /note="Eukaryota; Metazoa; Chordata; Craniata; Vertebrata;
                     Euteleostomi;## Lepidosauria; Squamata; Bifurcata;
                     Unidentata; Episquamata;## Toxicofera; Iguania; Acrodonta;
                     Chamaeleonidae; Bradypodion"
     gene            <1..>930
                     /gene="ND1"
     CDS             <1..>930
                     /gene="ND1"
                     /EC_number="7.1.1.2"
                     /codon_start=1
                     /transl_table=2
                     /product="NADH-ubiquinone oxidoreductase chain 1"
                     /translation="TNILTTLIPILIAVAFLTLLERKTLSYMQLRKGPNIVGPQGILQ
                     PITDGVKLLIKEPIRPKHSAPIMFTAAPALALTLSMFMWTPMPMPNPILTLNLGLLLL
                     MAISSMMVYSTLWSGWASNSKYALIGALRAVAQMISYEVTLGLILMCLTIQTGSYNLE
                     LFSTTQEQTWLATTTWPMMMMWYVSTLAETNRSPFDLTEGESELVSGFNVEFTGGMFA
                     LLFLAEYTNIILMNTLTCTLFFNSGHIQSNIFTMMLMMKTTLLTLGFLWARATYPRFR
                     YDQLMQLLWKQFLPLTLALCLLYTTTPLALTSLP"
BASE COUNT      312 a    238 c    115 g    265 t
ORIGIN      
        1 acaaatatcc ttactacact tattccaatt cttattgccg tagccttcct caccctactt
       61 gaacgaaaaa ccttaagcta catgcaatta cgaaaaggac ctaacattgt gggcccccaa
      121 ggaattttac aaccaattac agatggtgta aaacttctaa ttaaagagcc aattcgacct
      181 aaacactcag cccccattat atttactgcg gctccggcct tagccctaac actatcaata
      241 tttatatgaa cccctatacc aataccaaac cccatcctca cacttaactt aggccttctt
      301 ctacttatgg ctatttcaag cataatagta tactccaccc tatgatcagg atgagcatca
      361 aattcaaaat atgctctaat tggcgcacta cgagcagtag cccaaataat ttcctatgag
      421 gtaacccttg gactaatcct gatatgctta acgatccaaa caggaagtta taacctagaa
      481 ctattttcta ccacacaaga acaaacatgg ttggcaacca ccacctgacc aataataata
      541 atgtggtacg tatccacact agcagaaact aaccgctccc catttgattt aaccgaaggt
      601 gagtcagaac tcgtatcagg atttaatgtc gaatttactg gggggatatt tgcacttctc
      661 tttctagcag aatatacaaa catcatttta ataaatactc taacatgcac actatttttt
      721 aactccggac atattcaatc aaatattttt acaataatgt taataataaa gacaacactc
      781 ttaacccttg gatttctttg agcccgagcc acatatcctc gatttcgata tgatcaacta
      841 atacaactct tatgaaaaca atttttaccc ctaacattag ccctatgcct actttataca
      901 acaacaccac tcgcattaac atccctgcca
//
