# Supplementary material for: The efficacy of single mitochondrial genes at reconciling the complete mitogenome phylogeny—a case study on dwarf chameleons
Source: PeerJ. 2024 Apr 30;12:e17076. doi: 10.7717/peerj.17076 (PMC11067893; doi:10.7717/peerj.17076)
Supplement: Supplemental Information 9 [file peerj-12-17076-s009.gz › peerj-12-17076-s009]

LOCUS       AMDSF219                 681 bp    DNA     linear   VRT 19-OCT-2023
DEFINITION  Cytochrome oxidase subunit II (COII) gene, partial cds.
ACCESSION   AMDSF219
VERSION
KEYWORDS    .
SOURCE      mitochondrion Bradypodion transvaalense
  ORGANISM  Bradypodion transvaalense
            Eukaryota; Metazoa; Chordata; Craniata; Vertebrata; Euteleostomi;
            Lepidosauria; Squamata; Bifurcata; Unidentata; Episquamata;
            Toxicofera; Iguania; Acrodonta; Chamaeleonidae; Bradypodion.
REFERENCE   1  (bases 1 to 681)
  AUTHORS   Main,D.C., Taft,J.M., Geneva,A.J., Jansen van Vuuren,B. and
            Tolley,K.A.
  TITLE     More is not always better: the efficacy of single mitochondrial
            genes at reconciling the complete mitogenome phylogeny
  JOURNAL   unpublished
REFERENCE   2  (bases 1 to 681)
  AUTHORS   Main,D.C., Taft,J.M., Geneva,A.J., Jansen van Vuuren,B. and
            Tolley,K.A.
  TITLE     Direct Submission
  JOURNAL   Submitted (19-OCT-2023) Zoology, University of Johannesburg, Cnr
            Kingsway and University Road Auckland Park, Johannesburg, Gauteng
            2195, South Africa
COMMENT     Bankit Comment: ALT EMAIL:201327040@student.uj.ac.za
            Bankit Comment: TAX: Yes, new species/combinations; SEE ATTACHMENT
            Bankit Comment: TOTAL # OF SEQS:44
            Bankit Comment: FeatPropSourceSeq:AMDSF219
            
            ##Assembly-Data-START##
            Assembly Method       :: Novoplasty v. 4.3.1
            Sequencing Technology :: Illumina
            ##Assembly-Data-END##
FEATURES             Location/Qualifiers
     source          1..681
                     /organism="Bradypodion transvaalense"
                     /organelle="mitochondrion"
                     /mol_type="genomic DNA"
                     /isolation_source="Graskop, Mpumalanga"
                     /bio_material="AMDSF219"
                     /db_xref="taxon:179889"
                     /country="South Africa"
                     /note="Eukaryota; Metazoa; Chordata; Craniata; Vertebrata;
                     Euteleostomi;## Lepidosauria; Squamata; Bifurcata;
                     Unidentata; Episquamata;## Toxicofera; Iguania; Acrodonta;
                     Chamaeleonidae; Bradypodion"
     gene            <1..>681
                     /gene="COII"
     CDS             <1..>681
                     /gene="COII"
                     /EC_number="7.1.1.9"
                     /codon_start=1
                     /transl_table=2
                     /product="Cytochrome c oxidase subunit 2"
                     /translation="MAEPIQLSLHDAASPVMEELLFFHDYSMLMMLLIGTTVIIALII
                     ASTTKTYHTALTDASHLEFLWTLLPVMILLFLATPSMRTLFLLESQENPNITIKALGH
                     QWYWSYEYSDYENALFDSYMVQDQDLENGSPRLLEADNRMVFPMQTPTRLLVSAEDVL
                     HSWTLPALGVKIDAVPGRLNQLILSTMRPGIFYGQCSEICGANHSFMPISTESVPTKY
                     FEKWLDKML"
BASE COUNT      236 a    170 c     91 g    184 t
ORIGIN      
        1 atggcagaac caattcaact ttccctacat gatgccgctt caccagttat agaagaactt
       61 ctattcttcc acgactactc aatactaatg atactactaa ttggaacaac cgttattatc
      121 gcactaatta ttgcctcaac tacaaaaaca taccacactg cacttacgga cgcaagccac
      181 ctagaatttt tatgaacctt actacctgta ataattttac tttttttagc aacaccatca
      241 atacgaacct tgttcctctt agaaagtcaa gaaaatccga acattacaat taaagcatta
      301 ggacaccaat gatattgaag ctacgaatat tcagactatg aaaatgccct atttgactca
      361 tacatagtac aagatcaaga tcttgaaaat ggctcaccac gactgctaga agccgacaat
      421 cgaatagtat tcccaataca aaccccaacc cgactcttag tttccgcaga agatgttctt
      481 cactcctgaa ccctaccagc actcggagta aaaattgatg ccgttccagg acgcctaaac
      541 caattaattt tatccaccat acgacctgga attttttatg gccaatgctc agaaatctgt
      601 ggtgcaaacc acagctttat gcccatctca acagaatctg taccaacaaa atactttgaa
      661 aaatgattag acaagatact t
//
LOCUS       ATTENTBT1                681 bp    DNA     linear   VRT 19-OCT-2023
DEFINITION  Cytochrome oxidase subunit II (COII) gene, partial cds.
ACCESSION   ATTENTBT1
VERSION
KEYWORDS    .
SOURCE      mitochondrion Bradypodion transvaalense
  ORGANISM  Bradypodion transvaalense
            Eukaryota; Metazoa; Chordata; Craniata; Vertebrata; Euteleostomi;
            Lepidosauria; Squamata; Bifurcata; Unidentata; Episquamata;
            Toxicofera; Iguania; Acrodonta; Chamaeleonidae; Bradypodion.
REFERENCE   1  (bases 1 to 681)
  AUTHORS   Main,D.C., Taft,J.M., Geneva,A.J., Jansen van Vuuren,B. and
            Tolley,K.A.
  TITLE     More is not always better: the efficacy of single mitochondrial
            genes at reconciling the complete mitogenome phylogeny
  JOURNAL   unpublished
REFERENCE   2  (bases 1 to 681)
  AUTHORS   Main,D.C., Taft,J.M., Geneva,A.J., Jansen van Vuuren,B. and
            Tolley,K.A.
  TITLE     Direct Submission
  JOURNAL   Submitted (19-OCT-2023) Zoology, University of Johannesburg, Cnr
            Kingsway and University Road Auckland Park, Johannesburg, Gauteng
            2195, South Africa
COMMENT     Bankit Comment: ALT EMAIL:201327040@student.uj.ac.za
            Bankit Comment: TAX: Yes, new species/combinations; SEE ATTACHMENT
            Bankit Comment: TOTAL # OF SEQS:44
            Bankit Comment: FeatPropSourceSeq:AMDSF219
            
            ##Assembly-Data-START##
            Assembly Method       :: Novoplasty v. 4.3.1
            Sequencing Technology :: Illumina
            ##Assembly-Data-END##
FEATURES             Location/Qualifiers
     source          1..681
                     /organism="Bradypodion transvaalense"
                     /organelle="mitochondrion"
                     /mol_type="genomic DNA"
                     /isolation_source="Soutpansberg, Entabeni, Limpopo"
                     /bio_material="ATENTBT1"
                     /db_xref="taxon:179889"
                     /country="South Africa"
                     /note="Eukaryota; Metazoa; Chordata; Craniata; Vertebrata;
                     Euteleostomi;## Lepidosauria; Squamata; Bifurcata;
                     Unidentata; Episquamata;## Toxicofera; Iguania; Acrodonta;
                     Chamaeleonidae; Bradypodion"
     gene            <1..>681
                     /gene="COII"
     CDS             <1..>681
                     /gene="COII"
                     /EC_number="7.1.1.9"
                     /codon_start=1
                     /transl_table=2
                     /product="Cytochrome c oxidase subunit 2"
                     /translation="MAEPIQLSLHDAASPVMEELLFFHDYSMLMMLLIGTTVIIALII
                     ASTTKTYHTALTDASHLEFLWTLLPVMILLFLATPSMRTLFLLESQENPNITIKALGH
                     QWYWSYEYSDYENALFDSYMVQDQDLENGSPRLLEADNRMVFPMQTPTRLLVSAEDVL
                     HSWTLPALGVKIDAVPGRLNQLILSTMRPGIFYGQCSEICGANHSFMPISTESVPTKY
                     FEKWLDKML"
BASE COUNT      235 a    169 c     92 g    185 t
ORIGIN      
        1 atggcagaac caattcaact ttccctacat gatgccgctt caccagttat agaagaactt
       61 ctattcttcc acgactactc aatactaatg atactactaa ttggaacaac cgttattatt
      121 gcactaatta ttgcctcaac tacaaaaaca taccacactg cacttacgga cgcaagccac
      181 ctagaatttt tatgaacctt actacctgta ataattttac tttttttagc aacaccatca
      241 atacgaacct tgttcctctt agaaagtcaa gaaaatccga acattacaat taaagcatta
      301 ggacaccaat gatattgaag ctacgaatat tcagactatg aaaacgccct atttgactca
      361 tacatagtac aagatcaaga tcttgaaaat ggctcaccac gactgctaga agccgacaat
      421 cgaatagtat tcccaataca aaccccaacc cgactcttag tttccgcaga agatgttctt
      481 cactcctgaa ccctaccagc actcggagta aaaattgatg ccgttccagg acgcctaaac
      541 caattaattt tatccaccat acgacctgga attttttatg gtcaatgctc agaaatctgt
      601 ggtgcaaacc acagctttat gcccatctca acagaatctg tgccaacaaa atactttgaa
      661 aaatgattag acaagatact t
//
LOCUS       Cham503                  681 bp    DNA     linear   VRT 19-OCT-2023
DEFINITION  Cytochrome oxidase subunit II (COII) gene, partial cds.
ACCESSION   Cham503
VERSION
KEYWORDS    .
SOURCE      mitochondrion Bradypodion caffer
  ORGANISM  Bradypodion caffer
            Eukaryota; Metazoa; Chordata; Craniata; Vertebrata; Euteleostomi;
            Lepidosauria; Squamata; Bifurcata; Unidentata; Episquamata;
            Toxicofera; Iguania; Acrodonta; Chamaeleonidae; Bradypodion.
REFERENCE   1  (bases 1 to 681)
  AUTHORS   Main,D.C., Taft,J.M., Geneva,A.J., Jansen van Vuuren,B. and
            Tolley,K.A.
  TITLE     More is not always better: the efficacy of single mitochondrial
            genes at reconciling the complete mitogenome phylogeny
  JOURNAL   unpublished
REFERENCE   2  (bases 1 to 681)
  AUTHORS   Main,D.C., Taft,J.M., Geneva,A.J., Jansen van Vuuren,B. and
            Tolley,K.A.
  TITLE     Direct Submission
  JOURNAL   Submitted (19-OCT-2023) Zoology, University of Johannesburg, Cnr
            Kingsway and University Road Auckland Park, Johannesburg, Gauteng
            2195, South Africa
COMMENT     Bankit Comment: ALT EMAIL:201327040@student.uj.ac.za
            Bankit Comment: TAX: Yes, new species/combinations; SEE ATTACHMENT
            Bankit Comment: TOTAL # OF SEQS:44
            Bankit Comment: FeatPropSourceSeq:AMDSF219
            
            ##Assembly-Data-START##
            Assembly Method       :: Novoplasty v. 4.3.1
            Sequencing Technology :: Illumina
            ##Assembly-Data-END##
FEATURES             Location/Qualifiers
     source          1..681
                     /organism="Bradypodion caffer"
                     /organelle="mitochondrion"
                     /mol_type="genomic DNA"
                     /isolation_source="Hluleka Nature Reserve, Eastern Cape"
                     /bio_material="PEM R22146"
                     /db_xref="taxon:230336"
                     /country="South Africa"
                     /note="Eukaryota; Metazoa; Chordata; Craniata; Vertebrata;
                     Euteleostomi;## Lepidosauria; Squamata; Bifurcata;
                     Unidentata; Episquamata;## Toxicofera; Iguania; Acrodonta;
                     Chamaeleonidae; Bradypodion"
     gene            <1..>681
                     /gene="COII"
     CDS             <1..>681
                     /gene="COII"
                     /EC_number="7.1.1.9"
                     /codon_start=1
                     /transl_table=2
                     /product="Cytochrome c oxidase subunit 2"
                     /translation="MVEPIQLSLHDAASPVMEELLFFHDYSMLMMLLIGTTVIIALII
                     ASTMKTYHTALTDANHLEFLWTLLPVMILLFLATPSMRTLFLLENQENPNITIKALGH
                     QWYWSYEYSDYENALFDSYMVQDQDLENGSPRLLEADNRMVFPMQTPTRLLVSAEDVL
                     HSWTLPALGVKIDAVPGRLNQLILSTMRSGIFYGQCSEICGANHSFMPISTESVPTKY
                     FEKWLDKML"
BASE COUNT      233 a    163 c     90 g    195 t
ORIGIN      
        1 atggtagaac ccattcaact ctccctacat gatgccgctt caccagttat agaagaactt
       61 ttattcttcc acgactattc aatattaatg atattactaa ttggaacaac cgttattatt
      121 gcattaatta ttgcctcaac tataaaaaca taccacactg cacttacaga cgcaaaccac
      181 ctagaatttt tatgaaccct tctacctgta ataattttac tttttttagc gacaccatca
      241 atacgaaccc tattcctctt agaaaaccaa gaaaatccga acattacaat taaagcattg
      301 ggccaccaat gatattgaag ttatgaatat tcagactatg aaaatgccct atttgactcc
      361 tatatagtac aagatcaaga ccttgaaaat ggctcaccac gactgctaga agctgacaat
      421 cgaatagtat tcccaataca aaccccaacc cgactcttag tttccgcaga agatgttctt
      481 cactcctgaa ccctcccagc actcggagta aaaattgatg ccgttccagg acgcctaaac
      541 caattaattt tatctactat acgatctggg attttttatg gtcaatgctc agaaatttgt
      601 ggggcaaacc acagctttat acccatctca acagaatccg taccaacaaa atactttgaa
      661 aaatgattag acaagatact t
//
LOCUS       Cham509                  681 bp    DNA     linear   VRT 19-OCT-2023
DEFINITION  Cytochrome oxidase subunit II (COII) gene, partial cds.
ACCESSION   Cham509
VERSION
KEYWORDS    .
SOURCE      mitochondrion Bradypodion caffer
  ORGANISM  Bradypodion caffer
            Eukaryota; Metazoa; Chordata; Craniata; Vertebrata; Euteleostomi;
            Lepidosauria; Squamata; Bifurcata; Unidentata; Episquamata;
            Toxicofera; Iguania; Acrodonta; Chamaeleonidae; Bradypodion.
REFERENCE   1  (bases 1 to 681)
  AUTHORS   Main,D.C., Taft,J.M., Geneva,A.J., Jansen van Vuuren,B. and
            Tolley,K.A.
  TITLE     More is not always better: the efficacy of single mitochondrial
            genes at reconciling the complete mitogenome phylogeny
  JOURNAL   unpublished
REFERENCE   2  (bases 1 to 681)
  AUTHORS   Main,D.C., Taft,J.M., Geneva,A.J., Jansen van Vuuren,B. and
            Tolley,K.A.
  TITLE     Direct Submission
  JOURNAL   Submitted (19-OCT-2023) Zoology, University of Johannesburg, Cnr
            Kingsway and University Road Auckland Park, Johannesburg, Gauteng
            2195, South Africa
COMMENT     Bankit Comment: ALT EMAIL:201327040@student.uj.ac.za
            Bankit Comment: TAX: Yes, new species/combinations; SEE ATTACHMENT
            Bankit Comment: TOTAL # OF SEQS:44
            Bankit Comment: FeatPropSourceSeq:AMDSF219
            
            ##Assembly-Data-START##
            Assembly Method       :: Novoplasty v. 4.3.1
            Sequencing Technology :: Illumina
            ##Assembly-Data-END##
FEATURES             Location/Qualifiers
     source          1..681
                     /organism="Bradypodion caffer"
                     /organelle="mitochondrion"
                     /mol_type="genomic DNA"
                     /isolation_source="Hluleka Nature Reserve, Eastern Cape"
                     /bio_material="PEM R22147"
                     /db_xref="taxon:230336"
                     /country="South Africa"
                     /note="Eukaryota; Metazoa; Chordata; Craniata; Vertebrata;
                     Euteleostomi;## Lepidosauria; Squamata; Bifurcata;
                     Unidentata; Episquamata;## Toxicofera; Iguania; Acrodonta;
                     Chamaeleonidae; Bradypodion"
     gene            <1..>681
                     /gene="COII"
     CDS             <1..>681
                     /gene="COII"
                     /EC_number="7.1.1.9"
                     /codon_start=1
                     /transl_table=2
                     /product="Cytochrome c oxidase subunit 2"
                     /translation="MVEPIQLSLHDAASPVMEELLFFHDYSMLMMLLIGTTVIIALII
                     ASTMKTYHTALTDANHLEFLWTLLPVMILLFLATPSMRTLFLLENQENPNITIKALGH
                     QWYWSYEYSDYENALFDSYMVQDQDLENGSPRLLEADNRMVFPMQTPTRLLVSAEDVL
                     HSWTLPALGVKIDAIPGRLNQLILSTMRSGIFYGQCSEICGANHSFMPISTESVPTKY
                     FEKWLDKML"
BASE COUNT      234 a    163 c     89 g    195 t
ORIGIN      
        1 atggtagaac ccattcaact ctccctacat gatgccgctt caccagttat agaagaactt
       61 ttattcttcc acgactattc aatattaatg atattactaa ttggaacaac cgttattatt
      121 gcattaatta ttgcctcaac tataaaaaca taccacactg cacttacaga cgcaaaccac
      181 ctagaatttt tatgaaccct tctacctgta ataattttac tttttttagc gacaccatca
      241 atacgaaccc tattcctctt agaaaaccaa gaaaatccga acattacaat taaagcattg
      301 ggccaccaat gatattgaag ttatgaatat tcagactatg aaaatgccct atttgactcc
      361 tatatagtac aagatcaaga ccttgaaaat ggctcaccac gactgctaga agctgacaat
      421 cgaatagtat tcccaataca aaccccaacc cgactcttag tttccgcaga agatgttctt
      481 cactcctgaa ccctcccagc actcggagta aaaattgatg ccattccagg acgcctaaac
      541 caattaattt tatctactat acgatctggg attttttatg gtcaatgctc agaaatttgt
      601 ggggcaaacc acagctttat acccatctca acagaatccg taccaacaaa atactttgaa
      661 aaatgattag acaagatact t
//
LOCUS       CT63                     681 bp    DNA     linear   VRT 19-OCT-2023
DEFINITION  Cytochrome oxidase subunit II (COII) gene, partial cds.
ACCESSION   CT63
VERSION
KEYWORDS    .
SOURCE      mitochondrion Bradypodion transvaalense
  ORGANISM  Bradypodion transvaalense
            Eukaryota; Metazoa; Chordata; Craniata; Vertebrata; Euteleostomi;
            Lepidosauria; Squamata; Bifurcata; Unidentata; Episquamata;
            Toxicofera; Iguania; Acrodonta; Chamaeleonidae; Bradypodion.
REFERENCE   1  (bases 1 to 681)
  AUTHORS   Main,D.C., Taft,J.M., Geneva,A.J., Jansen van Vuuren,B. and
            Tolley,K.A.
  TITLE     More is not always better: the efficacy of single mitochondrial
            genes at reconciling the complete mitogenome phylogeny
  JOURNAL   unpublished
REFERENCE   2  (bases 1 to 681)
  AUTHORS   Main,D.C., Taft,J.M., Geneva,A.J., Jansen van Vuuren,B. and
            Tolley,K.A.
  TITLE     Direct Submission
  JOURNAL   Submitted (19-OCT-2023) Zoology, University of Johannesburg, Cnr
            Kingsway and University Road Auckland Park, Johannesburg, Gauteng
            2195, South Africa
COMMENT     Bankit Comment: ALT EMAIL:201327040@student.uj.ac.za
            Bankit Comment: TAX: Yes, new species/combinations; SEE ATTACHMENT
            Bankit Comment: TOTAL # OF SEQS:44
            Bankit Comment: FeatPropSourceSeq:AMDSF219
            
            ##Assembly-Data-START##
            Assembly Method       :: Novoplasty v. 4.3.1
            Sequencing Technology :: Illumina
            ##Assembly-Data-END##
FEATURES             Location/Qualifiers
     source          1..681
                     /organism="Bradypodion transvaalense"
                     /organelle="mitochondrion"
                     /mol_type="genomic DNA"
                     /isolation_source="Hendriksdal off R37, Mpumalanga"
                     /bio_material="PEM R5688"
                     /db_xref="taxon:179889"
                     /country="South Africa"
                     /note="Eukaryota; Metazoa; Chordata; Craniata; Vertebrata;
                     Euteleostomi;## Lepidosauria; Squamata; Bifurcata;
                     Unidentata; Episquamata;## Toxicofera; Iguania; Acrodonta;
                     Chamaeleonidae; Bradypodion"
     gene            <1..>681
                     /gene="COII"
     CDS             <1..>681
                     /gene="COII"
                     /EC_number="7.1.1.9"
                     /codon_start=1
                     /transl_table=2
                     /product="Cytochrome c oxidase subunit 2"
                     /translation="MAEPIQLSLHDAASPVMEELLFFHDYSMLMMLLIGTTVIIALII
                     ASTTKTYHTALTDASHLEFLWTLLPVMILLFLATPSMRTLFLLESQENPNITIKALGH
                     QWYWSYEYSDYENALFDSYMVQDQDLENGSPRLLEADNRMVFPMQTPTRLLVSAEDVL
                     HSWTLPALGVKIDAVPGRLNQLILSTMRPGIFYGQCSEICGANHSFMPISTESVPTKY
                     FEKWLDKML"
BASE COUNT      235 a    169 c     92 g    185 t
ORIGIN      
        1 atggcagaac caattcaact ttccctacat gatgccgctt caccagttat agaagaactt
       61 ctattcttcc acgactactc aatactaatg atactactaa ttggaacaac cgttattatc
      121 gcactaatta ttgcctcaac tacaaaaaca taccacactg cacttacgga cgcaagccac
      181 ctagaatttt tatgaacctt actacctgta ataattttac tttttttagc aacaccatca
      241 atacgaacct tgttcctctt agaaagtcaa gaaaatccga acattacaat taaagcatta
      301 ggacaccaat gatattgaag ctacgaatat tcagactatg aaaatgccct atttgactca
      361 tacatagtac aagatcaaga tcttgaaaat ggctcaccac gactgctaga agccgacaat
      421 cgaatagtat tcccaataca aaccccaacc cgactcttag tttccgcaga agatgttctt
      481 cactcctgaa ccctaccagc actcggagta aaaattgatg ccgttccagg acgcctaaac
      541 caattaattt tatccaccat acgacctgga attttttatg gtcaatgctc agaaatctgt
      601 ggtgcaaacc acagctttat gcccatctca acagaatctg tgccaacaaa atactttgaa
      661 aaatgattag acaagatact t
//
LOCUS       CT359                    681 bp    DNA     linear   VRT 19-OCT-2023
DEFINITION  Cytochrome oxidase subunit II (COII) gene, partial cds.
ACCESSION   CT359
VERSION
KEYWORDS    .
SOURCE      mitochondrion Bradypodion caeruleogula (Eshowe dwarf chameleon)
  ORGANISM  Bradypodion caeruleogula
            Eukaryota; Metazoa; Chordata; Craniata; Vertebrata; Euteleostomi;
            Lepidosauria; Squamata; Bifurcata; Unidentata; Episquamata;
            Toxicofera; Iguania; Acrodonta; Chamaeleonidae; Bradypodion.
REFERENCE   1  (bases 1 to 681)
  AUTHORS   Main,D.C., Taft,J.M., Geneva,A.J., Jansen van Vuuren,B. and
            Tolley,K.A.
  TITLE     More is not always better: the efficacy of single mitochondrial
            genes at reconciling the complete mitogenome phylogeny
  JOURNAL   unpublished
REFERENCE   2  (bases 1 to 681)
  AUTHORS   Main,D.C., Taft,J.M., Geneva,A.J., Jansen van Vuuren,B. and
            Tolley,K.A.
  TITLE     Direct Submission
  JOURNAL   Submitted (19-OCT-2023) Zoology, University of Johannesburg, Cnr
            Kingsway and University Road Auckland Park, Johannesburg, Gauteng
            2195, South Africa
COMMENT     Bankit Comment: ALT EMAIL:201327040@student.uj.ac.za
            Bankit Comment: TAX: Yes, new species/combinations; SEE ATTACHMENT
            Bankit Comment: TOTAL # OF SEQS:44
            Bankit Comment: FeatPropSourceSeq:AMDSF219
            
            ##Assembly-Data-START##
            Assembly Method       :: Novoplasty v. 4.3.1
            Sequencing Technology :: Illumina
            ##Assembly-Data-END##
FEATURES             Location/Qualifiers
     source          1..681
                     /organism="Bradypodion caeruleogula"
                     /organelle="mitochondrion"
                     /mol_type="genomic DNA"
                     /isolation_source="Ngoya Forest, KwaZulu-Natal"
                     /bio_material="CT359"
                     /db_xref="taxon:1263117"
                     /country="South Africa"
                     /note="Eukaryota; Metazoa; Chordata; Craniata; Vertebrata;
                     Euteleostomi;## Lepidosauria; Squamata; Bifurcata;
                     Unidentata; Episquamata;## Toxicofera; Iguania; Acrodonta;
                     Chamaeleonidae; Bradypodion"
     gene            <1..>681
                     /gene="COII"
     CDS             <1..>681
                     /gene="COII"
                     /EC_number="7.1.1.9"
                     /codon_start=1
                     /transl_table=2
                     /product="Cytochrome c oxidase subunit 2"
                     /translation="MVEPIQLSLHDAASPVMEELLFFHDYSMLMMLLIGTTVIIALII
                     ASTMKTYHTALTDANHLEFLWTLLPVMILLFLATPSMRTLFLLENQENPNVTIKALGH
                     QWYWSYEYSDYENALFDSYMVQDQDLENGSPRLLEADNRMVFPMQTPTRLLVSAEDVL
                     HSWTLPALGVKIDAVPGRLNQLILSTMRPGIFYGQCSEICGANHSFMPISTESVPTKY
                     FEKWLDKML"
BASE COUNT      231 a    166 c     95 g    189 t
ORIGIN      
        1 atggtagaac ccattcaact ctccctacat gatgccgctt caccagttat agaagaactc
       61 ctattcttcc acgactattc aatactaatg atgttattaa tcggaacaac cgttattatt
      121 gcactaatta ttgcctcgac tataaaaaca taccacactg cacttacaga cgcaaaccac
      181 ctagaatttt tatgaaccct actgcctgtt ataattttac tttttttagc aacaccatca
      241 atacgaaccc tattcctatt ggaaaaccaa gaaaatccaa acgttacaat taaagcatta
      301 ggacaccaat gatattgaag ctatgaatat tcagactatg aaaatgccct atttgactcc
      361 tacatagtac aagatcaaga ccttgaaaat ggttcaccac gactgctaga agctgacaat
      421 cgaatggtat tcccaataca aaccccaacc cgacttctag tttccgcaga agatgttctt
      481 cactcctgaa ccctcccagc actcggagta aaaattgatg ccgttccagg acgcctcaac
      541 caattaattt tatctaccat acgacctgga attttttatg gccaatgctc agaaatttgt
      601 ggggcaaatc acagctttat gccaatctca acagaatcag tgccaacgaa atattttgaa
      661 aaatgattag acaagatact t
//
LOCUS       FP527                    681 bp    DNA     linear   VRT 19-OCT-2023
DEFINITION  Cytochrome oxidase subunit II (COII) gene, partial cds.
ACCESSION   FP527
VERSION
KEYWORDS    .
SOURCE      mitochondrion Bradypodion barbatulum
  ORGANISM  Bradypodion barbatulum
            Eukaryota; Metazoa; Chordata; Craniata; Vertebrata; Euteleostomi;
            Lepidosauria; Squamata; Bifurcata; Unidentata; Episquamata;
            Toxicofera; Iguania; Acrodonta; Chamaeleonidae; Bradypodion.
REFERENCE   1  (bases 1 to 681)
  AUTHORS   Main,D.C., Taft,J.M., Geneva,A.J., Jansen van Vuuren,B. and
            Tolley,K.A.
  TITLE     More is not always better: the efficacy of single mitochondrial
            genes at reconciling the complete mitogenome phylogeny
  JOURNAL   unpublished
REFERENCE   2  (bases 1 to 681)
  AUTHORS   Main,D.C., Taft,J.M., Geneva,A.J., Jansen van Vuuren,B. and
            Tolley,K.A.
  TITLE     Direct Submission
  JOURNAL   Submitted (19-OCT-2023) Zoology, University of Johannesburg, Cnr
            Kingsway and University Road Auckland Park, Johannesburg, Gauteng
            2195, South Africa
COMMENT     Bankit Comment: ALT EMAIL:201327040@student.uj.ac.za
            Bankit Comment: TAX: Yes, new species/combinations; SEE ATTACHMENT
            Bankit Comment: TOTAL # OF SEQS:44
            Bankit Comment: FeatPropSourceSeq:AMDSF219
            
            ##Assembly-Data-START##
            Assembly Method       :: Novoplasty v. 4.3.1
            Sequencing Technology :: Illumina
            ##Assembly-Data-END##
FEATURES             Location/Qualifiers
     source          1..681
                     /organism="Bradypodion barbatulum"
                     /organelle="mitochondrion"
                     /mol_type="genomic DNA"
                     /isolation_source="Southern slopes of Kouga Mountains,
                     Eastern Cape"
                     /bio_material="FP527"
                     /db_xref="taxon:2869582"
                     /country="South Africa"
                     /note="Eukaryota; Metazoa; Chordata; Craniata; Vertebrata;
                     Euteleostomi;## Lepidosauria; Squamata; Bifurcata;
                     Unidentata; Episquamata;## Toxicofera; Iguania; Acrodonta;
                     Chamaeleonidae; Bradypodion"
     gene            <1..>681
                     /gene="COII"
     CDS             <1..>681
                     /gene="COII"
                     /EC_number="7.1.1.9"
                     /codon_start=1
                     /transl_table=2
                     /product="Cytochrome c oxidase subunit 2"
                     /translation="MVEPIQLSLHDAASPVMEELLFFHDYSMLMMLLIGTTVIIALII
                     ASTMKTYHTALTDANHLEFLWTLLPVMILLFLATPSMRTLFLLENQENPNITIKALGH
                     QWYWSYEYSDYENALFDSYMVHDQDLENGSPRLLEADNRMVFPMQTPTRLLVSAEDVL
                     HSWTLPALGVKIDAVPGRLNQLILSTMRPGIFYGQCSEICGANHSFMPISTESVPTKY
                     FEKWLDKML"
BASE COUNT      232 a    168 c     92 g    189 t
ORIGIN      
        1 atggtagaac ccattcagct ctccctacat gatgccgcct caccagtcat ggaagaactt
       61 ctattctttc atgactattc aatattaata atactactaa ttggaacaac cgttattatt
      121 gcactaatta ttgcctcgac tataaagaca tatcacacag cacttacaga cgcaaaccac
      181 ctcgaatttt tatgaaccct actaccagtt ataattttac tctttttagc aacaccatca
      241 atacgaaccc tatttctttt agaaaaccaa gaaaacccaa acattacaat taaagcacta
      301 ggacatcaat gatactgaag ttacgaatat tcagactatg aaaacgccct atttgactca
      361 tatatagtac atgaccaaga ccttgaaaat ggttcaccac gactcctaga ggctgacaat
      421 cgaatggtgt tcccaataca aaccccaacc cgacttttag tttccgcaga agatgttctt
      481 cactcctgaa ccctcccagc actaggagta aaaattgatg ccgttcctgg gcgcctaaac
      541 caattaattt tatctaccat acgacccgga attttttatg gtcaatgctc agaaatttgc
      601 ggagcaaacc acagctttat gcctatctca acagaatctg taccaacaaa atactttgaa
      661 aaatgattag acaagatact t
//
LOCUS       FP578A                   681 bp    DNA     linear       19-OCT-2023
DEFINITION  Cytochrome oxidase subunit II (COII) gene, partial cds.
ACCESSION   FP578A
VERSION
KEYWORDS    .
SOURCE      mitochondrion Bradypodion sp.1
  ORGANISM  Bradypodion sp.1
            Unclassified.
REFERENCE   1  (bases 1 to 681)
  AUTHORS   Main,D.C., Taft,J.M., Geneva,A.J., Jansen van Vuuren,B. and
            Tolley,K.A.
  TITLE     More is not always better: the efficacy of single mitochondrial
            genes at reconciling the complete mitogenome phylogeny
  JOURNAL   unpublished
REFERENCE   2  (bases 1 to 681)
  AUTHORS   Main,D.C., Taft,J.M., Geneva,A.J., Jansen van Vuuren,B. and
            Tolley,K.A.
  TITLE     Direct Submission
  JOURNAL   Submitted (19-OCT-2023) Zoology, University of Johannesburg, Cnr
            Kingsway and University Road Auckland Park, Johannesburg, Gauteng
            2195, South Africa
COMMENT     Bankit Comment: ALT EMAIL:201327040@student.uj.ac.za
            Bankit Comment: TAX: Yes, new species/combinations; SEE ATTACHMENT
            Bankit Comment: TOTAL # OF SEQS:44
            Bankit Comment: FeatPropSourceSeq:AMDSF219
            
            ##Assembly-Data-START##
            Assembly Method       :: Novoplasty v. 4.3.1
            Sequencing Technology :: Illumina
            ##Assembly-Data-END##
FEATURES             Location/Qualifiers
     source          1..681
                     /organism="Bradypodion sp.1"
                     /organelle="mitochondrion"
                     /mol_type="genomic DNA"
                     /isolation_source="Kamberg, KwaZulu-Natal"
                     /bio_material="FP578A"
                     /country="South Africa"
                     /note="Eukaryota; Metazoa; Chordata; Craniata; Vertebrata;
                     Euteleostomi;## Lepidosauria; Squamata; Bifurcata;
                     Unidentata; Episquamata;## Toxicofera; Iguania; Acrodonta;
                     Chamaeleonidae; Bradypodion"
     gene            <1..>681
                     /gene="COII"
     CDS             <1..>681
                     /gene="COII"
                     /EC_number="7.1.1.9"
                     /codon_start=1
                     /transl_table=2
                     /product="Cytochrome c oxidase subunit 2"
                     /translation="MVEPIQLSLHDAASPVMEELLFFHDYSMLMMLLIGTTVIIALII
                     ASTMKTYHTALTDANHLEFLWTLLPVMILLFLATPSMRTLFLLENQENPNITIKALGH
                     QWYWSYEYSDYENALFDSYMVQDQDLENGSPRLLEADNRMVFPMQTPTRLLVSAEDVL
                     HSWTLPALGVKIDAVPGRLNQLILSTMRPGIFYGQCSEICGANHSFMPISTESVPTKY
                     FEKWLDKML"
BASE COUNT      231 a    169 c     94 g    187 t
ORIGIN      
        1 atggtagaac ccattcaact ttccctacat gatgccgctt caccagttat agaagaactc
       61 ctattcttcc acgactattc gatactaatg atgttactaa ttggaacaac cgttatcatt
      121 gcactaatta ttgcctcgac tataaaaaca taccacactg cacttacaga cgcaaaccac
      181 ctagaatttt tatgaaccct actacctgtt ataattttgc tttttttagc aacaccatca
      241 atacgaaccc tgttcctctt agaaaaccaa gaaaatccga acattacaat taaagcatta
      301 ggacaccaat gatattgaag ctatgaatac tcagactatg aaaacgccct atttgactcg
      361 tacatagtac aggatcaaga ccttgaaaat ggctcaccac gactattaga agctgacaat
      421 cgaatagtgt tccccataca aaccccaact cgactcttag tttccgcaga agatgttctt
      481 cactcctgaa ccctcccagc actcggagta aaaattgatg ccgttccagg acgcctaaac
      541 caattaattt tatcaaccat acgacctgga attttttatg gccaatgttc agaaatttgt
      601 ggagcaaacc acagctttat gcccatctca acagaatctg tgccaacaaa atactttgaa
      661 aaatgattag acaaaatact t
//
LOCUS       FP596B                   681 bp    DNA     linear   VRT 19-OCT-2023
DEFINITION  Cytochrome oxidase subunit II (COII) gene, partial cds.
ACCESSION   FP596B
VERSION
KEYWORDS    .
SOURCE      mitochondrion Bradypodion ngomeense (Ngome dwarf chameleon)
  ORGANISM  Bradypodion ngomeense
            Eukaryota; Metazoa; Chordata; Craniata; Vertebrata; Euteleostomi;
            Lepidosauria; Squamata; Bifurcata; Unidentata; Episquamata;
            Toxicofera; Iguania; Acrodonta; Chamaeleonidae; Bradypodion.
REFERENCE   1  (bases 1 to 681)
  AUTHORS   Main,D.C., Taft,J.M., Geneva,A.J., Jansen van Vuuren,B. and
            Tolley,K.A.
  TITLE     More is not always better: the efficacy of single mitochondrial
            genes at reconciling the complete mitogenome phylogeny
  JOURNAL   unpublished
REFERENCE   2  (bases 1 to 681)
  AUTHORS   Main,D.C., Taft,J.M., Geneva,A.J., Jansen van Vuuren,B. and
            Tolley,K.A.
  TITLE     Direct Submission
  JOURNAL   Submitted (19-OCT-2023) Zoology, University of Johannesburg, Cnr
            Kingsway and University Road Auckland Park, Johannesburg, Gauteng
            2195, South Africa
COMMENT     Bankit Comment: ALT EMAIL:201327040@student.uj.ac.za
            Bankit Comment: TAX: Yes, new species/combinations; SEE ATTACHMENT
            Bankit Comment: TOTAL # OF SEQS:44
            Bankit Comment: FeatPropSourceSeq:AMDSF219
            
            ##Assembly-Data-START##
            Assembly Method       :: Novoplasty v. 4.3.1
            Sequencing Technology :: Illumina
            ##Assembly-Data-END##
FEATURES             Location/Qualifiers
     source          1..681
                     /organism="Bradypodion ngomeense"
                     /organelle="mitochondrion"
                     /mol_type="genomic DNA"
                     /isolation_source="Ngome Forest, KwaZulu-Natal"
                     /bio_material="FP596B"
                     /db_xref="taxon:1263118"
                     /country="South Africa"
                     /note="Eukaryota; Metazoa; Chordata; Craniata; Vertebrata;
                     Euteleostomi;## Lepidosauria; Squamata; Bifurcata;
                     Unidentata; Episquamata;## Toxicofera; Iguania; Acrodonta;
                     Chamaeleonidae; Bradypodion"
     gene            <1..>681
                     /gene="COII"
     CDS             <1..>681
                     /gene="COII"
                     /EC_number="7.1.1.9"
                     /codon_start=1
                     /transl_table=2
                     /product="Cytochrome c oxidase subunit 2"
                     /translation="MAEPIQLSLHDAASPVMEELLFFHDYSMLMMLLIGTTVIIALII
                     ASTMKTYHTALTDANHLEFLWTLLPVMILLFLATPSMRTLFLLENQENPNITIKALGH
                     QWYWSYEYSDYENALFDSYMVQDQDLENGSPRLLEADNRMVFPMQTPTRLLVSAEDVL
                     HSWTLPALGVKIDAVPGRLNQLILSTLRPGIFYGQCSEICGANHSFMPISTESVPTKY
                     FEKWLDKML"
BASE COUNT      235 a    167 c     92 g    187 t
ORIGIN      
        1 atggcagaac ccattcaact ttctttacat gatgccgctt caccagttat agaagaactt
       61 ctattcttcc acgactactc aatactaatg atgttactaa ttggaacaac cgttattatt
      121 gcactaatta ttgcctcaac tataaaaaca taccacactg cacttacgga cgcaaaccac
      181 ctagaatttt tatgaacctt actacctgta ataattttac tttttttagc aacaccatca
      241 atacgaacct tattcctctt agaaaatcaa gaaaatccga acattacaat taaagcatta
      301 ggacaccaat gatactgaag ctacgaatat tcagactatg aaaacgccct atttgactca
      361 tacatggtac aagatcaaga ccttgaaaat ggctcaccac gactgctaga agccgacaat
      421 cgaatagtat tcccaataca aaccccaacc cggctcttag tttccgcaga agatgttctt
      481 cactcatgaa ccctaccagc actcggagta aaaattgatg ccgttccagg acgcctaaac
      541 caattaatct tatctaccct acgacctgga attttttatg gtcaatgctc agaaatttgt
      601 ggagcaaacc acagctttat gcccatctca acagaatctg tgccaacaaa atactttgaa
      661 aaatgattag acaagatact t
//
LOCUS       H1390                    681 bp    DNA     linear   VRT 19-OCT-2023
DEFINITION  Cytochrome oxidase subunit II (COII) gene, partial cds.
ACCESSION   H1390
VERSION
KEYWORDS    .
SOURCE      mitochondrion Bradypodion melanocephalum
  ORGANISM  Bradypodion melanocephalum
            Eukaryota; Metazoa; Chordata; Craniata; Vertebrata; Euteleostomi;
            Lepidosauria; Squamata; Bifurcata; Unidentata; Episquamata;
            Toxicofera; Iguania; Acrodonta; Chamaeleonidae; Bradypodion.
REFERENCE   1  (bases 1 to 681)
  AUTHORS   Main,D.C., Taft,J.M., Geneva,A.J., Jansen van Vuuren,B. and
            Tolley,K.A.
  TITLE     More is not always better: the efficacy of single mitochondrial
            genes at reconciling the complete mitogenome phylogeny
  JOURNAL   unpublished
REFERENCE   2  (bases 1 to 681)
  AUTHORS   Main,D.C., Taft,J.M., Geneva,A.J., Jansen van Vuuren,B. and
            Tolley,K.A.
  TITLE     Direct Submission
  JOURNAL   Submitted (19-OCT-2023) Zoology, University of Johannesburg, Cnr
            Kingsway and University Road Auckland Park, Johannesburg, Gauteng
            2195, South Africa
COMMENT     Bankit Comment: ALT EMAIL:201327040@student.uj.ac.za
            Bankit Comment: TAX: Yes, new species/combinations; SEE ATTACHMENT
            Bankit Comment: TOTAL # OF SEQS:44
            Bankit Comment: FeatPropSourceSeq:AMDSF219
            
            ##Assembly-Data-START##
            Assembly Method       :: Novoplasty v. 4.3.1
            Sequencing Technology :: Illumina
            ##Assembly-Data-END##
FEATURES             Location/Qualifiers
     source          1..681
                     /organism="Bradypodion melanocephalum"
                     /organelle="mitochondrion"
                     /mol_type="genomic DNA"
                     /isolation_source="Westville, KwaZulu-Natal"
                     /bio_material="H1390"
                     /db_xref="taxon:230339"
                     /country="South Africa"
                     /note="Eukaryota; Metazoa; Chordata; Craniata; Vertebrata;
                     Euteleostomi;## Lepidosauria; Squamata; Bifurcata;
                     Unidentata; Episquamata;## Toxicofera; Iguania; Acrodonta;
                     Chamaeleonidae; Bradypodion"
     gene            <1..>681
                     /gene="COII"
     CDS             <1..>681
                     /gene="COII"
                     /EC_number="7.1.1.9"
                     /codon_start=1
                     /transl_table=2
                     /product="Cytochrome c oxidase subunit 2"
                     /translation="MVEPIQLSLHDAASPVMEELLFFHDYSMLMMLLIGTTVIIALII
                     ASTMKTYHTALTDANHLEFLWTLLPVMILLFLATPSMRTLFLLENQENPNITIKALGH
                     QWYWSYEYSDYENALFDSYMMQDQDLENGSPRLLEADNRMVFPMQTPTRLLVSAEDVL
                     HSWTLPALGVKIDAVPGRLNQLILSTMRPGIFYGQCSEICGANHSFMPISTESVPTKY
                     FEKWLDKML"
BASE COUNT      230 a    168 c     94 g    189 t
ORIGIN      
        1 atggtagaac ccattcaact ttccctacat gatgccgctt caccagttat agaagagctc
       61 ctattcttcc acgactactc aatactaatg atattactaa ttggaacaac cgttatcatt
      121 gcactaatta ttgcctcgac tataaaaaca taccacactg cacttacaga cgcaaaccac
      181 ctagaatttt tatgaaccct actacctgtt ataattttgc tttttttagc aacaccatca
      241 atacgaaccc tgttcctctt agaaaaccaa gaaaatccga acattacaat taaagcatta
      301 gggcaccaat gatactgaag ctatgaatat tcagactatg aaaacgccct atttgactcg
      361 tacataatac aggatcaaga ccttgaaaat ggctcaccac gactattaga agctgataat
      421 cgaatagtgt tccccataca aaccccaact cgactcttag tttccgcaga agatgttctt
      481 cactcctgaa ccctcccagc acttggagta aaaattgatg ccgttccagg gcgcctaaac
      541 caattaattt tatccaccat acgacctgga attttttatg gtcaatgttc agaaatttgt
      601 ggagcaaacc acagctttat gcccatctca acagaatctg tgccaacaaa atactttgaa
      661 aaatgattag acaaaatact t
//
LOCUS       HB361                    681 bp    DNA     linear   VRT 19-OCT-2023
DEFINITION  Cytochrome oxidase subunit II (COII) gene, partial cds.
ACCESSION   HB361
VERSION
KEYWORDS    .
SOURCE      mitochondrion Bradypodion venustum
  ORGANISM  Bradypodion venustum
            Eukaryota; Metazoa; Chordata; Craniata; Vertebrata; Euteleostomi;
            Lepidosauria; Squamata; Bifurcata; Unidentata; Episquamata;
            Toxicofera; Iguania; Acrodonta; Chamaeleonidae; Bradypodion.
REFERENCE   1  (bases 1 to 681)
  AUTHORS   Main,D.C., Taft,J.M., Geneva,A.J., Jansen van Vuuren,B. and
            Tolley,K.A.
  TITLE     More is not always better: the efficacy of single mitochondrial
            genes at reconciling the complete mitogenome phylogeny
  JOURNAL   unpublished
REFERENCE   2  (bases 1 to 681)
  AUTHORS   Main,D.C., Taft,J.M., Geneva,A.J., Jansen van Vuuren,B. and
            Tolley,K.A.
  TITLE     Direct Submission
  JOURNAL   Submitted (19-OCT-2023) Zoology, University of Johannesburg, Cnr
            Kingsway and University Road Auckland Park, Johannesburg, Gauteng
            2195, South Africa
COMMENT     Bankit Comment: ALT EMAIL:201327040@student.uj.ac.za
            Bankit Comment: TAX: Yes, new species/combinations; SEE ATTACHMENT
            Bankit Comment: TOTAL # OF SEQS:44
            Bankit Comment: FeatPropSourceSeq:AMDSF219
            
            ##Assembly-Data-START##
            Assembly Method       :: Novoplasty v. 4.3.1
            Sequencing Technology :: Illumina
            ##Assembly-Data-END##
FEATURES             Location/Qualifiers
     source          1..681
                     /organism="Bradypodion venustum"
                     /organelle="mitochondrion"
                     /mol_type="genomic DNA"
                     /isolation_source="Grootvadersbosch, Western Cape"
                     /bio_material="PEM R026336"
                     /db_xref="taxon:2869583"
                     /country="South Africa"
                     /note="Eukaryota; Metazoa; Chordata; Craniata; Vertebrata;
                     Euteleostomi;## Lepidosauria; Squamata; Bifurcata;
                     Unidentata; Episquamata;## Toxicofera; Iguania; Acrodonta;
                     Chamaeleonidae; Bradypodion"
     gene            <1..>681
                     /gene="COII"
     CDS             <1..>681
                     /gene="COII"
                     /EC_number="7.1.1.9"
                     /codon_start=1
                     /transl_table=2
                     /product="Cytochrome c oxidase subunit 2"
                     /translation="MVEPIQLSLHDAASPVMEELMFFHDYSMLMMLLIGTTVIIALII
                     ASTMKTYHTALTDANHLEFLWTLLPVMILLFLATPSMRTLFLLENQENPNITIKALGH
                     QWYWSYEYSDYENALFDSYMVHDQDLENGSPRLLETDNRMVFPMQTPTRLLVSAEDVL
                     HSWTLPALGVKIDAVPGRLNQLILSTMRPGIFYGQCSEICGANHSFMPISTESVPTKY
                     FEKWLDKML"
BASE COUNT      232 a    166 c     92 g    191 t
ORIGIN      
        1 atggtagaac ctattcaact ctccctacat gatgccgcct caccagtcat ggaagaactt
       61 atattttttc atgactattc aatattaata atactactaa ttggaacaac cgttattatt
      121 gcactaatta ttgcctcgac tataaaaaca tatcacaccg cacttacaga cgcaaaccac
      181 ctcgaatttt tatgaaccct actaccagtt ataattttac tatttttagc aacaccatca
      241 atacgaaccc tatttctttt agaaaaccaa gaaaatccaa acattacaat taaagctcta
      301 ggacatcaat gatattggag ttacgaatat tcagactatg aaaacgccct atttgactcg
      361 tatatagtac atgatcaaga ccttgaaaat ggttcaccac gactcctaga gactgacaat
      421 cgaatggtgt tcccaataca aaccccaacc cgacttttag tctccgcaga agatgttctt
      481 cactcctgaa ccctcccagc actaggagta aaaattgatg ccgttcctgg gcgcctgaac
      541 caattaatcc tatctaccat acgacccgga attttttatg gccaatgctc agaaatttgc
      601 ggagcaaacc acagctttat gcccatctca acagaatctg taccaacaaa atactttgaa
      661 aaatgattag ataagatact t
//
LOCUS       JdC10-026                681 bp    DNA     linear   VRT 19-OCT-2023
DEFINITION  Cytochrome oxidase subunit II (COII) gene, partial cds.
ACCESSION   JdC10-026
VERSION
KEYWORDS    .
SOURCE      mitochondrion Bradypodion nemorale
  ORGANISM  Bradypodion nemorale
            Eukaryota; Metazoa; Chordata; Craniata; Vertebrata; Euteleostomi;
            Lepidosauria; Squamata; Bifurcata; Unidentata; Episquamata;
            Toxicofera; Iguania; Acrodonta; Chamaeleonidae; Bradypodion.
REFERENCE   1  (bases 1 to 681)
  AUTHORS   Main,D.C., Taft,J.M., Geneva,A.J., Jansen van Vuuren,B. and
            Tolley,K.A.
  TITLE     More is not always better: the efficacy of single mitochondrial
            genes at reconciling the complete mitogenome phylogeny
  JOURNAL   unpublished
REFERENCE   2  (bases 1 to 681)
  AUTHORS   Main,D.C., Taft,J.M., Geneva,A.J., Jansen van Vuuren,B. and
            Tolley,K.A.
  TITLE     Direct Submission
  JOURNAL   Submitted (19-OCT-2023) Zoology, University of Johannesburg, Cnr
            Kingsway and University Road Auckland Park, Johannesburg, Gauteng
            2195, South Africa
COMMENT     Bankit Comment: ALT EMAIL:201327040@student.uj.ac.za
            Bankit Comment: TAX: Yes, new species/combinations; SEE ATTACHMENT
            Bankit Comment: TOTAL # OF SEQS:44
            Bankit Comment: FeatPropSourceSeq:AMDSF219
            
            ##Assembly-Data-START##
            Assembly Method       :: Novoplasty v. 4.3.1
            Sequencing Technology :: Illumina
            ##Assembly-Data-END##
FEATURES             Location/Qualifiers
     source          1..681
                     /organism="Bradypodion nemorale"
                     /organelle="mitochondrion"
                     /mol_type="genomic DNA"
                     /isolation_source="Greytown, KwaZulu-Natal"
                     /bio_material="JdC10-026"
                     /db_xref="taxon:355470"
                     /country="South Africa"
                     /note="Eukaryota; Metazoa; Chordata; Craniata; Vertebrata;
                     Euteleostomi;## Lepidosauria; Squamata; Bifurcata;
                     Unidentata; Episquamata;## Toxicofera; Iguania; Acrodonta;
                     Chamaeleonidae; Bradypodion"
     gene            <1..>681
                     /gene="COII"
     CDS             <1..>681
                     /gene="COII"
                     /EC_number="7.1.1.9"
                     /codon_start=1
                     /transl_table=2
                     /product="Cytochrome c oxidase subunit 2"
                     /translation="MAEPIQLSLHDAASPVMEELLFFHDYSMLMMLLIGTTVIIALII
                     ASTMKTYHTALTDANHLEFLWTLLPVMILLFLATPSMRTLFLLENQENPNITIKALGH
                     QWYWSYEYSDYENALFDSYMVQDQDLENGSPRLLEADNRMVFPMQTPTRLLVSAEDVL
                     HSWTLPALGVKIDAVPGRLNQLILSTMRPGIFYGQCSEICGANHSFMPISTESVPTKY
                     FEKWLDKML"
BASE COUNT      229 a    172 c     95 g    185 t
ORIGIN      
        1 atggcagaac ccattcaact ttctctacat gacgccgctt caccagttat agaagaactt
       61 ctattcttcc acgactactc aatactaatg atactactaa ttggaacaac cgttattatt
      121 gcactaatta ttgcctcgac cataaaaaca tatcacactg cactcacaga cgcaaaccac
      181 ctagaatttt tatgaaccct gctacctgta ataattttac tttttttagc aacaccatca
      241 atacgaacct tgttcctctt agagaatcaa gaaaatccaa acattacaat taaagcatta
      301 ggacaccaat gatactgaag ctacgaatat tcagactatg aaaacgccct atttgactca
      361 tatatagtac aagatcaaga ccttgaaaat ggctcaccac gactgctaga agccgacaat
      421 cgaatagtat tcccaataca aaccccaacc cgactcttag tttccgcaga agatgttctt
      481 cactcctgga ccctcccagc actcggagta aaaattgatg ccgttccggg acgccttaat
      541 caattaattt tatccaccat acgacctgga attttttatg gtcagtgctc agaaatttgt
      601 ggggcaaacc acagctttat gcccatctcc acagaatctg tgccaacaaa atactttgaa
      661 aaatgattag acaagatact t
//
LOCUS       KTH06-03                 681 bp    DNA     linear   VRT 19-OCT-2023
DEFINITION  Cytochrome oxidase subunit II (COII) gene, partial cds.
ACCESSION   KTH06-03
VERSION
KEYWORDS    .
SOURCE      mitochondrion Bradypodion transvaalense
  ORGANISM  Bradypodion transvaalense
            Eukaryota; Metazoa; Chordata; Craniata; Vertebrata; Euteleostomi;
            Lepidosauria; Squamata; Bifurcata; Unidentata; Episquamata;
            Toxicofera; Iguania; Acrodonta; Chamaeleonidae; Bradypodion.
REFERENCE   1  (bases 1 to 681)
  AUTHORS   Main,D.C., Taft,J.M., Geneva,A.J., Jansen van Vuuren,B. and
            Tolley,K.A.
  TITLE     More is not always better: the efficacy of single mitochondrial
            genes at reconciling the complete mitogenome phylogeny
  JOURNAL   unpublished
REFERENCE   2  (bases 1 to 681)
  AUTHORS   Main,D.C., Taft,J.M., Geneva,A.J., Jansen van Vuuren,B. and
            Tolley,K.A.
  TITLE     Direct Submission
  JOURNAL   Submitted (19-OCT-2023) Zoology, University of Johannesburg, Cnr
            Kingsway and University Road Auckland Park, Johannesburg, Gauteng
            2195, South Africa
COMMENT     Bankit Comment: ALT EMAIL:201327040@student.uj.ac.za
            Bankit Comment: TAX: Yes, new species/combinations; SEE ATTACHMENT
            Bankit Comment: TOTAL # OF SEQS:44
            Bankit Comment: FeatPropSourceSeq:AMDSF219
            
            ##Assembly-Data-START##
            Assembly Method       :: Novoplasty v. 4.3.1
            Sequencing Technology :: Illumina
            ##Assembly-Data-END##
FEATURES             Location/Qualifiers
     source          1..681
                     /organism="Bradypodion transvaalense"
                     /organelle="mitochondrion"
                     /mol_type="genomic DNA"
                     /isolation_source="Soutpansberg, Lajuma, Limpopo"
                     /bio_material="PEM R17536"
                     /db_xref="taxon:179889"
                     /country="South Africa"
                     /note="Eukaryota; Metazoa; Chordata; Craniata; Vertebrata;
                     Euteleostomi;## Lepidosauria; Squamata; Bifurcata;
                     Unidentata; Episquamata;## Toxicofera; Iguania; Acrodonta;
                     Chamaeleonidae; Bradypodion"
     gene            <1..>681
                     /gene="COII"
     CDS             <1..>681
                     /gene="COII"
                     /EC_number="7.1.1.9"
                     /codon_start=1
                     /transl_table=2
                     /product="Cytochrome c oxidase subunit 2"
                     /translation="MVEPIQLSLHDAASPVMEELLFFHDYSMLMMLLIGTTVIIALII
                     ASTMKTYHTALTDANHLEFLWTLLPVMILLFLATPSMRTLFLLENQENPNITIKALGH
                     QWYWSYEYSDYENALFDSYMVQDQDLENGSPRLLEADNRMVFPMQTPTRLLVSAEDVL
                     HSWTLPALGVKIDAVPGRLNQLILSTLRPGIFYGQCSEICGANHSFMPISTESVPTKY
                     FEKWLDKML"
BASE COUNT      235 a    166 c     91 g    189 t
ORIGIN      
        1 atggtagaac ccattcaact ttccctacat gatgccgctt caccagttat agaagaactt
       61 ctatttttcc acgactactc aatactaatg atgctactaa ttggaacaac cgttattatt
      121 gcactaatta ttgcctcaac tataaaaaca taccacactg cacttacgga cgcaaaccac
      181 ctagaatttt tatgaacctt actacctgta ataattttac tttttttagc aacaccatca
      241 atacgaacct tgttcctctt agaaaatcaa gaaaatccaa acattacaat taaagcatta
      301 ggacaccaat gatattgaag ctacgaatat tcagattatg aaaacgccct atttgactcg
      361 tacatagtac aagatcaaga ccttgaaaat ggctcaccac gactgctaga agccgacaat
      421 cgaatagtat tcccaataca aaccccaacc cgactcttag tttccgcaga agatgttctt
      481 cactcctgaa ccctaccagc actcggagta aaaattgatg ccgttccagg acgcctaaac
      541 caattaattt tatctaccct acgacctgga attttttatg gtcaatgctc agaaatttgt
      601 ggggcaaacc acagctttat gcccatctca acagaatctg taccaacaaa atactttgaa
      661 aaatgattag acaagatact t
//
LOCUS       KTH06-04                 681 bp    DNA     linear   VRT 19-OCT-2023
DEFINITION  Cytochrome oxidase subunit II (COII) gene, partial cds.
ACCESSION   KTH06-04
VERSION
KEYWORDS    .
SOURCE      mitochondrion Bradypodion transvaalense
  ORGANISM  Bradypodion transvaalense
            Eukaryota; Metazoa; Chordata; Craniata; Vertebrata; Euteleostomi;
            Lepidosauria; Squamata; Bifurcata; Unidentata; Episquamata;
            Toxicofera; Iguania; Acrodonta; Chamaeleonidae; Bradypodion.
REFERENCE   1  (bases 1 to 681)
  AUTHORS   Main,D.C., Taft,J.M., Geneva,A.J., Jansen van Vuuren,B. and
            Tolley,K.A.
  TITLE     More is not always better: the efficacy of single mitochondrial
            genes at reconciling the complete mitogenome phylogeny
  JOURNAL   unpublished
REFERENCE   2  (bases 1 to 681)
  AUTHORS   Main,D.C., Taft,J.M., Geneva,A.J., Jansen van Vuuren,B. and
            Tolley,K.A.
  TITLE     Direct Submission
  JOURNAL   Submitted (19-OCT-2023) Zoology, University of Johannesburg, Cnr
            Kingsway and University Road Auckland Park, Johannesburg, Gauteng
            2195, South Africa
COMMENT     Bankit Comment: ALT EMAIL:201327040@student.uj.ac.za
            Bankit Comment: TAX: Yes, new species/combinations; SEE ATTACHMENT
            Bankit Comment: TOTAL # OF SEQS:44
            Bankit Comment: FeatPropSourceSeq:AMDSF219
            
            ##Assembly-Data-START##
            Assembly Method       :: Novoplasty v. 4.3.1
            Sequencing Technology :: Illumina
            ##Assembly-Data-END##
FEATURES             Location/Qualifiers
     source          1..681
                     /organism="Bradypodion transvaalense"
                     /organelle="mitochondrion"
                     /mol_type="genomic DNA"
                     /isolation_source="Soutpansberg, Lajuma, Limpopo"
                     /bio_material="PEM R17531"
                     /db_xref="taxon:179889"
                     /country="South Africa"
                     /note="Eukaryota; Metazoa; Chordata; Craniata; Vertebrata;
                     Euteleostomi;## Lepidosauria; Squamata; Bifurcata;
                     Unidentata; Episquamata;## Toxicofera; Iguania; Acrodonta;
                     Chamaeleonidae; Bradypodion"
     gene            <1..>681
                     /gene="COII"
     CDS             <1..>681
                     /gene="COII"
                     /EC_number="7.1.1.9"
                     /codon_start=1
                     /transl_table=2
                     /product="Cytochrome c oxidase subunit 2"
                     /translation="MAEPIQLSLHDAASPVMEELLFFHDYSMLMMLLIGTTVIIALII
                     ASTTKTYHTALTDASHLEFLWTLLPVMILLFLATPSMRTLFLLESQENPNITIKALGH
                     QWYWSYEYSDYENALFDSYMVQDQDLENGSPRLLEADNRMVFPMQTPTRLLVSAEDVL
                     HSWTLPALGVKIDAVPGRLNQLILSTMRPGIFYGQCSEICGANHSFMPISTESVPTKY
                     FEKWLDKML"
BASE COUNT      235 a    169 c     92 g    185 t
ORIGIN      
        1 atggcagaac caattcaact ttccctacat gatgccgctt caccagttat agaagaactt
       61 ctattcttcc acgactactc aatactaatg atactactaa ttggaacaac cgttattatt
      121 gcactaatta ttgcctcaac tacaaaaaca taccacactg cacttacgga cgcaagccac
      181 ctagaatttt tatgaacctt actacctgta ataattttac tttttttagc aacaccatca
      241 atacgaacct tgttcctctt agaaagtcaa gaaaatccga acattacaat taaagcatta
      301 ggacaccaat gatattgaag ctacgaatat tcagactatg aaaacgccct atttgactca
      361 tacatagtac aagatcaaga tcttgaaaat ggctcaccac gactgctaga agccgacaat
      421 cgaatagtat tcccaataca aaccccaacc cgactcttag tttccgcaga agatgttctt
      481 cactcctgaa ccctaccagc actcggagta aaaattgatg ccgttccagg acgcctaaac
      541 caattaattt tatccaccat acgacctgga attttttatg gtcaatgctc agaaatctgt
      601 ggtgcaaacc acagctttat gcccatctca acagaatctg tgccaacaaa atactttgaa
      661 aaatgattag acaagatact t
//
LOCUS       KTH08-51                 681 bp    DNA     linear   VRT 19-OCT-2023
DEFINITION  Cytochrome oxidase subunit II (COII) gene, partial cds.
ACCESSION   KTH08-51
VERSION
KEYWORDS    .
SOURCE      mitochondrion Bradypodion gutturale
  ORGANISM  Bradypodion gutturale
            Eukaryota; Metazoa; Chordata; Craniata; Vertebrata; Euteleostomi;
            Lepidosauria; Squamata; Bifurcata; Unidentata; Episquamata;
            Toxicofera; Iguania; Acrodonta; Chamaeleonidae; Bradypodion.
REFERENCE   1  (bases 1 to 681)
  AUTHORS   Main,D.C., Taft,J.M., Geneva,A.J., Jansen van Vuuren,B. and
            Tolley,K.A.
  TITLE     More is not always better: the efficacy of single mitochondrial
            genes at reconciling the complete mitogenome phylogeny
  JOURNAL   unpublished
REFERENCE   2  (bases 1 to 681)
  AUTHORS   Main,D.C., Taft,J.M., Geneva,A.J., Jansen van Vuuren,B. and
            Tolley,K.A.
  TITLE     Direct Submission
  JOURNAL   Submitted (19-OCT-2023) Zoology, University of Johannesburg, Cnr
            Kingsway and University Road Auckland Park, Johannesburg, Gauteng
            2195, South Africa
COMMENT     Bankit Comment: ALT EMAIL:201327040@student.uj.ac.za
            Bankit Comment: TAX: Yes, new species/combinations; SEE ATTACHMENT
            Bankit Comment: TOTAL # OF SEQS:44
            Bankit Comment: FeatPropSourceSeq:AMDSF219
            
            ##Assembly-Data-START##
            Assembly Method       :: Novoplasty v. 4.3.1
            Sequencing Technology :: Illumina
            ##Assembly-Data-END##
FEATURES             Location/Qualifiers
     source          1..681
                     /organism="Bradypodion gutturale"
                     /organelle="mitochondrion"
                     /mol_type="genomic DNA"
                     /isolation_source="Ladismith Nature Reserve, Western Cape"
                     /bio_material="KTH08-51"
                     /db_xref="taxon:230335"
                     /country="South Africa"
                     /note="Eukaryota; Metazoa; Chordata; Craniata; Vertebrata;
                     Euteleostomi;## Lepidosauria; Squamata; Bifurcata;
                     Unidentata; Episquamata;## Toxicofera; Iguania; Acrodonta;
                     Chamaeleonidae; Bradypodion"
     gene            <1..>681
                     /gene="COII"
     CDS             <1..>681
                     /gene="COII"
                     /EC_number="7.1.1.9"
                     /codon_start=1
                     /transl_table=2
                     /product="Cytochrome c oxidase subunit 2"
                     /translation="MVEPIQLSLHDAASPVMEELLFFHDYSMLMMLLIGTTVIIALVI
                     ASTMKTYHTALTDANHLEFLWTLLPVMILLFLATPSMRTLFLLENQENPNITIKALGH
                     QWYWSYEYSDYENALFDSYMVQDQDLENGSPRLLEADNRMVFPMQTPTRLLVSAEDVL
                     HSWTLPALGVKIDAVPGRLNQLILSTMRPGIFYGQCSEICGANHSFMPISTESVPTKY
                     FEKWLDKML"
BASE COUNT      233 a    167 c     93 g    188 t
ORIGIN      
        1 atggtagaac ccattcaact ctccttacat gatgccgctt caccagttat agaagaactc
       61 ttattcttcc atgactattc aatactaata atactactaa ttggaacaac cgttattatt
      121 gcactagtta ttgcctcaac tataaaaaca taccacacgg cacttacaga cgcaaaccac
      181 ctagaatttt tatgaaccct actaccagtt ataattctac tttttttagc aacaccatca
      241 atgcgaacct tgttcctatt agaaaaccaa gaaaatccga acattacaat taaagcactt
      301 ggacaccaat gatattgaag ctacgaatac tcagactatg aaaacgccct atttgactca
      361 tatatggtac aagatcaaga ccttgaaaac ggttcaccac gactactaga agctgataat
      421 cgaatagtgt tcccgataca aaccccaacc cgactcttag tttccgcaga agatgttctt
      481 cactcctgaa ccctcccagc actcggagta aaaattgatg ccgttcccgg gcgcctaaac
      541 caattaattt tatccaccat acgtccggga attttttatg gtcaatgttc agaaatttgt
      601 ggagcaaacc acagctttat acccatctca acagaatctg tgccaacaaa atactttgaa
      661 aaatgattag ataaaatact t
//
LOCUS       KTH11-11                 681 bp    DNA     linear   VRT 19-OCT-2023
DEFINITION  Cytochrome oxidase subunit II (COII) gene, partial cds.
ACCESSION   KTH11-11
VERSION
KEYWORDS    .
SOURCE      mitochondrion Bradypodion occidentale
  ORGANISM  Bradypodion occidentale
            Eukaryota; Metazoa; Chordata; Craniata; Vertebrata; Euteleostomi;
            Lepidosauria; Squamata; Bifurcata; Unidentata; Episquamata;
            Toxicofera; Iguania; Acrodonta; Chamaeleonidae; Bradypodion.
REFERENCE   1  (bases 1 to 681)
  AUTHORS   Main,D.C., Taft,J.M., Geneva,A.J., Jansen van Vuuren,B. and
            Tolley,K.A.
  TITLE     More is not always better: the efficacy of single mitochondrial
            genes at reconciling the complete mitogenome phylogeny
  JOURNAL   unpublished
REFERENCE   2  (bases 1 to 681)
  AUTHORS   Main,D.C., Taft,J.M., Geneva,A.J., Jansen van Vuuren,B. and
            Tolley,K.A.
  TITLE     Direct Submission
  JOURNAL   Submitted (19-OCT-2023) Zoology, University of Johannesburg, Cnr
            Kingsway and University Road Auckland Park, Johannesburg, Gauteng
            2195, South Africa
COMMENT     Bankit Comment: ALT EMAIL:201327040@student.uj.ac.za
            Bankit Comment: TAX: Yes, new species/combinations; SEE ATTACHMENT
            Bankit Comment: TOTAL # OF SEQS:44
            Bankit Comment: FeatPropSourceSeq:AMDSF219
            
            ##Assembly-Data-START##
            Assembly Method       :: Novoplasty v. 4.3.1
            Sequencing Technology :: Illumina
            ##Assembly-Data-END##
FEATURES             Location/Qualifiers
     source          1..681
                     /organism="Bradypodion occidentale"
                     /organelle="mitochondrion"
                     /mol_type="genomic DNA"
                     /isolation_source="Noup, Northern Cape"
                     /bio_material="KTH11-11"
                     /db_xref="taxon:179886"
                     /country="South Africa"
                     /note="Eukaryota; Metazoa; Chordata; Craniata; Vertebrata;
                     Euteleostomi;## Lepidosauria; Squamata; Bifurcata;
                     Unidentata; Episquamata;## Toxicofera; Iguania; Acrodonta;
                     Chamaeleonidae; Bradypodion"
     gene            <1..>681
                     /gene="COII"
     CDS             <1..>681
                     /gene="COII"
                     /EC_number="7.1.1.9"
                     /codon_start=1
                     /transl_table=2
                     /product="Cytochrome c oxidase subunit 2"
                     /translation="MVEPIQLSLHDAASPXMEELLFFHDYSMLMMLLIGTTVIIALII
                     ASTMKTYHTALTDANHLEFLWTLLPVMILLFLATPSMRTLFLLENQENPNITIKALGH
                     QWYWSYEYSDYENALFDSYMVQDQDLENGSPRLLEADNRMVFPMQTPTRLLVSAEDVL
                     HSWTLPALGVKIDAIPGRLNQLILSTMRPGIFYGQCSEICGANHSFMPISTESVPTKY
                     FEKWLDKML"
BASE COUNT      223 a    172 c     95 g    190 t      1 others
ORIGIN      
        1 atggtagaac ctattcaact ctcccttcat gatgccgctt cacccrttat agaggaactc
       61 ttattcttcc acgactactc catactaatg atgctactaa tcggaacaac tgttattatt
      121 gcactaatta ttgcctcaac tataaaaaca taccacactg cacttacaga cgctaaccat
      181 ctagaatttt tatgaaccct actacccgtt ataattttac tttttttagc gacaccatca
      241 atgcgaacct tgttcctctt agaaaaccag gaaaatccga acattacaat taaagctcta
      301 ggacaccaat gatattgaag ctacgaatat tcagactatg aaaacgccct atttgactca
      361 tatatagtac aagatcaaga cctcgaaaat ggctcaccac gactgctaga agctgacaat
      421 cgaatggtgt tcccgataca aaccccaacc cgacttttag tttccgcaga agatgttctt
      481 cactcctgaa cccttccagc actcggagta aaaattgatg ccattcctgg acgcctaaac
      541 caattaattt tatccaccat acgacccgga attttttatg gccaatgctc agaaatttgt
      601 ggggcaaacc atagctttat gcccatctca acagaatctg taccaacaaa atactttgaa
      661 aaatgattag acaagatact t
//
LOCUS       KTH108                   681 bp    DNA     linear   VRT 19-OCT-2023
DEFINITION  Cytochrome oxidase subunit II (COII) gene, partial cds.
ACCESSION   KTH108
VERSION
KEYWORDS    .
SOURCE      mitochondrion Bradypodion taeniabronchum
  ORGANISM  Bradypodion taeniabronchum
            Eukaryota; Metazoa; Chordata; Craniata; Vertebrata; Euteleostomi;
            Lepidosauria; Squamata; Bifurcata; Unidentata; Episquamata;
            Toxicofera; Iguania; Acrodonta; Chamaeleonidae; Bradypodion.
REFERENCE   1  (bases 1 to 681)
  AUTHORS   Main,D.C., Taft,J.M., Geneva,A.J., Jansen van Vuuren,B. and
            Tolley,K.A.
  TITLE     More is not always better: the efficacy of single mitochondrial
            genes at reconciling the complete mitogenome phylogeny
  JOURNAL   unpublished
REFERENCE   2  (bases 1 to 681)
  AUTHORS   Main,D.C., Taft,J.M., Geneva,A.J., Jansen van Vuuren,B. and
            Tolley,K.A.
  TITLE     Direct Submission
  JOURNAL   Submitted (19-OCT-2023) Zoology, University of Johannesburg, Cnr
            Kingsway and University Road Auckland Park, Johannesburg, Gauteng
            2195, South Africa
COMMENT     Bankit Comment: ALT EMAIL:201327040@student.uj.ac.za
            Bankit Comment: TAX: Yes, new species/combinations; SEE ATTACHMENT
            Bankit Comment: TOTAL # OF SEQS:44
            Bankit Comment: FeatPropSourceSeq:AMDSF219
            
            ##Assembly-Data-START##
            Assembly Method       :: Novoplasty v. 4.3.1
            Sequencing Technology :: Illumina
            ##Assembly-Data-END##
FEATURES             Location/Qualifiers
     source          1..681
                     /organism="Bradypodion taeniabronchum"
                     /organelle="mitochondrion"
                     /mol_type="genomic DNA"
                     /isolation_source="Tsitsikamma Mountains, Eastern Cape"
                     /bio_material="KTH108"
                     /db_xref="taxon:230340"
                     /country="South Africa"
                     /note="Eukaryota; Metazoa; Chordata; Craniata; Vertebrata;
                     Euteleostomi;## Lepidosauria; Squamata; Bifurcata;
                     Unidentata; Episquamata;## Toxicofera; Iguania; Acrodonta;
                     Chamaeleonidae; Bradypodion"
     gene            <1..>681
                     /gene="COII"
     CDS             <1..>681
                     /gene="COII"
                     /EC_number="7.1.1.9"
                     /codon_start=1
                     /transl_table=2
                     /product="Cytochrome c oxidase subunit 2"
                     /translation="MVEPIQLSLHDAASPVMEELLFFHDYSMLMMLLIGTTVIIALII
                     ASTMKTYHTALTDANHLEFLWTLLPVMILLFLATPSMRTLFLLENQENPNITIKALGH
                     QWYWSYEYSDYENALFDSYMVQDQDLENGSPRLLEADNRMVFPMQTPTRLLVSAEDVL
                     HSWTLPALGVKIDAVPGRLNQLILSTMRPGIFYGQCSEICGANHSFMPISTESVPTKY
                     FENWLDKML"
BASE COUNT      229 a    169 c     94 g    189 t
ORIGIN      
        1 atggtagaac ccattcaact ttccctacat gatgccgctt caccagttat agaagaactc
       61 ctattcttcc atgactattc aatactaata atactactaa tcggaacaac cgttattatt
      121 gcactaatta ttgcctcaac tataaaaaca taccacactg cacttacaga cgcaaaccac
      181 ctagaatttt tatgaaccct actacccgtt ataattttac tttttttagc aacaccatca
      241 atgcgaacct tgttcctatt agaaaaccaa gaaaatccga acattacaat taaagcactt
      301 ggacaccaat gatattgaag ctacgaatat tcagactatg aaaacgccct atttgactcg
      361 tatatagtac aagatcaaga ccttgaaaac ggttcaccac gactgctaga agctgataat
      421 cgaatagtgt tcccgataca aaccccaacc cgactcttag tctccgcaga agatgttctt
      481 cactcctgaa cccttccagc actcggagta aaaattgatg ccgttcccgg gcgcctaaac
      541 caattaattt tatctaccat acgtccggga attttttatg gtcaatgttc agaaatttgt
      601 ggagcaaacc acagctttat gcccatctca acagaatctg tgccaacaaa atactttgaa
      661 aactgattag acaagatact t
//
LOCUS       KTH156                   681 bp    DNA     linear   VRT 19-OCT-2023
DEFINITION  Cytochrome oxidase subunit II (COII) gene, partial cds.
ACCESSION   KTH156
VERSION
KEYWORDS    .
SOURCE      mitochondrion Bradypodion ventrale (Southern dwarf chameleon)
  ORGANISM  Bradypodion ventrale
            Eukaryota; Metazoa; Chordata; Craniata; Vertebrata; Euteleostomi;
            Lepidosauria; Squamata; Bifurcata; Unidentata; Episquamata;
            Toxicofera; Iguania; Acrodonta; Chamaeleonidae; Bradypodion.
REFERENCE   1  (bases 1 to 681)
  AUTHORS   Main,D.C., Taft,J.M., Geneva,A.J., Jansen van Vuuren,B. and
            Tolley,K.A.
  TITLE     More is not always better: the efficacy of single mitochondrial
            genes at reconciling the complete mitogenome phylogeny
  JOURNAL   unpublished
REFERENCE   2  (bases 1 to 681)
  AUTHORS   Main,D.C., Taft,J.M., Geneva,A.J., Jansen van Vuuren,B. and
            Tolley,K.A.
  TITLE     Direct Submission
  JOURNAL   Submitted (19-OCT-2023) Zoology, University of Johannesburg, Cnr
            Kingsway and University Road Auckland Park, Johannesburg, Gauteng
            2195, South Africa
COMMENT     Bankit Comment: ALT EMAIL:201327040@student.uj.ac.za
            Bankit Comment: TAX: Yes, new species/combinations; SEE ATTACHMENT
            Bankit Comment: TOTAL # OF SEQS:44
            Bankit Comment: FeatPropSourceSeq:AMDSF219
            
            ##Assembly-Data-START##
            Assembly Method       :: Novoplasty v. 4.3.1
            Sequencing Technology :: Illumina
            ##Assembly-Data-END##
FEATURES             Location/Qualifiers
     source          1..681
                     /organism="Bradypodion ventrale"
                     /organelle="mitochondrion"
                     /mol_type="genomic DNA"
                     /isolation_source="Groendal Nature Reserve, Eastern Cape"
                     /bio_material="KTH156"
                     /db_xref="taxon:179890"
                     /country="South Africa"
                     /note="Eukaryota; Metazoa; Chordata; Craniata; Vertebrata;
                     Euteleostomi;## Lepidosauria; Squamata; Bifurcata;
                     Unidentata; Episquamata;## Toxicofera; Iguania; Acrodonta;
                     Chamaeleonidae; Bradypodion"
     gene            <1..>681
                     /gene="COII"
     CDS             <1..>681
                     /gene="COII"
                     /EC_number="7.1.1.9"
                     /codon_start=1
                     /transl_table=2
                     /product="Cytochrome c oxidase subunit 2"
                     /translation="MVEPIQLSLHDAASPVMEELLFFHDYSMLMMLLIGTTVIIALII
                     ASTMKTYHTALTDANHLEFLWTLLPVMILLFLATPSMRTLFLLENQENPNITIKALGH
                     QWYWSYEYSDYENALFDSYMVQDQDLENGSPRLLEADNRMVFPMQTPTRLLVSAEDVL
                     HSWTLPALGVKIDAVPGRLNQLILSTMRPGIFYGQCSEICGANHSFMPISTESVPTKY
                     FEKWLDKML"
BASE COUNT      229 a    169 c     95 g    188 t
ORIGIN      
        1 atggtagaac ccattcaact ctccctacat gatgccgctt caccagttat agaggaactc
       61 ctattcttcc atgactattc aatactaata atactactaa tcggaacaac cgttattatt
      121 gcactaatta ttgcctcaac tataaaaaca taccacactg cacttacaga cgcaaaccac
      181 ctagaatttt tatgaaccct actacccgtt ataattttac tttttttagc aacaccatca
      241 atgcggacct tgttcctatt agaaaaccaa gaaaatccga acattacaat taaagcactt
      301 ggacaccaat gatattgaag ctacgaatat tcagactatg aaaacgccct atttgactca
      361 tatatagtac aagatcaaga ccttgaaaac ggttcaccac gactgctaga agctgataat
      421 cgaatagtgt tcccgataca aaccccaacc cgactcttag tttccgcaga agatgttctt
      481 cactcctgaa cccttccagc actcggagta aaaattgatg ccgttcccgg gcgcctaaac
      541 caattaattt tatccaccat acgtccggga attttttatg gtcaatgttc agaaatttgt
      601 ggagcaaacc acagctttat gcccatctca acagaatctg tgccaacaaa atactttgaa
      661 aaatgattag acaagatact t
//
LOCUS       KTH288                   681 bp    DNA     linear   VRT 19-OCT-2023
DEFINITION  Cytochrome oxidase subunit II (COII) gene, partial cds.
ACCESSION   KTH288
VERSION
KEYWORDS    .
SOURCE      mitochondrion Bradypodion pumilum
  ORGANISM  Bradypodion pumilum
            Eukaryota; Metazoa; Chordata; Craniata; Vertebrata; Euteleostomi;
            Lepidosauria; Squamata; Bifurcata; Unidentata; Episquamata;
            Toxicofera; Iguania; Acrodonta; Chamaeleonidae; Bradypodion.
REFERENCE   1  (bases 1 to 681)
  AUTHORS   Main,D.C., Taft,J.M., Geneva,A.J., Jansen van Vuuren,B. and
            Tolley,K.A.
  TITLE     More is not always better: the efficacy of single mitochondrial
            genes at reconciling the complete mitogenome phylogeny
  JOURNAL   unpublished
REFERENCE   2  (bases 1 to 681)
  AUTHORS   Main,D.C., Taft,J.M., Geneva,A.J., Jansen van Vuuren,B. and
            Tolley,K.A.
  TITLE     Direct Submission
  JOURNAL   Submitted (19-OCT-2023) Zoology, University of Johannesburg, Cnr
            Kingsway and University Road Auckland Park, Johannesburg, Gauteng
            2195, South Africa
COMMENT     Bankit Comment: ALT EMAIL:201327040@student.uj.ac.za
            Bankit Comment: TAX: Yes, new species/combinations; SEE ATTACHMENT
            Bankit Comment: TOTAL # OF SEQS:44
            Bankit Comment: FeatPropSourceSeq:AMDSF219
            
            ##Assembly-Data-START##
            Assembly Method       :: Novoplasty v. 4.3.1
            Sequencing Technology :: Illumina
            ##Assembly-Data-END##
FEATURES             Location/Qualifiers
     source          1..681
                     /organism="Bradypodion pumilum"
                     /organelle="mitochondrion"
                     /mol_type="genomic DNA"
                     /isolation_source="Durbanville, Western Cape"
                     /bio_material="KTH288"
                     /db_xref="taxon:179887"
                     /country="South Africa"
                     /note="Eukaryota; Metazoa; Chordata; Craniata; Vertebrata;
                     Euteleostomi;## Lepidosauria; Squamata; Bifurcata;
                     Unidentata; Episquamata;## Toxicofera; Iguania; Acrodonta;
                     Chamaeleonidae; Bradypodion"
     gene            <1..>681
                     /gene="COII"
     CDS             <1..>681
                     /gene="COII"
                     /EC_number="7.1.1.9"
                     /codon_start=1
                     /transl_table=2
                     /product="Cytochrome c oxidase subunit 2"
                     /translation="MVEPIQLSLHDAASPVMEELLFFHDYSMLMMLLIGTTVIIALII
                     ASTMKTYHTALTDANHLEFLWTLLPVMILLFLATPSMRTLFLLENQENPNITIKALGH
                     QWYWSYEYSDYENALFDSYMVQDQDLENGSPRLLEADNRMVFPMQTPTRLLVSAEDVL
                     HSWTLPALGVKIDAVPGRLNQLILSTMRPGIFYGQCSEICGANHSFMPISTESVPTKY
                     FEKWLDKMP"
BASE COUNT      234 a    167 c     91 g    189 t
ORIGIN      
        1 atggtagaac caattcaact ctccctgcat gatgccgcct caccagtcat ggaagaacta
       61 ttattctttc atgactattc aatactaata atacttctaa ttggaacaac cgttattatt
      121 gcacttatta ttgcctccac tataaaaaca taccacacag cacttacaga cgcaaaccac
      181 ctagaatttt tatgaactct actacctgtt ataattttac ttttcttagc aaccccatca
      241 atacgaacgc tatttctttt agaaaaccaa gaaaatccaa acattacaat taaagcacta
      301 ggacatcaat gatactgaag ttacgaatac tcagactatg aaaatgcctt atttgactct
      361 tatatagtac aagatcaaga ccttgaaaac ggctcaccac gactcctaga agctgataat
      421 cgaatggtgt tcccaataca aaccccaacc cgacttttag tttccgcaga agatgttctt
      481 cactcatgaa ccctcccagc actaggggta aaaattgatg ccgttcctgg acgcctaaac
      541 caattaatcc tatccaccat acggcctgga attttttatg gccaatgctc agaaatttgt
      601 ggggcaaacc acagctttat gccaatctca acagaatctg taccaacaaa atactttgaa
      661 aaatgattag acaaaatacc t
//
LOCUS       KTH437                   681 bp    DNA     linear       19-OCT-2023
DEFINITION  Cytochrome oxidase subunit II (COII) gene, partial cds.
ACCESSION   KTH437
VERSION
KEYWORDS    .
SOURCE      mitochondrion Bradypodion sp.2
  ORGANISM  Bradypodion sp.2
            Unclassified.
REFERENCE   1  (bases 1 to 681)
  AUTHORS   Main,D.C., Taft,J.M., Geneva,A.J., Jansen van Vuuren,B. and
            Tolley,K.A.
  TITLE     More is not always better: the efficacy of single mitochondrial
            genes at reconciling the complete mitogenome phylogeny
  JOURNAL   unpublished
REFERENCE   2  (bases 1 to 681)
  AUTHORS   Main,D.C., Taft,J.M., Geneva,A.J., Jansen van Vuuren,B. and
            Tolley,K.A.
  TITLE     Direct Submission
  JOURNAL   Submitted (19-OCT-2023) Zoology, University of Johannesburg, Cnr
            Kingsway and University Road Auckland Park, Johannesburg, Gauteng
            2195, South Africa
COMMENT     Bankit Comment: ALT EMAIL:201327040@student.uj.ac.za
            Bankit Comment: TAX: Yes, new species/combinations; SEE ATTACHMENT
            Bankit Comment: TOTAL # OF SEQS:44
            Bankit Comment: FeatPropSourceSeq:AMDSF219
            
            ##Assembly-Data-START##
            Assembly Method       :: Novoplasty v. 4.3.1
            Sequencing Technology :: Illumina
            ##Assembly-Data-END##
FEATURES             Location/Qualifiers
     source          1..681
                     /organism="Bradypodion sp.2"
                     /organelle="mitochondrion"
                     /mol_type="genomic DNA"
                     /isolation_source="Karkloof Forest, KwaZulu-Natal"
                     /bio_material="SAM ZR51950"
                     /country="South Africa"
                     /note="Eukaryota; Metazoa; Chordata; Craniata; Vertebrata;
                     Euteleostomi;## Lepidosauria; Squamata; Bifurcata;
                     Unidentata; Episquamata;## Toxicofera; Iguania; Acrodonta;
                     Chamaeleonidae; Bradypodion"
     gene            <1..>681
                     /gene="COII"
     CDS             <1..>681
                     /gene="COII"
                     /EC_number="7.1.1.9"
                     /codon_start=1
                     /transl_table=2
                     /product="Cytochrome c oxidase subunit 2"
                     /translation="MVEPIQLSLHDAASPVMEELLFFHDYSMLMMLLIGTTVIIALII
                     ASTMKTYHTALTDANHLEFLWTLLPVMILLFLATPSMRTLFLLENQENPNITIKALGH
                     QWYWSYEYSDYENALFDSYMMQDQDLENGSPRLLEADNRMVFPMQTPTRLLVSAEDVL
                     HSWTLPALGVKIDAVPGRLNQLILSTMRPGIFYGQCSEICGANHSFMPISTESVPTKY
                     FEKWLDKML"
BASE COUNT      230 a    167 c     94 g    190 t
ORIGIN      
        1 atggtagaac ccattcaact ttccctacat gatgccgctt caccagttat agaagagctc
       61 ctattcttcc acgactactc aatactaatg atattactaa ttggaacaac cgttatcatt
      121 gcactaatta ttgcctcgac tataaaaaca taccacactg cacttacaga cgcaaaccac
      181 ctagaatttt tatgaaccct actacctgtt ataattttgc tttttttagc aacaccatca
      241 atacgaaccc tgttcctctt agaaaaccaa gaaaatccga acattacaat taaagcatta
      301 gggcaccaat gatactgaag ctatgaatat tcagactatg aaaacgccct atttgactcg
      361 tacataatac aggatcaaga ccttgaaaat ggctcaccac gactattaga agctgataat
      421 cgaatagtgt tccctataca aaccccaact cgactcttag tttccgcaga agatgttctt
      481 cactcctgaa ccctcccagc acttggagta aaaattgatg ccgttccagg gcgcctaaac
      541 caattaattt tatccaccat acgacctgga attttttatg gtcaatgttc agaaatttgt
      601 ggagcaaacc acagctttat gcccatctca acagaatctg tgccaacaaa atactttgaa
      661 aaatgattag acaaaatact t
//
LOCUS       KTH450                   681 bp    DNA     linear       19-OCT-2023
DEFINITION  Cytochrome oxidase subunit II (COII) gene, partial cds.
ACCESSION   KTH450
VERSION
KEYWORDS    .
SOURCE      mitochondrion Bradypodion sp.2
  ORGANISM  Bradypodion sp.2
            Unclassified.
REFERENCE   1  (bases 1 to 681)
  AUTHORS   Main,D.C., Taft,J.M., Geneva,A.J., Jansen van Vuuren,B. and
            Tolley,K.A.
  TITLE     More is not always better: the efficacy of single mitochondrial
            genes at reconciling the complete mitogenome phylogeny
  JOURNAL   unpublished
REFERENCE   2  (bases 1 to 681)
  AUTHORS   Main,D.C., Taft,J.M., Geneva,A.J., Jansen van Vuuren,B. and
            Tolley,K.A.
  TITLE     Direct Submission
  JOURNAL   Submitted (19-OCT-2023) Zoology, University of Johannesburg, Cnr
            Kingsway and University Road Auckland Park, Johannesburg, Gauteng
            2195, South Africa
COMMENT     Bankit Comment: ALT EMAIL:201327040@student.uj.ac.za
            Bankit Comment: TAX: Yes, new species/combinations; SEE ATTACHMENT
            Bankit Comment: TOTAL # OF SEQS:44
            Bankit Comment: FeatPropSourceSeq:AMDSF219
            
            ##Assembly-Data-START##
            Assembly Method       :: Novoplasty v. 4.3.1
            Sequencing Technology :: Illumina
            ##Assembly-Data-END##
FEATURES             Location/Qualifiers
     source          1..681
                     /organism="Bradypodion sp.2"
                     /organelle="mitochondrion"
                     /mol_type="genomic DNA"
                     /isolation_source="Gilboa Forest (Plantation),
                     KwaZulu-Natal"
                     /bio_material="SAM ZR51952"
                     /country="South Africa"
                     /note="Eukaryota; Metazoa; Chordata; Craniata; Vertebrata;
                     Euteleostomi;## Lepidosauria; Squamata; Bifurcata;
                     Unidentata; Episquamata;## Toxicofera; Iguania; Acrodonta;
                     Chamaeleonidae; Bradypodion"
     gene            <1..>681
                     /gene="COII"
     CDS             <1..>681
                     /gene="COII"
                     /EC_number="7.1.1.9"
                     /codon_start=1
                     /transl_table=2
                     /product="Cytochrome c oxidase subunit 2"
                     /translation="MVEPIQLSLHDAASPVMEELLFFHDYSMLMMLLIGTTVIIALII
                     ASTMKTYHTALTDANHLEFLWTLLPVMILLFLATPSMRTLFLLENQENPNITIKALGH
                     QWYWSYEYSDYENALFDSYMMQDQDLENGSPRLLEADNRMVFPMQTPTRLLVSAEDVL
                     HSWTLPALGVKIDAVPGRLNQLILSTMRPGIFYGQCSEICGANHSFMPISTESVPTKY
                     FEKWLDKML"
BASE COUNT      230 a    167 c     94 g    190 t
ORIGIN      
        1 atggtagaac ccattcaact ttccctacat gatgccgctt caccagttat agaagagctc
       61 ctattcttcc acgactactc aatactaatg atattactaa ttggaacaac cgttatcatt
      121 gcactaatta ttgcctcgac tataaaaaca taccacactg cacttacaga cgcaaaccac
      181 ctagaatttt tatgaaccct actacctgtt ataattttgc tttttttagc aacaccatca
      241 atacgaaccc tgttcctctt agaaaaccaa gaaaatccga acattacaat taaagcatta
      301 gggcaccaat gatactgaag ctatgaatat tcagactatg aaaacgccct atttgactcg
      361 tacataatac aggatcaaga ccttgaaaat ggctcaccac gactattaga agctgataat
      421 cgaatagtgt tccctataca aaccccaact cgactcttag tttccgcaga agatgttctt
      481 cactcctgaa ccctcccagc acttggagta aaaattgatg ccgttccagg gcgcctaaac
      541 caattaattt tatccaccat acgacctgga attttttatg gtcaatgttc agaaatttgt
      601 ggagcaaacc acagctttat gcccatctca acagaatctg tgccaacaaa atactttgaa
      661 aaatgattag acaaaatact t
//
LOCUS       KTH533                   681 bp    DNA     linear   VRT 19-OCT-2023
DEFINITION  Cytochrome oxidase subunit II (COII) gene, partial cds.
ACCESSION   KTH533
VERSION
KEYWORDS    .
SOURCE      mitochondrion Bradypodion transvaalense
  ORGANISM  Bradypodion transvaalense
            Eukaryota; Metazoa; Chordata; Craniata; Vertebrata; Euteleostomi;
            Lepidosauria; Squamata; Bifurcata; Unidentata; Episquamata;
            Toxicofera; Iguania; Acrodonta; Chamaeleonidae; Bradypodion.
REFERENCE   1  (bases 1 to 681)
  AUTHORS   Main,D.C., Taft,J.M., Geneva,A.J., Jansen van Vuuren,B. and
            Tolley,K.A.
  TITLE     More is not always better: the efficacy of single mitochondrial
            genes at reconciling the complete mitogenome phylogeny
  JOURNAL   unpublished
REFERENCE   2  (bases 1 to 681)
  AUTHORS   Main,D.C., Taft,J.M., Geneva,A.J., Jansen van Vuuren,B. and
            Tolley,K.A.
  TITLE     Direct Submission
  JOURNAL   Submitted (19-OCT-2023) Zoology, University of Johannesburg, Cnr
            Kingsway and University Road Auckland Park, Johannesburg, Gauteng
            2195, South Africa
COMMENT     Bankit Comment: ALT EMAIL:201327040@student.uj.ac.za
            Bankit Comment: TAX: Yes, new species/combinations; SEE ATTACHMENT
            Bankit Comment: TOTAL # OF SEQS:44
            Bankit Comment: FeatPropSourceSeq:AMDSF219
            
            ##Assembly-Data-START##
            Assembly Method       :: Novoplasty v. 4.3.1
            Sequencing Technology :: Illumina
            ##Assembly-Data-END##
FEATURES             Location/Qualifiers
     source          1..681
                     /organism="Bradypodion transvaalense"
                     /organelle="mitochondrion"
                     /mol_type="genomic DNA"
                     /isolation_source="Barberton, Mpumalanga"
                     /bio_material="PEM R17527"
                     /db_xref="taxon:179889"
                     /country="South Africa"
                     /note="Eukaryota; Metazoa; Chordata; Craniata; Vertebrata;
                     Euteleostomi;## Lepidosauria; Squamata; Bifurcata;
                     Unidentata; Episquamata;## Toxicofera; Iguania; Acrodonta;
                     Chamaeleonidae; Bradypodion"
     gene            <1..>681
                     /gene="COII"
     CDS             <1..>681
                     /gene="COII"
                     /EC_number="7.1.1.9"
                     /codon_start=1
                     /transl_table=2
                     /product="Cytochrome c oxidase subunit 2"
                     /translation="MAEPIQLSLHDAASPVMEELLFFHDYSMLMMLLIGTTVIIALII
                     ASTMKTYHTALTDANHLEFLWTLLPVMILLFLATPSMRTLFLLENQENPNITIKALGH
                     QWYWSYEYSDYENALFDSYMVQDQDLENGSPRLLEADNRMVFPMQTPTRLLVSAEDVL
                     HSWTLPALGVKIDAVPGRLNQLILSTLRPGIFYGQCSEICGANHSFMPISTESVPTKY
                     FEKWLDKML"
BASE COUNT      234 a    168 c     93 g    186 t
ORIGIN      
        1 atggcagaac caattcaact ttccctacat gatgccgctt caccagttat agaagaactt
       61 ctattcttcc acgactactc aatactaatg atgttactaa ttggaacaac cgttattatt
      121 gcactaatta ttgcctcaac tataaaaaca taccacactg cacttacgga cgcaaaccac
      181 ctagaatttt tatgaaccct actacctgta ataattttac tttttttagc aacaccatca
      241 atacgaaccc tgttcctctt ggaaaatcaa gaaaatccga acattacaat taaagcatta
      301 ggacaccaat gatattgaag ctacgaatat tcagactatg aaaacgccct atttgactca
      361 tacatagtac aagatcaaga ccttgaaaat ggctcaccac gactgctaga agctgacaat
      421 cgaatagtat tcccaataca aaccccaacc cgactattag tttccgcaga agatgttctt
      481 cactcctgaa ccctaccagc actcggagta aaaattgatg ccgttccagg acgcctaaac
      541 caattaattc tttctaccct acgacctgga attttttatg gccaatgctc agaaatttgt
      601 ggggcaaacc acagctttat gcctatctca acagaatctg tgccaacaaa atactttgaa
      661 aaatgattag acaagatact t
//
LOCUS       MBUR02439                681 bp    DNA     linear   VRT 19-OCT-2023
DEFINITION  Cytochrome oxidase subunit II (COII) gene, partial cds.
ACCESSION   MBUR02439
VERSION
KEYWORDS    .
SOURCE      mitochondrion Bradypodion taeniabronchum
  ORGANISM  Bradypodion taeniabronchum
            Eukaryota; Metazoa; Chordata; Craniata; Vertebrata; Euteleostomi;
            Lepidosauria; Squamata; Bifurcata; Unidentata; Episquamata;
            Toxicofera; Iguania; Acrodonta; Chamaeleonidae; Bradypodion.
REFERENCE   1  (bases 1 to 681)
  AUTHORS   Main,D.C., Taft,J.M., Geneva,A.J., Jansen van Vuuren,B. and
            Tolley,K.A.
  TITLE     More is not always better: the efficacy of single mitochondrial
            genes at reconciling the complete mitogenome phylogeny
  JOURNAL   unpublished
REFERENCE   2  (bases 1 to 681)
  AUTHORS   Main,D.C., Taft,J.M., Geneva,A.J., Jansen van Vuuren,B. and
            Tolley,K.A.
  TITLE     Direct Submission
  JOURNAL   Submitted (19-OCT-2023) Zoology, University of Johannesburg, Cnr
            Kingsway and University Road Auckland Park, Johannesburg, Gauteng
            2195, South Africa
COMMENT     Bankit Comment: ALT EMAIL:201327040@student.uj.ac.za
            Bankit Comment: TAX: Yes, new species/combinations; SEE ATTACHMENT
            Bankit Comment: TOTAL # OF SEQS:44
            Bankit Comment: FeatPropSourceSeq:AMDSF219
            
            ##Assembly-Data-START##
            Assembly Method       :: Novoplasty v. 4.3.1
            Sequencing Technology :: Illumina
            ##Assembly-Data-END##
FEATURES             Location/Qualifiers
     source          1..681
                     /organism="Bradypodion taeniabronchum"
                     /organelle="mitochondrion"
                     /mol_type="genomic DNA"
                     /isolation_source="Thyspunt, Eastern Cape"
                     /bio_material="PEM R18762"
                     /db_xref="taxon:230340"
                     /country="South Africa"
                     /note="Eukaryota; Metazoa; Chordata; Craniata; Vertebrata;
                     Euteleostomi;## Lepidosauria; Squamata; Bifurcata;
                     Unidentata; Episquamata;## Toxicofera; Iguania; Acrodonta;
                     Chamaeleonidae; Bradypodion"
     gene            <1..>681
                     /gene="COII"
     CDS             <1..>681
                     /gene="COII"
                     /EC_number="7.1.1.9"
                     /codon_start=1
                     /transl_table=2
                     /product="Cytochrome c oxidase subunit 2"
                     /translation="MVEPIQLSLHDAASPVMEELLFFHDYSMLMMLLIGTTVIIALII
                     ASTMKTYHTALTDANHLEFLWTLLPVMILLFLATPSMRTLFLLENQENPNITIKALGH
                     QWYWSYEYSDYENALFDSYMVQDQDLENGSPRLLEADNRMVFPMQTPTRLLVSAEDVL
                     HSWTLPALGVKIDAVPGRLNQLILSTMRPGIFYGQCSEICGANHSFMPISTESVPTKY
                     FENWLDKML"
BASE COUNT      229 a    169 c     94 g    189 t
ORIGIN      
        1 atggtagaac ccattcaact ttccctacat gatgccgctt caccagttat agaagaactc
       61 ctattcttcc atgactattc aatactaata atactactaa tcggaacaac cgttattatt
      121 gcactaatta ttgcctcaac tataaaaaca taccacactg cacttacaga cgcaaaccac
      181 ctagaatttt tatgaaccct actacccgtt ataattttac tttttttagc aacaccatca
      241 atgcgaacct tgttcctatt agaaaaccaa gaaaatccga acattacaat taaagcactt
      301 ggacaccaat gatattgaag ctacgaatat tcagactatg aaaacgccct atttgactcg
      361 tatatagtac aagatcaaga ccttgaaaac ggttcaccac gactgctaga agctgataat
      421 cgaatagtgt tcccgataca aaccccaacc cgactcttag tctccgcaga agatgttctt
      481 cactcctgaa cccttccagc actcggagta aaaattgatg ccgttcccgg gcgcctaaac
      541 caattaattt tatctaccat acgtccggga attttttatg gtcaatgttc agaaatttgt
      601 ggagcaaacc acagctttat gcccatctca acagaatctg tgccaacaaa atactttgaa
      661 aactgattag acaagatact t
//
LOCUS       N286                     681 bp    DNA     linear   VRT 19-OCT-2023
DEFINITION  Cytochrome oxidase subunit II (COII) gene, partial cds.
ACCESSION   N286
VERSION
KEYWORDS    .
SOURCE      mitochondrion Bradypodion ventrale (Southern dwarf chameleon)
  ORGANISM  Bradypodion ventrale
            Eukaryota; Metazoa; Chordata; Craniata; Vertebrata; Euteleostomi;
            Lepidosauria; Squamata; Bifurcata; Unidentata; Episquamata;
            Toxicofera; Iguania; Acrodonta; Chamaeleonidae; Bradypodion.
REFERENCE   1  (bases 1 to 681)
  AUTHORS   Main,D.C., Taft,J.M., Geneva,A.J., Jansen van Vuuren,B. and
            Tolley,K.A.
  TITLE     More is not always better: the efficacy of single mitochondrial
            genes at reconciling the complete mitogenome phylogeny
  JOURNAL   unpublished
REFERENCE   2  (bases 1 to 681)
  AUTHORS   Main,D.C., Taft,J.M., Geneva,A.J., Jansen van Vuuren,B. and
            Tolley,K.A.
  TITLE     Direct Submission
  JOURNAL   Submitted (19-OCT-2023) Zoology, University of Johannesburg, Cnr
            Kingsway and University Road Auckland Park, Johannesburg, Gauteng
            2195, South Africa
COMMENT     Bankit Comment: ALT EMAIL:201327040@student.uj.ac.za
            Bankit Comment: TAX: Yes, new species/combinations; SEE ATTACHMENT
            Bankit Comment: TOTAL # OF SEQS:44
            Bankit Comment: FeatPropSourceSeq:AMDSF219
            
            ##Assembly-Data-START##
            Assembly Method       :: Novoplasty v. 4.3.1
            Sequencing Technology :: Illumina
            ##Assembly-Data-END##
FEATURES             Location/Qualifiers
     source          1..681
                     /organism="Bradypodion ventrale"
                     /organelle="mitochondrion"
                     /mol_type="genomic DNA"
                     /isolation_source="Jeffreys Bay, Eastern Cape"
                     /bio_material="N286"
                     /db_xref="taxon:179890"
                     /country="South Africa"
                     /note="Eukaryota; Metazoa; Chordata; Craniata; Vertebrata;
                     Euteleostomi;## Lepidosauria; Squamata; Bifurcata;
                     Unidentata; Episquamata;## Toxicofera; Iguania; Acrodonta;
                     Chamaeleonidae; Bradypodion"
     gene            <1..>681
                     /gene="COII"
     CDS             <1..>681
                     /gene="COII"
                     /EC_number="7.1.1.9"
                     /codon_start=1
                     /transl_table=2
                     /product="Cytochrome c oxidase subunit 2"
                     /translation="MVEPIQLSLHDAASPVMEELLFFHDYSMLMMLLIGTTVIIALII
                     ASTMKTYHTALTDANHLEFLWTLLPVMILLFLATPSMRTLFLLENQENPNITIKALGH
                     QWYWSYEYSDYENALFDSYMVQDQDLENGSPRLLEADNRMVFPMQTPTRLLVSAEDVL
                     HSWTLPALGVKIDAVPGRLNQLILSTMRPGIFYGQCSEICGANHSFMPISTESVPTKY
                     FEKWLDKML"
BASE COUNT      233 a    169 c     91 g    188 t
ORIGIN      
        1 atggtagaac ccattcaact ctccctacat gatgccgctt caccagttat agaagaactc
       61 ctattcttcc atgactattc aatactaata atactactaa tcggaacaac cgttattatt
      121 gcactaatta ttgcctcaac tataaaaaca taccacactg cacttacaga cgcaaaccac
      181 ctagaatttt tatgaaccct actacccgtt ataattttac tttttttagc aacaccatca
      241 atacgaacct tgttcctatt agaaaaccaa gaaaatccaa acattacaat taaagcactt
      301 ggacaccaat gatattgaag ctacgaatat tcagactatg aaaacgccct atttgactca
      361 tatatagtac aagatcaaga ccttgaaaac ggttcaccac gactgctaga agctgataat
      421 cgaatagtgt tcccgataca aaccccaacc cgactcttag tttccgcaga agatgttctt
      481 cactcctgaa cccttccagc actcggagta aaaattgatg ccgttcccgg gcgcctaaac
      541 caattaattt tatccaccat acgtccggga attttttatg gtcaatgttc agaaatttgt
      601 ggagcaaacc acagctttat gcccatctca acagaatctg tgccaacaaa atactttgaa
      661 aaatgattag acaagatact t
//
LOCUS       N287                     681 bp    DNA     linear   VRT 19-OCT-2023
DEFINITION  Cytochrome oxidase subunit II (COII) gene, partial cds.
ACCESSION   N287
VERSION
KEYWORDS    .
SOURCE      mitochondrion Bradypodion ventrale (Southern dwarf chameleon)
  ORGANISM  Bradypodion ventrale
            Eukaryota; Metazoa; Chordata; Craniata; Vertebrata; Euteleostomi;
            Lepidosauria; Squamata; Bifurcata; Unidentata; Episquamata;
            Toxicofera; Iguania; Acrodonta; Chamaeleonidae; Bradypodion.
REFERENCE   1  (bases 1 to 681)
  AUTHORS   Main,D.C., Taft,J.M., Geneva,A.J., Jansen van Vuuren,B. and
            Tolley,K.A.
  TITLE     More is not always better: the efficacy of single mitochondrial
            genes at reconciling the complete mitogenome phylogeny
  JOURNAL   unpublished
REFERENCE   2  (bases 1 to 681)
  AUTHORS   Main,D.C., Taft,J.M., Geneva,A.J., Jansen van Vuuren,B. and
            Tolley,K.A.
  TITLE     Direct Submission
  JOURNAL   Submitted (19-OCT-2023) Zoology, University of Johannesburg, Cnr
            Kingsway and University Road Auckland Park, Johannesburg, Gauteng
            2195, South Africa
COMMENT     Bankit Comment: ALT EMAIL:201327040@student.uj.ac.za
            Bankit Comment: TAX: Yes, new species/combinations; SEE ATTACHMENT
            Bankit Comment: TOTAL # OF SEQS:44
            Bankit Comment: FeatPropSourceSeq:AMDSF219
            
            ##Assembly-Data-START##
            Assembly Method       :: Novoplasty v. 4.3.1
            Sequencing Technology :: Illumina
            ##Assembly-Data-END##
FEATURES             Location/Qualifiers
     source          1..681
                     /organism="Bradypodion ventrale"
                     /organelle="mitochondrion"
                     /mol_type="genomic DNA"
                     /isolation_source="Jeffreys Bay, Eastern Cape"
                     /bio_material="N287"
                     /db_xref="taxon:179890"
                     /country="South Africa"
                     /note="Eukaryota; Metazoa; Chordata; Craniata; Vertebrata;
                     Euteleostomi;## Lepidosauria; Squamata; Bifurcata;
                     Unidentata; Episquamata;## Toxicofera; Iguania; Acrodonta;
                     Chamaeleonidae; Bradypodion"
     gene            <1..>681
                     /gene="COII"
     CDS             <1..>681
                     /gene="COII"
                     /EC_number="7.1.1.9"
                     /codon_start=1
                     /transl_table=2
                     /product="Cytochrome c oxidase subunit 2"
                     /translation="MVEPIQLSLHDAASPVMEELLFFHDYSMLMMLLIGTTVIIALII
                     ASTMKTYHTALTDANHLEFLWTLLPVMILLFLATPSMRTLFLLENQENPNITIKALGH
                     QWYWSYEYSDYENALFDSYMVQDQDLENGSPRLLEADNRMVFPMQTPTRLLVSAEDVL
                     HSWTLPALGVKIDAVPGRLNQLILSTMRPGIFYGQCSEICGANHSFMPISTESVPTKY
                     FEKWLDKML"
BASE COUNT      230 a    169 c     94 g    188 t
ORIGIN      
        1 atggtagaac ccattcaact ctccctacat gatgccgctt caccagttat agaagaactc
       61 ctattcttcc atgactattc aatactaata atactactaa tcggaacaac cgttattatt
      121 gcactaatta ttgcctcaac tataaaaaca taccacactg cacttacaga cgcaaaccac
      181 ctagaatttt tatgaaccct actacccgtt ataattttac tttttttagc aacaccatca
      241 atgcggacct tgttcctatt agaaaaccaa gaaaatccga acattacaat taaagcactt
      301 ggacaccaat gatattgaag ctacgaatat tcagactatg aaaacgccct atttgactca
      361 tatatagtac aagatcaaga ccttgaaaac ggttcaccac gactgctaga agctgataat
      421 cgaatagtgt tcccgataca aaccccaacc cgactcttag tttccgcaga agatgttctt
      481 cactcctgaa cccttccagc actcggagta aaaattgatg ccgttcccgg gcgcctaaac
      541 caattaattt tatccaccat acgtccggga attttttatg gtcaatgttc agaaatttgt
      601 ggagcaaacc acagctttat gcccatctca acagaatctg tgccaacaaa atactttgaa
      661 aaatgattag acaagatact t
//
LOCUS       NO87                     681 bp    DNA     linear   VRT 19-OCT-2023
DEFINITION  Cytochrome oxidase subunit II (COII) gene, partial cds.
ACCESSION   NO87
VERSION
KEYWORDS    .
SOURCE      mitochondrion Bradypodion venustum
  ORGANISM  Bradypodion venustum
            Eukaryota; Metazoa; Chordata; Craniata; Vertebrata; Euteleostomi;
            Lepidosauria; Squamata; Bifurcata; Unidentata; Episquamata;
            Toxicofera; Iguania; Acrodonta; Chamaeleonidae; Bradypodion.
REFERENCE   1  (bases 1 to 681)
  AUTHORS   Main,D.C., Taft,J.M., Geneva,A.J., Jansen van Vuuren,B. and
            Tolley,K.A.
  TITLE     More is not always better: the efficacy of single mitochondrial
            genes at reconciling the complete mitogenome phylogeny
  JOURNAL   unpublished
REFERENCE   2  (bases 1 to 681)
  AUTHORS   Main,D.C., Taft,J.M., Geneva,A.J., Jansen van Vuuren,B. and
            Tolley,K.A.
  TITLE     Direct Submission
  JOURNAL   Submitted (19-OCT-2023) Zoology, University of Johannesburg, Cnr
            Kingsway and University Road Auckland Park, Johannesburg, Gauteng
            2195, South Africa
COMMENT     Bankit Comment: ALT EMAIL:201327040@student.uj.ac.za
            Bankit Comment: TAX: Yes, new species/combinations; SEE ATTACHMENT
            Bankit Comment: TOTAL # OF SEQS:44
            Bankit Comment: FeatPropSourceSeq:AMDSF219
            
            ##Assembly-Data-START##
            Assembly Method       :: Novoplasty v. 4.3.1
            Sequencing Technology :: Illumina
            ##Assembly-Data-END##
FEATURES             Location/Qualifiers
     source          1..681
                     /organism="Bradypodion venustum"
                     /organelle="mitochondrion"
                     /mol_type="genomic DNA"
                     /isolation_source="Grootvadersbosch, Western Cape"
                     /bio_material="N087"
                     /db_xref="taxon:2869583"
                     /country="South Africa"
                     /note="Eukaryota; Metazoa; Chordata; Craniata; Vertebrata;
                     Euteleostomi;## Lepidosauria; Squamata; Bifurcata;
                     Unidentata; Episquamata;## Toxicofera; Iguania; Acrodonta;
                     Chamaeleonidae; Bradypodion"
     gene            <1..>681
                     /gene="COII"
     CDS             <1..>681
                     /gene="COII"
                     /EC_number="7.1.1.9"
                     /codon_start=1
                     /transl_table=2
                     /product="Cytochrome c oxidase subunit 2"
                     /translation="MVEPIQLSLHDAASPVMEELMFFHDYSMLMMLLIGTTVIIALII
                     ASTMKTYHTALTDANHLEFLWTLLPVMILLFLATPSMRTLFLLENQENPNITIKALGH
                     QWYWSYEYSDYENALFDSYMVHDQDLENGSPRLLETDNRMVFPMQTPTRLLVSAEDVL
                     HSWTLPALGVKIDAVPGRLNQLILSTMRPGIFYGQCSEICGANHSFMPISTESVPTKY
                     FEKWLDKML"
BASE COUNT      232 a    166 c     92 g    191 t
ORIGIN      
        1 atggtagaac ctattcaact ctccctacat gatgccgcct caccagtcat ggaagaactt
       61 atattttttc atgactattc aatattaata atactactaa ttggaacaac cgttattatt
      121 gcactaatta ttgcctcgac tataaaaaca tatcacaccg cacttacaga cgcaaaccac
      181 ctcgaatttt tatgaaccct actaccagtt ataattttac tatttttagc aacaccatca
      241 atacgaaccc tatttctttt agaaaaccaa gaaaatccaa acattacaat taaagctcta
      301 ggacatcaat gatattggag ttacgaatat tcagactatg aaaacgccct atttgactcg
      361 tatatagtac atgatcaaga ccttgaaaat ggttcaccac gactcctaga gactgacaat
      421 cgaatggtgt tcccaataca aaccccaacc cgacttttag tctccgcaga agatgttctt
      481 cactcctgaa ccctcccagc actaggagta aaaattgatg ccgttcctgg gcgcctgaac
      541 caattaatcc tatctaccat acgacccgga attttttatg gccaatgctc agaaatttgc
      601 ggagcaaacc acagctttat gcccatctca acagaatctg taccaacaaa atactttgaa
      661 aaatgattag ataagatact t
//
LOCUS       P306B                    681 bp    DNA     linear   VRT 19-OCT-2023
DEFINITION  Cytochrome oxidase subunit II (COII) gene, partial cds.
ACCESSION   P306B
VERSION
KEYWORDS    .
SOURCE      mitochondrion Bradypodion damaranum
  ORGANISM  Bradypodion damaranum
            Eukaryota; Metazoa; Chordata; Craniata; Vertebrata; Euteleostomi;
            Lepidosauria; Squamata; Bifurcata; Unidentata; Episquamata;
            Toxicofera; Iguania; Acrodonta; Chamaeleonidae; Bradypodion.
REFERENCE   1  (bases 1 to 681)
  AUTHORS   Main,D.C., Taft,J.M., Geneva,A.J., Jansen van Vuuren,B. and
            Tolley,K.A.
  TITLE     More is not always better: the efficacy of single mitochondrial
            genes at reconciling the complete mitogenome phylogeny
  JOURNAL   unpublished
REFERENCE   2  (bases 1 to 681)
  AUTHORS   Main,D.C., Taft,J.M., Geneva,A.J., Jansen van Vuuren,B. and
            Tolley,K.A.
  TITLE     Direct Submission
  JOURNAL   Submitted (19-OCT-2023) Zoology, University of Johannesburg, Cnr
            Kingsway and University Road Auckland Park, Johannesburg, Gauteng
            2195, South Africa
COMMENT     Bankit Comment: ALT EMAIL:201327040@student.uj.ac.za
            Bankit Comment: TAX: Yes, new species/combinations; SEE ATTACHMENT
            Bankit Comment: TOTAL # OF SEQS:44
            Bankit Comment: FeatPropSourceSeq:AMDSF219
            
            ##Assembly-Data-START##
            Assembly Method       :: Novoplasty v. 4.3.1
            Sequencing Technology :: Illumina
            ##Assembly-Data-END##
FEATURES             Location/Qualifiers
     source          1..681
                     /organism="Bradypodion damaranum"
                     /organelle="mitochondrion"
                     /mol_type="genomic DNA"
                     /isolation_source="George, Western Cape"
                     /bio_material="P306B"
                     /db_xref="taxon:230334"
                     /country="South Africa"
                     /note="Eukaryota; Metazoa; Chordata; Craniata; Vertebrata;
                     Euteleostomi;## Lepidosauria; Squamata; Bifurcata;
                     Unidentata; Episquamata;## Toxicofera; Iguania; Acrodonta;
                     Chamaeleonidae; Bradypodion"
     gene            <1..>681
                     /gene="COII"
     CDS             <1..>681
                     /gene="COII"
                     /EC_number="7.1.1.9"
                     /codon_start=1
                     /transl_table=2
                     /product="Cytochrome c oxidase subunit 2"
                     /translation="MAEPIQLSLHDAASPVMEELLFFHDYSMLMMLLIGTTVIIALII
                     ASTMKTYHTALTDANHLEFLWTLLPVMILLFLATPSMRTLFLLENQENPNITIKALGH
                     QWYWSYEYSDYENALFDSYMVHDQDLENGSPRLLEADNRMVFPMQTPTRLLVSAEDVL
                     HSWTLPALGVKIDAVPGRLNQLILSTMRPGIFYGQCSEICGANHSFMPISTESVPTKY
                     FEKWLDKML"
BASE COUNT      230 a    171 c     93 g    187 t
ORIGIN      
        1 atggcagaac ccattcagct ctccctacat gatgccgcct caccagtcat ggaagaactt
       61 ctattctttc atgactattc aatattaata atactactaa ttggaacaac cgttattatt
      121 gcactaatta ttgcctcgac tataaagaca tatcacaccg cacttacaga cgcaaaccac
      181 ctcgaattct tatgaaccct actaccagtt ataattttac tctttttagc aacaccatca
      241 atacgaaccc tatttctttt agagaaccaa gaaaatccaa acattacaat taaagcacta
      301 ggacatcaat gatactgaag ttacgaatat tcagactatg aaaacgccct atttgactca
      361 tatatagtac atgaccaaga ccttgaaaat ggttcaccac gactcctaga ggctgacaat
      421 cgaatggtgt tcccaataca aaccccaacc cgacttttag tttccgcaga agatgttctt
      481 cactcctgaa ccctcccagc actaggagta aaaattgatg ccgttcctgg gcgcctaaac
      541 caattaattc tatctaccat acgacccgga attttttatg gccaatgctc agaaatttgc
      601 ggagcaaacc acagctttat gcctatctca acagaatctg taccaacaaa atactttgaa
      661 aaatgattag ataagatact t
//
LOCUS       P457                     681 bp    DNA     linear   VRT 19-OCT-2023
DEFINITION  Cytochrome oxidase subunit II (COII) gene, partial cds.
ACCESSION   P457
VERSION
KEYWORDS    .
SOURCE      mitochondrion Bradypodion setaroi
  ORGANISM  Bradypodion setaroi
            Eukaryota; Metazoa; Chordata; Craniata; Vertebrata; Euteleostomi;
            Lepidosauria; Squamata; Bifurcata; Unidentata; Episquamata;
            Toxicofera; Iguania; Acrodonta; Chamaeleonidae; Bradypodion.
REFERENCE   1  (bases 1 to 681)
  AUTHORS   Main,D.C., Taft,J.M., Geneva,A.J., Jansen van Vuuren,B. and
            Tolley,K.A.
  TITLE     More is not always better: the efficacy of single mitochondrial
            genes at reconciling the complete mitogenome phylogeny
  JOURNAL   unpublished
REFERENCE   2  (bases 1 to 681)
  AUTHORS   Main,D.C., Taft,J.M., Geneva,A.J., Jansen van Vuuren,B. and
            Tolley,K.A.
  TITLE     Direct Submission
  JOURNAL   Submitted (19-OCT-2023) Zoology, University of Johannesburg, Cnr
            Kingsway and University Road Auckland Park, Johannesburg, Gauteng
            2195, South Africa
COMMENT     Bankit Comment: ALT EMAIL:201327040@student.uj.ac.za
            Bankit Comment: TAX: Yes, new species/combinations; SEE ATTACHMENT
            Bankit Comment: TOTAL # OF SEQS:44
            Bankit Comment: FeatPropSourceSeq:AMDSF219
            
            ##Assembly-Data-START##
            Assembly Method       :: Novoplasty v. 4.3.1
            Sequencing Technology :: Illumina
            ##Assembly-Data-END##
FEATURES             Location/Qualifiers
     source          1..681
                     /organism="Bradypodion setaroi"
                     /organelle="mitochondrion"
                     /mol_type="genomic DNA"
                     /isolation_source="St Lucia, KwaZulu-Natal"
                     /bio_material="P457"
                     /db_xref="taxon:230338"
                     /country="South Africa"
                     /note="Eukaryota; Metazoa; Chordata; Craniata; Vertebrata;
                     Euteleostomi;## Lepidosauria; Squamata; Bifurcata;
                     Unidentata; Episquamata;## Toxicofera; Iguania; Acrodonta;
                     Chamaeleonidae; Bradypodion"
     gene            <1..>681
                     /gene="COII"
     CDS             <1..>681
                     /gene="COII"
                     /EC_number="7.1.1.9"
                     /codon_start=1
                     /transl_table=2
                     /product="Cytochrome c oxidase subunit 2"
                     /translation="MVEPIQLSLHDAASPVMEELLFFHDYSMLMMLLIGTTVIIALII
                     AATMKTYHTALTDANHLEFLWTLLPVMILLFLATPSMRTLFLLENQENPNITIKALGH
                     QWYWTYEYSDYENALFDSYMVQDQDLENGSPRLLEADNRMVFPMQTPTRLLVSAEDVL
                     HSWTLPALGVKIDAVPGRLNQLILSTMRPGIFYGQCSEICGANHSFMPISTESVPAKY
                     FEKWLDKML"
BASE COUNT      229 a    169 c     93 g    190 t
ORIGIN      
        1 atggtagaac ccattcaact ttcccttcat gatgccgctt caccagttat agaagaactc
       61 ctatttttcc acgactattc tatactaatg atactactaa ttggaacaac cgttattatt
      121 gcactaatta ttgctgcgac tataaaaaca taccacactg cactcacaga cgcaaaccat
      181 ctagaattct tatgaaccct actacccgtt ataattttac tttttttagc aacaccatca
      241 atacgaacct tgttcctatt agaaaaccaa gaaaatccaa acatcacaat taaagcattg
      301 ggacaccaat gatattgaac ctatgaatat tcagattatg aaaacgccct atttgactcg
      361 tacatagtac aagatcaaga ccttgaaaac ggttcaccac gacttctaga agctgataat
      421 cgaatagtat tcccgataca aaccccaacc cgactcttag tttccgcaga agatgttctt
      481 cattcctgaa ccctcccagc gctcggagta aaaattgatg ccgttcccgg acgcctaaac
      541 caactaattt tatccaccat acgacctgga attttttacg gtcagtgctc agaaatttgt
      601 ggagcaaacc atagctttat gcccatctca acagaatctg taccagcaaa atactttgaa
      661 aaatgattag acaagatact t
//
LOCUS       P474                     681 bp    DNA     linear   VRT 19-OCT-2023
DEFINITION  Cytochrome oxidase subunit II (COII) gene, partial cds.
ACCESSION   P474
VERSION
KEYWORDS    .
SOURCE      mitochondrion Bradypodion thamnobates
  ORGANISM  Bradypodion thamnobates
            Eukaryota; Metazoa; Chordata; Craniata; Vertebrata; Euteleostomi;
            Lepidosauria; Squamata; Bifurcata; Unidentata; Episquamata;
            Toxicofera; Iguania; Acrodonta; Chamaeleonidae; Bradypodion.
REFERENCE   1  (bases 1 to 681)
  AUTHORS   Main,D.C., Taft,J.M., Geneva,A.J., Jansen van Vuuren,B. and
            Tolley,K.A.
  TITLE     More is not always better: the efficacy of single mitochondrial
            genes at reconciling the complete mitogenome phylogeny
  JOURNAL   unpublished
REFERENCE   2  (bases 1 to 681)
  AUTHORS   Main,D.C., Taft,J.M., Geneva,A.J., Jansen van Vuuren,B. and
            Tolley,K.A.
  TITLE     Direct Submission
  JOURNAL   Submitted (19-OCT-2023) Zoology, University of Johannesburg, Cnr
            Kingsway and University Road Auckland Park, Johannesburg, Gauteng
            2195, South Africa
COMMENT     Bankit Comment: ALT EMAIL:201327040@student.uj.ac.za
            Bankit Comment: TAX: Yes, new species/combinations; SEE ATTACHMENT
            Bankit Comment: TOTAL # OF SEQS:44
            Bankit Comment: FeatPropSourceSeq:AMDSF219
            
            ##Assembly-Data-START##
            Assembly Method       :: Novoplasty v. 4.3.1
            Sequencing Technology :: Illumina
            ##Assembly-Data-END##
FEATURES             Location/Qualifiers
     source          1..681
                     /organism="Bradypodion thamnobates"
                     /organelle="mitochondrion"
                     /mol_type="genomic DNA"
                     /isolation_source="Howick, KwaZulu-Natal"
                     /bio_material="P474"
                     /db_xref="taxon:230337"
                     /country="South Africa"
                     /note="Eukaryota; Metazoa; Chordata; Craniata; Vertebrata;
                     Euteleostomi;## Lepidosauria; Squamata; Bifurcata;
                     Unidentata; Episquamata;## Toxicofera; Iguania; Acrodonta;
                     Chamaeleonidae; Bradypodion"
     gene            <1..>681
                     /gene="COII"
     CDS             <1..>681
                     /gene="COII"
                     /EC_number="7.1.1.9"
                     /codon_start=1
                     /transl_table=2
                     /product="Cytochrome c oxidase subunit 2"
                     /translation="MVEPIQLSLHDAASPVMEELLFFHDYSMLMMLLIGTTVIIALII
                     ASTMKTYHTALTDANHLEFLWTLLPVMILLFLATPSMRTLFLLENQENPNITIKALGH
                     QWYWSYEYSDYENALFDSYMVQDQDLENGSPRLLEADNRMVFPMQTPTRLLVSAEDVL
                     HSWTLPALGVKIDAVPGRLNQLILSTMRPGIFYGQCSEICGANHSFMPISTESVPTKY
                     FEKWLDKML"
BASE COUNT      230 a    169 c     95 g    187 t
ORIGIN      
        1 atggtagaac ccattcaact ttccctacat gatgccgctt caccagttat agaagaactc
       61 ctattcttcc acgactattc gatactaatg atgttactaa ttggaacaac cgttatcatt
      121 gcactaatta ttgcctcgac tataaaaaca taccacactg cacttacaga cgcaaaccac
      181 ctagaatttt tatgaaccct actacctgtt ataattttgc tttttttagc aacaccatca
      241 atacgaaccc tgttcctctt agaaaaccaa gaaaatccga acattacaat taaagcatta
      301 ggacaccaat gatattgaag ctatgaatac tcagactatg aaaacgccct atttgactcg
      361 tacatagtac aggatcaaga ccttgaaaat ggctcaccac gactattaga agctgacaat
      421 cgaatagtgt tccccataca aaccccaact cgactcttag tttccgcaga agatgttctt
      481 cactcctgaa ccctcccagc actcggagta aaaattgatg ccgttccagg gcgcctaaac
      541 caattaattt tatcaaccat acgacctgga attttttatg gccaatgttc agaaatttgt
      601 ggagcaaacc acagctttat gcccatctca acagaatctg tgccaacaaa atactttgaa
      661 aaatgattag acaaaatact t
//
LOCUS       P582                     681 bp    DNA     linear   VRT 19-OCT-2023
DEFINITION  Cytochrome oxidase subunit II (COII) gene, partial cds.
ACCESSION   P582
VERSION
KEYWORDS    .
SOURCE      mitochondrion Bradypodion thamnobates
  ORGANISM  Bradypodion thamnobates
            Eukaryota; Metazoa; Chordata; Craniata; Vertebrata; Euteleostomi;
            Lepidosauria; Squamata; Bifurcata; Unidentata; Episquamata;
            Toxicofera; Iguania; Acrodonta; Chamaeleonidae; Bradypodion.
REFERENCE   1  (bases 1 to 681)
  AUTHORS   Main,D.C., Taft,J.M., Geneva,A.J., Jansen van Vuuren,B. and
            Tolley,K.A.
  TITLE     More is not always better: the efficacy of single mitochondrial
            genes at reconciling the complete mitogenome phylogeny
  JOURNAL   unpublished
REFERENCE   2  (bases 1 to 681)
  AUTHORS   Main,D.C., Taft,J.M., Geneva,A.J., Jansen van Vuuren,B. and
            Tolley,K.A.
  TITLE     Direct Submission
  JOURNAL   Submitted (19-OCT-2023) Zoology, University of Johannesburg, Cnr
            Kingsway and University Road Auckland Park, Johannesburg, Gauteng
            2195, South Africa
COMMENT     Bankit Comment: ALT EMAIL:201327040@student.uj.ac.za
            Bankit Comment: TAX: Yes, new species/combinations; SEE ATTACHMENT
            Bankit Comment: TOTAL # OF SEQS:44
            Bankit Comment: FeatPropSourceSeq:AMDSF219
            
            ##Assembly-Data-START##
            Assembly Method       :: Novoplasty v. 4.3.1
            Sequencing Technology :: Illumina
            ##Assembly-Data-END##
FEATURES             Location/Qualifiers
     source          1..681
                     /organism="Bradypodion thamnobates"
                     /organelle="mitochondrion"
                     /mol_type="genomic DNA"
                     /isolation_source="Howick, KwaZulu-Natal"
                     /bio_material="P582"
                     /db_xref="taxon:230337"
                     /country="South Africa"
                     /note="Eukaryota; Metazoa; Chordata; Craniata; Vertebrata;
                     Euteleostomi;## Lepidosauria; Squamata; Bifurcata;
                     Unidentata; Episquamata;## Toxicofera; Iguania; Acrodonta;
                     Chamaeleonidae; Bradypodion"
     gene            <1..>681
                     /gene="COII"
     CDS             <1..>681
                     /gene="COII"
                     /EC_number="7.1.1.9"
                     /codon_start=1
                     /transl_table=2
                     /product="Cytochrome c oxidase subunit 2"
                     /translation="MVEPIQLSLHDAASPVMEELLFFHDYSMLMMLLIGTTVIIALII
                     ASTMKTYHTALTDANHLEFLWTLLPVMILLFLATPSMRTLFLLENQENPNITIKALGH
                     QWYWSYEYSDYENALFDSYMVQDQDLENGSPRLLEADNRMVFPMQTPTRLLVSAEDVL
                     HSWTLPALGVKIDAVPGRLNQLILSTMRPGIFYGQCSEICGANHSFMPISTESVPTKY
                     FEKWLDKML"
BASE COUNT      230 a    169 c     95 g    187 t
ORIGIN      
        1 atggtagaac ccattcaact ttccctacat gatgccgctt caccagttat agaagaactc
       61 ctattcttcc acgactattc gatactaatg atgttactaa ttggaacaac cgttatcatt
      121 gcactaatta ttgcctcgac tataaaaaca taccacactg cacttacaga cgcaaaccac
      181 ctagaatttt tatgaaccct actacctgtt ataattttgc tttttttagc aacaccatca
      241 atacgaaccc tgttcctctt agaaaaccaa gaaaatccga acattacaat taaagcatta
      301 ggacaccaat gatattgaag ctatgaatac tcagactatg aaaacgccct atttgactcg
      361 tacatagtac aggatcaaga ccttgaaaat ggctcaccac gactattaga agctgacaat
      421 cgaatagtgt tccccataca aaccccaact cgactcttag tttccgcaga agatgttctt
      481 cactcctgaa ccctcccagc actcggagta aaaattgatg ccgttccagg gcgcctaaac
      541 caattaattt tatcaaccat acgacctgga attttttatg gccaatgttc agaaatttgt
      601 ggagcaaacc acagctttat gcccatctca acagaatctg tgccaacaaa atactttgaa
      661 aaatgattag acaaaatact t
//
LOCUS       P593                     681 bp    DNA     linear   VRT 19-OCT-2023
DEFINITION  Cytochrome oxidase subunit II (COII) gene, partial cds.
ACCESSION   P593
VERSION
KEYWORDS    .
SOURCE      mitochondrion Bradypodion thamnobates
  ORGANISM  Bradypodion thamnobates
            Eukaryota; Metazoa; Chordata; Craniata; Vertebrata; Euteleostomi;
            Lepidosauria; Squamata; Bifurcata; Unidentata; Episquamata;
            Toxicofera; Iguania; Acrodonta; Chamaeleonidae; Bradypodion.
REFERENCE   1  (bases 1 to 681)
  AUTHORS   Main,D.C., Taft,J.M., Geneva,A.J., Jansen van Vuuren,B. and
            Tolley,K.A.
  TITLE     More is not always better: the efficacy of single mitochondrial
            genes at reconciling the complete mitogenome phylogeny
  JOURNAL   unpublished
REFERENCE   2  (bases 1 to 681)
  AUTHORS   Main,D.C., Taft,J.M., Geneva,A.J., Jansen van Vuuren,B. and
            Tolley,K.A.
  TITLE     Direct Submission
  JOURNAL   Submitted (19-OCT-2023) Zoology, University of Johannesburg, Cnr
            Kingsway and University Road Auckland Park, Johannesburg, Gauteng
            2195, South Africa
COMMENT     Bankit Comment: ALT EMAIL:201327040@student.uj.ac.za
            Bankit Comment: TAX: Yes, new species/combinations; SEE ATTACHMENT
            Bankit Comment: TOTAL # OF SEQS:44
            Bankit Comment: FeatPropSourceSeq:AMDSF219
            
            ##Assembly-Data-START##
            Assembly Method       :: Novoplasty v. 4.3.1
            Sequencing Technology :: Illumina
            ##Assembly-Data-END##
FEATURES             Location/Qualifiers
     source          1..681
                     /organism="Bradypodion thamnobates"
                     /organelle="mitochondrion"
                     /mol_type="genomic DNA"
                     /isolation_source="Howick, KwaZulu-Natal"
                     /bio_material="P593"
                     /db_xref="taxon:230337"
                     /country="South Africa"
                     /note="Eukaryota; Metazoa; Chordata; Craniata; Vertebrata;
                     Euteleostomi;## Lepidosauria; Squamata; Bifurcata;
                     Unidentata; Episquamata;## Toxicofera; Iguania; Acrodonta;
                     Chamaeleonidae; Bradypodion"
     gene            <1..>681
                     /gene="COII"
     CDS             <1..>681
                     /gene="COII"
                     /EC_number="7.1.1.9"
                     /codon_start=1
                     /transl_table=2
                     /product="Cytochrome c oxidase subunit 2"
                     /translation="MVEPIQLSLHDAASPVMEELLFFHDYSMLMMLLIGTTVIIALII
                     ASTMKTYHTALTDANHLEFLWTLLPVMILLFLATPSMRTLFLLENQENPNITIKALGH
                     QWYWSYEYSDYENALFDSYMVQDQDLENGSPRLLEADNRMVFPMQTPTRLLVSAEDVL
                     HSWTLPALGVKIDAVPGRLNQLILSTMRPGIFYGQCSEICGANHSFMPISTESVPTKY
                     FEKWLDKML"
BASE COUNT      230 a    169 c     95 g    187 t
ORIGIN      
        1 atggtagaac ccattcaact ttccctacat gatgccgctt caccagttat agaagaactc
       61 ctattcttcc acgactattc gatactaatg atgttactaa ttggaacaac cgttatcatt
      121 gcactaatta ttgcctcgac tataaaaaca taccacactg cacttacaga cgcaaaccac
      181 ctagaatttt tatgaaccct actacctgtt ataattttgc tttttttagc aacaccatca
      241 atacgaaccc tgttcctctt agaaaaccaa gaaaatccga acattacaat taaagcatta
      301 ggacaccaat gatattgaag ctatgaatac tcagactatg aaaacgccct atttgactcg
      361 tacatagtac aggatcaaga ccttgaaaat ggctcaccac gactattaga agctgacaat
      421 cgaatagtgt tccccataca aaccccaact cgactcttag tttccgcaga agatgttctt
      481 cactcctgaa ccctcccagc actcggagta aaaattgatg ccgttccagg gcgcctaaac
      541 caattaattt tatcaaccat acgacctgga attttttatg gccaatgttc agaaatttgt
      601 ggagcaaacc acagctttat gcccatctca acagaatctg tgccaacaaa atactttgaa
      661 aaatgattag acaaaatact t
//
LOCUS       P625                     681 bp    DNA     linear   VRT 19-OCT-2023
DEFINITION  Cytochrome oxidase subunit II (COII) gene, partial cds.
ACCESSION   P625
VERSION
KEYWORDS    .
SOURCE      mitochondrion Bradypodion melanocephalum
  ORGANISM  Bradypodion melanocephalum
            Eukaryota; Metazoa; Chordata; Craniata; Vertebrata; Euteleostomi;
            Lepidosauria; Squamata; Bifurcata; Unidentata; Episquamata;
            Toxicofera; Iguania; Acrodonta; Chamaeleonidae; Bradypodion.
REFERENCE   1  (bases 1 to 681)
  AUTHORS   Main,D.C., Taft,J.M., Geneva,A.J., Jansen van Vuuren,B. and
            Tolley,K.A.
  TITLE     More is not always better: the efficacy of single mitochondrial
            genes at reconciling the complete mitogenome phylogeny
  JOURNAL   unpublished
REFERENCE   2  (bases 1 to 681)
  AUTHORS   Main,D.C., Taft,J.M., Geneva,A.J., Jansen van Vuuren,B. and
            Tolley,K.A.
  TITLE     Direct Submission
  JOURNAL   Submitted (19-OCT-2023) Zoology, University of Johannesburg, Cnr
            Kingsway and University Road Auckland Park, Johannesburg, Gauteng
            2195, South Africa
COMMENT     Bankit Comment: ALT EMAIL:201327040@student.uj.ac.za
            Bankit Comment: TAX: Yes, new species/combinations; SEE ATTACHMENT
            Bankit Comment: TOTAL # OF SEQS:44
            Bankit Comment: FeatPropSourceSeq:AMDSF219
            
            ##Assembly-Data-START##
            Assembly Method       :: Novoplasty v. 4.3.1
            Sequencing Technology :: Illumina
            ##Assembly-Data-END##
FEATURES             Location/Qualifiers
     source          1..681
                     /organism="Bradypodion melanocephalum"
                     /organelle="mitochondrion"
                     /mol_type="genomic DNA"
                     /isolation_source="Roosfontein Nature Reserve,
                     KwaZulu-Natal"
                     /bio_material="P625"
                     /db_xref="taxon:230339"
                     /country="South Africa"
                     /note="Eukaryota; Metazoa; Chordata; Craniata; Vertebrata;
                     Euteleostomi;## Lepidosauria; Squamata; Bifurcata;
                     Unidentata; Episquamata;## Toxicofera; Iguania; Acrodonta;
                     Chamaeleonidae; Bradypodion"
     gene            <1..>681
                     /gene="COII"
     CDS             <1..>681
                     /gene="COII"
                     /EC_number="7.1.1.9"
                     /codon_start=1
                     /transl_table=2
                     /product="Cytochrome c oxidase subunit 2"
                     /translation="MVEPIQLSLHDAASPVMEELLFFHDYSMLMMLLIGTTVIIALII
                     ASTMKTYHTALTDANHLEFLWTLLPVMILLFLATPSMRTLFLLENQENPNITIKALGH
                     QWYWSYEYSDYENALFDSYMMQDQDLENGSPRLLEADNRMVFPMQTPTRLLVSAEDVL
                     HSWTLPALGVKIDAVPGRLNQLILSTMRPGIFYGQCSEICGANHSFMPISTESVPTKY
                     FEKWLDKML"
BASE COUNT      230 a    168 c     94 g    189 t
ORIGIN      
        1 atggtagaac ccattcaact ttccctacat gatgccgctt caccagttat agaagagctc
       61 ctattcttcc acgactactc aatactaatg atattactaa ttggaacaac cgttatcatt
      121 gcactaatta ttgcctcgac tataaaaaca taccacactg cacttacaga cgcaaaccac
      181 ctagaatttt tatgaaccct actacctgtt ataattttgc tttttttagc aacaccatca
      241 atacgaaccc tgttcctctt agaaaaccaa gaaaatccga acattacaat taaagcatta
      301 gggcaccaat gatactgaag ctatgaatat tcagactatg aaaacgccct atttgactcg
      361 tacataatac aggatcaaga ccttgaaaat ggctcaccac gactattaga agctgataat
      421 cgaatagtgt tccccataca aaccccaact cgactcttag tttccgcaga agatgttctt
      481 cactcctgaa ccctcccagc acttggagta aaaattgatg ccgttccagg gcgcctaaac
      541 caattaattt tatccaccat acgacctgga attttttatg gtcaatgttc agaaatttgt
      601 ggagcaaacc acagctttat gcccatctca acagaatctg tgccaacaaa atactttgaa
      661 aaatgattag acaaaatact t
//
LOCUS       P657                     681 bp    DNA     linear   VRT 19-OCT-2023
DEFINITION  Cytochrome oxidase subunit II (COII) gene, partial cds.
ACCESSION   P657
VERSION
KEYWORDS    .
SOURCE      mitochondrion Bradypodion melanocephalum
  ORGANISM  Bradypodion melanocephalum
            Eukaryota; Metazoa; Chordata; Craniata; Vertebrata; Euteleostomi;
            Lepidosauria; Squamata; Bifurcata; Unidentata; Episquamata;
            Toxicofera; Iguania; Acrodonta; Chamaeleonidae; Bradypodion.
REFERENCE   1  (bases 1 to 681)
  AUTHORS   Main,D.C., Taft,J.M., Geneva,A.J., Jansen van Vuuren,B. and
            Tolley,K.A.
  TITLE     More is not always better: the efficacy of single mitochondrial
            genes at reconciling the complete mitogenome phylogeny
  JOURNAL   unpublished
REFERENCE   2  (bases 1 to 681)
  AUTHORS   Main,D.C., Taft,J.M., Geneva,A.J., Jansen van Vuuren,B. and
            Tolley,K.A.
  TITLE     Direct Submission
  JOURNAL   Submitted (19-OCT-2023) Zoology, University of Johannesburg, Cnr
            Kingsway and University Road Auckland Park, Johannesburg, Gauteng
            2195, South Africa
COMMENT     Bankit Comment: ALT EMAIL:201327040@student.uj.ac.za
            Bankit Comment: TAX: Yes, new species/combinations; SEE ATTACHMENT
            Bankit Comment: TOTAL # OF SEQS:44
            Bankit Comment: FeatPropSourceSeq:AMDSF219
            
            ##Assembly-Data-START##
            Assembly Method       :: Novoplasty v. 4.3.1
            Sequencing Technology :: Illumina
            ##Assembly-Data-END##
FEATURES             Location/Qualifiers
     source          1..681
                     /organism="Bradypodion melanocephalum"
                     /organelle="mitochondrion"
                     /mol_type="genomic DNA"
                     /isolation_source="Roosfontein Nature Reserve,
                     KwaZulu-Natal"
                     /bio_material="P657"
                     /db_xref="taxon:230339"
                     /country="South Africa"
                     /note="Eukaryota; Metazoa; Chordata; Craniata; Vertebrata;
                     Euteleostomi;## Lepidosauria; Squamata; Bifurcata;
                     Unidentata; Episquamata;## Toxicofera; Iguania; Acrodonta;
                     Chamaeleonidae; Bradypodion"
     gene            <1..>681
                     /gene="COII"
     CDS             <1..>681
                     /gene="COII"
                     /EC_number="7.1.1.9"
                     /codon_start=1
                     /transl_table=2
                     /product="Cytochrome c oxidase subunit 2"
                     /translation="MVEPIQLSLHDAASPVMEELLFFHDYSMLMMLLIGTTVIIALII
                     ASTMKTYHTALTDANHLEFLWTLLPVMILLFLATPSMRTLFLLENQENPNITIKALGH
                     QWYWSYEYSDYENALFDSYMMQDQDLENGSPRLLEADNRMVFPMQTPTRLLVSAEDVL
                     HSWTLPALGVKIDAVPGRLNQLILSTMRPGIFYGQCSEICGANHSFMPISTESVPTKY
                     FEKWLDKML"
BASE COUNT      230 a    168 c     94 g    189 t
ORIGIN      
        1 atggtagaac ccattcaact ttccctacat gatgccgctt caccagttat agaagagctc
       61 ctattcttcc acgactactc aatactaatg atattactaa ttggaacaac cgttatcatt
      121 gcactaatta ttgcctcgac tataaaaaca taccacactg cacttacaga cgcaaaccac
      181 ctagaatttt tatgaaccct actacctgtt ataattttgc tttttttagc aacaccatca
      241 atacgaaccc tgttcctctt agaaaaccaa gaaaatccga acattacaat taaagcatta
      301 gggcaccaat gatactgaag ctatgaatat tcagactatg aaaacgccct atttgactcg
      361 tacataatac aggatcaaga ccttgaaaat ggctcaccac gactattaga agctgataat
      421 cgaatagtgt tccccataca aaccccaact cgactcttag tttccgcaga agatgttctt
      481 cactcctgaa ccctcccagc acttggagta aaaattgatg ccgttccagg gcgcctaaac
      541 caattaattt tatccaccat acgacctgga attttttatg gtcaatgttc agaaatttgt
      601 ggagcaaacc acagctttat gcccatctca acagaatctg tgccaacaaa atactttgaa
      661 aaatgattag acaaaatact t
//
LOCUS       P684                     681 bp    DNA     linear   VRT 19-OCT-2023
DEFINITION  Cytochrome oxidase subunit II (COII) gene, partial cds.
ACCESSION   P684
VERSION
KEYWORDS    .
SOURCE      mitochondrion Bradypodion melanocephalum
  ORGANISM  Bradypodion melanocephalum
            Eukaryota; Metazoa; Chordata; Craniata; Vertebrata; Euteleostomi;
            Lepidosauria; Squamata; Bifurcata; Unidentata; Episquamata;
            Toxicofera; Iguania; Acrodonta; Chamaeleonidae; Bradypodion.
REFERENCE   1  (bases 1 to 681)
  AUTHORS   Main,D.C., Taft,J.M., Geneva,A.J., Jansen van Vuuren,B. and
            Tolley,K.A.
  TITLE     More is not always better: the efficacy of single mitochondrial
            genes at reconciling the complete mitogenome phylogeny
  JOURNAL   unpublished
REFERENCE   2  (bases 1 to 681)
  AUTHORS   Main,D.C., Taft,J.M., Geneva,A.J., Jansen van Vuuren,B. and
            Tolley,K.A.
  TITLE     Direct Submission
  JOURNAL   Submitted (19-OCT-2023) Zoology, University of Johannesburg, Cnr
            Kingsway and University Road Auckland Park, Johannesburg, Gauteng
            2195, South Africa
COMMENT     Bankit Comment: ALT EMAIL:201327040@student.uj.ac.za
            Bankit Comment: TAX: Yes, new species/combinations; SEE ATTACHMENT
            Bankit Comment: TOTAL # OF SEQS:44
            Bankit Comment: FeatPropSourceSeq:AMDSF219
            
            ##Assembly-Data-START##
            Assembly Method       :: Novoplasty v. 4.3.1
            Sequencing Technology :: Illumina
            ##Assembly-Data-END##
FEATURES             Location/Qualifiers
     source          1..681
                     /organism="Bradypodion melanocephalum"
                     /organelle="mitochondrion"
                     /mol_type="genomic DNA"
                     /isolation_source="Westville, KwaZulu-Natal"
                     /bio_material="P684"
                     /db_xref="taxon:230339"
                     /country="South Africa"
                     /note="Eukaryota; Metazoa; Chordata; Craniata; Vertebrata;
                     Euteleostomi;## Lepidosauria; Squamata; Bifurcata;
                     Unidentata; Episquamata;## Toxicofera; Iguania; Acrodonta;
                     Chamaeleonidae; Bradypodion"
     gene            <1..>681
                     /gene="COII"
     CDS             <1..>681
                     /gene="COII"
                     /EC_number="7.1.1.9"
                     /codon_start=1
                     /transl_table=2
                     /product="Cytochrome c oxidase subunit 2"
                     /translation="MVEPIQLSLHDAASPVMEELLFFHDYSMLMMLLIGTTVIIALII
                     ASTMKTYHTALTDANHLEFLWTLLPVMILLFLATPSMRTLFLLENQENPNITIKALGH
                     QWYWSYEYSDYENALFDSYMMQDQDLENGSPRLLEADNRMVFPMQTPTRLLVSAEDVL
                     HSWTLPALGVKIDAVPGRLNQLILSTMRPGIFYGQCSEICGANHSFMPISTESVPTKY
                     FEKWLDKML"
BASE COUNT      230 a    168 c     94 g    189 t
ORIGIN      
        1 atggtagaac ccattcaact ttccctacat gatgccgctt caccagttat agaagagctc
       61 ctattcttcc acgactactc aatactaatg atattactaa ttggaacaac cgttatcatt
      121 gcactaatta ttgcctcgac tataaaaaca taccacactg cacttacaga cgcaaaccac
      181 ctagaatttt tatgaaccct actacctgtt ataattttgc tttttttagc aacaccatca
      241 atacgaaccc tgttcctctt agaaaaccaa gaaaatccga acattacaat taaagcatta
      301 gggcaccaat gatactgaag ctatgaatat tcagactatg aaaacgccct atttgactcg
      361 tacataatac aggatcaaga ccttgaaaat ggctcaccac gactattaga agctgataat
      421 cgaatagtgt tccccataca aaccccaact cgactcttag tttccgcaga agatgttctt
      481 cactcctgaa ccctcccagc acttggagta aaaattgatg ccgttccagg gcgcctaaac
      541 caattaattt tatccaccat acgacctgga attttttatg gtcaatgttc agaaatttgt
      601 ggagcaaacc acagctttat gcccatctca acagaatctg tgccaacaaa atactttgaa
      661 aaatgattag acaaaatact t
//
LOCUS       P783                     681 bp    DNA     linear   VRT 19-OCT-2023
DEFINITION  Cytochrome oxidase subunit II (COII) gene, partial cds.
ACCESSION   P783
VERSION
KEYWORDS    .
SOURCE      mitochondrion Bradypodion damaranum
  ORGANISM  Bradypodion damaranum
            Eukaryota; Metazoa; Chordata; Craniata; Vertebrata; Euteleostomi;
            Lepidosauria; Squamata; Bifurcata; Unidentata; Episquamata;
            Toxicofera; Iguania; Acrodonta; Chamaeleonidae; Bradypodion.
REFERENCE   1  (bases 1 to 681)
  AUTHORS   Main,D.C., Taft,J.M., Geneva,A.J., Jansen van Vuuren,B. and
            Tolley,K.A.
  TITLE     More is not always better: the efficacy of single mitochondrial
            genes at reconciling the complete mitogenome phylogeny
  JOURNAL   unpublished
REFERENCE   2  (bases 1 to 681)
  AUTHORS   Main,D.C., Taft,J.M., Geneva,A.J., Jansen van Vuuren,B. and
            Tolley,K.A.
  TITLE     Direct Submission
  JOURNAL   Submitted (19-OCT-2023) Zoology, University of Johannesburg, Cnr
            Kingsway and University Road Auckland Park, Johannesburg, Gauteng
            2195, South Africa
COMMENT     Bankit Comment: ALT EMAIL:201327040@student.uj.ac.za
            Bankit Comment: TAX: Yes, new species/combinations; SEE ATTACHMENT
            Bankit Comment: TOTAL # OF SEQS:44
            Bankit Comment: FeatPropSourceSeq:AMDSF219
            
            ##Assembly-Data-START##
            Assembly Method       :: Novoplasty v. 4.3.1
            Sequencing Technology :: Illumina
            ##Assembly-Data-END##
FEATURES             Location/Qualifiers
     source          1..681
                     /organism="Bradypodion damaranum"
                     /organelle="mitochondrion"
                     /mol_type="genomic DNA"
                     /isolation_source="George, Western Cape"
                     /bio_material="P783"
                     /db_xref="taxon:230334"
                     /country="South Africa"
                     /note="Eukaryota; Metazoa; Chordata; Craniata; Vertebrata;
                     Euteleostomi;## Lepidosauria; Squamata; Bifurcata;
                     Unidentata; Episquamata;## Toxicofera; Iguania; Acrodonta;
                     Chamaeleonidae; Bradypodion"
     gene            <1..>681
                     /gene="COII"
     CDS             <1..>681
                     /gene="COII"
                     /EC_number="7.1.1.9"
                     /codon_start=1
                     /transl_table=2
                     /product="Cytochrome c oxidase subunit 2"
                     /translation="MAEPIQLSLHDAASPVMEELLFFHDYSMLMMLLIGTTVIIALII
                     ASTMKTYHTALTDANHLEFLWTLLPVMILLFLATPSMRTLFLLENQENPNITIKALGH
                     QWYWSYEYSDYENALFDSYMVHDQDLENGSPRLLEADNRMVFPMQTPTRLLVSAEDVL
                     HSWTLPALGVKIDAVPGRLNQLILSTMRPGIFYGQCSEICGANHSFMPISTESVPTKY
                     FEKWLDKML"
BASE COUNT      230 a    171 c     93 g    187 t
ORIGIN      
        1 atggcagaac ccattcagct ctccctacat gatgccgcct caccagtcat ggaagaactt
       61 ctattctttc atgactattc aatattaata atactactaa ttggaacaac cgttattatt
      121 gcactaatta ttgcctcgac tataaagaca tatcacaccg cacttacaga cgcaaaccac
      181 ctcgaattct tatgaaccct actaccagtt ataattttac tctttttagc aacaccatca
      241 atacgaaccc tatttctttt agagaaccaa gaaaatccaa acattacaat taaagcacta
      301 ggacatcaat gatactgaag ttacgaatat tcagactatg aaaacgccct atttgactca
      361 tatatagtac atgaccaaga ccttgaaaat ggttcaccac gactcctaga ggctgacaat
      421 cgaatggtgt tcccaataca aaccccaacc cgacttttag tttccgcaga agatgttctt
      481 cactcctgaa ccctcccagc actaggagta aaaattgatg ccgttcctgg gcgcctaaac
      541 caattaattc tatctaccat acgacccgga attttttatg gccaatgctc agaaatttgc
      601 ggagcaaacc acagctttat gcctatctca acagaatctg taccaacaaa atactttgaa
      661 aaatgattag ataagatact t
//
LOCUS       P822                     681 bp    DNA     linear   VRT 19-OCT-2023
DEFINITION  Cytochrome oxidase subunit II (COII) gene, partial cds.
ACCESSION   P822
VERSION
KEYWORDS    .
SOURCE      mitochondrion Bradypodion damaranum
  ORGANISM  Bradypodion damaranum
            Eukaryota; Metazoa; Chordata; Craniata; Vertebrata; Euteleostomi;
            Lepidosauria; Squamata; Bifurcata; Unidentata; Episquamata;
            Toxicofera; Iguania; Acrodonta; Chamaeleonidae; Bradypodion.
REFERENCE   1  (bases 1 to 681)
  AUTHORS   Main,D.C., Taft,J.M., Geneva,A.J., Jansen van Vuuren,B. and
            Tolley,K.A.
  TITLE     More is not always better: the efficacy of single mitochondrial
            genes at reconciling the complete mitogenome phylogeny
  JOURNAL   unpublished
REFERENCE   2  (bases 1 to 681)
  AUTHORS   Main,D.C., Taft,J.M., Geneva,A.J., Jansen van Vuuren,B. and
            Tolley,K.A.
  TITLE     Direct Submission
  JOURNAL   Submitted (19-OCT-2023) Zoology, University of Johannesburg, Cnr
            Kingsway and University Road Auckland Park, Johannesburg, Gauteng
            2195, South Africa
COMMENT     Bankit Comment: ALT EMAIL:201327040@student.uj.ac.za
            Bankit Comment: TAX: Yes, new species/combinations; SEE ATTACHMENT
            Bankit Comment: TOTAL # OF SEQS:44
            Bankit Comment: FeatPropSourceSeq:AMDSF219
            
            ##Assembly-Data-START##
            Assembly Method       :: Novoplasty v. 4.3.1
            Sequencing Technology :: Illumina
            ##Assembly-Data-END##
FEATURES             Location/Qualifiers
     source          1..681
                     /organism="Bradypodion damaranum"
                     /organelle="mitochondrion"
                     /mol_type="genomic DNA"
                     /isolation_source="Idile Forest, Western Cape"
                     /bio_material="P822"
                     /db_xref="taxon:230334"
                     /country="South Africa"
                     /note="Eukaryota; Metazoa; Chordata; Craniata; Vertebrata;
                     Euteleostomi;## Lepidosauria; Squamata; Bifurcata;
                     Unidentata; Episquamata;## Toxicofera; Iguania; Acrodonta;
                     Chamaeleonidae; Bradypodion"
     gene            <1..>681
                     /gene="COII"
     CDS             <1..>681
                     /gene="COII"
                     /EC_number="7.1.1.9"
                     /codon_start=1
                     /transl_table=2
                     /product="Cytochrome c oxidase subunit 2"
                     /translation="MAEPIQLSLHDAASPVMEELLFFHDYSMLMMLLIGTTVIIALII
                     ASTMKTYHTALTDANHLEFLWTLLPVMILLFLATPSMRTLFLLENQENPNITIKALGH
                     QWYWSYEYSDYENALFDSYMVHDQDLENGSPRLLEADNRMVFPMQTPTRLLVSAEDVL
                     HSWTLPALGVKIDAVPGRLNQLILSTMRPGIFYGQCSEICGANHSFMPISTESVPTKY
                     FEKWLDKML"
BASE COUNT      230 a    171 c     93 g    187 t
ORIGIN      
        1 atggcagaac ccattcagct ctccctacat gatgccgcct caccagtcat ggaagaactt
       61 ctattctttc atgactattc aatattaata atactactaa ttggaacaac cgttattatt
      121 gcactaatta ttgcctcgac tataaagaca tatcacaccg cacttacaga cgcaaaccac
      181 ctcgaattct tatgaaccct actaccagtt ataattttac tctttttagc aacaccatca
      241 atacgaaccc tatttctttt agagaaccaa gaaaatccaa acattacaat taaagcacta
      301 ggacatcaat gatactgaag ttacgaatat tcagactatg aaaacgccct atttgactca
      361 tatatagtac atgaccaaga ccttgaaaat ggttcaccac gactcctaga ggctgacaat
      421 cgaatggtgt tcccaataca aaccccaacc cgacttttag tttccgcaga agatgttctt
      481 cactcctgaa ccctcccagc actaggagta aaaattgatg ccgttcctgg gcgcctaaac
      541 caattaattc tatctaccat acgacccgga attttttatg gccaatgctc agaaatttgc
      601 ggagcaaacc acagctttat gcctatctca acagaatctg taccaacaaa atactttgaa
      661 aaatgattag ataagatact t
//
LOCUS       P824                     681 bp    DNA     linear   VRT 19-OCT-2023
DEFINITION  Cytochrome oxidase subunit II (COII) gene, partial cds.
ACCESSION   P824
VERSION
KEYWORDS    .
SOURCE      mitochondrion Bradypodion damaranum
  ORGANISM  Bradypodion damaranum
            Eukaryota; Metazoa; Chordata; Craniata; Vertebrata; Euteleostomi;
            Lepidosauria; Squamata; Bifurcata; Unidentata; Episquamata;
            Toxicofera; Iguania; Acrodonta; Chamaeleonidae; Bradypodion.
REFERENCE   1  (bases 1 to 681)
  AUTHORS   Main,D.C., Taft,J.M., Geneva,A.J., Jansen van Vuuren,B. and
            Tolley,K.A.
  TITLE     More is not always better: the efficacy of single mitochondrial
            genes at reconciling the complete mitogenome phylogeny
  JOURNAL   unpublished
REFERENCE   2  (bases 1 to 681)
  AUTHORS   Main,D.C., Taft,J.M., Geneva,A.J., Jansen van Vuuren,B. and
            Tolley,K.A.
  TITLE     Direct Submission
  JOURNAL   Submitted (19-OCT-2023) Zoology, University of Johannesburg, Cnr
            Kingsway and University Road Auckland Park, Johannesburg, Gauteng
            2195, South Africa
COMMENT     Bankit Comment: ALT EMAIL:201327040@student.uj.ac.za
            Bankit Comment: TAX: Yes, new species/combinations; SEE ATTACHMENT
            Bankit Comment: TOTAL # OF SEQS:44
            Bankit Comment: FeatPropSourceSeq:AMDSF219
            
            ##Assembly-Data-START##
            Assembly Method       :: Novoplasty v. 4.3.1
            Sequencing Technology :: Illumina
            ##Assembly-Data-END##
FEATURES             Location/Qualifiers
     source          1..681
                     /organism="Bradypodion damaranum"
                     /organelle="mitochondrion"
                     /mol_type="genomic DNA"
                     /isolation_source="Idile Forest, Western Cape"
                     /bio_material="P824"
                     /db_xref="taxon:230334"
                     /country="South Africa"
                     /note="Eukaryota; Metazoa; Chordata; Craniata; Vertebrata;
                     Euteleostomi;## Lepidosauria; Squamata; Bifurcata;
                     Unidentata; Episquamata;## Toxicofera; Iguania; Acrodonta;
                     Chamaeleonidae; Bradypodion"
     gene            <1..>681
                     /gene="COII"
     CDS             <1..>681
                     /gene="COII"
                     /EC_number="7.1.1.9"
                     /codon_start=1
                     /transl_table=2
                     /product="Cytochrome c oxidase subunit 2"
                     /translation="MAEPIQLSLHDAASPVMEELLFFHDYSMLMMLLIGTTVIIALII
                     ASTMKTYHTALTDANHLEFLWTLLPVMILLFLATPSMRTLFLLENQENPNITIKALGH
                     QWYWSYEYSDYENALFDSYMVHDQDLENGSPRILEADNRMVFPMQTPTRLLVSAEDVL
                     HSWTLPALGVKIDAVPGRLNQLILSTMRPGIFYGQCSEICGANHSFMPISTESVPTKY
                     FEKWLDKML"
BASE COUNT      231 a    170 c     93 g    187 t
ORIGIN      
        1 atggcagaac ccattcagct ctccctacat gatgccgcct caccagtcat ggaagaactt
       61 ctattctttc atgactattc aatattaata atactactaa ttggaacaac cgttattatt
      121 gcactaatta ttgcctcgac tataaagaca tatcacaccg cacttacaga cgcaaaccac
      181 ctcgaattct tatgaaccct actaccagtt ataattttac tctttttagc aacaccatca
      241 atacgaaccc tatttctttt agagaaccaa gaaaatccaa acattacaat taaagcacta
      301 ggacatcaat gatactgaag ttacgaatat tcagactatg aaaacgccct atttgactca
      361 tatatagtac atgaccaaga ccttgaaaat ggttcaccac gaatcctaga ggctgacaat
      421 cgaatggtgt tcccaataca aaccccaacc cgacttttag tttccgcaga agatgttctt
      481 cactcctgaa ccctcccagc actaggagta aaaattgatg ccgttcctgg gcgcctaaac
      541 caattaattc tatctaccat acgacccgga attttttatg gccaatgctc agaaatttgc
      601 ggagcaaacc acagctttat gcctatctca acagaatctg taccaacaaa atactttgaa
      661 aaatgattag ataagatact t
//
LOCUS       R531A                    681 bp    DNA     linear       19-OCT-2023
DEFINITION  Cytochrome oxidase subunit II (COII) gene, partial cds.
ACCESSION   R531A
VERSION
KEYWORDS    .
SOURCE      mitochondrion Bradypodion sp.1
  ORGANISM  Bradypodion sp.1
            Unclassified.
REFERENCE   1  (bases 1 to 681)
  AUTHORS   Main,D.C., Taft,J.M., Geneva,A.J., Jansen van Vuuren,B. and
            Tolley,K.A.
  TITLE     More is not always better: the efficacy of single mitochondrial
            genes at reconciling the complete mitogenome phylogeny
  JOURNAL   unpublished
REFERENCE   2  (bases 1 to 681)
  AUTHORS   Main,D.C., Taft,J.M., Geneva,A.J., Jansen van Vuuren,B. and
            Tolley,K.A.
  TITLE     Direct Submission
  JOURNAL   Submitted (19-OCT-2023) Zoology, University of Johannesburg, Cnr
            Kingsway and University Road Auckland Park, Johannesburg, Gauteng
            2195, South Africa
COMMENT     Bankit Comment: ALT EMAIL:201327040@student.uj.ac.za
            Bankit Comment: TAX: Yes, new species/combinations; SEE ATTACHMENT
            Bankit Comment: TOTAL # OF SEQS:44
            Bankit Comment: FeatPropSourceSeq:AMDSF219
            
            ##Assembly-Data-START##
            Assembly Method       :: Novoplasty v. 4.3.1
            Sequencing Technology :: Illumina
            ##Assembly-Data-END##
FEATURES             Location/Qualifiers
     source          1..681
                     /organism="Bradypodion sp.1"
                     /organelle="mitochondrion"
                     /mol_type="genomic DNA"
                     /isolation_source="Kamberg, KwaZulu-Natal"
                     /bio_material="R531A"
                     /country="South Africa"
                     /note="Eukaryota; Metazoa; Chordata; Craniata; Vertebrata;
                     Euteleostomi;## Lepidosauria; Squamata; Bifurcata;
                     Unidentata; Episquamata;## Toxicofera; Iguania; Acrodonta;
                     Chamaeleonidae; Bradypodion"
     gene            <1..>681
                     /gene="COII"
     CDS             <1..>681
                     /gene="COII"
                     /EC_number="7.1.1.9"
                     /codon_start=1
                     /transl_table=2
                     /product="Cytochrome c oxidase subunit 2"
                     /translation="MVEPIQLSLHDAASPVMEELLFFHDYSMLMMLLIGTTVIIALII
                     ASTMKTYHTALTDANHLEFLWTLLPVMILLFLATPSMRTLFLLENQENPNITIKALGH
                     QWYWSYEYSDYENALFDSYMVQDQDLENGSPRLLEADNRMVFPMQTPTRLLVSAEDVL
                     HSWTLPALGVKIDAVPGRLNQLILSTMRPGIFYGQCSEICGANHSFMPISTESVPTKY
                     FEKWLDKML"
BASE COUNT      230 a    169 c     95 g    187 t
ORIGIN      
        1 atggtagaac ccattcaact ttccctacat gatgccgctt caccagttat agaagaactc
       61 ctattcttcc acgactattc gatactaatg atgttactaa ttggaacaac cgttatcatt
      121 gcactaatta ttgcctcgac tataaaaaca taccacactg cacttacaga cgcaaaccac
      181 ctagaatttt tatgaaccct actacctgtt ataattttgc tttttttagc aacaccatca
      241 atacgaaccc tgttcctctt agaaaaccaa gaaaatccga acattacaat taaagcatta
      301 ggacaccaat gatattgaag ctatgaatac tcagactatg aaaacgccct atttgactcg
      361 tacatagtac aggatcaaga ccttgaaaat ggctcaccac gactattaga agctgacaat
      421 cgaatagtgt tccccataca aaccccaact cgactcttag tttccgcaga agatgttctt
      481 cactcctgaa ccctcccagc actcggagta aaaattgatg ccgttccagg gcgcctaaac
      541 caattaattt tatcaaccat acgacctgga attttttatg gccaatgttc agaaatttgt
      601 ggagcaaacc acagctttat gcccatctca acagaatctg tgccaacaaa atactttgaa
      661 aaatgattag acaaaatact t
//
LOCUS       H1273                    681 bp    DNA     linear   VRT 19-OCT-2023
DEFINITION  Cytochrome oxidase subunit II (COII) gene, partial cds.
ACCESSION   H1273
VERSION
KEYWORDS    .
SOURCE      mitochondrion Bradypodion setaroi
  ORGANISM  Bradypodion setaroi
            Eukaryota; Metazoa; Chordata; Craniata; Vertebrata; Euteleostomi;
            Lepidosauria; Squamata; Bifurcata; Unidentata; Episquamata;
            Toxicofera; Iguania; Acrodonta; Chamaeleonidae; Bradypodion.
REFERENCE   1  (bases 1 to 681)
  AUTHORS   Main,D.C., Taft,J.M., Geneva,A.J., Jansen van Vuuren,B. and
            Tolley,K.A.
  TITLE     More is not always better: the efficacy of single mitochondrial
            genes at reconciling the complete mitogenome phylogeny
  JOURNAL   unpublished
REFERENCE   2  (bases 1 to 681)
  AUTHORS   Main,D.C., Taft,J.M., Geneva,A.J., Jansen van Vuuren,B. and
            Tolley,K.A.
  TITLE     Direct Submission
  JOURNAL   Submitted (19-OCT-2023) Zoology, University of Johannesburg, Cnr
            Kingsway and University Road Auckland Park, Johannesburg, Gauteng
            2195, South Africa
COMMENT     Bankit Comment: ALT EMAIL:201327040@student.uj.ac.za
            Bankit Comment: TAX: Yes, new species/combinations; SEE ATTACHMENT
            Bankit Comment: TOTAL # OF SEQS:44
            Bankit Comment: FeatPropSourceSeq:AMDSF219
            
            ##Assembly-Data-START##
            Assembly Method       :: Novoplasty v. 4.3.1
            Sequencing Technology :: Illumina
            ##Assembly-Data-END##
FEATURES             Location/Qualifiers
     source          1..681
                     /organism="Bradypodion setaroi"
                     /organelle="mitochondrion"
                     /mol_type="genomic DNA"
                     /isolation_source="St Lucia, KwaZulu-Natal"
                     /bio_material="H1273"
                     /db_xref="taxon:230338"
                     /country="South Africa"
                     /note="Eukaryota; Metazoa; Chordata; Craniata; Vertebrata;
                     Euteleostomi;## Lepidosauria; Squamata; Bifurcata;
                     Unidentata; Episquamata;## Toxicofera; Iguania; Acrodonta;
                     Chamaeleonidae; Bradypodion"
     gene            <1..>681
                     /gene="COII"
     CDS             <1..>681
                     /gene="COII"
                     /EC_number="7.1.1.9"
                     /codon_start=1
                     /transl_table=2
                     /product="Cytochrome c oxidase subunit 2"
                     /translation="MVEPIQLSLHDAASPVMEELLFFHDYSMLMMLLIGTTIIIALII
                     AATMKTYHTALTDANHLEFLWTLLPVMILLFLATPSMRTLFLLENQENPNITIKALGH
                     QWYWTYEYSDYENALFDSYMVQDQDLENGSPRLLEADNRMVFPMQTPTRLLVSAEDVL
                     HSWTLPALGVKIDAVPGRLNQLILSTMRPGIFYGQCSEICGANHSFMPISTESVPAKY
                     FEKWLDKML"
BASE COUNT      227 a    169 c     96 g    189 t
ORIGIN      
        1 atggtagaac ccattcaact ttcccttcat gatgccgctt caccagttat agaagaactc
       61 ctatttttcc acgactattc aatactaatg atgctgctaa ttggaacaac cattattatt
      121 gcactaatta ttgctgcgac tataaaaaca taccacactg cactcacaga cgcaaaccat
      181 ctagaatttt tatgaaccct actacccgtt ataattttac tttttttagc aacaccatca
      241 atacgaacct tgttcctatt agaaaaccaa gaaaatccaa acatcacaat taaagcattg
      301 ggacaccaat gatattgaac ctatgaatat tcagactatg aaaacgccct atttgactcg
      361 tacatagtac aagatcaaga ccttgaaaac ggctcaccac gacttctaga ggctgataat
      421 cgaatggtat tcccgataca aaccccaacc cgactcttag tttccgcaga agatgttctt
      481 cattcctgaa ccctcccagc actcggagta aaaattgatg ccgttcccgg acgcctaaac
      541 caactaattt tatccaccat acgacctgga attttttacg gtcagtgctc agaaatttgt
      601 ggggcaaacc atagctttat gcccatctca acagaatctg taccagcaaa atactttgaa
      661 aaatgattag ataagatact t
//
LOCUS       T302                     681 bp    DNA     linear   VRT 19-OCT-2023
DEFINITION  Cytochrome oxidase subunit II (COII) gene, partial cds.
ACCESSION   T302
VERSION
KEYWORDS    .
SOURCE      mitochondrion Bradypodion ventrale (Southern dwarf chameleon)
  ORGANISM  Bradypodion ventrale
            Eukaryota; Metazoa; Chordata; Craniata; Vertebrata; Euteleostomi;
            Lepidosauria; Squamata; Bifurcata; Unidentata; Episquamata;
            Toxicofera; Iguania; Acrodonta; Chamaeleonidae; Bradypodion.
REFERENCE   1  (bases 1 to 681)
  AUTHORS   Main,D.C., Taft,J.M., Geneva,A.J., Jansen van Vuuren,B. and
            Tolley,K.A.
  TITLE     More is not always better: the efficacy of single mitochondrial
            genes at reconciling the complete mitogenome phylogeny
  JOURNAL   unpublished
REFERENCE   2  (bases 1 to 681)
  AUTHORS   Main,D.C., Taft,J.M., Geneva,A.J., Jansen van Vuuren,B. and
            Tolley,K.A.
  TITLE     Direct Submission
  JOURNAL   Submitted (19-OCT-2023) Zoology, University of Johannesburg, Cnr
            Kingsway and University Road Auckland Park, Johannesburg, Gauteng
            2195, South Africa
COMMENT     Bankit Comment: ALT EMAIL:201327040@student.uj.ac.za
            Bankit Comment: TAX: Yes, new species/combinations; SEE ATTACHMENT
            Bankit Comment: TOTAL # OF SEQS:44
            Bankit Comment: FeatPropSourceSeq:AMDSF219
            
            ##Assembly-Data-START##
            Assembly Method       :: Novoplasty v. 4.3.1
            Sequencing Technology :: Illumina
            ##Assembly-Data-END##
FEATURES             Location/Qualifiers
     source          1..681
                     /organism="Bradypodion ventrale"
                     /organelle="mitochondrion"
                     /mol_type="genomic DNA"
                     /isolation_source="Jeffreys Bay, Eastern Cape"
                     /bio_material="T302"
                     /db_xref="taxon:179890"
                     /country="South Africa"
                     /note="Eukaryota; Metazoa; Chordata; Craniata; Vertebrata;
                     Euteleostomi;## Lepidosauria; Squamata; Bifurcata;
                     Unidentata; Episquamata;## Toxicofera; Iguania; Acrodonta;
                     Chamaeleonidae; Bradypodion"
     gene            <1..>681
                     /gene="COII"
     CDS             <1..>681
                     /gene="COII"
                     /EC_number="7.1.1.9"
                     /codon_start=1
                     /transl_table=2
                     /product="Cytochrome c oxidase subunit 2"
                     /translation="MVEPIQLSLHDAASPVMEELLFFHDYSMLMMLLIGTTVIIALII
                     ASTMKTYHTALTDANHLEFLWTLLPVMILLFLATPSMRTLFLLENQENPNITIKALGH
                     QWYWSYEYSDYENALFDSYMVQDQDLENGSPRLLEADNRMVFPMQTPTRLLVSAEDVL
                     HSWTLPALGVKIDAVPGRLNQLILSTMRPGIFYGQCSEICGANHSFMPISTESVPTKY
                     FEKWLDKML"
BASE COUNT      229 a    169 c     95 g    188 t
ORIGIN      
        1 atggtagaac ccattcaact ctccctacat gatgccgctt caccagttat agaggaactc
       61 ctattcttcc atgactattc aatactaata atactactaa tcggaacaac cgttattatt
      121 gcactaatta ttgcctcaac tataaaaaca taccacactg cacttacaga cgcaaaccac
      181 ctagaatttt tatgaaccct actacccgtt ataattttac tttttttagc aacaccatca
      241 atgcggacct tgttcctatt agaaaaccaa gaaaatccga acattacaat taaagcactt
      301 ggacaccaat gatattgaag ctacgaatat tcagactatg aaaacgccct atttgactca
      361 tatatagtac aagatcaaga ccttgaaaac ggttcaccac gactgctaga agctgataat
      421 cgaatagtgt tcccgataca aaccccaacc cgactcttag tttccgcaga agatgttctt
      481 cactcctgaa cccttccagc actcggagta aaaattgatg ccgttcccgg gcgcctaaac
      541 caattaattt tatccaccat acgtccggga attttttatg gtcaatgttc agaaatttgt
      601 ggagcaaacc acagctttat gcccatctca acagaatctg tgccaacaaa atactttgaa
      661 aaatgattag acaagatact t
//
LOCUS       KTH524                   681 bp    DNA     linear   VRT 19-OCT-2023
DEFINITION  Cytochrome oxidase subunit II (COII) gene, partial cds.
ACCESSION   KTH524
VERSION
KEYWORDS    .
SOURCE      mitochondrion Bradypodion transvaalense
  ORGANISM  Bradypodion transvaalense
            Eukaryota; Metazoa; Chordata; Craniata; Vertebrata; Euteleostomi;
            Lepidosauria; Squamata; Bifurcata; Unidentata; Episquamata;
            Toxicofera; Iguania; Acrodonta; Chamaeleonidae; Bradypodion.
REFERENCE   1  (bases 1 to 681)
  AUTHORS   Main,D.C., Taft,J.M., Geneva,A.J., Jansen van Vuuren,B. and
            Tolley,K.A.
  TITLE     More is not always better: the efficacy of single mitochondrial
            genes at reconciling the complete mitogenome phylogeny
  JOURNAL   unpublished
REFERENCE   2  (bases 1 to 681)
  AUTHORS   Main,D.C., Taft,J.M., Geneva,A.J., Jansen van Vuuren,B. and
            Tolley,K.A.
  TITLE     Direct Submission
  JOURNAL   Submitted (19-OCT-2023) Zoology, University of Johannesburg, Cnr
            Kingsway and University Road Auckland Park, Johannesburg, Gauteng
            2195, South Africa
COMMENT     Bankit Comment: ALT EMAIL:201327040@student.uj.ac.za
            Bankit Comment: TAX: Yes, new species/combinations; SEE ATTACHMENT
            Bankit Comment: TOTAL # OF SEQS:44
            Bankit Comment: FeatPropSourceSeq:AMDSF219
            
            ##Assembly-Data-START##
            Assembly Method       :: Novoplasty v. 4.3.1
            Sequencing Technology :: Illumina
            ##Assembly-Data-END##
FEATURES             Location/Qualifiers
     source          1..681
                     /organism="Bradypodion transvaalense"
                     /organelle="mitochondrion"
                     /mol_type="genomic DNA"
                     /isolation_source="Mt Sheba Forest, Mpumalanga"
                     /bio_material="PEM R17523"
                     /db_xref="taxon:179889"
                     /country="South Africa"
                     /note="Eukaryota; Metazoa; Chordata; Craniata; Vertebrata;
                     Euteleostomi;## Lepidosauria; Squamata; Bifurcata;
                     Unidentata; Episquamata;## Toxicofera; Iguania; Acrodonta;
                     Chamaeleonidae; Bradypodion"
     gene            <1..>681
                     /gene="COII"
     CDS             <1..>681
                     /gene="COII"
                     /EC_number="7.1.1.9"
                     /codon_start=1
                     /transl_table=2
                     /product="Cytochrome c oxidase subunit 2"
                     /translation="MAEPIQLSLHDAASPVMEELLFFHDYSMLMMLLIGTTVIIALII
                     ASTMKTYHTALTDANHLEFLWTLLPVMILLFLATPSMRTLFLLENQENPNITIKALGH
                     QWYWSYEYSDYENALFDSYMVQDQDLENGSPRLLEADNRMVFPMQTPTRLLVSAEDVL
                     HSWTLPALGVKIDAVPGRLNQLILSTLRPGIFYGQCSEICGANHSFMPISTESVPTKY
                     FEKWLDKML"
BASE COUNT      232 a    168 c     93 g    188 t
ORIGIN      
        1 atggcagaac ccattcaact ttccctacat gatgccgctt caccagttat agaagaactt
       61 ctattcttcc acgactactc aatactaatg atgcttctaa ttggaacaac cgttattatt
      121 gcactaatta ttgcctcaac tataaaaaca taccacactg cacttacgga cgcaaaccac
      181 ctagaatttt tatgaacctt actacctgta ataattttac tttttttagc aacaccatca
      241 atacgaacct tgttcctctt agaaaatcaa gaaaatccga acattacaat taaagcatta
      301 ggacaccaat gatattgaag ctacgaatat tcagactatg aaaacgcctt atttgactcg
      361 tacatagtac aagatcaaga ccttgaaaat ggctcaccac gactgctaga agccgacaat
      421 cgaatagtat tcccaataca aaccccaacc cgactcttag tttccgcaga agatgttctt
      481 cactcctgaa ccctgccagc actcggagta aaaattgatg ccgttccagg acgcctaaac
      541 caattaattt tatctaccct acgacctgga attttttatg gtcaatgctc agaaatttgt
      601 ggagcaaacc acagctttat gcccatctca acagaatctg tgccaacaaa atactttgaa
      661 aaatgattag acaagatact t
//
LOCUS       KTH529                   681 bp    DNA     linear   VRT 19-OCT-2023
DEFINITION  Cytochrome oxidase subunit II (COII) gene, partial cds.
ACCESSION   KTH529
VERSION
KEYWORDS    .
SOURCE      mitochondrion Bradypodion transvaalense
  ORGANISM  Bradypodion transvaalense
            Eukaryota; Metazoa; Chordata; Craniata; Vertebrata; Euteleostomi;
            Lepidosauria; Squamata; Bifurcata; Unidentata; Episquamata;
            Toxicofera; Iguania; Acrodonta; Chamaeleonidae; Bradypodion.
REFERENCE   1  (bases 1 to 681)
  AUTHORS   Main,D.C., Taft,J.M., Geneva,A.J., Jansen van Vuuren,B. and
            Tolley,K.A.
  TITLE     More is not always better: the efficacy of single mitochondrial
            genes at reconciling the complete mitogenome phylogeny
  JOURNAL   unpublished
REFERENCE   2  (bases 1 to 681)
  AUTHORS   Main,D.C., Taft,J.M., Geneva,A.J., Jansen van Vuuren,B. and
            Tolley,K.A.
  TITLE     Direct Submission
  JOURNAL   Submitted (19-OCT-2023) Zoology, University of Johannesburg, Cnr
            Kingsway and University Road Auckland Park, Johannesburg, Gauteng
            2195, South Africa
COMMENT     Bankit Comment: ALT EMAIL:201327040@student.uj.ac.za
            Bankit Comment: TAX: Yes, new species/combinations; SEE ATTACHMENT
            Bankit Comment: TOTAL # OF SEQS:44
            Bankit Comment: FeatPropSourceSeq:AMDSF219
            
            ##Assembly-Data-START##
            Assembly Method       :: Novoplasty v. 4.3.1
            Sequencing Technology :: Illumina
            ##Assembly-Data-END##
FEATURES             Location/Qualifiers
     source          1..681
                     /organism="Bradypodion transvaalense"
                     /organelle="mitochondrion"
                     /mol_type="genomic DNA"
                     /isolation_source="Mt Sheba Forest, Mpumalanga"
                     /bio_material="PEM R17522"
                     /db_xref="taxon:179889"
                     /country="South Africa"
                     /note="Eukaryota; Metazoa; Chordata; Craniata; Vertebrata;
                     Euteleostomi;## Lepidosauria; Squamata; Bifurcata;
                     Unidentata; Episquamata;## Toxicofera; Iguania; Acrodonta;
                     Chamaeleonidae; Bradypodion"
     gene            <1..>681
                     /gene="COII"
     CDS             <1..>681
                     /gene="COII"
                     /EC_number="7.1.1.9"
                     /codon_start=1
                     /transl_table=2
                     /product="Cytochrome c oxidase subunit 2"
                     /translation="MAEPIQLSLHDAASPVMEELLFFHDYSMLMMLLIGTTVIIALII
                     ASTMKTYHTALTDANHLEFLWTLLPVMILLFLATPSMRTLFLLENQENPNITIKALGH
                     QWYWSYEYSDYENALFDSYMVQDQDLENGSPRLLEADNRMVFPMQTPTRLLVSAEDVL
                     HSWTLPALGVKIDAVPGRLNQLILSTLRPGIFYGQCSEICGANHSFMPISTESVPTKY
                     FEKWLDKML"
BASE COUNT      232 a    168 c     93 g    188 t
ORIGIN      
        1 atggcagaac ccattcaact ttccctacat gatgccgctt caccagttat agaagaactt
       61 ctattcttcc acgactactc aatactaatg atgcttctaa ttggaacaac cgttattatt
      121 gcactaatta ttgcctcaac tataaaaaca taccacactg cacttacgga cgcaaaccac
      181 ctagaatttt tatgaacctt actacctgta ataattttac tttttttagc aacaccatca
      241 atacgaacct tgttcctctt agaaaatcaa gaaaatccga acattacaat taaagcatta
      301 ggacaccaat gatattgaag ctacgaatat tcagactatg aaaacgcctt atttgactcg
      361 tacatagtac aagatcaaga ccttgaaaat ggctcaccac gactgctaga agccgacaat
      421 cgaatagtat tcccaataca aaccccaacc cgactcttag tttccgcaga agatgttctt
      481 cactcctgaa ccctgccagc actcggagta aaaattgatg ccgttccagg acgcctaaac
      541 caattaattt tatctaccct acgacctgga attttttatg gtcaatgctc agaaatttgt
      601 ggagcaaacc acagctttat gcccatctca acagaatctg tgccaacaaa atactttgaa
      661 aaatgattag acaagatact t
//
LOCUS       TD52                     681 bp    DNA     linear   VRT 19-OCT-2023
DEFINITION  Cytochrome oxidase subunit II (COII) gene, partial cds.
ACCESSION   TD52
VERSION
KEYWORDS    .
SOURCE      mitochondrion Bradypodion thamnobates
  ORGANISM  Bradypodion thamnobates
            Eukaryota; Metazoa; Chordata; Craniata; Vertebrata; Euteleostomi;
            Lepidosauria; Squamata; Bifurcata; Unidentata; Episquamata;
            Toxicofera; Iguania; Acrodonta; Chamaeleonidae; Bradypodion.
REFERENCE   1  (bases 1 to 681)
  AUTHORS   Main,D.C., Taft,J.M., Geneva,A.J., Jansen van Vuuren,B. and
            Tolley,K.A.
  TITLE     More is not always better: the efficacy of single mitochondrial
            genes at reconciling the complete mitogenome phylogeny
  JOURNAL   unpublished
REFERENCE   2  (bases 1 to 681)
  AUTHORS   Main,D.C., Taft,J.M., Geneva,A.J., Jansen van Vuuren,B. and
            Tolley,K.A.
  TITLE     Direct Submission
  JOURNAL   Submitted (19-OCT-2023) Zoology, University of Johannesburg, Cnr
            Kingsway and University Road Auckland Park, Johannesburg, Gauteng
            2195, South Africa
COMMENT     Bankit Comment: ALT EMAIL:201327040@student.uj.ac.za
            Bankit Comment: TAX: Yes, new species/combinations; SEE ATTACHMENT
            Bankit Comment: TOTAL # OF SEQS:44
            Bankit Comment: FeatPropSourceSeq:AMDSF219
            
            ##Assembly-Data-START##
            Assembly Method       :: Novoplasty v. 4.3.1
            Sequencing Technology :: Illumina
            ##Assembly-Data-END##
FEATURES             Location/Qualifiers
     source          1..681
                     /organism="Bradypodion thamnobates"
                     /organelle="mitochondrion"
                     /mol_type="genomic DNA"
                     /isolation_source="Dargle Valley, KwaZulu-Natal"
                     /bio_material="TD52"
                     /db_xref="taxon:230337"
                     /country="South Africa"
                     /note="Eukaryota; Metazoa; Chordata; Craniata; Vertebrata;
                     Euteleostomi;## Lepidosauria; Squamata; Bifurcata;
                     Unidentata; Episquamata;## Toxicofera; Iguania; Acrodonta;
                     Chamaeleonidae; Bradypodion"
     gene            <1..>681
                     /gene="COII"
     CDS             <1..>681
                     /gene="COII"
                     /EC_number="7.1.1.9"
                     /codon_start=1
                     /transl_table=2
                     /product="Cytochrome c oxidase subunit 2"
                     /translation="MVEPIQLSLHDAASPVMEELLFFHDYSMLMMLLIGTTVIIALII
                     ASTMKTYHTALTDANHLEFLWTLLPVMILLFLATPSMRTLFLLENQENPNITIKALGH
                     QWYWSYEYSDYENALFDSYMVQDQDLENGSPRLLEADNRMVFPMQTPTRLLVSAEDVL
                     HSWTLPALGVKIDAVPGRLNQLILSTMRPGIFYGQCSEICGANHSFMPISTESVPTKY
                     FEKWLDKML"
BASE COUNT      230 a    169 c     95 g    187 t
ORIGIN      
        1 atggtagaac ccattcaact ttccctacat gatgccgctt caccagttat agaagaactc
       61 ctattcttcc acgactattc gatactaatg atgttactaa ttggaacaac cgttatcatt
      121 gcactaatta ttgcctcgac tataaaaaca taccacactg cacttacaga cgcaaaccac
      181 ctagaatttt tatgaaccct actacctgtt ataattttgc tttttttagc aacaccatca
      241 atacgaaccc tgttcctctt agaaaaccaa gaaaatccga acattacaat taaagcatta
      301 ggacaccaat gatattgaag ctatgaatac tcagactatg aaaacgccct atttgactcg
      361 tacatagtac aggatcaaga ccttgaaaat ggctcaccac gactattaga agctgacaat
      421 cgaatagtgt tccccataca aaccccaact cgactcttag tttccgcaga agatgttctt
      481 cactcctgaa ccctcccagc actcggagta aaaattgatg ccgttccagg gcgcctaaac
      541 caattaattt tatcaaccat acgacctgga attttttatg gccaatgttc agaaatttgt
      601 ggagcaaacc acagctttat gcccatctca acagaatctg tgccaacaaa atactttgaa
      661 aaatgattag acaaaatact t
//
LOCUS       JDC09-134                681 bp    DNA     linear   VRT 19-OCT-2023
DEFINITION  Cytochrome oxidase subunit II (COII) gene, partial cds.
ACCESSION   JDC09-134
VERSION
KEYWORDS    .
SOURCE      mitochondrion Bradypodion thamnobates
  ORGANISM  Bradypodion thamnobates
            Eukaryota; Metazoa; Chordata; Craniata; Vertebrata; Euteleostomi;
            Lepidosauria; Squamata; Bifurcata; Unidentata; Episquamata;
            Toxicofera; Iguania; Acrodonta; Chamaeleonidae; Bradypodion.
REFERENCE   1  (bases 1 to 681)
  AUTHORS   Main,D.C., Taft,J.M., Geneva,A.J., Jansen van Vuuren,B. and
            Tolley,K.A.
  TITLE     More is not always better: the efficacy of single mitochondrial
            genes at reconciling the complete mitogenome phylogeny
  JOURNAL   unpublished
REFERENCE   2  (bases 1 to 681)
  AUTHORS   Main,D.C., Taft,J.M., Geneva,A.J., Jansen van Vuuren,B. and
            Tolley,K.A.
  TITLE     Direct Submission
  JOURNAL   Submitted (19-OCT-2023) Zoology, University of Johannesburg, Cnr
            Kingsway and University Road Auckland Park, Johannesburg, Gauteng
            2195, South Africa
COMMENT     Bankit Comment: ALT EMAIL:201327040@student.uj.ac.za
            Bankit Comment: TAX: Yes, new species/combinations; SEE ATTACHMENT
            Bankit Comment: TOTAL # OF SEQS:44
            Bankit Comment: FeatPropSourceSeq:AMDSF219
            
            ##Assembly-Data-START##
            Assembly Method       :: Novoplasty v. 4.3.1
            Sequencing Technology :: Illumina
            ##Assembly-Data-END##
FEATURES             Location/Qualifiers
     source          1..681
                     /organism="Bradypodion thamnobates"
                     /organelle="mitochondrion"
                     /mol_type="genomic DNA"
                     /isolation_source="Boston, KwaZulu-Natal"
                     /bio_material="JDC09-134"
                     /db_xref="taxon:230337"
                     /country="South Africa"
                     /note="Eukaryota; Metazoa; Chordata; Craniata; Vertebrata;
                     Euteleostomi;## Lepidosauria; Squamata; Bifurcata;
                     Unidentata; Episquamata;## Toxicofera; Iguania; Acrodonta;
                     Chamaeleonidae; Bradypodion"
     gene            <1..>681
                     /gene="COII"
     CDS             <1..>681
                     /gene="COII"
                     /EC_number="7.1.1.9"
                     /codon_start=1
                     /transl_table=2
                     /product="Cytochrome c oxidase subunit 2"
                     /translation="MVEPIQLSLHDAASPVMEELLFFHDYSMLMMLLIGTTVIIALII
                     ASTMKTYHTALTDANHLEFLWTLLPVMILLFLATPSMRTLFLLENQENPNITIKALGH
                     QWYWSYEYSDYENALFDSYMVQDQDLENGSPRLLEADNRMVFPMQTPTRLLVSAEDVL
                     HSWTLPALGVKIDAVPGRLNQLILSTMRPGIFYGQCSEICGANHSFMPISTESVPTKY
                     FEKWLDKML"
BASE COUNT      229 a    168 c     95 g    189 t
ORIGIN      
        1 atggtagaac ccattcaact ttccctacat gatgccgctt caccagttat agaagagctc
       61 ctattcttcc acgactattc aatactgatg atattactaa ttggaacaac cgttatcatt
      121 gcactaatta ttgcctcgac tataaaaaca taccacactg cacttacaga cgcaaaccac
      181 ctagaatttt tatgaaccct gctacctgtt ataattttgc tttttttagc aacaccatca
      241 atacgaaccc tgttcctctt agaaaaccaa gaaaatccga acattacaat taaagcatta
      301 ggacaccaat gatactgaag ctatgaatat tcagactatg aaaacgccct atttgactca
      361 tacatagtac aggatcaaga ccttgaaaat ggctcaccac gactattaga agctgacaat
      421 cgaatagtgt tccccataca aaccccaact cgactcttag tttccgcaga agatgttctt
      481 cactcctgaa ccctcccagc acttggagta aaaattgatg ccgttccagg gcgcctaaac
      541 caattaattt tatccaccat acgacctgga attttttatg gtcaatgttc agaaatttgt
      601 ggagcaaacc acagctttat gcccatctca acagaatctg tgccaacaaa atactttgaa
      661 aaatgattag acaaaatact t
//
