# Supplementary material for: The efficacy of single mitochondrial genes at reconciling the complete mitogenome phylogeny—a case study on dwarf chameleons
Source: PeerJ. 2024 Apr 30;12:e17076. doi: 10.7717/peerj.17076 (PMC11067893; doi:10.7717/peerj.17076)
Supplement: Supplemental Information 11 [file peerj-12-17076-s011.txt]

SUMMARY
=======

Of your 44 uploaded sequences, 0 were removed and 44 were submitted.
Length of submitted sequence(s): 1502-1513 bp.


Edits                                        Number of affected sequences
-------------------------------------------  -----
Trimmed: ambiguous bases                         6
-------------------------------------------  -----

A sequence may be edited more than once, or edited and then removed.
To track individual sequences, see DETAILS below.


DETAILS
=======

If a sequence is not mentioned here, it was not modified.

Cham503:
	Trimmed: ambiguous bases (removed bases 1-8, new length 1502)

Cham509:
	Trimmed: ambiguous bases (removed bases 1-8, new length 1502)

FP596B:
	Trimmed: ambiguous bases (removed bases 1511-1511, new length 1510)

JdC10-026:
	Trimmed: ambiguous bases (removed bases 1-8, new length 1505)

KTH11-11:
	Trimmed: ambiguous bases (removed bases 1-8, new length 1505)

P457:
	Trimmed: ambiguous bases (removed bases 1-8, new length 1504)
