# Supplementary material for: The efficacy of single mitochondrial genes at reconciling the complete mitogenome phylogeny—a case study on dwarf chameleons
Source: PeerJ. 2024 Apr 30;12:e17076. doi: 10.7717/peerj.17076 (PMC11067893; doi:10.7717/peerj.17076)
Supplement: Supplemental Information 12 [file peerj-12-17076-s012.gz › peerj-12-17076-s012]

LOCUS       AMDSF219                 783 bp    DNA     linear   VRT 19-OCT-2023
DEFINITION  Cytochrome oxidase subunit III (COIII) gene, partial cds.
ACCESSION   AMDSF219
VERSION
KEYWORDS    .
SOURCE      mitochondrion Bradypodion transvaalense
  ORGANISM  Bradypodion transvaalense
            Eukaryota; Metazoa; Chordata; Craniata; Vertebrata; Euteleostomi;
            Lepidosauria; Squamata; Bifurcata; Unidentata; Episquamata;
            Toxicofera; Iguania; Acrodonta; Chamaeleonidae; Bradypodion.
REFERENCE   1  (bases 1 to 783)
  AUTHORS   Main,D.C., Taft,J.M., Geneva,A.J., Jansen van Vuuren,B. and
            Tolley,K.A.
  TITLE     More is not always better: the efficacy of single mitochondrial
            genes at reconciling the complete mitogenome phylogeny
  JOURNAL   unpublished
REFERENCE   2  (bases 1 to 783)
  AUTHORS   Main,D.C., Taft,J.M., Geneva,A.J., Jansen van Vuuren,B. and
            Tolley,K.A.
  TITLE     Direct Submission
  JOURNAL   Submitted (19-OCT-2023) Zoology, University of Johannesburg, Cnr
            Kingsway and University Road Auckland Park, Johannesburg, Gauteng
            2195, South Africa
COMMENT     Bankit Comment: ALT EMAIL:201327040@student.uj.ac.za
            Bankit Comment: TAX: Yes, new species/combinations; SEE ATTACHMENT
            Bankit Comment: TOTAL # OF SEQS:44
            Bankit Comment: FeatPropSourceSeq:AMDSF219
            
            ##Assembly-Data-START##
            Assembly Method       :: Novoplasty v. 4.3.1
            Sequencing Technology :: Illumina
            ##Assembly-Data-END##
FEATURES             Location/Qualifiers
     source          1..783
                     /organism="Bradypodion transvaalense"
                     /organelle="mitochondrion"
                     /mol_type="genomic DNA"
                     /isolation_source="Graskop, Mpumalanga"
                     /bio_material="AMDSF219"
                     /db_xref="taxon:179889"
                     /country="South Africa"
                     /note="Eukaryota; Metazoa; Chordata; Craniata; Vertebrata;
                     Euteleostomi;## Lepidosauria; Squamata; Bifurcata;
                     Unidentata; Episquamata;## Toxicofera; Iguania; Acrodonta;
                     Chamaeleonidae; Bradypodion"
     gene            <1..>783
                     /gene="COIII"
     CDS             <1..>783
                     /gene="COIII"
                     /EC_number="7.1.1.9"
                     /codon_start=1
                     /transl_table=2
                     /product="Cytochrome c oxidase subunit 3"
                     /translation="MNNQMHPYHMVNESPWPILGSMALFSMACGLATWMHSKTILLLN
                     LGLTATMLTSYQWWRDIVRESTFQGYHTAKVQMGLRYGMILFITSEVLFFMGFFWSFY
                     FASTNPDHALGLQWPPKGINPLNPIEIPLLNTMVLLASGMTVTWAHHSIMAGLKKNSS
                     WSLLMTVTLGLYFTLLQISEYYNTMFSISDGAYGTTFFVATGFHGLHVMIGTTFLIIC
                     LSRQIYFHFTTKHFFGFEAAAWYWHFVDVVWIFLYTSIYWWGS"
BASE COUNT      247 a    173 c    110 g    253 t
ORIGIN      
        1 atgaataacc aaatacaccc atatcatata gtaaacgaaa gcccctggcc gatcttagga
       61 tccatggccc tattttcaat agcatgcggc ctagcaactt gaatacactc taaaacaatt
      121 ttactcctta acttgggttt aactgcaact atactgacat cataccaatg atgacgagac
      181 attgttcgtg aaagcacatt tcaaggatac cacactgcaa aagttcaaat aggattacga
      241 tacggaataa ttttatttat tacatcagaa gttttattct tcataggatt cttttgatca
      301 ttttattttg caagcacaaa cccagaccat gctttaggat tacaatgacc cccaaaaggt
      361 attaatccac ttaacccaat tgaaatccca ctactaaaca ctatagttct tctagcctct
      421 ggcataaccg ttacatgagc ccaccactca attatagcgg gattaaagaa aaattcctca
      481 tgatcacttc ttataactgt aacactagga ttatatttta cgcttcttca aatttcagag
      541 tattacaaca ccatattttc aatttcagat ggggcctacg ggactacctt ctttgtagct
      601 acaggctttc atggacttca cgtaataatc ggaaccacct ttttaattat ttgcctttca
      661 cgacaaattt atttccactt tacaacaaaa cacttctttg gcttcgaagc cgctgcttga
      721 tactgacatt ttgttgatgt ggtatgaatt tttttatata catcaatcta ctgatgaggt
      781 tct
//
LOCUS       ATTENTBT1                783 bp    DNA     linear   VRT 19-OCT-2023
DEFINITION  Cytochrome oxidase subunit III (COIII) gene, partial cds.
ACCESSION   ATTENTBT1
VERSION
KEYWORDS    .
SOURCE      mitochondrion Bradypodion transvaalense
  ORGANISM  Bradypodion transvaalense
            Eukaryota; Metazoa; Chordata; Craniata; Vertebrata; Euteleostomi;
            Lepidosauria; Squamata; Bifurcata; Unidentata; Episquamata;
            Toxicofera; Iguania; Acrodonta; Chamaeleonidae; Bradypodion.
REFERENCE   1  (bases 1 to 783)
  AUTHORS   Main,D.C., Taft,J.M., Geneva,A.J., Jansen van Vuuren,B. and
            Tolley,K.A.
  TITLE     More is not always better: the efficacy of single mitochondrial
            genes at reconciling the complete mitogenome phylogeny
  JOURNAL   unpublished
REFERENCE   2  (bases 1 to 783)
  AUTHORS   Main,D.C., Taft,J.M., Geneva,A.J., Jansen van Vuuren,B. and
            Tolley,K.A.
  TITLE     Direct Submission
  JOURNAL   Submitted (19-OCT-2023) Zoology, University of Johannesburg, Cnr
            Kingsway and University Road Auckland Park, Johannesburg, Gauteng
            2195, South Africa
COMMENT     Bankit Comment: ALT EMAIL:201327040@student.uj.ac.za
            Bankit Comment: TAX: Yes, new species/combinations; SEE ATTACHMENT
            Bankit Comment: TOTAL # OF SEQS:44
            Bankit Comment: FeatPropSourceSeq:AMDSF219
            
            ##Assembly-Data-START##
            Assembly Method       :: Novoplasty v. 4.3.1
            Sequencing Technology :: Illumina
            ##Assembly-Data-END##
FEATURES             Location/Qualifiers
     source          1..783
                     /organism="Bradypodion transvaalense"
                     /organelle="mitochondrion"
                     /mol_type="genomic DNA"
                     /isolation_source="Soutpansberg, Entabeni, Limpopo"
                     /bio_material="ATENTBT1"
                     /db_xref="taxon:179889"
                     /country="South Africa"
                     /note="Eukaryota; Metazoa; Chordata; Craniata; Vertebrata;
                     Euteleostomi;## Lepidosauria; Squamata; Bifurcata;
                     Unidentata; Episquamata;## Toxicofera; Iguania; Acrodonta;
                     Chamaeleonidae; Bradypodion"
     gene            <1..>783
                     /gene="COIII"
     CDS             <1..>783
                     /gene="COIII"
                     /EC_number="7.1.1.9"
                     /codon_start=1
                     /transl_table=2
                     /product="Cytochrome c oxidase subunit 3"
                     /translation="MNNQMHPYHMVNESPWPILGSMALFSMACGLATWMHSKTILLLN
                     LGLTATMLTSYQWWRDIVRESTFQGYHTAKVQMGLRYGMILFITSEVLFFMGFFWSFY
                     FASTNPDHALGLQWPPKGINPLNPIEIPLLNTMVLLASGMTVTWAHHSIMAGLKKNSS
                     WSLLMTVTLGLYFTLLQISEYYNTMFSISDGAYGTTFFVATGFHGLHVMIGTTFLIIC
                     LSRQIYSHFTTKHFFGFEAAAWYWHFVDVVWIFLYTSIYWWGS"
BASE COUNT      242 a    176 c    115 g    250 t
ORIGIN      
        1 atgaataacc aaatgcaccc atatcatata gtaaacgaaa gcccctggcc gatcttagga
       61 tccatggccc tattttcaat agcatgcggc ctagcaactt gaatacactc taaaacaatt
      121 ttactcctta acttgggttt aactgcaact atattgacat cataccagtg atgacgagat
      181 attgttcgtg aaagcacatt tcaagggtac cacactgcaa aagttcaaat aggattacga
      241 tacggaataa ttttatttat tacatcagaa gttttattct tcataggatt cttttgatca
      301 ttttattttg caagcacaaa cccagaccat gctttagggt tacaatggcc cccaaaaggt
      361 attaatccac ttaacccaat tgaaatccca ctactaaaca ctatagttct tctagcctct
      421 ggcataaccg ttacatgagc ccaccactca attatagcag gattaaagaa aaactcctca
      481 tgatcacttc ttataactgt aacactggga ttatatttta cgcttcttca aatttcagag
      541 tattacaaca ccatattttc aatttcagat ggggcctacg ggaccacctt ctttgtagcc
      601 acaggctttc atggacttca cgtaataatc ggaaccacct ttttaattat ttgcctttca
      661 cgacaaattt attctcactt tacaacaaaa cacttctttg gcttcgaagc cgctgcttga
      721 tactgacatt tcgttgatgt ggtatgaatt tttttataca catcaatcta ctgatgaggt
      781 tct
//
LOCUS       Cham503                  783 bp    DNA     linear   VRT 19-OCT-2023
DEFINITION  Cytochrome oxidase subunit III (COIII) gene, partial cds.
ACCESSION   Cham503
VERSION
KEYWORDS    .
SOURCE      mitochondrion Bradypodion caffer
  ORGANISM  Bradypodion caffer
            Eukaryota; Metazoa; Chordata; Craniata; Vertebrata; Euteleostomi;
            Lepidosauria; Squamata; Bifurcata; Unidentata; Episquamata;
            Toxicofera; Iguania; Acrodonta; Chamaeleonidae; Bradypodion.
REFERENCE   1  (bases 1 to 783)
  AUTHORS   Main,D.C., Taft,J.M., Geneva,A.J., Jansen van Vuuren,B. and
            Tolley,K.A.
  TITLE     More is not always better: the efficacy of single mitochondrial
            genes at reconciling the complete mitogenome phylogeny
  JOURNAL   unpublished
REFERENCE   2  (bases 1 to 783)
  AUTHORS   Main,D.C., Taft,J.M., Geneva,A.J., Jansen van Vuuren,B. and
            Tolley,K.A.
  TITLE     Direct Submission
  JOURNAL   Submitted (19-OCT-2023) Zoology, University of Johannesburg, Cnr
            Kingsway and University Road Auckland Park, Johannesburg, Gauteng
            2195, South Africa
COMMENT     Bankit Comment: ALT EMAIL:201327040@student.uj.ac.za
            Bankit Comment: TAX: Yes, new species/combinations; SEE ATTACHMENT
            Bankit Comment: TOTAL # OF SEQS:44
            Bankit Comment: FeatPropSourceSeq:AMDSF219
            
            ##Assembly-Data-START##
            Assembly Method       :: Novoplasty v. 4.3.1
            Sequencing Technology :: Illumina
            ##Assembly-Data-END##
FEATURES             Location/Qualifiers
     source          1..783
                     /organism="Bradypodion caffer"
                     /organelle="mitochondrion"
                     /mol_type="genomic DNA"
                     /isolation_source="Hluleka Nature Reserve, Eastern Cape"
                     /bio_material="PEM R22146"
                     /db_xref="taxon:230336"
                     /country="South Africa"
                     /note="Eukaryota; Metazoa; Chordata; Craniata; Vertebrata;
                     Euteleostomi;## Lepidosauria; Squamata; Bifurcata;
                     Unidentata; Episquamata;## Toxicofera; Iguania; Acrodonta;
                     Chamaeleonidae; Bradypodion"
     gene            <1..>783
                     /gene="COIII"
     CDS             <1..>783
                     /gene="COIII"
                     /EC_number="7.1.1.9"
                     /codon_start=1
                     /transl_table=2
                     /product="Cytochrome c oxidase subunit 3"
                     /translation="MNNQMHPYHMVNESPWPILGSMALFTMACGLATWMHSKTIMLLN
                     LGLTSTMLTSYQWWRDIIRESTFQGCHTTKVQLGLRYGMILFITSEVLFFMGFFWSFY
                     FASTNPDHALGLQWPPKGVSPLNPIEVPLLNTMVLLASGMTVTWAHHSIMAGLKKNAS
                     WSLLMTVMLGLYFTLLQITEYYNTMFSISDGAYGTTFFVATGFHGLHVMIGTTFLIIC
                     LSRQVYFHFTTKHFFGFEAAAWYWHFVDVVWIFLYTSIYWWGS"
BASE COUNT      241 a    191 c    117 g    234 t
ORIGIN      
        1 atgaataacc aaatgcaccc ataccacata gtaaacgaaa gcccgtggcc aatcctgggg
       61 tccatagccc tatttacaat agcatgcggc ctagcaactt gaatacactc aaaaacaatt
      121 atactcctta acttaggttt aacttcaact atattgacat cctaccaatg atgacgagat
      181 attattcgtg aaagcacatt tcagggatgc cacaccacaa aagttcaatt gggattacga
      241 tatggaataa ttttatttat tacatcagaa gtcctattct tcataggatt cttctgatca
      301 ttttattttg caagcacaaa ccccgatcat gctttaggat tgcaatgacc tccaaaaggt
      361 gttagcccac ttaacccaat tgaggtccca ctactaaaca ccatagtcct tctagcctct
      421 ggcataaccg tcacatgagc ccaccattca attatagccg gactaaagaa aaacgcctca
      481 tgatcacttc ttataactgt aatactaggc ctatacttta cgcttcttca aattacagag
      541 tattacaaca ccatattttc aatttcagat ggggcctacg gaaccacctt ctttgtagcc
      601 acaggcttcc acgggcttca tgtaataatc ggaaccactt ttttaattat ttgcctttca
      661 cgacaagttt atttccactt cacaacaaaa cacttctttg gcttcgaagc agctgcctga
      721 tactgacact tcgttgacgt ggtatgaatt tttttataca catcaatcta ctgatgaggt
      781 tct
//
LOCUS       Cham509                  783 bp    DNA     linear   VRT 19-OCT-2023
DEFINITION  Cytochrome oxidase subunit III (COIII) gene, partial cds.
ACCESSION   Cham509
VERSION
KEYWORDS    .
SOURCE      mitochondrion Bradypodion caffer
  ORGANISM  Bradypodion caffer
            Eukaryota; Metazoa; Chordata; Craniata; Vertebrata; Euteleostomi;
            Lepidosauria; Squamata; Bifurcata; Unidentata; Episquamata;
            Toxicofera; Iguania; Acrodonta; Chamaeleonidae; Bradypodion.
REFERENCE   1  (bases 1 to 783)
  AUTHORS   Main,D.C., Taft,J.M., Geneva,A.J., Jansen van Vuuren,B. and
            Tolley,K.A.
  TITLE     More is not always better: the efficacy of single mitochondrial
            genes at reconciling the complete mitogenome phylogeny
  JOURNAL   unpublished
REFERENCE   2  (bases 1 to 783)
  AUTHORS   Main,D.C., Taft,J.M., Geneva,A.J., Jansen van Vuuren,B. and
            Tolley,K.A.
  TITLE     Direct Submission
  JOURNAL   Submitted (19-OCT-2023) Zoology, University of Johannesburg, Cnr
            Kingsway and University Road Auckland Park, Johannesburg, Gauteng
            2195, South Africa
COMMENT     Bankit Comment: ALT EMAIL:201327040@student.uj.ac.za
            Bankit Comment: TAX: Yes, new species/combinations; SEE ATTACHMENT
            Bankit Comment: TOTAL # OF SEQS:44
            Bankit Comment: FeatPropSourceSeq:AMDSF219
            
            ##Assembly-Data-START##
            Assembly Method       :: Novoplasty v. 4.3.1
            Sequencing Technology :: Illumina
            ##Assembly-Data-END##
FEATURES             Location/Qualifiers
     source          1..783
                     /organism="Bradypodion caffer"
                     /organelle="mitochondrion"
                     /mol_type="genomic DNA"
                     /isolation_source="Hluleka Nature Reserve, Eastern Cape"
                     /bio_material="PEM R22147"
                     /db_xref="taxon:230336"
                     /country="South Africa"
                     /note="Eukaryota; Metazoa; Chordata; Craniata; Vertebrata;
                     Euteleostomi;## Lepidosauria; Squamata; Bifurcata;
                     Unidentata; Episquamata;## Toxicofera; Iguania; Acrodonta;
                     Chamaeleonidae; Bradypodion"
     gene            <1..>783
                     /gene="COIII"
     CDS             <1..>783
                     /gene="COIII"
                     /EC_number="7.1.1.9"
                     /codon_start=1
                     /transl_table=2
                     /product="Cytochrome c oxidase subunit 3"
                     /translation="MNNQMHPYHMVNESPWPILGSMALFTMACGLATWMHSKTIMLLN
                     LGLTSTMLTSYQWWRDIIRESTFQGCHTTKVQLGLRYGMILFITSEVLFFMGFFWSFY
                     FASTNPDHALGLQWPPKGVSPLNPIEVPLLNTMVLLASGMTVTWAHHSIMAGLKKNAS
                     WSLLMTVMLGLYFTLLQITEYYNTMFSISDGAYGTTFFVATGFHGLHVMIGTTFLIIC
                     LSRQVYFHFTTKHFFGFEAAAWYWHFVDVVWIFLYTSIYWWGS"
BASE COUNT      241 a    191 c    117 g    234 t
ORIGIN      
        1 atgaataacc aaatgcaccc ataccacata gtaaacgaaa gcccgtggcc aatcctgggg
       61 tccatagccc tatttacaat agcatgcggc ctagcaactt gaatacactc aaaaacaatt
      121 atactcctta acttaggttt aacttcaact atattgacat cctaccaatg atgacgagat
      181 attattcgtg aaagcacatt tcagggatgc cacaccacaa aagttcaatt gggattacga
      241 tatggaataa ttttatttat tacatcagaa gtcctattct tcataggatt cttctgatca
      301 ttttattttg caagcacaaa ccccgatcat gctttaggat tgcaatgacc tccaaaaggt
      361 gttagcccac ttaacccaat tgaggtccca ctactaaaca ccatagtcct tctagcctct
      421 ggcataaccg tcacatgagc ccaccattca attatagccg gactaaagaa aaacgcctca
      481 tgatcacttc ttataactgt aatactaggc ctatacttta cgcttcttca aattacagag
      541 tattacaaca ccatattttc aatttcagat ggggcctacg gaaccacctt ctttgtagcc
      601 acaggcttcc acgggcttca tgtaataatc ggaaccactt ttttaattat ttgcctttca
      661 cgacaagttt atttccactt cacaacaaaa cacttctttg gcttcgaagc agctgcctga
      721 tactgacact tcgttgacgt ggtatgaatt tttttataca catcaatcta ctgatgaggt
      781 tct
//
LOCUS       CT63                     783 bp    DNA     linear   VRT 19-OCT-2023
DEFINITION  Cytochrome oxidase subunit III (COIII) gene, partial cds.
ACCESSION   CT63
VERSION
KEYWORDS    .
SOURCE      mitochondrion Bradypodion transvaalense
  ORGANISM  Bradypodion transvaalense
            Eukaryota; Metazoa; Chordata; Craniata; Vertebrata; Euteleostomi;
            Lepidosauria; Squamata; Bifurcata; Unidentata; Episquamata;
            Toxicofera; Iguania; Acrodonta; Chamaeleonidae; Bradypodion.
REFERENCE   1  (bases 1 to 783)
  AUTHORS   Main,D.C., Taft,J.M., Geneva,A.J., Jansen van Vuuren,B. and
            Tolley,K.A.
  TITLE     More is not always better: the efficacy of single mitochondrial
            genes at reconciling the complete mitogenome phylogeny
  JOURNAL   unpublished
REFERENCE   2  (bases 1 to 783)
  AUTHORS   Main,D.C., Taft,J.M., Geneva,A.J., Jansen van Vuuren,B. and
            Tolley,K.A.
  TITLE     Direct Submission
  JOURNAL   Submitted (19-OCT-2023) Zoology, University of Johannesburg, Cnr
            Kingsway and University Road Auckland Park, Johannesburg, Gauteng
            2195, South Africa
COMMENT     Bankit Comment: ALT EMAIL:201327040@student.uj.ac.za
            Bankit Comment: TAX: Yes, new species/combinations; SEE ATTACHMENT
            Bankit Comment: TOTAL # OF SEQS:44
            Bankit Comment: FeatPropSourceSeq:AMDSF219
            
            ##Assembly-Data-START##
            Assembly Method       :: Novoplasty v. 4.3.1
            Sequencing Technology :: Illumina
            ##Assembly-Data-END##
FEATURES             Location/Qualifiers
     source          1..783
                     /organism="Bradypodion transvaalense"
                     /organelle="mitochondrion"
                     /mol_type="genomic DNA"
                     /isolation_source="Hendriksdal off R37, Mpumalanga"
                     /bio_material="PEM R5688"
                     /db_xref="taxon:179889"
                     /country="South Africa"
                     /note="Eukaryota; Metazoa; Chordata; Craniata; Vertebrata;
                     Euteleostomi;## Lepidosauria; Squamata; Bifurcata;
                     Unidentata; Episquamata;## Toxicofera; Iguania; Acrodonta;
                     Chamaeleonidae; Bradypodion"
     gene            <1..>783
                     /gene="COIII"
     CDS             <1..>783
                     /gene="COIII"
                     /EC_number="7.1.1.9"
                     /codon_start=1
                     /transl_table=2
                     /product="Cytochrome c oxidase subunit 3"
                     /translation="MNNQMHPYHMVNESPWPILGSMALFSMACGLATWMHSKTILLLN
                     LGLTATMLTSYQWWRDIIRESTFQGYHTAKVQMGLRYGMILFITSEVLFFMGFFWSFY
                     FASTNPDHALGLQWPPKGINPLNPIEIPLLNTMVLLASGMTVTWAHHSIMAGLKKNSS
                     WSLLMTVTLGLYFTLLQISEYYNTMFSISDGAYGTTFFVATGFHGLHVMIGTTFLIIC
                     LSRQIYFHFTTKHFFGFEAAAWYWHFVDVVWIFLYTSIYWWGS"
BASE COUNT      249 a    172 c    106 g    255 t      1 others
ORIGIN      
        1 atgaataacc aaatacaccc atatcatata gtaaacgaaa gcccctggcc gatcttagga
       61 tccatggccc tattttcaat agcatgcggc ctagcaactt gaatacactc taaaacaatt
      121 ttactcctta acttgggttt aactgcaact atactgacat cataccaatg atgacgagac
      181 attattcgtg aaagcacatt tcaaggatac cacactgcaa aagttcaaat aggattacga
      241 tacggaataa ttttatttat tacatcagaa gttttatttt tcataggatt cttttgatca
      301 ttttattttg caagcacaaa cccagaccat gctttaggat tacaatgacc cccaaaaggt
      361 attaatccrc ttaacccaat tgaaatccca ctactaaaca ctatagttct tctagcctct
      421 ggcataaccg ttacatgagc ccaccactca attatagctg gattaaaaaa aaattcctca
      481 tgatcacttc ttataactgt aacactagga ttatatttta cacttcttca aatttcagag
      541 tattacaaca ccatattttc aatttcagat ggggcctacg ggactacctt ctttgtagct
      601 acaggctttc atggacttca cgtaataatc ggaaccacct ttttaattat ttgcctttca
      661 cgacaaattt atttccactt tacaacaaaa cacttctttg gcttcgaagc cgctgcttga
      721 tactgacatt ttgttgatgt ggtatgaatt tttttatata catcaatcta ctgatgaggt
      781 tct
//
LOCUS       CT359                    783 bp    DNA     linear   VRT 19-OCT-2023
DEFINITION  Cytochrome oxidase subunit III (COIII) gene, partial cds.
ACCESSION   CT359
VERSION
KEYWORDS    .
SOURCE      mitochondrion Bradypodion caeruleogula (Eshowe dwarf chameleon)
  ORGANISM  Bradypodion caeruleogula
            Eukaryota; Metazoa; Chordata; Craniata; Vertebrata; Euteleostomi;
            Lepidosauria; Squamata; Bifurcata; Unidentata; Episquamata;
            Toxicofera; Iguania; Acrodonta; Chamaeleonidae; Bradypodion.
REFERENCE   1  (bases 1 to 783)
  AUTHORS   Main,D.C., Taft,J.M., Geneva,A.J., Jansen van Vuuren,B. and
            Tolley,K.A.
  TITLE     More is not always better: the efficacy of single mitochondrial
            genes at reconciling the complete mitogenome phylogeny
  JOURNAL   unpublished
REFERENCE   2  (bases 1 to 783)
  AUTHORS   Main,D.C., Taft,J.M., Geneva,A.J., Jansen van Vuuren,B. and
            Tolley,K.A.
  TITLE     Direct Submission
  JOURNAL   Submitted (19-OCT-2023) Zoology, University of Johannesburg, Cnr
            Kingsway and University Road Auckland Park, Johannesburg, Gauteng
            2195, South Africa
COMMENT     Bankit Comment: ALT EMAIL:201327040@student.uj.ac.za
            Bankit Comment: TAX: Yes, new species/combinations; SEE ATTACHMENT
            Bankit Comment: TOTAL # OF SEQS:44
            Bankit Comment: FeatPropSourceSeq:AMDSF219
            
            ##Assembly-Data-START##
            Assembly Method       :: Novoplasty v. 4.3.1
            Sequencing Technology :: Illumina
            ##Assembly-Data-END##
FEATURES             Location/Qualifiers
     source          1..783
                     /organism="Bradypodion caeruleogula"
                     /organelle="mitochondrion"
                     /mol_type="genomic DNA"
                     /isolation_source="Ngoya Forest, KwaZulu-Natal"
                     /bio_material="CT359"
                     /db_xref="taxon:1263117"
                     /country="South Africa"
                     /note="Eukaryota; Metazoa; Chordata; Craniata; Vertebrata;
                     Euteleostomi;## Lepidosauria; Squamata; Bifurcata;
                     Unidentata; Episquamata;## Toxicofera; Iguania; Acrodonta;
                     Chamaeleonidae; Bradypodion"
     gene            <1..>783
                     /gene="COIII"
     CDS             <1..>783
                     /gene="COIII"
                     /EC_number="7.1.1.9"
                     /codon_start=1
                     /transl_table=2
                     /product="Cytochrome c oxidase subunit 3"
                     /translation="MNNQMHPYHMVNESPWPILGSMALFMMACGLATWMHSKTIMLLN
                     LGLTATMLTSYQWWRDIIRESTFQGCHTTKVQTGLRYGMILFISSEVLFFMGFFWSFY
                     FASTNPDHALGLQWPPKGINPLNPVEVPLLNTMVLLASGMTVTWAHHSIMAGLKKNSS
                     WSLLMTVTLGLYFTLLQITEYFNTMFSISDGAYGTTFFVATGFHGLHVMIGTTFLIIC
                     LSRQVYSHFTTKHFFGFEAAAWYWHFVDVVWIFLYTSIYWWGS"
BASE COUNT      241 a    190 c    118 g    234 t
ORIGIN      
        1 atgaataacc aaatgcaccc ataccacata gtaaacgaaa gcccatgacc aatcctgggg
       61 tccatagccc tatttataat ggcatgcggc ttagcaactt gaatgcactc taaaacaatt
      121 atactcctta acttaggttt aactgcaact atattaacat cataccaatg atgacgagac
      181 attattcgtg aaagcacatt tcaagggtgc cacaccacaa aagttcaaac gggactacga
      241 tacggaataa ttctatttat ctcatcagaa gttttattct tcataggatt cttctgatca
      301 ttttatttcg caagcacaaa cccagatcat gctttgggat tacaatgacc cccaaaaggt
      361 attaacccac ttaacccagt tgaagtccca ctactaaaca ccatagttct tctagcctct
      421 ggcataaccg ttacatgagc ccaccactca attatagcag gactaaagaa aaactcctca
      481 tgatcacttc tcataactgt gacactaggg ctgtatttta cactccttca aattacagag
      541 tatttcaaca ccatattttc aatttcagac ggggcctacg gaacgacctt ctttgtagcc
      601 acaggtttcc atggccttca tgtgataatc gggaccactt ttttaattat ttgcctctca
      661 cgacaagttt attctcactt cacaacaaaa cacttctttg gcttcgaagc cgctgcctga
      721 tactgacatt tcgttgatgt ggtatgaatt tttttatata catcaatcta ctgatgaggt
      781 tct
//
LOCUS       FP527                    783 bp    DNA     linear   VRT 19-OCT-2023
DEFINITION  Cytochrome oxidase subunit III (COIII) gene, partial cds.
ACCESSION   FP527
VERSION
KEYWORDS    .
SOURCE      mitochondrion Bradypodion barbatulum
  ORGANISM  Bradypodion barbatulum
            Eukaryota; Metazoa; Chordata; Craniata; Vertebrata; Euteleostomi;
            Lepidosauria; Squamata; Bifurcata; Unidentata; Episquamata;
            Toxicofera; Iguania; Acrodonta; Chamaeleonidae; Bradypodion.
REFERENCE   1  (bases 1 to 783)
  AUTHORS   Main,D.C., Taft,J.M., Geneva,A.J., Jansen van Vuuren,B. and
            Tolley,K.A.
  TITLE     More is not always better: the efficacy of single mitochondrial
            genes at reconciling the complete mitogenome phylogeny
  JOURNAL   unpublished
REFERENCE   2  (bases 1 to 783)
  AUTHORS   Main,D.C., Taft,J.M., Geneva,A.J., Jansen van Vuuren,B. and
            Tolley,K.A.
  TITLE     Direct Submission
  JOURNAL   Submitted (19-OCT-2023) Zoology, University of Johannesburg, Cnr
            Kingsway and University Road Auckland Park, Johannesburg, Gauteng
            2195, South Africa
COMMENT     Bankit Comment: ALT EMAIL:201327040@student.uj.ac.za
            Bankit Comment: TAX: Yes, new species/combinations; SEE ATTACHMENT
            Bankit Comment: TOTAL # OF SEQS:44
            Bankit Comment: FeatPropSourceSeq:AMDSF219
            
            ##Assembly-Data-START##
            Assembly Method       :: Novoplasty v. 4.3.1
            Sequencing Technology :: Illumina
            ##Assembly-Data-END##
FEATURES             Location/Qualifiers
     source          1..783
                     /organism="Bradypodion barbatulum"
                     /organelle="mitochondrion"
                     /mol_type="genomic DNA"
                     /isolation_source="Southern slopes of Kouga Mountains,
                     Eastern Cape"
                     /bio_material="FP527"
                     /db_xref="taxon:2869582"
                     /country="South Africa"
                     /note="Eukaryota; Metazoa; Chordata; Craniata; Vertebrata;
                     Euteleostomi;## Lepidosauria; Squamata; Bifurcata;
                     Unidentata; Episquamata;## Toxicofera; Iguania; Acrodonta;
                     Chamaeleonidae; Bradypodion"
     gene            <1..>783
                     /gene="COIII"
     CDS             <1..>783
                     /gene="COIII"
                     /EC_number="7.1.1.9"
                     /codon_start=1
                     /transl_table=2
                     /product="Cytochrome c oxidase subunit 3"
                     /translation="MNNQMHPYHMVNESPWPILGSMALFMMACGLATWMHSKTIMLLN
                     LGLTATMLTSYQWWRDIIRESTFQGCHTTKVQTGLRYGMILFISSEVLFFMGFFWSFY
                     FASTNPDHALGLQWPPKGINPLNPIEVPLLNTMVLLASGMTVTWAHHSIMAGLKKNSS
                     WSLLMTVTLGLYFTLLQITEYYNTMFSISDGAYGTTFFVATGFHGLHVMIGTTFLIIC
                     LSRQVYSHFTTKHFFGFEAAAWYWHFVDVVWIFLYTSIYWWGS"
BASE COUNT      250 a    189 c    111 g    233 t
ORIGIN      
        1 atgaataacc aaatacaccc ttaccacata gtaaacgaaa gcccatgacc aatcctaggg
       61 tctatagccc tatttataat agcatgcggt ctggcaactt gaatgcactc caaaacaatt
      121 atactactta acttaggctt aactgcaacc atactaacat cctaccaatg atgacgagat
      181 attatccgtg aaagcacatt tcaagggtgc cacaccacaa aagttcaaac aggattacgg
      241 tacggaataa ttttgtttat ttcatcagaa gttctattct tcataggatt cttttgatca
      301 ttttattttg cgagcacaaa cccagatcat gctctaggat tacaatgacc cccaaaaggt
      361 attaatccac ttaacccaat tgaagtccct ctactaaaca ccatagttct tctagcctct
      421 ggcataactg ttacatgggc ccaccattca attatagcag gactaaaaaa aaactcctca
      481 tgatcccttc ttataactgt aacactagga ctatatttta cactccttca aattacagaa
      541 tactacaata ccatattttc aatctcggat ggggcttacg gaaccacatt ctttgtggca
      601 acaggcttcc acggccttca cgtaataatc ggaaccactt ttttaattat ttgcctttca
      661 cgacaagtat actcacactt cacaacaaaa cacttctttg gcttcgaagc ggctgcctga
      721 tactgacact tcgttgatgt agtatgaatt tttttataca catcaatcta ctgatgaggt
      781 tct
//
LOCUS       FP578A                   783 bp    DNA     linear       19-OCT-2023
DEFINITION  Cytochrome oxidase subunit III (COIII) gene, partial cds.
ACCESSION   FP578A
VERSION
KEYWORDS    .
SOURCE      mitochondrion Bradypodion sp.1
  ORGANISM  Bradypodion sp.1
            Unclassified.
REFERENCE   1  (bases 1 to 783)
  AUTHORS   Main,D.C., Taft,J.M., Geneva,A.J., Jansen van Vuuren,B. and
            Tolley,K.A.
  TITLE     More is not always better: the efficacy of single mitochondrial
            genes at reconciling the complete mitogenome phylogeny
  JOURNAL   unpublished
REFERENCE   2  (bases 1 to 783)
  AUTHORS   Main,D.C., Taft,J.M., Geneva,A.J., Jansen van Vuuren,B. and
            Tolley,K.A.
  TITLE     Direct Submission
  JOURNAL   Submitted (19-OCT-2023) Zoology, University of Johannesburg, Cnr
            Kingsway and University Road Auckland Park, Johannesburg, Gauteng
            2195, South Africa
COMMENT     Bankit Comment: ALT EMAIL:201327040@student.uj.ac.za
            Bankit Comment: TAX: Yes, new species/combinations; SEE ATTACHMENT
            Bankit Comment: TOTAL # OF SEQS:44
            Bankit Comment: FeatPropSourceSeq:AMDSF219
            
            ##Assembly-Data-START##
            Assembly Method       :: Novoplasty v. 4.3.1
            Sequencing Technology :: Illumina
            ##Assembly-Data-END##
FEATURES             Location/Qualifiers
     source          1..783
                     /organism="Bradypodion sp.1"
                     /organelle="mitochondrion"
                     /mol_type="genomic DNA"
                     /isolation_source="Kamberg, KwaZulu-Natal"
                     /bio_material="FP578A"
                     /country="South Africa"
                     /note="Eukaryota; Metazoa; Chordata; Craniata; Vertebrata;
                     Euteleostomi;## Lepidosauria; Squamata; Bifurcata;
                     Unidentata; Episquamata;## Toxicofera; Iguania; Acrodonta;
                     Chamaeleonidae; Bradypodion"
     gene            <1..>783
                     /gene="COIII"
     CDS             <1..>783
                     /gene="COIII"
                     /EC_number="7.1.1.9"
                     /codon_start=1
                     /transl_table=2
                     /product="Cytochrome c oxidase subunit 3"
                     /translation="MNNQMHPYHMVNESPWPILGSMALFTMACGLATWMHSKTILLLN
                     LGLTATMLTSYQWWRDIVRESTFQGCHTTKVQTGLRYGMILFITSEVLFFMGFFWSFY
                     FASTNPDHALGLQWPPKGINPLNPIEVPLLNTMVLLASGMTVTWTHHXIMAGLKKNAS
                     WSLLVTVTLGLYFTLLQITEYYNTMFSISDGAYGTTFFVATGFHGLHVMIGTTFLIIC
                     LSRQVYSHFTTKHFFGFEAAAWYWHFVDVVWIFLYTSIYWWGS"
BASE COUNT      244 a    173 c    117 g    248 t      1 others
ORIGIN      
        1 atgaataacc aaatgcaccc ataccacata gtaaacgaaa gcccatgacc aatcttagga
       61 tctatagcct tatttacaat agcatgcggc ctagcaactt gaatacactc taaaacaatt
      121 ttactcctta atttgggttt aactgcaact atattaacat catatcaatg atgacgagat
      181 atcgttcgtg aaagcacatt tcaggggtgc cacactacaa aggttcaaac agggttacga
      241 tacgggataa ttttatttat tacatcagaa gttctatttt ttataggatt cttttgatca
      301 ttttattttg caagcacaaa cccagatcat gctttaggat tacaatgacc cccaaaaggt
      361 attaatccac ttaacccaat tgaagtccca ctgctaaaca ccatagttct tctagcctct
      421 ggcataaccg ttacatggac ccaccactma attatagcgg gattaaagaa aaacgcctca
      481 tgatcacttc tcgtaactgt aacactggga ttgtatttta cacttcttca aattacagaa
      541 tattacaata ctatattttc aatttcagat ggagcctacg gaaccacctt ctttgtagcc
      601 acaggctttc atggacttca tgtaataatc gggaccactt ttttaattat ctgcctctca
      661 cggcaagttt attctcactt tacaacaaaa cacttctttg gcttcgaagc cgctgcctga
      721 tactgacatt tcgttgatgt ggtatgaatt tttctatata catcaatcta ctgatgaggt
      781 tct
//
LOCUS       FP596B                   783 bp    DNA     linear   VRT 19-OCT-2023
DEFINITION  Cytochrome oxidase subunit III (COIII) gene, partial cds.
ACCESSION   FP596B
VERSION
KEYWORDS    .
SOURCE      mitochondrion Bradypodion ngomeense (Ngome dwarf chameleon)
  ORGANISM  Bradypodion ngomeense
            Eukaryota; Metazoa; Chordata; Craniata; Vertebrata; Euteleostomi;
            Lepidosauria; Squamata; Bifurcata; Unidentata; Episquamata;
            Toxicofera; Iguania; Acrodonta; Chamaeleonidae; Bradypodion.
REFERENCE   1  (bases 1 to 783)
  AUTHORS   Main,D.C., Taft,J.M., Geneva,A.J., Jansen van Vuuren,B. and
            Tolley,K.A.
  TITLE     More is not always better: the efficacy of single mitochondrial
            genes at reconciling the complete mitogenome phylogeny
  JOURNAL   unpublished
REFERENCE   2  (bases 1 to 783)
  AUTHORS   Main,D.C., Taft,J.M., Geneva,A.J., Jansen van Vuuren,B. and
            Tolley,K.A.
  TITLE     Direct Submission
  JOURNAL   Submitted (19-OCT-2023) Zoology, University of Johannesburg, Cnr
            Kingsway and University Road Auckland Park, Johannesburg, Gauteng
            2195, South Africa
COMMENT     Bankit Comment: ALT EMAIL:201327040@student.uj.ac.za
            Bankit Comment: TAX: Yes, new species/combinations; SEE ATTACHMENT
            Bankit Comment: TOTAL # OF SEQS:44
            Bankit Comment: FeatPropSourceSeq:AMDSF219
            
            ##Assembly-Data-START##
            Assembly Method       :: Novoplasty v. 4.3.1
            Sequencing Technology :: Illumina
            ##Assembly-Data-END##
FEATURES             Location/Qualifiers
     source          1..783
                     /organism="Bradypodion ngomeense"
                     /organelle="mitochondrion"
                     /mol_type="genomic DNA"
                     /isolation_source="Ngome Forest, KwaZulu-Natal"
                     /bio_material="FP596B"
                     /db_xref="taxon:1263118"
                     /country="South Africa"
                     /note="Eukaryota; Metazoa; Chordata; Craniata; Vertebrata;
                     Euteleostomi;## Lepidosauria; Squamata; Bifurcata;
                     Unidentata; Episquamata;## Toxicofera; Iguania; Acrodonta;
                     Chamaeleonidae; Bradypodion"
     gene            <1..>783
                     /gene="COIII"
     CDS             <1..>783
                     /gene="COIII"
                     /EC_number="7.1.1.9"
                     /codon_start=1
                     /transl_table=2
                     /product="Cytochrome c oxidase subunit 3"
                     /translation="MNNQMHPYHMVNESPWPILGSMALFSMACGLATWMHSKTILLLN
                     LGLTATMLTSFQWWRDIVRESTFQGYHTTKVQTGLRYGMILFITSEVLFFMGFFWSFY
                     FASTNPDHALGLQWPPKGINPLNPIEVPLLNTMVLLASGMTVTWAHHSIMAGLKKNSS
                     WSLLMTVTLGLYFTLLQITEYYNTMFSISDGXYGTTFFVATGFHGLHVMIGTTFLIIC
                     LSRQIYSHFTTKHFFGFEAAAWYWHFVDVVWIFLYTSIYWWGS"
BASE COUNT      240 a    177 c    117 g    247 t      2 others
ORIGIN      
        1 atgaataacc aaatgcaccc atatcatata gtaaacgaaa gcccatggcc gatcttagga
       61 tccatggccc tattttcaat agcatgcggc ctagcaactt gaatacactc taaaacaatt
      121 ttactcctta acttgggttt aactgcaact atattaacat cattccagtg atgacgagat
      181 attgttcgtg aaagcacatt tcaaggatac cacactacaa aagttcaaac aggattacga
      241 tacggaataa ttttgtttat tacatcagaa gttttattct tcataggatt cttttgatca
      301 ttttattttg caagcacaaa cccggatcat gctttagggt tacaatgacc cccaaaaggt
      361 attaacccac ttaacccaat tgaagtccca ctactaaaca ccatagttct tctagcctct
      421 ggcataaccg ttacatgggc ccaccactca attatagcgg gattaaagaa aaactcctca
      481 tgatcacttc ttatgactgt gacactagga ttatacttta cgcttcttca aattacagag
      541 tattacaaca ccatattttc aatttcagat gggkcctacg ggacyacctt ctttgtagct
      601 acaggcttcc atgggcttca cgtaataatc ggaaccactt ttttaattat ctgcctttca
      661 cgacaaattt attctcactt tacaacaaaa cacttctttg gtttcgaagc cgctgcttga
      721 tactgacact tcgttgatgt ggtatgaatt tttttataca catcaatcta ctgatgaggt
      781 tct
//
LOCUS       H1390                    783 bp    DNA     linear   VRT 19-OCT-2023
DEFINITION  Cytochrome oxidase subunit III (COIII) gene, partial cds.
ACCESSION   H1390
VERSION
KEYWORDS    .
SOURCE      mitochondrion Bradypodion melanocephalum
  ORGANISM  Bradypodion melanocephalum
            Eukaryota; Metazoa; Chordata; Craniata; Vertebrata; Euteleostomi;
            Lepidosauria; Squamata; Bifurcata; Unidentata; Episquamata;
            Toxicofera; Iguania; Acrodonta; Chamaeleonidae; Bradypodion.
REFERENCE   1  (bases 1 to 783)
  AUTHORS   Main,D.C., Taft,J.M., Geneva,A.J., Jansen van Vuuren,B. and
            Tolley,K.A.
  TITLE     More is not always better: the efficacy of single mitochondrial
            genes at reconciling the complete mitogenome phylogeny
  JOURNAL   unpublished
REFERENCE   2  (bases 1 to 783)
  AUTHORS   Main,D.C., Taft,J.M., Geneva,A.J., Jansen van Vuuren,B. and
            Tolley,K.A.
  TITLE     Direct Submission
  JOURNAL   Submitted (19-OCT-2023) Zoology, University of Johannesburg, Cnr
            Kingsway and University Road Auckland Park, Johannesburg, Gauteng
            2195, South Africa
COMMENT     Bankit Comment: ALT EMAIL:201327040@student.uj.ac.za
            Bankit Comment: TAX: Yes, new species/combinations; SEE ATTACHMENT
            Bankit Comment: TOTAL # OF SEQS:44
            Bankit Comment: FeatPropSourceSeq:AMDSF219
            
            ##Assembly-Data-START##
            Assembly Method       :: Novoplasty v. 4.3.1
            Sequencing Technology :: Illumina
            ##Assembly-Data-END##
FEATURES             Location/Qualifiers
     source          1..783
                     /organism="Bradypodion melanocephalum"
                     /organelle="mitochondrion"
                     /mol_type="genomic DNA"
                     /isolation_source="Westville, KwaZulu-Natal"
                     /bio_material="H1390"
                     /db_xref="taxon:230339"
                     /country="South Africa"
                     /note="Eukaryota; Metazoa; Chordata; Craniata; Vertebrata;
                     Euteleostomi;## Lepidosauria; Squamata; Bifurcata;
                     Unidentata; Episquamata;## Toxicofera; Iguania; Acrodonta;
                     Chamaeleonidae; Bradypodion"
     gene            <1..>783
                     /gene="COIII"
     CDS             <1..>783
                     /gene="COIII"
                     /EC_number="7.1.1.9"
                     /codon_start=1
                     /transl_table=2
                     /product="Cytochrome c oxidase subunit 3"
                     /translation="MNNQMHPYHMVNESPWPILGSMALFTMACGLATWMHSKTILLLN
                     LGLTATMLTSYQWWRDIVRESTFQGCHTTKVQTGLRYGMILFISSEVLFFMGFFWSFY
                     FASTNPDHALGLQWPPKGINPLNPIEVPLLNTMVLLTSGMTVTWAHHSIMAGLKKNAS
                     WSLLVTVTLGLYFTLLQITEYYNTMFSISDGAYGTTFFVATGFHGLHVMIGTTFLIIC
                     LSRQVYSHFTTKHFFGFEAAAWYWHFVDVVWIFLYTSIYWWGS"
BASE COUNT      245 a    171 c    115 g    252 t
ORIGIN      
        1 atgaataacc aaatgcaccc ataccacata gtaaacgaaa gcccatgacc aatcttagga
       61 tctatagcct tatttacaat agcatgcggc ctagcaactt gaatacactc taaaacaatt
      121 ttactcctta atttgggttt aactgcaact atattaacat catatcaatg atgacgagat
      181 atcgttcgtg aaagcacatt tcaggggtgc cacactacaa aagttcaaac agggttacga
      241 tacgggataa ttttatttat ttcatcagaa gttctatttt ttataggatt cttttgatca
      301 ttttattttg caagcacaaa cccagatcat gctttaggat tacagtgacc cccaaaaggt
      361 attaatccac ttaacccaat tgaagtccca ctgctaaaca ctatagttct tctaacctct
      421 ggcataaccg ttacatgggc ccaccactca attatagcgg gattaaagaa aaacgcctca
      481 tgatcacttc tcgtaactgt aacactggga ttatatttta cacttcttca aattacagaa
      541 tattacaata ctatattttc aatttcagat ggagcctacg gaaccacctt ctttgtagct
      601 acaggctttc atggacttca tgtaataatc gggaccactt ttttgattat ctgcctctca
      661 cgacaagttt attctcactt tacaacaaaa cacttctttg gcttcgaagc cgctgcctga
      721 tactgacatt tcgttgatgt agtatgaatt tttttatata catcaatcta ctgatgaggt
      781 tct
//
LOCUS       HB361                    783 bp    DNA     linear   VRT 19-OCT-2023
DEFINITION  Cytochrome oxidase subunit III (COIII) gene, partial cds.
ACCESSION   HB361
VERSION
KEYWORDS    .
SOURCE      mitochondrion Bradypodion venustum
  ORGANISM  Bradypodion venustum
            Eukaryota; Metazoa; Chordata; Craniata; Vertebrata; Euteleostomi;
            Lepidosauria; Squamata; Bifurcata; Unidentata; Episquamata;
            Toxicofera; Iguania; Acrodonta; Chamaeleonidae; Bradypodion.
REFERENCE   1  (bases 1 to 783)
  AUTHORS   Main,D.C., Taft,J.M., Geneva,A.J., Jansen van Vuuren,B. and
            Tolley,K.A.
  TITLE     More is not always better: the efficacy of single mitochondrial
            genes at reconciling the complete mitogenome phylogeny
  JOURNAL   unpublished
REFERENCE   2  (bases 1 to 783)
  AUTHORS   Main,D.C., Taft,J.M., Geneva,A.J., Jansen van Vuuren,B. and
            Tolley,K.A.
  TITLE     Direct Submission
  JOURNAL   Submitted (19-OCT-2023) Zoology, University of Johannesburg, Cnr
            Kingsway and University Road Auckland Park, Johannesburg, Gauteng
            2195, South Africa
COMMENT     Bankit Comment: ALT EMAIL:201327040@student.uj.ac.za
            Bankit Comment: TAX: Yes, new species/combinations; SEE ATTACHMENT
            Bankit Comment: TOTAL # OF SEQS:44
            Bankit Comment: FeatPropSourceSeq:AMDSF219
            
            ##Assembly-Data-START##
            Assembly Method       :: Novoplasty v. 4.3.1
            Sequencing Technology :: Illumina
            ##Assembly-Data-END##
FEATURES             Location/Qualifiers
     source          1..783
                     /organism="Bradypodion venustum"
                     /organelle="mitochondrion"
                     /mol_type="genomic DNA"
                     /isolation_source="Grootvadersbosch, Western Cape"
                     /bio_material="PEM R026336"
                     /db_xref="taxon:2869583"
                     /country="South Africa"
                     /note="Eukaryota; Metazoa; Chordata; Craniata; Vertebrata;
                     Euteleostomi;## Lepidosauria; Squamata; Bifurcata;
                     Unidentata; Episquamata;## Toxicofera; Iguania; Acrodonta;
                     Chamaeleonidae; Bradypodion"
     gene            <1..>783
                     /gene="COIII"
     CDS             <1..>783
                     /gene="COIII"
                     /EC_number="7.1.1.9"
                     /codon_start=1
                     /transl_table=2
                     /product="Cytochrome c oxidase subunit 3"
                     /translation="MNNQMHPYHMVNESPWPILGSMALFTMACGLATWMHSKTIMLLN
                     LGLTATMLTSYQWWRDIIRESTFQGCHTTQVQTGLRYGMILFITSEVLFFMGFFWSFY
                     FASTNPDHALGLQWPPKGINPLNPIEVPLLNTMVLLASGMTVTWAHHSIMAGLKKNSS
                     WSLLMTVTLGLYFTLLQITEYYNTMFSMSDGAYGTTFFVATGFHGLHVMIGTTFLMIC
                     LSRQVYSHFTTKHFFGFEAAAWYWHFVDVVWIFLYTSIYWWGS"
BASE COUNT      250 a    197 c    112 g    224 t
ORIGIN      
        1 atgaataacc aaatacaccc ctaccacata gtaaacgaaa gcccatggcc aatcctgggg
       61 tccatggccc tatttacaat agcatgcggt ctagcaactt gaatgcactc caaaacaatc
      121 atactactta acttaggctt aactgcaacc atactgacat cctaccaatg atgacgagat
      181 attatccgtg aaagcacatt tcaaggatgc cacaccaccc aagttcaaac aggattacgg
      241 tacgggataa ttttgtttat tacatcagaa gttttattct tcataggatt cttctgatca
      301 ttttattttg cgagcacaaa cccagatcat gctctaggac tacaatgacc cccaaaaggt
      361 attaatccac tcaacccaat tgaagtccca ctactaaaca ccatagttct tctagcctct
      421 ggcataactg ttacatgagc ccaccattca attatagcag gactaaaaaa aaactcctca
      481 tgatcccttc ttataactgt aacactggga ctatatttta cactccttca aattacagaa
      541 tactacaata ccatattttc aatatcggat ggggcttacg gaaccacttt ctttgtagca
      601 acaggcttcc acggccttca cgtaataatc ggaaccactt ttttaataat ttgcctttca
      661 cgacaagtat actcacactt cacaacaaaa cacttctttg gcttcgaagc agctgcctga
      721 tactgacact tcgttgatgt agtatgaatt tttttataca catcaatcta ctgatgaggt
      781 tcc
//
LOCUS       JdC10-026                783 bp    DNA     linear   VRT 19-OCT-2023
DEFINITION  Cytochrome oxidase subunit III (COIII) gene, partial cds.
ACCESSION   JdC10-026
VERSION
KEYWORDS    .
SOURCE      mitochondrion Bradypodion nemorale
  ORGANISM  Bradypodion nemorale
            Eukaryota; Metazoa; Chordata; Craniata; Vertebrata; Euteleostomi;
            Lepidosauria; Squamata; Bifurcata; Unidentata; Episquamata;
            Toxicofera; Iguania; Acrodonta; Chamaeleonidae; Bradypodion.
REFERENCE   1  (bases 1 to 783)
  AUTHORS   Main,D.C., Taft,J.M., Geneva,A.J., Jansen van Vuuren,B. and
            Tolley,K.A.
  TITLE     More is not always better: the efficacy of single mitochondrial
            genes at reconciling the complete mitogenome phylogeny
  JOURNAL   unpublished
REFERENCE   2  (bases 1 to 783)
  AUTHORS   Main,D.C., Taft,J.M., Geneva,A.J., Jansen van Vuuren,B. and
            Tolley,K.A.
  TITLE     Direct Submission
  JOURNAL   Submitted (19-OCT-2023) Zoology, University of Johannesburg, Cnr
            Kingsway and University Road Auckland Park, Johannesburg, Gauteng
            2195, South Africa
COMMENT     Bankit Comment: ALT EMAIL:201327040@student.uj.ac.za
            Bankit Comment: TAX: Yes, new species/combinations; SEE ATTACHMENT
            Bankit Comment: TOTAL # OF SEQS:44
            Bankit Comment: FeatPropSourceSeq:AMDSF219
            
            ##Assembly-Data-START##
            Assembly Method       :: Novoplasty v. 4.3.1
            Sequencing Technology :: Illumina
            ##Assembly-Data-END##
FEATURES             Location/Qualifiers
     source          1..783
                     /organism="Bradypodion nemorale"
                     /organelle="mitochondrion"
                     /mol_type="genomic DNA"
                     /isolation_source="Greytown, KwaZulu-Natal"
                     /bio_material="JdC10-026"
                     /db_xref="taxon:355470"
                     /country="South Africa"
                     /note="Eukaryota; Metazoa; Chordata; Craniata; Vertebrata;
                     Euteleostomi;## Lepidosauria; Squamata; Bifurcata;
                     Unidentata; Episquamata;## Toxicofera; Iguania; Acrodonta;
                     Chamaeleonidae; Bradypodion"
     gene            <1..>783
                     /gene="COIII"
     CDS             <1..>783
                     /gene="COIII"
                     /EC_number="7.1.1.9"
                     /codon_start=1
                     /transl_table=2
                     /product="Cytochrome c oxidase subunit 3"
                     /translation="MNNQMHPYHMVNESPWPILGSMALFTMACGLATWMHSKTTVLLN
                     LGLTTTMLTSYQWWRDIVRESTFQGYHTTKVQTGLRYGMILFITSEVLFFMGFFWSFY
                     FASTNPDHALGLQWPPKGINPLNPIEVPLLNTMVLLASGMTVTWAHHSIMAGLKKNSS
                     WSLLMTVTLGLYFTLLQITEYYNTMFSISDGAYGTTFFVATGFHGLHVMIGTTFLIIC
                     LSRQIYSHFTTKHFFGFEAAAWYWHFVDVVWIFLYTSIYWWGS"
BASE COUNT      246 a    179 c    115 g    243 t
ORIGIN      
        1 atgaataacc aaatacaccc ataccacata gtaaacgaaa gcccatggcc aatcttaggg
       61 tccatagccc tatttacaat agcatgcggc ctagcaacct ggatacactc taaaacaact
      121 gtactcctta acttgggctt aactacaact atattaacat cataccaatg atggcgagat
      181 attgttcgtg aaagcacatt tcaaggatac cacactacaa aagttcaaac agggttacga
      241 tacggaataa ttttgtttat tacatcagaa gtcttattct ttataggatt cttttgatca
      301 ttttattttg caagcacaaa cccagatcat gctctagggt tacaatgacc cccaaaaggt
      361 attaatccac taaacccaat tgaagtcccc ctactaaaca ccatagttct tctagcctct
      421 ggcataaccg ttacatgggc ccatcactca atcatagcag gattaaagaa aaattcctca
      481 tggtcacttc taataactgt gacactagga ttatatttta cacttcttca aattacagag
      541 tattacaaca ccatattttc tatttcggac ggggcctacg ggaccacctt ctttgtagct
      601 acaggctttc atggacttca tgtaataatt ggaaccactt ttttaattat ctgcctttca
      661 cgacaaattt attctcactt tacaacaaaa catttctttg gcttcgaagc cgctgcttga
      721 tactgacatt tcgttgatgt ggtatgaatt tttttataca catcaatcta ctgatgaggt
      781 tct
//
LOCUS       KTH06-03                 783 bp    DNA     linear   VRT 19-OCT-2023
DEFINITION  Cytochrome oxidase subunit III (COIII) gene, partial cds.
ACCESSION   KTH06-03
VERSION
KEYWORDS    .
SOURCE      mitochondrion Bradypodion transvaalense
  ORGANISM  Bradypodion transvaalense
            Eukaryota; Metazoa; Chordata; Craniata; Vertebrata; Euteleostomi;
            Lepidosauria; Squamata; Bifurcata; Unidentata; Episquamata;
            Toxicofera; Iguania; Acrodonta; Chamaeleonidae; Bradypodion.
REFERENCE   1  (bases 1 to 783)
  AUTHORS   Main,D.C., Taft,J.M., Geneva,A.J., Jansen van Vuuren,B. and
            Tolley,K.A.
  TITLE     More is not always better: the efficacy of single mitochondrial
            genes at reconciling the complete mitogenome phylogeny
  JOURNAL   unpublished
REFERENCE   2  (bases 1 to 783)
  AUTHORS   Main,D.C., Taft,J.M., Geneva,A.J., Jansen van Vuuren,B. and
            Tolley,K.A.
  TITLE     Direct Submission
  JOURNAL   Submitted (19-OCT-2023) Zoology, University of Johannesburg, Cnr
            Kingsway and University Road Auckland Park, Johannesburg, Gauteng
            2195, South Africa
COMMENT     Bankit Comment: ALT EMAIL:201327040@student.uj.ac.za
            Bankit Comment: TAX: Yes, new species/combinations; SEE ATTACHMENT
            Bankit Comment: TOTAL # OF SEQS:44
            Bankit Comment: FeatPropSourceSeq:AMDSF219
            
            ##Assembly-Data-START##
            Assembly Method       :: Novoplasty v. 4.3.1
            Sequencing Technology :: Illumina
            ##Assembly-Data-END##
FEATURES             Location/Qualifiers
     source          1..783
                     /organism="Bradypodion transvaalense"
                     /organelle="mitochondrion"
                     /mol_type="genomic DNA"
                     /isolation_source="Soutpansberg, Lajuma, Limpopo"
                     /bio_material="PEM R17536"
                     /db_xref="taxon:179889"
                     /country="South Africa"
                     /note="Eukaryota; Metazoa; Chordata; Craniata; Vertebrata;
                     Euteleostomi;## Lepidosauria; Squamata; Bifurcata;
                     Unidentata; Episquamata;## Toxicofera; Iguania; Acrodonta;
                     Chamaeleonidae; Bradypodion"
     gene            <1..>783
                     /gene="COIII"
     CDS             <1..>783
                     /gene="COIII"
                     /EC_number="7.1.1.9"
                     /codon_start=1
                     /transl_table=2
                     /product="Cytochrome c oxidase subunit 3"
                     /translation="MNNQMHPYHMVNESPWPILGSMALFSMACGLATWMHSKTILLLN
                     LGLTATMLTSYQWWRDIVRESTFQGYHTTKVQTGLRYGMILFITSEVLFFMGFFWSFY
                     FASTNPDHALGLQWPPKGVNPLNPIEIPLLNTMVLLASGMTVTWAHHSIMAGLKKNSS
                     WSLLMTVTLGLYFTLLQISEYYNTTFSISDGAYGTTFFVATGFHGLHVMIGTTFLIIC
                     LSRQIYSHFTTKHFFGFEAAAWYWHFVDVVWIFLYTSIYWWGS"
BASE COUNT      239 a    177 c    117 g    250 t
ORIGIN      
        1 atgaataacc aaatgcaccc atatcatata gtaaacgaaa gcccatggcc gatcttaggg
       61 tccatggccc tattttcaat agcatgcggc ctagcaactt gaatacactc taaaacaatt
      121 ttactcctta acttgggttt aactgcaact atattgacat cataccaatg atgacgagat
      181 attgttcgtg aaagcacatt tcaaggatac cacactacaa aagttcaaac agggttgcga
      241 tacggaataa ttttgtttat cacatcagag gttttattct tcataggatt cttttgatca
      301 ttttattttg caagcacaaa cccagatcat gctttaggat tacaatggcc cccaaaaggt
      361 gtcaatccac ttaacccaat tgaaatccca ctactaaaca ccatagttct tctagcctct
      421 ggcataaccg ttacatgggc ccaccactct atcatagctg gattaaagaa aaactcctca
      481 tgatcacttc ttataactgt aacactagga ttatatttta cgcttcttca aatttcagag
      541 tattacaaca ccacattttc aatttcagat ggggcctacg gaaccacctt ctttgtagct
      601 acaggctttc atggacttca cgtaataatc ggaaccactt ttttaattat ttgcctttca
      661 cgacaaattt attctcactt tacaacaaaa cacttctttg gcttcgaagc cgctgcttga
      721 tactgacatt ttgttgatgt ggtgtgaatt tttttataca catcaatcta ctgatgaggt
      781 tct
//
LOCUS       KTH06-04                 783 bp    DNA     linear   VRT 19-OCT-2023
DEFINITION  Cytochrome oxidase subunit III (COIII) gene, partial cds.
ACCESSION   KTH06-04
VERSION
KEYWORDS    .
SOURCE      mitochondrion Bradypodion transvaalense
  ORGANISM  Bradypodion transvaalense
            Eukaryota; Metazoa; Chordata; Craniata; Vertebrata; Euteleostomi;
            Lepidosauria; Squamata; Bifurcata; Unidentata; Episquamata;
            Toxicofera; Iguania; Acrodonta; Chamaeleonidae; Bradypodion.
REFERENCE   1  (bases 1 to 783)
  AUTHORS   Main,D.C., Taft,J.M., Geneva,A.J., Jansen van Vuuren,B. and
            Tolley,K.A.
  TITLE     More is not always better: the efficacy of single mitochondrial
            genes at reconciling the complete mitogenome phylogeny
  JOURNAL   unpublished
REFERENCE   2  (bases 1 to 783)
  AUTHORS   Main,D.C., Taft,J.M., Geneva,A.J., Jansen van Vuuren,B. and
            Tolley,K.A.
  TITLE     Direct Submission
  JOURNAL   Submitted (19-OCT-2023) Zoology, University of Johannesburg, Cnr
            Kingsway and University Road Auckland Park, Johannesburg, Gauteng
            2195, South Africa
COMMENT     Bankit Comment: ALT EMAIL:201327040@student.uj.ac.za
            Bankit Comment: TAX: Yes, new species/combinations; SEE ATTACHMENT
            Bankit Comment: TOTAL # OF SEQS:44
            Bankit Comment: FeatPropSourceSeq:AMDSF219
            
            ##Assembly-Data-START##
            Assembly Method       :: Novoplasty v. 4.3.1
            Sequencing Technology :: Illumina
            ##Assembly-Data-END##
FEATURES             Location/Qualifiers
     source          1..783
                     /organism="Bradypodion transvaalense"
                     /organelle="mitochondrion"
                     /mol_type="genomic DNA"
                     /isolation_source="Soutpansberg, Lajuma, Limpopo"
                     /bio_material="PEM R17531"
                     /db_xref="taxon:179889"
                     /country="South Africa"
                     /note="Eukaryota; Metazoa; Chordata; Craniata; Vertebrata;
                     Euteleostomi;## Lepidosauria; Squamata; Bifurcata;
                     Unidentata; Episquamata;## Toxicofera; Iguania; Acrodonta;
                     Chamaeleonidae; Bradypodion"
     gene            <1..>783
                     /gene="COIII"
     CDS             <1..>783
                     /gene="COIII"
                     /EC_number="7.1.1.9"
                     /codon_start=1
                     /transl_table=2
                     /product="Cytochrome c oxidase subunit 3"
                     /translation="MNNQMHPYHMVNESPWPILGSMALFSMACGLATWMHSKTILLLN
                     LGLTATMLTSYQWWRDIVRESTFQGYHTAKVQMGLRYGMILFITSEVLFFMGFFWSFY
                     FASTNPDHALGLQWPPKGINPLNPIEIPLLNTMVLLASGMTVTWAHHSIMAGLKKNSS
                     WSLLMTVTLGLYFTLLQISEYYNTMFSISDGAYGTTFFVATGFHGLHVMIGTTFLIIC
                     LSRQIYSHFTTKHFFGFEAAAWYWHFVDVVWIFLYTSIYWWGS"
BASE COUNT      242 a    176 c    115 g    250 t
ORIGIN      
        1 atgaataacc aaatgcaccc atatcatata gtaaacgaaa gcccctggcc gatcttagga
       61 tccatggccc tattttcaat agcatgcggc ctagcaactt gaatacactc taaaacaatt
      121 ttactcctta acttgggttt aactgcaact atattgacat cataccagtg atgacgagat
      181 attgttcgtg aaagcacatt tcaagggtac cacactgcaa aagttcaaat aggattacga
      241 tacggaataa ttttatttat tacatcagaa gttttattct tcataggatt cttttgatca
      301 ttttattttg caagcacaaa cccagaccat gctttagggt tacaatggcc cccaaaaggt
      361 attaatccac ttaacccaat tgaaatccca ctactaaaca ctatagttct tctagcctct
      421 ggcataaccg ttacatgagc ccaccactca attatagcag gattaaagaa aaactcctca
      481 tgatcacttc ttataactgt aacactggga ttatatttta cgcttcttca aatttcagag
      541 tattacaaca ccatattttc aatttcagat ggggcctacg ggaccacctt ctttgtagcc
      601 acaggctttc atggacttca cgtaataatc ggaaccacct ttttaattat ttgcctttca
      661 cgacaaattt attctcactt tacaacaaaa cacttctttg gcttcgaagc cgctgcttga
      721 tactgacatt tcgttgatgt ggtatgaatt tttttataca catcaatcta ctgatgaggt
      781 tct
//
LOCUS       KTH08-51                 783 bp    DNA     linear   VRT 19-OCT-2023
DEFINITION  Cytochrome oxidase subunit III (COIII) gene, partial cds.
ACCESSION   KTH08-51
VERSION
KEYWORDS    .
SOURCE      mitochondrion Bradypodion gutturale
  ORGANISM  Bradypodion gutturale
            Eukaryota; Metazoa; Chordata; Craniata; Vertebrata; Euteleostomi;
            Lepidosauria; Squamata; Bifurcata; Unidentata; Episquamata;
            Toxicofera; Iguania; Acrodonta; Chamaeleonidae; Bradypodion.
REFERENCE   1  (bases 1 to 783)
  AUTHORS   Main,D.C., Taft,J.M., Geneva,A.J., Jansen van Vuuren,B. and
            Tolley,K.A.
  TITLE     More is not always better: the efficacy of single mitochondrial
            genes at reconciling the complete mitogenome phylogeny
  JOURNAL   unpublished
REFERENCE   2  (bases 1 to 783)
  AUTHORS   Main,D.C., Taft,J.M., Geneva,A.J., Jansen van Vuuren,B. and
            Tolley,K.A.
  TITLE     Direct Submission
  JOURNAL   Submitted (19-OCT-2023) Zoology, University of Johannesburg, Cnr
            Kingsway and University Road Auckland Park, Johannesburg, Gauteng
            2195, South Africa
COMMENT     Bankit Comment: ALT EMAIL:201327040@student.uj.ac.za
            Bankit Comment: TAX: Yes, new species/combinations; SEE ATTACHMENT
            Bankit Comment: TOTAL # OF SEQS:44
            Bankit Comment: FeatPropSourceSeq:AMDSF219
            
            ##Assembly-Data-START##
            Assembly Method       :: Novoplasty v. 4.3.1
            Sequencing Technology :: Illumina
            ##Assembly-Data-END##
FEATURES             Location/Qualifiers
     source          1..783
                     /organism="Bradypodion gutturale"
                     /organelle="mitochondrion"
                     /mol_type="genomic DNA"
                     /isolation_source="Ladismith Nature Reserve, Western Cape"
                     /bio_material="KTH08-51"
                     /db_xref="taxon:230335"
                     /country="South Africa"
                     /note="Eukaryota; Metazoa; Chordata; Craniata; Vertebrata;
                     Euteleostomi;## Lepidosauria; Squamata; Bifurcata;
                     Unidentata; Episquamata;## Toxicofera; Iguania; Acrodonta;
                     Chamaeleonidae; Bradypodion"
     gene            <1..>783
                     /gene="COIII"
     CDS             <1..>783
                     /gene="COIII"
                     /EC_number="7.1.1.9"
                     /codon_start=1
                     /transl_table=2
                     /product="Cytochrome c oxidase subunit 3"
                     /translation="MNNQMHPYHMVNESPWPILGSMALFTMACGLATWMHSKTIALLN
                     LGLTATMLTSYQWWRDIIRESTFQGCHTTKVQTGLRYGMILFITSEVLFFMGFFWSFY
                     FASTNPDHALGLQWPPKGINPLNPIEVPLLNTMVLLASGMTVTWAHHSIMAGLKKNSA
                     WSLLMTVILGLYFTLLQITEYYNTMFSISDGAYGTTFFVATGFHGLHVMIGTTFLIIC
                     LSRQMYSHFTTKHFFGFEAAAWYWHFVDVVWIFLYTSIYWWGS"
BASE COUNT      244 a    186 c    116 g    237 t
ORIGIN      
        1 atgaataacc aaatacaccc ataccacata gtaaacgaaa gcccatgacc aatcctgggg
       61 tccatagccc tatttacaat agcatgcggc ctagcaactt gaatgcactc taaaacaatt
      121 gcacttctta acttaggttt aactgcaact atattgacat cctaccaatg atgacgagat
      181 attattcgtg aaagcacatt tcaaggatgt cataccacaa aagttcaaac aggattgcga
      241 tacggtataa ttttgttcat tacatcagaa gtcctattct tcatgggatt tttctggtca
      301 ttttactttg caagcacaaa cccagatcat gctttaggat tacagtgacc cccgaaaggt
      361 attaacccac ttaacccaat cgaagtccca ctactaaaca ccatagtcct tctagcctct
      421 ggcataaccg ttacatgggc tcaccactca attatagcag gactaaagaa aaactccgca
      481 tggtcacttc ttataactgt aattctagga ttatatttca cacttcttca aattacagaa
      541 tattacaaca ccatattttc aatttcagac ggggcctacg ggactacctt ctttgtggcc
      601 acaggcttcc atggccttca tgtaataatt ggaaccactt ttttaattat ctgcctttca
      661 cgacaaatat attctcactt cacaacaaaa cacttctttg gcttcgaagc agctgcctga
      721 tattgacatt tcgttgatgt agtatgaatt tttttataca catcaatcta ttgatgaggt
      781 tcc
//
LOCUS       KTH11-11                 783 bp    DNA     linear   VRT 19-OCT-2023
DEFINITION  Cytochrome oxidase subunit III (COIII) gene, partial cds.
ACCESSION   KTH11-11
VERSION
KEYWORDS    .
SOURCE      mitochondrion Bradypodion occidentale
  ORGANISM  Bradypodion occidentale
            Eukaryota; Metazoa; Chordata; Craniata; Vertebrata; Euteleostomi;
            Lepidosauria; Squamata; Bifurcata; Unidentata; Episquamata;
            Toxicofera; Iguania; Acrodonta; Chamaeleonidae; Bradypodion.
REFERENCE   1  (bases 1 to 783)
  AUTHORS   Main,D.C., Taft,J.M., Geneva,A.J., Jansen van Vuuren,B. and
            Tolley,K.A.
  TITLE     More is not always better: the efficacy of single mitochondrial
            genes at reconciling the complete mitogenome phylogeny
  JOURNAL   unpublished
REFERENCE   2  (bases 1 to 783)
  AUTHORS   Main,D.C., Taft,J.M., Geneva,A.J., Jansen van Vuuren,B. and
            Tolley,K.A.
  TITLE     Direct Submission
  JOURNAL   Submitted (19-OCT-2023) Zoology, University of Johannesburg, Cnr
            Kingsway and University Road Auckland Park, Johannesburg, Gauteng
            2195, South Africa
COMMENT     Bankit Comment: ALT EMAIL:201327040@student.uj.ac.za
            Bankit Comment: TAX: Yes, new species/combinations; SEE ATTACHMENT
            Bankit Comment: TOTAL # OF SEQS:44
            Bankit Comment: FeatPropSourceSeq:AMDSF219
            
            ##Assembly-Data-START##
            Assembly Method       :: Novoplasty v. 4.3.1
            Sequencing Technology :: Illumina
            ##Assembly-Data-END##
FEATURES             Location/Qualifiers
     source          1..783
                     /organism="Bradypodion occidentale"
                     /organelle="mitochondrion"
                     /mol_type="genomic DNA"
                     /isolation_source="Noup, Northern Cape"
                     /bio_material="KTH11-11"
                     /db_xref="taxon:179886"
                     /country="South Africa"
                     /note="Eukaryota; Metazoa; Chordata; Craniata; Vertebrata;
                     Euteleostomi;## Lepidosauria; Squamata; Bifurcata;
                     Unidentata; Episquamata;## Toxicofera; Iguania; Acrodonta;
                     Chamaeleonidae; Bradypodion"
     gene            <1..>783
                     /gene="COIII"
     CDS             <1..>783
                     /gene="COIII"
                     /EC_number="7.1.1.9"
                     /codon_start=1
                     /transl_table=2
                     /product="Cytochrome c oxidase subunit 3"
                     /translation="MNNQMHPYHMVNESPWPILGAMALFTMACGLTTWMHSKTIMLLN
                     LGLTATMLTSYQWWRDIIRESTFQGYHTTKVQMGLRYGMVLFITSEVLFFMGFFWSFY
                     FASTNPDHALGLQWPPKGVNPLNPIEVPLLNTMVLLTSGMTVTWAHHSIMAGLKKNSS
                     WSLLLTVTLGLYFTLLQITEYYNTMFSISDGAYGTTFFVATGFHGLHVMIGTTFLIIC
                     LSRQMYSHFTTKHFFGFEAAAWYWHFVDVVWIFLYASIYWWGS"
BASE COUNT      244 a    186 c    117 g    236 t
ORIGIN      
        1 atgaataacc aaatgcaccc ataccacata gtaaacgaaa gcccatgacc aatcctggga
       61 gccatagccc tatttacaat agcatgcggc ctaacaactt gaatacattc taaaacaatt
      121 atactcctta atttaggctt aactgcaact atattgacat cctaccaatg atgacgagac
      181 attattcgtg aaagcacatt tcaaggatac cacaccacaa aagttcaaat agggttacga
      241 tacggaatag ttttgtttat tacatcagaa gtcctattct ttataggatt cttctggtca
      301 ttttattttg cgagcacaaa cccggatcat gctttagggt tacagtgacc cccgaaaggt
      361 gttaatccac ttaacccaat tgaagtccca ctactaaaca ccatagttct tctaacctct
      421 ggcataaccg tcacatgggc ccaccactca attatagcag gactaaagaa aaactcctca
      481 tgatcactcc ttttaactgt gacactaggg ttatacttta cgcttcttca aattacagaa
      541 tattacaaca ccatattttc aatctcagat ggagcctatg ggaccacctt ctttgtagcc
      601 acaggcttcc atggccttca tgtaataatc ggaaccactt ttttaattat ttgcctttca
      661 cggcaaatat actctcactt cacaacaaaa cacttctttg gcttcgaagc agctgcctga
      721 tactgacatt tcgttgatgt agtatgaatt tttttatatg catcaatcta ttgatgaggt
      781 tct
//
LOCUS       KTH108                   783 bp    DNA     linear   VRT 19-OCT-2023
DEFINITION  Cytochrome oxidase subunit III (COIII) gene, partial cds.
ACCESSION   KTH108
VERSION
KEYWORDS    .
SOURCE      mitochondrion Bradypodion taeniabronchum
  ORGANISM  Bradypodion taeniabronchum
            Eukaryota; Metazoa; Chordata; Craniata; Vertebrata; Euteleostomi;
            Lepidosauria; Squamata; Bifurcata; Unidentata; Episquamata;
            Toxicofera; Iguania; Acrodonta; Chamaeleonidae; Bradypodion.
REFERENCE   1  (bases 1 to 783)
  AUTHORS   Main,D.C., Taft,J.M., Geneva,A.J., Jansen van Vuuren,B. and
            Tolley,K.A.
  TITLE     More is not always better: the efficacy of single mitochondrial
            genes at reconciling the complete mitogenome phylogeny
  JOURNAL   unpublished
REFERENCE   2  (bases 1 to 783)
  AUTHORS   Main,D.C., Taft,J.M., Geneva,A.J., Jansen van Vuuren,B. and
            Tolley,K.A.
  TITLE     Direct Submission
  JOURNAL   Submitted (19-OCT-2023) Zoology, University of Johannesburg, Cnr
            Kingsway and University Road Auckland Park, Johannesburg, Gauteng
            2195, South Africa
COMMENT     Bankit Comment: ALT EMAIL:201327040@student.uj.ac.za
            Bankit Comment: TAX: Yes, new species/combinations; SEE ATTACHMENT
            Bankit Comment: TOTAL # OF SEQS:44
            Bankit Comment: FeatPropSourceSeq:AMDSF219
            
            ##Assembly-Data-START##
            Assembly Method       :: Novoplasty v. 4.3.1
            Sequencing Technology :: Illumina
            ##Assembly-Data-END##
FEATURES             Location/Qualifiers
     source          1..783
                     /organism="Bradypodion taeniabronchum"
                     /organelle="mitochondrion"
                     /mol_type="genomic DNA"
                     /isolation_source="Tsitsikamma Mountains, Eastern Cape"
                     /bio_material="KTH108"
                     /db_xref="taxon:230340"
                     /country="South Africa"
                     /note="Eukaryota; Metazoa; Chordata; Craniata; Vertebrata;
                     Euteleostomi;## Lepidosauria; Squamata; Bifurcata;
                     Unidentata; Episquamata;## Toxicofera; Iguania; Acrodonta;
                     Chamaeleonidae; Bradypodion"
     gene            <1..>783
                     /gene="COIII"
     CDS             <1..>783
                     /gene="COIII"
                     /EC_number="7.1.1.9"
                     /codon_start=1
                     /transl_table=2
                     /product="Cytochrome c oxidase subunit 3"
                     /translation="MNNQMHPYHMVNESPWPILGSMALFTMACGLATWMHSKTILLLN
                     LGLAATMLTSYQWWRDIIRESTFQGCHTTKVQTGLRYGMILFITSEVLFFMGFFWSFY
                     FASTNPDHALGLQWPPKGISPLNPIEVPLLNTMVLLASGMTVTWTHHSIMAGLKKNSA
                     WSLLMTVTLGLYFTLLQITEYYNTMFSISDGAYGTTFFVATGFHGLHVMIGTTFLIIC
                     LSRQMYYHFTTKHFFGFEAAAWYWHFVDVVWIFLYTSIYWWGS"
BASE COUNT      237 a    184 c    124 g    238 t
ORIGIN      
        1 atgaataacc aaatgcaccc gtaccatata gtaaacgaaa gcccatgacc aatcctgggg
       61 tctatagccc tatttacaat agcatgcggc ctagcaactt gaatacactc taagacaatt
      121 ttgcttctta acttaggttt agccgcaact atattgacat cctaccaatg atgacgagat
      181 attattcgtg aaagcacatt tcaggggtgt cacaccacaa aagttcaaac tgggttgcga
      241 tatgggataa ttttattcat tacatcagaa gtcctattct tcatggggtt cttctggtca
      301 ttttattttg caagcacaaa cccagaccat gctttaggat tacaatgacc cccgaaaggt
      361 attagcccac ttaacccaat cgaagtccca ctactaaaca ccatagtcct tctagcctct
      421 ggcataaccg ttacatgaac tcaccactca attatagcag gactaaagaa aaactccgca
      481 tggtcacttc ttataactgt gacactggga ttatatttca cgcttcttca aattacagaa
      541 tattacaaca ccatattttc aatttcagac ggagcctacg ggactacctt ctttgtggcc
      601 acaggcttcc atggccttca tgtaataatt ggaaccactt ttttgattat ctgcctttca
      661 cgacaaatat attatcactt cacaacaaaa cacttctttg gcttcgaagc agctgcttga
      721 tattgacatt tcgttgatgt agtatgaatt tttttataca catcaatcta ttgatgaggt
      781 tcc
//
LOCUS       KTH156                   783 bp    DNA     linear   VRT 19-OCT-2023
DEFINITION  Cytochrome oxidase subunit III (COIII) gene, partial cds.
ACCESSION   KTH156
VERSION
KEYWORDS    .
SOURCE      mitochondrion Bradypodion ventrale (Southern dwarf chameleon)
  ORGANISM  Bradypodion ventrale
            Eukaryota; Metazoa; Chordata; Craniata; Vertebrata; Euteleostomi;
            Lepidosauria; Squamata; Bifurcata; Unidentata; Episquamata;
            Toxicofera; Iguania; Acrodonta; Chamaeleonidae; Bradypodion.
REFERENCE   1  (bases 1 to 783)
  AUTHORS   Main,D.C., Taft,J.M., Geneva,A.J., Jansen van Vuuren,B. and
            Tolley,K.A.
  TITLE     More is not always better: the efficacy of single mitochondrial
            genes at reconciling the complete mitogenome phylogeny
  JOURNAL   unpublished
REFERENCE   2  (bases 1 to 783)
  AUTHORS   Main,D.C., Taft,J.M., Geneva,A.J., Jansen van Vuuren,B. and
            Tolley,K.A.
  TITLE     Direct Submission
  JOURNAL   Submitted (19-OCT-2023) Zoology, University of Johannesburg, Cnr
            Kingsway and University Road Auckland Park, Johannesburg, Gauteng
            2195, South Africa
COMMENT     Bankit Comment: ALT EMAIL:201327040@student.uj.ac.za
            Bankit Comment: TAX: Yes, new species/combinations; SEE ATTACHMENT
            Bankit Comment: TOTAL # OF SEQS:44
            Bankit Comment: FeatPropSourceSeq:AMDSF219
            
            ##Assembly-Data-START##
            Assembly Method       :: Novoplasty v. 4.3.1
            Sequencing Technology :: Illumina
            ##Assembly-Data-END##
FEATURES             Location/Qualifiers
     source          1..783
                     /organism="Bradypodion ventrale"
                     /organelle="mitochondrion"
                     /mol_type="genomic DNA"
                     /isolation_source="Groendal Nature Reserve, Eastern Cape"
                     /bio_material="KTH156"
                     /db_xref="taxon:179890"
                     /country="South Africa"
                     /note="Eukaryota; Metazoa; Chordata; Craniata; Vertebrata;
                     Euteleostomi;## Lepidosauria; Squamata; Bifurcata;
                     Unidentata; Episquamata;## Toxicofera; Iguania; Acrodonta;
                     Chamaeleonidae; Bradypodion"
     gene            <1..>783
                     /gene="COIII"
     CDS             <1..>783
                     /gene="COIII"
                     /EC_number="7.1.1.9"
                     /codon_start=1
                     /transl_table=2
                     /product="Cytochrome c oxidase subunit 3"
                     /translation="MNNQMHPYHMVNESPWPILGSMALFTMACGLATWMHSKTILLLN
                     LGLTATMLTSYQWWRDIIRESTFQGCHTTKVQTGLRYGMILFITSEVLFFMGFFWSFY
                     FASTNPDHALGLQWPPKGISPLNPIEVPLLNTMVLLASGMTVTWTHHSIMAGLKKNST
                     WSLLMTVTLGLYFTLLQITEYYNTMFSISDGAYGTTFFVATGFHGLHVMIGTTFLIIC
                     LSRQMYYHFTTKHFFGFEAAAWYWHFVDVVWIFLYTSIYWWGS"
BASE COUNT      242 a    183 c    120 g    238 t
ORIGIN      
        1 atgaataacc aaatgcaccc ataccacata gtaaacgaaa gcccatgacc aatcctaggg
       61 tctatagccc tatttacaat agcatgcggc ctggcaactt gaatacactc taaaacaatt
      121 ttgcttctta acttaggttt aaccgcaact atattgacat cctaccaatg atgacgagat
      181 attattcgtg aaagcacatt tcaggggtgt cacaccacaa aagttcaaac aggattgcga
      241 tacgggataa ttttgttcat tacatcagaa gtcctattct tcatgggatt cttctggtca
      301 ttttattttg caagcacaaa cccagatcat gctttaggat tacaatgacc cccgaaaggt
      361 attagcccac ttaacccaat tgaagtccca ctactaaaca ccatagtcct tctagcctct
      421 ggcataaccg ttacatggac tcaccactca attatagcag gactaaagaa gaactccaca
      481 tggtcacttc ttataactgt aacactggga ttgtatttta cacttcttca aattacagaa
      541 tattacaaca ccatattttc aatttcagac ggggcctacg ggactacctt ctttgtggcc
      601 acaggcttcc atggccttca tgtaataatt ggaaccactt ttttaattat ctgcctttca
      661 cgacaaatat attatcactt cacaacaaaa cacttctttg gcttcgaagc agctgcttga
      721 tattgacatt tcgttgatgt agtatgaatt tttttataca catcaatcta ttgatgaggt
      781 tcc
//
LOCUS       KTH288                   783 bp    DNA     linear   VRT 19-OCT-2023
DEFINITION  Cytochrome oxidase subunit III (COIII) gene, partial cds.
ACCESSION   KTH288
VERSION
KEYWORDS    .
SOURCE      mitochondrion Bradypodion pumilum
  ORGANISM  Bradypodion pumilum
            Eukaryota; Metazoa; Chordata; Craniata; Vertebrata; Euteleostomi;
            Lepidosauria; Squamata; Bifurcata; Unidentata; Episquamata;
            Toxicofera; Iguania; Acrodonta; Chamaeleonidae; Bradypodion.
REFERENCE   1  (bases 1 to 783)
  AUTHORS   Main,D.C., Taft,J.M., Geneva,A.J., Jansen van Vuuren,B. and
            Tolley,K.A.
  TITLE     More is not always better: the efficacy of single mitochondrial
            genes at reconciling the complete mitogenome phylogeny
  JOURNAL   unpublished
REFERENCE   2  (bases 1 to 783)
  AUTHORS   Main,D.C., Taft,J.M., Geneva,A.J., Jansen van Vuuren,B. and
            Tolley,K.A.
  TITLE     Direct Submission
  JOURNAL   Submitted (19-OCT-2023) Zoology, University of Johannesburg, Cnr
            Kingsway and University Road Auckland Park, Johannesburg, Gauteng
            2195, South Africa
COMMENT     Bankit Comment: ALT EMAIL:201327040@student.uj.ac.za
            Bankit Comment: TAX: Yes, new species/combinations; SEE ATTACHMENT
            Bankit Comment: TOTAL # OF SEQS:44
            Bankit Comment: FeatPropSourceSeq:AMDSF219
            
            ##Assembly-Data-START##
            Assembly Method       :: Novoplasty v. 4.3.1
            Sequencing Technology :: Illumina
            ##Assembly-Data-END##
FEATURES             Location/Qualifiers
     source          1..783
                     /organism="Bradypodion pumilum"
                     /organelle="mitochondrion"
                     /mol_type="genomic DNA"
                     /isolation_source="Durbanville, Western Cape"
                     /bio_material="KTH288"
                     /db_xref="taxon:179887"
                     /country="South Africa"
                     /note="Eukaryota; Metazoa; Chordata; Craniata; Vertebrata;
                     Euteleostomi;## Lepidosauria; Squamata; Bifurcata;
                     Unidentata; Episquamata;## Toxicofera; Iguania; Acrodonta;
                     Chamaeleonidae; Bradypodion"
     gene            <1..>783
                     /gene="COIII"
     CDS             <1..>783
                     /gene="COIII"
                     /EC_number="7.1.1.9"
                     /codon_start=1
                     /transl_table=2
                     /product="Cytochrome c oxidase subunit 3"
                     /translation="MNNQMHPYHMVNESPWPILGSMALFTMACGLATWMHSKTIMLLN
                     LGLTATMLTSYQWWRDIVRESTFQGCHTTKVQTGLRYGMILFITSEVLFFMGFFWSFY
                     FASTNPDHALGLQWPPKGINPLNPIEVPLLNTMVLLASGMTVTWAHHSIMAGLKKNSS
                     WSLIMTVTLGLYFTLLQITEYYNTMFSISDGAYGTTFFVATGFHGLHVMIGTTFLIIC
                     LSRQVYSHFTTKHFFGFEAAAWYWHFVDVVWIFLYTSIYWWGS"
BASE COUNT      251 a    188 c    110 g    234 t
ORIGIN      
        1 atgaataacc aaatacaccc gtaccacata gtaaacgaaa gcccatgacc gatcctagga
       61 tccatagccc tatttacaat agcatgcggt ctagcaactt gaatgcactc caaaacaatt
      121 atacttctca acttaggctt aactgcaacc atattaacat cctaccaatg atgacgagat
      181 atcgtccgtg aaagcacatt tcaaggatgt cacaccacaa aagtccaaac aggattacgg
      241 tacggaataa ttttgtttat tacatcagaa gttctcttct tcataggatt cttttgatca
      301 ttttattttg caagcacaaa cccagaccat gctttaggac tacagtgacc tccaaaaggt
      361 attaacccac taaacccaat tgaagttcca ctactaaaca ctatagttct cctagcctct
      421 ggtataaccg tcacatgggc ccaccattca attatagcag gactaaaaaa aaactcctca
      481 tgatcactta ttataactgt aacactggga ctatatttta ctcttcttca aattacagaa
      541 tactacaata ctatattttc aatttcagat ggggcttacg gaactacctt ctttgtagcc
      601 acaggcttcc atggccttca tgtaataatc ggaaccacct ttttaattat ttgcctttca
      661 cgacaagtat actcacactt cacaacaaaa cacttctttg gcttcgaagc ggctgcctga
      721 tactgacact tcgttgatgt agtatgaatt tttttataca catctatcta ttgatgaggt
      781 tct
//
LOCUS       KTH437                   783 bp    DNA     linear       19-OCT-2023
DEFINITION  Cytochrome oxidase subunit III (COIII) gene, partial cds.
ACCESSION   KTH437
VERSION
KEYWORDS    .
SOURCE      mitochondrion Bradypodion sp.2
  ORGANISM  Bradypodion sp.2
            Unclassified.
REFERENCE   1  (bases 1 to 783)
  AUTHORS   Main,D.C., Taft,J.M., Geneva,A.J., Jansen van Vuuren,B. and
            Tolley,K.A.
  TITLE     More is not always better: the efficacy of single mitochondrial
            genes at reconciling the complete mitogenome phylogeny
  JOURNAL   unpublished
REFERENCE   2  (bases 1 to 783)
  AUTHORS   Main,D.C., Taft,J.M., Geneva,A.J., Jansen van Vuuren,B. and
            Tolley,K.A.
  TITLE     Direct Submission
  JOURNAL   Submitted (19-OCT-2023) Zoology, University of Johannesburg, Cnr
            Kingsway and University Road Auckland Park, Johannesburg, Gauteng
            2195, South Africa
COMMENT     Bankit Comment: ALT EMAIL:201327040@student.uj.ac.za
            Bankit Comment: TAX: Yes, new species/combinations; SEE ATTACHMENT
            Bankit Comment: TOTAL # OF SEQS:44
            Bankit Comment: FeatPropSourceSeq:AMDSF219
            
            ##Assembly-Data-START##
            Assembly Method       :: Novoplasty v. 4.3.1
            Sequencing Technology :: Illumina
            ##Assembly-Data-END##
FEATURES             Location/Qualifiers
     source          1..783
                     /organism="Bradypodion sp.2"
                     /organelle="mitochondrion"
                     /mol_type="genomic DNA"
                     /isolation_source="Karkloof Forest, KwaZulu-Natal"
                     /bio_material="SAM ZR51950"
                     /country="South Africa"
                     /note="Eukaryota; Metazoa; Chordata; Craniata; Vertebrata;
                     Euteleostomi;## Lepidosauria; Squamata; Bifurcata;
                     Unidentata; Episquamata;## Toxicofera; Iguania; Acrodonta;
                     Chamaeleonidae; Bradypodion"
     gene            <1..>783
                     /gene="COIII"
     CDS             <1..>783
                     /gene="COIII"
                     /EC_number="7.1.1.9"
                     /codon_start=1
                     /transl_table=2
                     /product="Cytochrome c oxidase subunit 3"
                     /translation="MNNQMHPYHMVNESPWPILGSMALFTMACGLATWMHSKTILLLN
                     LGLTATMLTSYQWWRDIVRESTFQGCHTTKVQTGLRYGMILFISSEVLFFMGFFWSFY
                     FASTNPDHALGLQWPPKGINPLNPIEVPLLNTMVLLASGMTVTWAHHSIMAGLKKNAS
                     WSLLVTVTLGLYFTLLQITEYYNTMFSISDGAYGTTFFVATGFHGLHVMIGTTFLIIC
                     LSRQVYSHFTTKHFFGFEAAAWYWHFVDVVWIFLYTSIYWWGS"
BASE COUNT      244 a    171 c    116 g    252 t
ORIGIN      
        1 atgaataacc aaatgcaccc ataccacata gtaaacgaaa gcccatgacc aatcttagga
       61 tctatagcct tatttacaat agcatgcggc ctagcaactt gaatacactc taaaacaatt
      121 ttactcctta atttgggttt aactgcaact atattaacat catatcaatg atgacgagat
      181 atcgttcgtg aaagcacatt tcaggggtgc cacactacaa aagttcaaac agggttacga
      241 tacgggataa ttttatttat ttcatcagaa gttctatttt ttataggatt cttttgatca
      301 ttttattttg caagcacaaa cccagatcat gctttaggat tacagtgacc cccaaaaggt
      361 attaatccac ttaacccaat tgaagtccca ctgctaaaca ctatagttct tctagcctct
      421 ggcataaccg ttacatgggc ccaccactca attatagcgg gattaaagaa aaacgcctca
      481 tgatcacttc tcgtaactgt aacactggga ttatatttta cacttcttca aattacagaa
      541 tattacaata ctatattttc aatttcagat ggagcctacg gaaccacctt ctttgtagct
      601 acaggctttc atggacttca tgtaataatc gggaccactt ttttgattat ctgcctctca
      661 cgacaagttt attctcactt tacaacaaaa cacttctttg gcttcgaagc cgctgcctga
      721 tactgacatt tcgttgatgt agtatgaatt tttttatata catcaatcta ctgatgaggt
      781 tct
//
LOCUS       KTH450                   783 bp    DNA     linear       19-OCT-2023
DEFINITION  Cytochrome oxidase subunit III (COIII) gene, partial cds.
ACCESSION   KTH450
VERSION
KEYWORDS    .
SOURCE      mitochondrion Bradypodion sp.2
  ORGANISM  Bradypodion sp.2
            Unclassified.
REFERENCE   1  (bases 1 to 783)
  AUTHORS   Main,D.C., Taft,J.M., Geneva,A.J., Jansen van Vuuren,B. and
            Tolley,K.A.
  TITLE     More is not always better: the efficacy of single mitochondrial
            genes at reconciling the complete mitogenome phylogeny
  JOURNAL   unpublished
REFERENCE   2  (bases 1 to 783)
  AUTHORS   Main,D.C., Taft,J.M., Geneva,A.J., Jansen van Vuuren,B. and
            Tolley,K.A.
  TITLE     Direct Submission
  JOURNAL   Submitted (19-OCT-2023) Zoology, University of Johannesburg, Cnr
            Kingsway and University Road Auckland Park, Johannesburg, Gauteng
            2195, South Africa
COMMENT     Bankit Comment: ALT EMAIL:201327040@student.uj.ac.za
            Bankit Comment: TAX: Yes, new species/combinations; SEE ATTACHMENT
            Bankit Comment: TOTAL # OF SEQS:44
            Bankit Comment: FeatPropSourceSeq:AMDSF219
            
            ##Assembly-Data-START##
            Assembly Method       :: Novoplasty v. 4.3.1
            Sequencing Technology :: Illumina
            ##Assembly-Data-END##
FEATURES             Location/Qualifiers
     source          1..783
                     /organism="Bradypodion sp.2"
                     /organelle="mitochondrion"
                     /mol_type="genomic DNA"
                     /isolation_source="Gilboa Forest (Plantation),
                     KwaZulu-Natal"
                     /bio_material="SAM ZR51952"
                     /country="South Africa"
                     /note="Eukaryota; Metazoa; Chordata; Craniata; Vertebrata;
                     Euteleostomi;## Lepidosauria; Squamata; Bifurcata;
                     Unidentata; Episquamata;## Toxicofera; Iguania; Acrodonta;
                     Chamaeleonidae; Bradypodion"
     gene            <1..>783
                     /gene="COIII"
     CDS             <1..>783
                     /gene="COIII"
                     /EC_number="7.1.1.9"
                     /codon_start=1
                     /transl_table=2
                     /product="Cytochrome c oxidase subunit 3"
                     /translation="MNNQMHPYHMVNESPWPILGSMALFTMACGLATWMHSKTILLLN
                     LGLTATMLTSYQWWRDIVRESTFQGCHTTKVQTGLRYGMILFISSEVLFFMGFFWSFY
                     FASTNPDHALGLQWPPKGINPLNPIEVPLLNTMVLLASGMTVTWAHHSIMAGLKKNAS
                     WSLLVTVTLGLYFTLLQITEYYNTMFSISDGAYGTTFFVATGFHGLHVMIGTTFLIIC
                     LSRQVYSHFTTKHFFGFEAAAWYWHFVDVVWIFLYTSIYWWGS"
BASE COUNT      244 a    171 c    116 g    252 t
ORIGIN      
        1 atgaataacc aaatgcaccc ataccacata gtaaacgaaa gcccatgacc aatcttagga
       61 tctatagcct tatttacaat agcatgcggc ctagcaactt gaatacactc taaaacaatt
      121 ttactcctta atttgggttt aactgcaact atattaacat catatcaatg atgacgagat
      181 atcgttcgtg aaagcacatt tcaggggtgc cacactacaa aagttcaaac agggttacga
      241 tacgggataa ttttatttat ttcatcagaa gttctatttt ttataggatt cttttgatca
      301 ttttattttg caagcacaaa cccagatcat gctttaggat tacagtgacc cccaaaaggt
      361 attaatccac ttaacccaat tgaagtccca ctgctaaaca ctatagttct tctagcctct
      421 ggcataaccg ttacatgggc ccaccactca attatagcgg gattaaagaa aaacgcctca
      481 tgatcacttc tcgtaactgt aacactggga ttatatttta cacttcttca aattacagaa
      541 tattacaata ctatattttc aatttcagat ggagcctacg gaaccacctt ctttgtagct
      601 acaggctttc atggacttca tgtaataatc gggaccactt ttttgattat ctgcctctca
      661 cgacaagttt attctcactt tacaacaaaa cacttctttg gcttcgaagc cgctgcctga
      721 tactgacatt tcgttgatgt agtatgaatt tttttatata catcaatcta ctgatgaggt
      781 tct
//
LOCUS       KTH533                   783 bp    DNA     linear   VRT 19-OCT-2023
DEFINITION  Cytochrome oxidase subunit III (COIII) gene, partial cds.
ACCESSION   KTH533
VERSION
KEYWORDS    .
SOURCE      mitochondrion Bradypodion transvaalense
  ORGANISM  Bradypodion transvaalense
            Eukaryota; Metazoa; Chordata; Craniata; Vertebrata; Euteleostomi;
            Lepidosauria; Squamata; Bifurcata; Unidentata; Episquamata;
            Toxicofera; Iguania; Acrodonta; Chamaeleonidae; Bradypodion.
REFERENCE   1  (bases 1 to 783)
  AUTHORS   Main,D.C., Taft,J.M., Geneva,A.J., Jansen van Vuuren,B. and
            Tolley,K.A.
  TITLE     More is not always better: the efficacy of single mitochondrial
            genes at reconciling the complete mitogenome phylogeny
  JOURNAL   unpublished
REFERENCE   2  (bases 1 to 783)
  AUTHORS   Main,D.C., Taft,J.M., Geneva,A.J., Jansen van Vuuren,B. and
            Tolley,K.A.
  TITLE     Direct Submission
  JOURNAL   Submitted (19-OCT-2023) Zoology, University of Johannesburg, Cnr
            Kingsway and University Road Auckland Park, Johannesburg, Gauteng
            2195, South Africa
COMMENT     Bankit Comment: ALT EMAIL:201327040@student.uj.ac.za
            Bankit Comment: TAX: Yes, new species/combinations; SEE ATTACHMENT
            Bankit Comment: TOTAL # OF SEQS:44
            Bankit Comment: FeatPropSourceSeq:AMDSF219
            
            ##Assembly-Data-START##
            Assembly Method       :: Novoplasty v. 4.3.1
            Sequencing Technology :: Illumina
            ##Assembly-Data-END##
FEATURES             Location/Qualifiers
     source          1..783
                     /organism="Bradypodion transvaalense"
                     /organelle="mitochondrion"
                     /mol_type="genomic DNA"
                     /isolation_source="Barberton, Mpumalanga"
                     /bio_material="PEM R17527"
                     /db_xref="taxon:179889"
                     /country="South Africa"
                     /note="Eukaryota; Metazoa; Chordata; Craniata; Vertebrata;
                     Euteleostomi;## Lepidosauria; Squamata; Bifurcata;
                     Unidentata; Episquamata;## Toxicofera; Iguania; Acrodonta;
                     Chamaeleonidae; Bradypodion"
     gene            <1..>783
                     /gene="COIII"
     CDS             <1..>783
                     /gene="COIII"
                     /EC_number="7.1.1.9"
                     /codon_start=1
                     /transl_table=2
                     /product="Cytochrome c oxidase subunit 3"
                     /translation="MNNQMHPYHMVNESPWPILGSMALFSMACGLATWMHSKTILLLN
                     LGLTATMLTSYQWWRDIVRESTFQGYHTTKVQTGLRYGMILFITSEVLFFIGFFWSFY
                     FASTNPDHALGLQWPPKGISPLNPIEIPLLNTMVLLASGMTVTWAHHSIMAGLKKNSS
                     WSLLMTVTLGLYFTLLQISEYYNTMFSISDGAYGTTFFVATGFHGLHVMIGTXFLIIC
                     LSRQIYSHFTTKHFFGFEAAAWYWHFVDVVWIFLYTSIYWWGS"
BASE COUNT      239 a    176 c    116 g    251 t      1 others
ORIGIN      
        1 atgaataacc aaatgcaccc atatcatata gtaaacgaaa gcccatgacc gatcttgggg
       61 tccatggccc tattttcaat agcatgcggc ctagcaactt gaatacactc taaaacaatt
      121 ttactcctta acttgggttt aactgcaact atattgacat cataccagtg atgacgagat
      181 attgttcgtg aaagcacatt tcaaggatac cacactacaa aagttcaaac agggttacga
      241 tacggaataa ttttgtttat tacatcagaa gttttattct tcattggatt cttttgatca
      301 ttttattttg caagcacaaa cccagaccat gctttagggt tacaatgacc cccaaaaggt
      361 attagtcccc ttaacccaat tgaaatccca ctactaaaca ccatagttct tctagcctct
      421 ggcataaccg ttacatgggc ccaccactca attatagcgg gattaaagaa aaactcctca
      481 tgatcacttc ttataactgt aacactagga ttatatttta cacttcttca aatttcagag
      541 tattacaaca ccatattttc aatttcagat ggggcctacg ggaccacctt ctttgtagct
      601 acaggctttc atggacttca cgtaataatc ggaaccmctt ttttaattat ttgcctttca
      661 cgacaaattt attctcactt tacaacaaaa cacttctttg gcttcgaagc cgctgcttga
      721 tactgacatt tcgttgatgt ggtatgaatt tttttataca catcaatcta ctgatgaggt
      781 tct
//
LOCUS       MBUR02439                783 bp    DNA     linear   VRT 19-OCT-2023
DEFINITION  Cytochrome oxidase subunit III (COIII) gene, partial cds.
ACCESSION   MBUR02439
VERSION
KEYWORDS    .
SOURCE      mitochondrion Bradypodion taeniabronchum
  ORGANISM  Bradypodion taeniabronchum
            Eukaryota; Metazoa; Chordata; Craniata; Vertebrata; Euteleostomi;
            Lepidosauria; Squamata; Bifurcata; Unidentata; Episquamata;
            Toxicofera; Iguania; Acrodonta; Chamaeleonidae; Bradypodion.
REFERENCE   1  (bases 1 to 783)
  AUTHORS   Main,D.C., Taft,J.M., Geneva,A.J., Jansen van Vuuren,B. and
            Tolley,K.A.
  TITLE     More is not always better: the efficacy of single mitochondrial
            genes at reconciling the complete mitogenome phylogeny
  JOURNAL   unpublished
REFERENCE   2  (bases 1 to 783)
  AUTHORS   Main,D.C., Taft,J.M., Geneva,A.J., Jansen van Vuuren,B. and
            Tolley,K.A.
  TITLE     Direct Submission
  JOURNAL   Submitted (19-OCT-2023) Zoology, University of Johannesburg, Cnr
            Kingsway and University Road Auckland Park, Johannesburg, Gauteng
            2195, South Africa
COMMENT     Bankit Comment: ALT EMAIL:201327040@student.uj.ac.za
            Bankit Comment: TAX: Yes, new species/combinations; SEE ATTACHMENT
            Bankit Comment: TOTAL # OF SEQS:44
            Bankit Comment: FeatPropSourceSeq:AMDSF219
            
            ##Assembly-Data-START##
            Assembly Method       :: Novoplasty v. 4.3.1
            Sequencing Technology :: Illumina
            ##Assembly-Data-END##
FEATURES             Location/Qualifiers
     source          1..783
                     /organism="Bradypodion taeniabronchum"
                     /organelle="mitochondrion"
                     /mol_type="genomic DNA"
                     /isolation_source="Thyspunt, Eastern Cape"
                     /bio_material="PEM R18762"
                     /db_xref="taxon:230340"
                     /country="South Africa"
                     /note="Eukaryota; Metazoa; Chordata; Craniata; Vertebrata;
                     Euteleostomi;## Lepidosauria; Squamata; Bifurcata;
                     Unidentata; Episquamata;## Toxicofera; Iguania; Acrodonta;
                     Chamaeleonidae; Bradypodion"
     gene            <1..>783
                     /gene="COIII"
     CDS             <1..>783
                     /gene="COIII"
                     /EC_number="7.1.1.9"
                     /codon_start=1
                     /transl_table=2
                     /product="Cytochrome c oxidase subunit 3"
                     /translation="MNNQMHPYHMVNESPWPILGSMALFTMACGLATWMHSKTILLLN
                     LGLAATMLTSYQWWRDIIRESTFQGCHTTKVQTGLRYGMILFITSEVLFFMGFFWSFY
                     FASTNPDHALGLQWPPKGISPLNPIEVPLLNTMVLLASGMTVTWTHHSIMAGLKKNSA
                     WSLLMTVTLGLYFTLLQITEYYNTMFSISDGAYGTTFFVATGFHGLHVMIGTTFLIIC
                     LSRQMYYHFTTKHFFGFEAAAWYWHFVDVVWIFLYTSIYWWGS"
BASE COUNT      237 a    184 c    124 g    238 t
ORIGIN      
        1 atgaataacc aaatgcaccc gtaccatata gtaaacgaaa gcccatgacc aatcctgggg
       61 tctatagccc tatttacaat agcatgcggc ctagcaactt gaatacactc taagacaatt
      121 ttgcttctta acttaggttt agccgcaact atattgacat cctaccaatg atgacgagat
      181 attattcgtg aaagcacatt tcaggggtgt cacaccacaa aagttcaaac tgggttgcga
      241 tatgggataa ttttattcat tacatcagaa gtcctattct tcatggggtt cttctggtca
      301 ttttattttg caagcacaaa cccagaccat gctttaggat tacaatgacc cccgaaaggt
      361 attagcccac ttaacccaat cgaagtccca ctactaaaca ccatagtcct tctagcctct
      421 ggcataaccg ttacatgaac tcaccactca attatagcag gactaaagaa aaactccgca
      481 tggtcacttc ttataactgt gacactggga ttatatttca cgcttcttca aattacagaa
      541 tattacaaca ccatattttc aatttcagac ggagcctacg ggactacctt ctttgtggcc
      601 acaggcttcc atggccttca tgtaataatt ggaaccactt ttttgattat ctgcctttca
      661 cgacaaatat attatcactt cacaacaaaa cacttctttg gcttcgaagc agctgcttga
      721 tattgacatt tcgttgatgt agtatgaatt tttttataca catcaatcta ttgatgaggt
      781 tcc
//
LOCUS       N286                     783 bp    DNA     linear   VRT 19-OCT-2023
DEFINITION  Cytochrome oxidase subunit III (COIII) gene, partial cds.
ACCESSION   N286
VERSION
KEYWORDS    .
SOURCE      mitochondrion Bradypodion ventrale (Southern dwarf chameleon)
  ORGANISM  Bradypodion ventrale
            Eukaryota; Metazoa; Chordata; Craniata; Vertebrata; Euteleostomi;
            Lepidosauria; Squamata; Bifurcata; Unidentata; Episquamata;
            Toxicofera; Iguania; Acrodonta; Chamaeleonidae; Bradypodion.
REFERENCE   1  (bases 1 to 783)
  AUTHORS   Main,D.C., Taft,J.M., Geneva,A.J., Jansen van Vuuren,B. and
            Tolley,K.A.
  TITLE     More is not always better: the efficacy of single mitochondrial
            genes at reconciling the complete mitogenome phylogeny
  JOURNAL   unpublished
REFERENCE   2  (bases 1 to 783)
  AUTHORS   Main,D.C., Taft,J.M., Geneva,A.J., Jansen van Vuuren,B. and
            Tolley,K.A.
  TITLE     Direct Submission
  JOURNAL   Submitted (19-OCT-2023) Zoology, University of Johannesburg, Cnr
            Kingsway and University Road Auckland Park, Johannesburg, Gauteng
            2195, South Africa
COMMENT     Bankit Comment: ALT EMAIL:201327040@student.uj.ac.za
            Bankit Comment: TAX: Yes, new species/combinations; SEE ATTACHMENT
            Bankit Comment: TOTAL # OF SEQS:44
            Bankit Comment: FeatPropSourceSeq:AMDSF219
            
            ##Assembly-Data-START##
            Assembly Method       :: Novoplasty v. 4.3.1
            Sequencing Technology :: Illumina
            ##Assembly-Data-END##
FEATURES             Location/Qualifiers
     source          1..783
                     /organism="Bradypodion ventrale"
                     /organelle="mitochondrion"
                     /mol_type="genomic DNA"
                     /isolation_source="Jeffreys Bay, Eastern Cape"
                     /bio_material="N286"
                     /db_xref="taxon:179890"
                     /country="South Africa"
                     /note="Eukaryota; Metazoa; Chordata; Craniata; Vertebrata;
                     Euteleostomi;## Lepidosauria; Squamata; Bifurcata;
                     Unidentata; Episquamata;## Toxicofera; Iguania; Acrodonta;
                     Chamaeleonidae; Bradypodion"
     gene            <1..>783
                     /gene="COIII"
     CDS             <1..>783
                     /gene="COIII"
                     /EC_number="7.1.1.9"
                     /codon_start=1
                     /transl_table=2
                     /product="Cytochrome c oxidase subunit 3"
                     /translation="MNNQMHPYHMVNESPWPILGSMALFTMACGLATWMHSKTILLLN
                     LGLTATMLSSYQWWRDIIRESTFQGCHTTKVQTGLRYGMILFITSEVLFFMGFFWSFY
                     FASTNPDHALGLQWPPKGINPLNPIEVPLLNTMVLLASGMTVTWTHHSIMAGLKKNST
                     WSLLMTVTLGLYFTLLQITEYYNTMFSISDGAYGTTFFVATGFHGLHVMIGTTFLIIC
                     LSRQMYYHFTTKHFFGFEAAAWYWHFVDVVWIFLYTSIYWWGS"
BASE COUNT      243 a    184 c    118 g    238 t
ORIGIN      
        1 atgaataacc aaatgcaccc ataccacata gtaaacgaaa gcccatgacc aatcctaggg
       61 tctatagccc tatttacaat agcatgcggc ctagcaactt gaatacactc taaaacaatt
      121 ttgcttctta acttaggttt aaccgcaact atattgtcat cctaccaatg atgacgagat
      181 attattcgtg aaagcacatt tcaggggtgt cacaccacaa aagttcaaac aggattgcga
      241 tacgggataa ttttgttcat tacatcagaa gtcctattct tcatggggtt cttctggtca
      301 ttttattttg caagcacaaa cccagatcat gctttaggat tacaatgacc cccgaaaggt
      361 attaacccac ttaacccaat cgaagtccca ctactaaaca ccatagtcct tctagcctct
      421 ggcataaccg ttacatggac tcaccactca attatagcag gactaaagaa gaactccaca
      481 tggtcacttc ttataactgt aacactggga ttatatttta cacttcttca aattacagaa
      541 tattacaaca ccatattttc aatttcagac ggggcctacg ggactacctt ctttgtggcc
      601 acaggcttcc atggccttca tgtaataatt ggaaccactt ttttaattat ctgcctttca
      661 cgacaaatat attatcactt cacaacaaaa cacttctttg gcttcgaagc agctgcttga
      721 tattgacatt tcgttgatgt agtatgaatt tttttataca catcaatcta ttgatgaggt
      781 tcc
//
LOCUS       N287                     783 bp    DNA     linear   VRT 19-OCT-2023
DEFINITION  Cytochrome oxidase subunit III (COIII) gene, partial cds.
ACCESSION   N287
VERSION
KEYWORDS    .
SOURCE      mitochondrion Bradypodion ventrale (Southern dwarf chameleon)
  ORGANISM  Bradypodion ventrale
            Eukaryota; Metazoa; Chordata; Craniata; Vertebrata; Euteleostomi;
            Lepidosauria; Squamata; Bifurcata; Unidentata; Episquamata;
            Toxicofera; Iguania; Acrodonta; Chamaeleonidae; Bradypodion.
REFERENCE   1  (bases 1 to 783)
  AUTHORS   Main,D.C., Taft,J.M., Geneva,A.J., Jansen van Vuuren,B. and
            Tolley,K.A.
  TITLE     More is not always better: the efficacy of single mitochondrial
            genes at reconciling the complete mitogenome phylogeny
  JOURNAL   unpublished
REFERENCE   2  (bases 1 to 783)
  AUTHORS   Main,D.C., Taft,J.M., Geneva,A.J., Jansen van Vuuren,B. and
            Tolley,K.A.
  TITLE     Direct Submission
  JOURNAL   Submitted (19-OCT-2023) Zoology, University of Johannesburg, Cnr
            Kingsway and University Road Auckland Park, Johannesburg, Gauteng
            2195, South Africa
COMMENT     Bankit Comment: ALT EMAIL:201327040@student.uj.ac.za
            Bankit Comment: TAX: Yes, new species/combinations; SEE ATTACHMENT
            Bankit Comment: TOTAL # OF SEQS:44
            Bankit Comment: FeatPropSourceSeq:AMDSF219
            
            ##Assembly-Data-START##
            Assembly Method       :: Novoplasty v. 4.3.1
            Sequencing Technology :: Illumina
            ##Assembly-Data-END##
FEATURES             Location/Qualifiers
     source          1..783
                     /organism="Bradypodion ventrale"
                     /organelle="mitochondrion"
                     /mol_type="genomic DNA"
                     /isolation_source="Jeffreys Bay, Eastern Cape"
                     /bio_material="N287"
                     /db_xref="taxon:179890"
                     /country="South Africa"
                     /note="Eukaryota; Metazoa; Chordata; Craniata; Vertebrata;
                     Euteleostomi;## Lepidosauria; Squamata; Bifurcata;
                     Unidentata; Episquamata;## Toxicofera; Iguania; Acrodonta;
                     Chamaeleonidae; Bradypodion"
     gene            <1..>783
                     /gene="COIII"
     CDS             <1..>783
                     /gene="COIII"
                     /EC_number="7.1.1.9"
                     /codon_start=1
                     /transl_table=2
                     /product="Cytochrome c oxidase subunit 3"
                     /translation="MNNQMHPYHMVNESPWPILGSMALFTMACGLATWMHSKTILLLN
                     LGLTATMLTSYQWWRDIIRESTFQGCHTTKVQTGLRYGMILFITSEVLFFMGFFWSFY
                     FASTNPDHALGLQWPPKGISPLNPIEVPLLNTMVLLASGMTVTWTHHSIMAGLKKNST
                     WSLLMTVTLGLYFTLLQITEYYNTMFSISDGAYGTTFFVATGFHGLHVMIGTTFLIIC
                     LSRQMYYHFTTKHFFGFEAAAWYWHFVDVVWIFLYTSIYWWGS"
BASE COUNT      244 a    182 c    118 g    239 t
ORIGIN      
        1 atgaataacc aaatgcaccc ataccacata gtaaacgaaa gcccatgacc aatcctaggg
       61 tctatagccc tatttacaat agcatgcggc ctagcaactt gaatacactc taaaacaatt
      121 ttgcttctta acttaggttt aaccgcaact atattgacat cctaccaatg atgacgagat
      181 attattcgtg aaagcacatt tcaggggtgt cacaccacaa aagttcaaac aggattgcga
      241 tacgggataa ttttgttcat tacatcagaa gtcttattct tcatggggtt cttctggtca
      301 ttttattttg caagcacaaa cccagatcat gctttaggat tacaatgacc cccgaaaggt
      361 attagcccac ttaacccaat tgaagtccca ctactaaaca ccatagtcct tctagcctct
      421 ggcataaccg ttacatggac tcaccactca attatagcag gactaaagaa gaactccaca
      481 tgatcacttc ttataactgt aacactggga ttatatttta cacttcttca aattacagaa
      541 tattacaaca ccatattttc aatttcagac ggggcctacg ggactacctt ctttgtggcc
      601 acaggcttcc atggccttca tgtaataatt ggaaccactt ttttaattat ctgcctttca
      661 cgacaaatat attatcactt cacaacaaaa cacttctttg gcttcgaagc agctgcttga
      721 tattgacatt tcgttgatgt agtatgaatt tttttataca catcaatcta ttgatgaggt
      781 tcc
//
LOCUS       NO87                     783 bp    DNA     linear   VRT 19-OCT-2023
DEFINITION  Cytochrome oxidase subunit III (COIII) gene, partial cds.
ACCESSION   NO87
VERSION
KEYWORDS    .
SOURCE      mitochondrion Bradypodion venustum
  ORGANISM  Bradypodion venustum
            Eukaryota; Metazoa; Chordata; Craniata; Vertebrata; Euteleostomi;
            Lepidosauria; Squamata; Bifurcata; Unidentata; Episquamata;
            Toxicofera; Iguania; Acrodonta; Chamaeleonidae; Bradypodion.
REFERENCE   1  (bases 1 to 783)
  AUTHORS   Main,D.C., Taft,J.M., Geneva,A.J., Jansen van Vuuren,B. and
            Tolley,K.A.
  TITLE     More is not always better: the efficacy of single mitochondrial
            genes at reconciling the complete mitogenome phylogeny
  JOURNAL   unpublished
REFERENCE   2  (bases 1 to 783)
  AUTHORS   Main,D.C., Taft,J.M., Geneva,A.J., Jansen van Vuuren,B. and
            Tolley,K.A.
  TITLE     Direct Submission
  JOURNAL   Submitted (19-OCT-2023) Zoology, University of Johannesburg, Cnr
            Kingsway and University Road Auckland Park, Johannesburg, Gauteng
            2195, South Africa
COMMENT     Bankit Comment: ALT EMAIL:201327040@student.uj.ac.za
            Bankit Comment: TAX: Yes, new species/combinations; SEE ATTACHMENT
            Bankit Comment: TOTAL # OF SEQS:44
            Bankit Comment: FeatPropSourceSeq:AMDSF219
            
            ##Assembly-Data-START##
            Assembly Method       :: Novoplasty v. 4.3.1
            Sequencing Technology :: Illumina
            ##Assembly-Data-END##
FEATURES             Location/Qualifiers
     source          1..783
                     /organism="Bradypodion venustum"
                     /organelle="mitochondrion"
                     /mol_type="genomic DNA"
                     /isolation_source="Grootvadersbosch, Western Cape"
                     /bio_material="N087"
                     /db_xref="taxon:2869583"
                     /country="South Africa"
                     /note="Eukaryota; Metazoa; Chordata; Craniata; Vertebrata;
                     Euteleostomi;## Lepidosauria; Squamata; Bifurcata;
                     Unidentata; Episquamata;## Toxicofera; Iguania; Acrodonta;
                     Chamaeleonidae; Bradypodion"
     gene            <1..>783
                     /gene="COIII"
     CDS             <1..>783
                     /gene="COIII"
                     /EC_number="7.1.1.9"
                     /codon_start=1
                     /transl_table=2
                     /product="Cytochrome c oxidase subunit 3"
                     /translation="MNNQMHPYHMVNESPWPILGSMALFTMACGLATWMHSKTIMLLN
                     LGLTATMLTSYQWWRDIIRESTFQGCHTTQVQTGLRYGMILFITSEVLFFMGFFWSFY
                     FASTNPDHALGLQWPPKGINPLNPIEVPLLNTMVLLASGMTVTWAHHSIMAGLKKNSS
                     WSLLMTVTLGLYFTLLQITEYYNTMFSMSDGAYGTTFFVATGFHGLHVMIGTTFLMIC
                     LSRQVYSHFTTKHFFGFEAAAWYWHFVDVVWIFLYTSIYWWGS"
BASE COUNT      250 a    197 c    112 g    224 t
ORIGIN      
        1 atgaataacc aaatacaccc ctaccacata gtaaacgaaa gcccatggcc aatcctgggg
       61 tccatggccc tatttacaat agcatgcggt ctagcaactt gaatgcactc caaaacaatc
      121 atactactta acttaggctt aactgcaacc atactgacat cctaccaatg atgacgagat
      181 attatccgtg aaagcacatt tcaaggatgc cacaccaccc aagttcaaac aggattacgg
      241 tacgggataa ttttgtttat tacatcagaa gttttattct tcataggatt cttctgatca
      301 ttttattttg cgagcacaaa cccagatcat gctctaggac tacaatgacc cccaaaaggt
      361 attaatccac tcaacccaat tgaagtccca ctactaaaca ccatagttct tctagcctct
      421 ggcataactg ttacatgagc ccaccattca attatagcag gactaaaaaa aaactcctca
      481 tgatcccttc ttataactgt aacactggga ctatatttta cactccttca aattacagaa
      541 tactacaata ccatattttc aatatcggat ggggcttacg gaaccacttt ctttgtagca
      601 acaggcttcc acggccttca cgtaataatc ggaaccactt ttttaataat ttgcctttca
      661 cgacaagtat actcacactt cacaacaaaa cacttctttg gcttcgaagc agctgcctga
      721 tactgacact tcgttgatgt agtatgaatt tttttataca catcaatcta ctgatgaggt
      781 tcc
//
LOCUS       P306B                    783 bp    DNA     linear   VRT 19-OCT-2023
DEFINITION  Cytochrome oxidase subunit III (COIII) gene, partial cds.
ACCESSION   P306B
VERSION
KEYWORDS    .
SOURCE      mitochondrion Bradypodion damaranum
  ORGANISM  Bradypodion damaranum
            Eukaryota; Metazoa; Chordata; Craniata; Vertebrata; Euteleostomi;
            Lepidosauria; Squamata; Bifurcata; Unidentata; Episquamata;
            Toxicofera; Iguania; Acrodonta; Chamaeleonidae; Bradypodion.
REFERENCE   1  (bases 1 to 783)
  AUTHORS   Main,D.C., Taft,J.M., Geneva,A.J., Jansen van Vuuren,B. and
            Tolley,K.A.
  TITLE     More is not always better: the efficacy of single mitochondrial
            genes at reconciling the complete mitogenome phylogeny
  JOURNAL   unpublished
REFERENCE   2  (bases 1 to 783)
  AUTHORS   Main,D.C., Taft,J.M., Geneva,A.J., Jansen van Vuuren,B. and
            Tolley,K.A.
  TITLE     Direct Submission
  JOURNAL   Submitted (19-OCT-2023) Zoology, University of Johannesburg, Cnr
            Kingsway and University Road Auckland Park, Johannesburg, Gauteng
            2195, South Africa
COMMENT     Bankit Comment: ALT EMAIL:201327040@student.uj.ac.za
            Bankit Comment: TAX: Yes, new species/combinations; SEE ATTACHMENT
            Bankit Comment: TOTAL # OF SEQS:44
            Bankit Comment: FeatPropSourceSeq:AMDSF219
            
            ##Assembly-Data-START##
            Assembly Method       :: Novoplasty v. 4.3.1
            Sequencing Technology :: Illumina
            ##Assembly-Data-END##
FEATURES             Location/Qualifiers
     source          1..783
                     /organism="Bradypodion damaranum"
                     /organelle="mitochondrion"
                     /mol_type="genomic DNA"
                     /isolation_source="George, Western Cape"
                     /bio_material="P306B"
                     /db_xref="taxon:230334"
                     /country="South Africa"
                     /note="Eukaryota; Metazoa; Chordata; Craniata; Vertebrata;
                     Euteleostomi;## Lepidosauria; Squamata; Bifurcata;
                     Unidentata; Episquamata;## Toxicofera; Iguania; Acrodonta;
                     Chamaeleonidae; Bradypodion"
     gene            <1..>783
                     /gene="COIII"
     CDS             <1..>783
                     /gene="COIII"
                     /EC_number="7.1.1.9"
                     /codon_start=1
                     /transl_table=2
                     /product="Cytochrome c oxidase subunit 3"
                     /translation="MNNQMHPYHMVNESPWPILGSMALFTMACGLATWMHSKTIMLLN
                     LGLTATMLTSYQWWRDIIRESTFQGCHTTKVQTGLRYGMILFISSEVLFFMGFFWSFY
                     FASTNPDHALGLQWPPKGINPLNPIEVPLLNTMVLLASGMTVTWAHHSIMAGLKKNSS
                     WSLLMTATLGLYFTLLQITEYYNTMFSISDGAYGTTFFVATGFHGLHVMIGTTFLIIC
                     LSRQVYSHFTTKHFFGFEAAAWYWHFVDVVWIFLYTSIYWWGS"
BASE COUNT      250 a    192 c    109 g    232 t
ORIGIN      
        1 atgaataacc aaatacaccc ttaccacata gtaaacgaaa gcccatgacc aatcctgggg
       61 tctatagccc tatttacaat agcatgcggt ttggcaactt gaatgcactc caaaacaatt
      121 atacttctta acttaggctt aactgcaacc atactaacat cctaccaatg atgacgagat
      181 attatccgtg aaagcacatt tcaaggatgc cacaccacaa aagttcaaac aggattacgg
      241 tacggaataa ttttgtttat ttcatcagaa gttctattct tcataggatt cttttgatca
      301 ttttattttg cgagcacaaa cccagatcat gctctaggat tacaatgacc cccaaaaggt
      361 attaatccac tcaaccccat tgaagtcccc ctactaaaca ccatagttct tctagcctct
      421 ggcataactg ttacatgggc ccaccattca attatagcag gactaaaaaa aaactcctca
      481 tgatctcttc ttataactgc aacactagga ctatatttta cactccttca aattacagaa
      541 tactacaata ccatattttc aatctcggat ggggcttacg gaaccacatt ctttgtagca
      601 acaggcttcc acggccttca cgtaataatc ggaaccactt ttttaattat ttgcctttca
      661 cgacaagtat actcacactt cacaacaaaa cacttctttg gcttcgaagc agctgcctga
      721 tactgacact tcgttgatgt agtatgaatt tttttataca catcaatcta ctgatgaggt
      781 tct
//
LOCUS       P457                     783 bp    DNA     linear   VRT 19-OCT-2023
DEFINITION  Cytochrome oxidase subunit III (COIII) gene, partial cds.
ACCESSION   P457
VERSION
KEYWORDS    .
SOURCE      mitochondrion Bradypodion setaroi
  ORGANISM  Bradypodion setaroi
            Eukaryota; Metazoa; Chordata; Craniata; Vertebrata; Euteleostomi;
            Lepidosauria; Squamata; Bifurcata; Unidentata; Episquamata;
            Toxicofera; Iguania; Acrodonta; Chamaeleonidae; Bradypodion.
REFERENCE   1  (bases 1 to 783)
  AUTHORS   Main,D.C., Taft,J.M., Geneva,A.J., Jansen van Vuuren,B. and
            Tolley,K.A.
  TITLE     More is not always better: the efficacy of single mitochondrial
            genes at reconciling the complete mitogenome phylogeny
  JOURNAL   unpublished
REFERENCE   2  (bases 1 to 783)
  AUTHORS   Main,D.C., Taft,J.M., Geneva,A.J., Jansen van Vuuren,B. and
            Tolley,K.A.
  TITLE     Direct Submission
  JOURNAL   Submitted (19-OCT-2023) Zoology, University of Johannesburg, Cnr
            Kingsway and University Road Auckland Park, Johannesburg, Gauteng
            2195, South Africa
COMMENT     Bankit Comment: ALT EMAIL:201327040@student.uj.ac.za
            Bankit Comment: TAX: Yes, new species/combinations; SEE ATTACHMENT
            Bankit Comment: TOTAL # OF SEQS:44
            Bankit Comment: FeatPropSourceSeq:AMDSF219
            
            ##Assembly-Data-START##
            Assembly Method       :: Novoplasty v. 4.3.1
            Sequencing Technology :: Illumina
            ##Assembly-Data-END##
FEATURES             Location/Qualifiers
     source          1..783
                     /organism="Bradypodion setaroi"
                     /organelle="mitochondrion"
                     /mol_type="genomic DNA"
                     /isolation_source="St Lucia, KwaZulu-Natal"
                     /bio_material="P457"
                     /db_xref="taxon:230338"
                     /country="South Africa"
                     /note="Eukaryota; Metazoa; Chordata; Craniata; Vertebrata;
                     Euteleostomi;## Lepidosauria; Squamata; Bifurcata;
                     Unidentata; Episquamata;## Toxicofera; Iguania; Acrodonta;
                     Chamaeleonidae; Bradypodion"
     gene            <1..>783
                     /gene="COIII"
     CDS             <1..>783
                     /gene="COIII"
                     /EC_number="7.1.1.9"
                     /codon_start=1
                     /transl_table=2
                     /product="Cytochrome c oxidase subunit 3"
                     /translation="MNNQMHPYHMVNESPWPILGSLALFTMACGLATWMHSKTSVLLN
                     LGLTATMLTSYQWWRDIIRESTFQGCHTTKVQTGLRYGMILFITSEILFFVGFFWSFY
                     FASTNPDHALGLQWPPKGINPLNPIEVPLLNTMVLLASGMTVTWAHHSIMAGLKKNSS
                     WSLLMTVTLGLYFTLLQITEYYNTMFSISDGAYGTTFFVATGFHGLHVMIGTTFLIIC
                     LSRQVYSHFTTKHFFGFEAAAWYWHFVDVVWIFLYTSIYWWGS"
BASE COUNT      252 a    187 c    110 g    234 t
ORIGIN      
        1 atgaataatc aaatacaccc atatcacata gtaaacgaaa gtccatgacc gattctagga
       61 tccctagccc tatttacaat agcatgcggc ctggcaactt gaatacactc taaaacaagt
      121 gtactcctta acttaggttt aactgcaact atattaacat cctaccaatg atgacgagat
      181 attattcgtg aaagcacatt ccaaggatgc cacaccacaa aagttcaaac aggactacga
      241 tacggaataa ttttatttat tacatcagaa attttattct tcgtagggtt tttctgatca
      301 ttttattttg caagcacaaa cccagatcat gctctaggac tacaatgacc cccaaaaggt
      361 attaatccac taaacccaat tgaagtccca ctactaaaca ccatagttct tctagcctct
      421 ggcataaccg ttacatgagc ccatcactca attatagcag gactaaagaa aaactcctca
      481 tgatcacttc ttataaccgt gacactagga ctatatttta cacttcttca aattacagag
      541 tattacaaca ccatattttc aatttcagat ggagcctacg ggactacctt cttcgtagcc
      601 acaggcttcc atggccttca tgtaataatc ggaaccactt ttttaattat ttgcctctca
      661 cgacaagttt attcacactt cacaacaaaa cacttctttg gcttcgaagc ggctgcctga
      721 tactgacact tcgttgatgt ggtatgaatt tttttataca catcaatcta ctgatgaggt
      781 tct
//
LOCUS       P474                     783 bp    DNA     linear   VRT 19-OCT-2023
DEFINITION  Cytochrome oxidase subunit III (COIII) gene, partial cds.
ACCESSION   P474
VERSION
KEYWORDS    .
SOURCE      mitochondrion Bradypodion thamnobates
  ORGANISM  Bradypodion thamnobates
            Eukaryota; Metazoa; Chordata; Craniata; Vertebrata; Euteleostomi;
            Lepidosauria; Squamata; Bifurcata; Unidentata; Episquamata;
            Toxicofera; Iguania; Acrodonta; Chamaeleonidae; Bradypodion.
REFERENCE   1  (bases 1 to 783)
  AUTHORS   Main,D.C., Taft,J.M., Geneva,A.J., Jansen van Vuuren,B. and
            Tolley,K.A.
  TITLE     More is not always better: the efficacy of single mitochondrial
            genes at reconciling the complete mitogenome phylogeny
  JOURNAL   unpublished
REFERENCE   2  (bases 1 to 783)
  AUTHORS   Main,D.C., Taft,J.M., Geneva,A.J., Jansen van Vuuren,B. and
            Tolley,K.A.
  TITLE     Direct Submission
  JOURNAL   Submitted (19-OCT-2023) Zoology, University of Johannesburg, Cnr
            Kingsway and University Road Auckland Park, Johannesburg, Gauteng
            2195, South Africa
COMMENT     Bankit Comment: ALT EMAIL:201327040@student.uj.ac.za
            Bankit Comment: TAX: Yes, new species/combinations; SEE ATTACHMENT
            Bankit Comment: TOTAL # OF SEQS:44
            Bankit Comment: FeatPropSourceSeq:AMDSF219
            
            ##Assembly-Data-START##
            Assembly Method       :: Novoplasty v. 4.3.1
            Sequencing Technology :: Illumina
            ##Assembly-Data-END##
FEATURES             Location/Qualifiers
     source          1..783
                     /organism="Bradypodion thamnobates"
                     /organelle="mitochondrion"
                     /mol_type="genomic DNA"
                     /isolation_source="Howick, KwaZulu-Natal"
                     /bio_material="P474"
                     /db_xref="taxon:230337"
                     /country="South Africa"
                     /note="Eukaryota; Metazoa; Chordata; Craniata; Vertebrata;
                     Euteleostomi;## Lepidosauria; Squamata; Bifurcata;
                     Unidentata; Episquamata;## Toxicofera; Iguania; Acrodonta;
                     Chamaeleonidae; Bradypodion"
     gene            <1..>783
                     /gene="COIII"
     CDS             <1..>783
                     /gene="COIII"
                     /EC_number="7.1.1.9"
                     /codon_start=1
                     /transl_table=2
                     /product="Cytochrome c oxidase subunit 3"
                     /translation="MNNQMHPYHMVNESPWPILGSMALFTMACGLATWMHSKTILLLN
                     LGLTATMLTSYQWWRDIVRESTFQGCHTTKVQTGLRYGMILFITSEVLFFMGFFWSFY
                     FASTNPDHALGLQWPPKGINPLNPIEVPLLNTMVLLASGMTVTWAHHSIMAGLKKNAS
                     WSLLVTVTLGLYFTLLQITEYYNTMFSISDGAYGTTFFVATGFHGLHVMIGTTFLIIC
                     LSRQVYSHFTTKHFFGFEAAAWYWHFVDVVWIFLYTSIYWWGS"
BASE COUNT      243 a    174 c    118 g    248 t
ORIGIN      
        1 atgaataacc aaatgcaccc ataccacata gtaaacgaaa gcccatgacc aatcttagga
       61 tctatagcct tatttacaat agcatgcggc ctagcaactt gaatacactc taaaacaatt
      121 ttactcctta atttgggttt aactgcaact atattaacat catatcaatg atgacgagat
      181 atcgttcgtg aaagcacatt tcaggggtgc cacactacaa aggttcaaac agggttacga
      241 tacgggataa ttttatttat tacatcagaa gttctatttt ttataggatt cttttgatca
      301 ttttattttg caagcacaaa cccagatcat gctttaggat tacaatgacc cccaaaaggt
      361 attaatccac ttaacccaat tgaagtccca ctgctaaaca ccatagttct tctagcctct
      421 ggcataaccg ttacatgggc ccaccactca attatagcgg gattaaagaa aaacgcctca
      481 tgatcacttc tcgtaactgt aacactggga ttgtatttta cacttcttca aattacagaa
      541 tattacaata ctatattttc aatttcagat ggagcctacg gaaccacctt ctttgtagcc
      601 acaggctttc atggacttca tgtaataatc gggaccactt ttttaattat ctgcctctca
      661 cggcaagttt attctcactt tacaacaaaa cacttctttg gcttcgaagc cgctgcctga
      721 tactgacatt tcgttgatgt ggtatgaatt tttctatata catcaatcta ctgatgaggt
      781 tct
//
LOCUS       P582                     783 bp    DNA     linear   VRT 19-OCT-2023
DEFINITION  Cytochrome oxidase subunit III (COIII) gene, partial cds.
ACCESSION   P582
VERSION
KEYWORDS    .
SOURCE      mitochondrion Bradypodion thamnobates
  ORGANISM  Bradypodion thamnobates
            Eukaryota; Metazoa; Chordata; Craniata; Vertebrata; Euteleostomi;
            Lepidosauria; Squamata; Bifurcata; Unidentata; Episquamata;
            Toxicofera; Iguania; Acrodonta; Chamaeleonidae; Bradypodion.
REFERENCE   1  (bases 1 to 783)
  AUTHORS   Main,D.C., Taft,J.M., Geneva,A.J., Jansen van Vuuren,B. and
            Tolley,K.A.
  TITLE     More is not always better: the efficacy of single mitochondrial
            genes at reconciling the complete mitogenome phylogeny
  JOURNAL   unpublished
REFERENCE   2  (bases 1 to 783)
  AUTHORS   Main,D.C., Taft,J.M., Geneva,A.J., Jansen van Vuuren,B. and
            Tolley,K.A.
  TITLE     Direct Submission
  JOURNAL   Submitted (19-OCT-2023) Zoology, University of Johannesburg, Cnr
            Kingsway and University Road Auckland Park, Johannesburg, Gauteng
            2195, South Africa
COMMENT     Bankit Comment: ALT EMAIL:201327040@student.uj.ac.za
            Bankit Comment: TAX: Yes, new species/combinations; SEE ATTACHMENT
            Bankit Comment: TOTAL # OF SEQS:44
            Bankit Comment: FeatPropSourceSeq:AMDSF219
            
            ##Assembly-Data-START##
            Assembly Method       :: Novoplasty v. 4.3.1
            Sequencing Technology :: Illumina
            ##Assembly-Data-END##
FEATURES             Location/Qualifiers
     source          1..783
                     /organism="Bradypodion thamnobates"
                     /organelle="mitochondrion"
                     /mol_type="genomic DNA"
                     /isolation_source="Howick, KwaZulu-Natal"
                     /bio_material="P582"
                     /db_xref="taxon:230337"
                     /country="South Africa"
                     /note="Eukaryota; Metazoa; Chordata; Craniata; Vertebrata;
                     Euteleostomi;## Lepidosauria; Squamata; Bifurcata;
                     Unidentata; Episquamata;## Toxicofera; Iguania; Acrodonta;
                     Chamaeleonidae; Bradypodion"
     gene            <1..>783
                     /gene="COIII"
     CDS             <1..>783
                     /gene="COIII"
                     /EC_number="7.1.1.9"
                     /codon_start=1
                     /transl_table=2
                     /product="Cytochrome c oxidase subunit 3"
                     /translation="MNNQMHPYHMVNESPWPILGSMALFTMACGLATWMHSKTILLLN
                     LGLTATMLTSCQWWRDIVRESTFQGCHTTKVQTGLRYGMILFITSEVLFFMGFFWSFY
                     FASTNPDHALGLQWPPKGINPLNPIEVPLLNTMVLLASGMTVTWAHHSIMAGLKKNAS
                     WSLLVTVTLGLYFTLLQITEYYNTMFSISDGAYGTTFFVATGFHGLHVMIGTTFLIIC
                     LSRQVYSHFTTKHFFGFEAAAWYWHFVDVVWIFLYTSIYWWGS"
BASE COUNT      242 a    175 c    119 g    247 t
ORIGIN      
        1 atgaataacc aaatgcaccc ataccacata gtaaacgaaa gcccatgacc aatcttagga
       61 tctatagcct tatttacaat agcatgcggc ctagcaactt gaatacactc taaaacaatt
      121 ttactcctta atttgggttt aactgcaact atattaacat catgtcaatg atgacgagat
      181 atcgttcgtg aaagcacatt tcaggggtgc cacactacaa aggttcaaac agggttacga
      241 tacgggataa ttttatttat tacatcagaa gttctatttt ttataggatt cttttgatca
      301 ttttattttg caagcacaaa cccagatcat gctttaggat tacaatgacc cccaaaaggt
      361 attaatccac ttaacccaat tgaagtccca ctgctaaaca ccatagttct tctagcctct
      421 ggcataaccg ttacatgggc ccaccactca attatagcgg gattaaagaa aaacgcctca
      481 tgatcacttc tcgtaactgt aacactggga ttgtatttta cacttcttca aattacagaa
      541 tattacaata ctatattttc aatttcagat ggagcctacg gaaccacctt ctttgtagcc
      601 acaggctttc atggacttca tgtaataatc gggaccactt ttttaattat ctgcctctca
      661 cggcaagttt attcccactt tacaacaaaa cacttctttg gcttcgaagc cgctgcctga
      721 tactgacatt tcgttgatgt ggtatgaatt tttctatata catcaatcta ctgatgaggt
      781 tct
//
LOCUS       P593                     783 bp    DNA     linear   VRT 19-OCT-2023
DEFINITION  Cytochrome oxidase subunit III (COIII) gene, partial cds.
ACCESSION   P593
VERSION
KEYWORDS    .
SOURCE      mitochondrion Bradypodion thamnobates
  ORGANISM  Bradypodion thamnobates
            Eukaryota; Metazoa; Chordata; Craniata; Vertebrata; Euteleostomi;
            Lepidosauria; Squamata; Bifurcata; Unidentata; Episquamata;
            Toxicofera; Iguania; Acrodonta; Chamaeleonidae; Bradypodion.
REFERENCE   1  (bases 1 to 783)
  AUTHORS   Main,D.C., Taft,J.M., Geneva,A.J., Jansen van Vuuren,B. and
            Tolley,K.A.
  TITLE     More is not always better: the efficacy of single mitochondrial
            genes at reconciling the complete mitogenome phylogeny
  JOURNAL   unpublished
REFERENCE   2  (bases 1 to 783)
  AUTHORS   Main,D.C., Taft,J.M., Geneva,A.J., Jansen van Vuuren,B. and
            Tolley,K.A.
  TITLE     Direct Submission
  JOURNAL   Submitted (19-OCT-2023) Zoology, University of Johannesburg, Cnr
            Kingsway and University Road Auckland Park, Johannesburg, Gauteng
            2195, South Africa
COMMENT     Bankit Comment: ALT EMAIL:201327040@student.uj.ac.za
            Bankit Comment: TAX: Yes, new species/combinations; SEE ATTACHMENT
            Bankit Comment: TOTAL # OF SEQS:44
            Bankit Comment: FeatPropSourceSeq:AMDSF219
            
            ##Assembly-Data-START##
            Assembly Method       :: Novoplasty v. 4.3.1
            Sequencing Technology :: Illumina
            ##Assembly-Data-END##
FEATURES             Location/Qualifiers
     source          1..783
                     /organism="Bradypodion thamnobates"
                     /organelle="mitochondrion"
                     /mol_type="genomic DNA"
                     /isolation_source="Howick, KwaZulu-Natal"
                     /bio_material="P593"
                     /db_xref="taxon:230337"
                     /country="South Africa"
                     /note="Eukaryota; Metazoa; Chordata; Craniata; Vertebrata;
                     Euteleostomi;## Lepidosauria; Squamata; Bifurcata;
                     Unidentata; Episquamata;## Toxicofera; Iguania; Acrodonta;
                     Chamaeleonidae; Bradypodion"
     gene            <1..>783
                     /gene="COIII"
     CDS             <1..>783
                     /gene="COIII"
                     /EC_number="7.1.1.9"
                     /codon_start=1
                     /transl_table=2
                     /product="Cytochrome c oxidase subunit 3"
                     /translation="MNNQMHPYHMVNESPWPILGSMALFTMACGLATWMHSKTILLLN
                     LGLTATMLTSCQWWRDIVRESTFQGCHTTKVQTGLRYGMILFITSEVLFFMGFFWSFY
                     FASTNPDHALGLQWPPKGINPLNPIEVPLLNTMVLLASGMTVTWAHHSIMAGLKKNAS
                     WSLLVTVTLGLYFTLLQITEYYNTMFSISDGAYGTTFFVATGFHGLHVMIGTTFLIIC
                     LSRQVYSHFTTKHFFGFEAAAWYWHFVDVVWIFLYTSIYWWGS"
BASE COUNT      242 a    175 c    119 g    247 t
ORIGIN      
        1 atgaataacc aaatgcaccc ataccacata gtaaacgaaa gcccatgacc aatcttagga
       61 tctatagcct tatttacaat agcatgcggc ctagcaactt gaatacactc taaaacaatt
      121 ttactcctta atttgggttt aactgcaact atattaacat catgtcaatg atgacgagat
      181 atcgttcgtg aaagcacatt tcaggggtgc cacactacaa aggttcaaac agggttacga
      241 tacgggataa ttttatttat tacatcagaa gttctatttt ttataggatt cttttgatca
      301 ttttattttg caagcacaaa cccagatcat gctttaggat tacaatgacc cccaaaaggt
      361 attaatccac ttaacccaat tgaagtccca ctgctaaaca ccatagttct tctagcctct
      421 ggcataaccg ttacatgggc ccaccactca attatagcgg gattaaagaa aaacgcctca
      481 tgatcacttc tcgtaactgt aacactggga ttgtatttta cacttcttca aattacagaa
      541 tattacaata ctatattttc aatttcagat ggagcctacg gaaccacctt ctttgtagcc
      601 acaggctttc atggacttca tgtaataatc gggaccactt ttttaattat ctgcctctca
      661 cggcaagttt attcccactt tacaacaaaa cacttctttg gcttcgaagc cgctgcctga
      721 tactgacatt tcgttgatgt ggtatgaatt tttctatata catcaatcta ctgatgaggt
      781 tct
//
LOCUS       P625                     783 bp    DNA     linear   VRT 19-OCT-2023
DEFINITION  Cytochrome oxidase subunit III (COIII) gene, partial cds.
ACCESSION   P625
VERSION
KEYWORDS    .
SOURCE      mitochondrion Bradypodion melanocephalum
  ORGANISM  Bradypodion melanocephalum
            Eukaryota; Metazoa; Chordata; Craniata; Vertebrata; Euteleostomi;
            Lepidosauria; Squamata; Bifurcata; Unidentata; Episquamata;
            Toxicofera; Iguania; Acrodonta; Chamaeleonidae; Bradypodion.
REFERENCE   1  (bases 1 to 783)
  AUTHORS   Main,D.C., Taft,J.M., Geneva,A.J., Jansen van Vuuren,B. and
            Tolley,K.A.
  TITLE     More is not always better: the efficacy of single mitochondrial
            genes at reconciling the complete mitogenome phylogeny
  JOURNAL   unpublished
REFERENCE   2  (bases 1 to 783)
  AUTHORS   Main,D.C., Taft,J.M., Geneva,A.J., Jansen van Vuuren,B. and
            Tolley,K.A.
  TITLE     Direct Submission
  JOURNAL   Submitted (19-OCT-2023) Zoology, University of Johannesburg, Cnr
            Kingsway and University Road Auckland Park, Johannesburg, Gauteng
            2195, South Africa
COMMENT     Bankit Comment: ALT EMAIL:201327040@student.uj.ac.za
            Bankit Comment: TAX: Yes, new species/combinations; SEE ATTACHMENT
            Bankit Comment: TOTAL # OF SEQS:44
            Bankit Comment: FeatPropSourceSeq:AMDSF219
            
            ##Assembly-Data-START##
            Assembly Method       :: Novoplasty v. 4.3.1
            Sequencing Technology :: Illumina
            ##Assembly-Data-END##
FEATURES             Location/Qualifiers
     source          1..783
                     /organism="Bradypodion melanocephalum"
                     /organelle="mitochondrion"
                     /mol_type="genomic DNA"
                     /isolation_source="Roosfontein Nature Reserve,
                     KwaZulu-Natal"
                     /bio_material="P625"
                     /db_xref="taxon:230339"
                     /country="South Africa"
                     /note="Eukaryota; Metazoa; Chordata; Craniata; Vertebrata;
                     Euteleostomi;## Lepidosauria; Squamata; Bifurcata;
                     Unidentata; Episquamata;## Toxicofera; Iguania; Acrodonta;
                     Chamaeleonidae; Bradypodion"
     gene            <1..>783
                     /gene="COIII"
     CDS             <1..>783
                     /gene="COIII"
                     /EC_number="7.1.1.9"
                     /codon_start=1
                     /transl_table=2
                     /product="Cytochrome c oxidase subunit 3"
                     /translation="MNNQMHPYHMVNESPWPILGSMALFTMACGLATWMHSKTILLLN
                     LGLTATMLTSYQWWRDIVRESTFQGCHTTKVQTGLRYGMILFISSEVLFFMGFFWSFY
                     FASTNPDHALGLQWPPKGINPLNPIEVPLLNTMVLLTSGMTVTWAHHSIMAGLKKNAS
                     WSLLVTVTLGLYFTLLQITEYYNTMFSISDGAYGTTFFVATGFHGLHVMIGTTFLIIC
                     LSRQVYSHFTTKHFFGFEAAAWYWHFVDVVWIFLYTSIYWWGS"
BASE COUNT      245 a    171 c    116 g    251 t
ORIGIN      
        1 atgaataacc aaatgcaccc ataccacata gtaaacgaaa gcccatgacc aatcttagga
       61 tctatagcct tatttacaat agcatgcggc ctagcaactt gaatacactc taaaacaatt
      121 ttactcctta atttgggttt aactgcaact atattaacat catatcaatg atgacgagat
      181 atcgttcgtg aaagcacatt tcaggggtgc cacactacaa aagttcaaac agggttacga
      241 tacgggataa ttttatttat ttcatcagaa gttctatttt ttataggatt cttttgatca
      301 ttttattttg caagcacaaa cccagatcat gctttaggat tacagtgacc cccaaaaggt
      361 attaatccac ttaacccaat tgaagtccca ctgctaaaca ctatagttct tctaacctct
      421 ggcataaccg ttacatgggc ccaccactca attatagcgg gattaaagaa aaacgcctca
      481 tgatcacttc tcgtaactgt aacactggga ttatatttta cacttcttca aattacagaa
      541 tattacaata cgatattttc aatttcagat ggagcctacg gaaccacctt ctttgtagct
      601 acaggctttc atggacttca tgtaataatc gggaccactt ttttgattat ctgcctctca
      661 cgacaagttt attctcactt tacaacaaaa cacttctttg gcttcgaagc cgctgcctga
      721 tactgacatt tcgttgatgt agtatgaatt tttttatata catcaatcta ctgatgaggt
      781 tct
//
LOCUS       P657                     783 bp    DNA     linear   VRT 19-OCT-2023
DEFINITION  Cytochrome oxidase subunit III (COIII) gene, partial cds.
ACCESSION   P657
VERSION
KEYWORDS    .
SOURCE      mitochondrion Bradypodion melanocephalum
  ORGANISM  Bradypodion melanocephalum
            Eukaryota; Metazoa; Chordata; Craniata; Vertebrata; Euteleostomi;
            Lepidosauria; Squamata; Bifurcata; Unidentata; Episquamata;
            Toxicofera; Iguania; Acrodonta; Chamaeleonidae; Bradypodion.
REFERENCE   1  (bases 1 to 783)
  AUTHORS   Main,D.C., Taft,J.M., Geneva,A.J., Jansen van Vuuren,B. and
            Tolley,K.A.
  TITLE     More is not always better: the efficacy of single mitochondrial
            genes at reconciling the complete mitogenome phylogeny
  JOURNAL   unpublished
REFERENCE   2  (bases 1 to 783)
  AUTHORS   Main,D.C., Taft,J.M., Geneva,A.J., Jansen van Vuuren,B. and
            Tolley,K.A.
  TITLE     Direct Submission
  JOURNAL   Submitted (19-OCT-2023) Zoology, University of Johannesburg, Cnr
            Kingsway and University Road Auckland Park, Johannesburg, Gauteng
            2195, South Africa
COMMENT     Bankit Comment: ALT EMAIL:201327040@student.uj.ac.za
            Bankit Comment: TAX: Yes, new species/combinations; SEE ATTACHMENT
            Bankit Comment: TOTAL # OF SEQS:44
            Bankit Comment: FeatPropSourceSeq:AMDSF219
            
            ##Assembly-Data-START##
            Assembly Method       :: Novoplasty v. 4.3.1
            Sequencing Technology :: Illumina
            ##Assembly-Data-END##
FEATURES             Location/Qualifiers
     source          1..783
                     /organism="Bradypodion melanocephalum"
                     /organelle="mitochondrion"
                     /mol_type="genomic DNA"
                     /isolation_source="Roosfontein Nature Reserve,
                     KwaZulu-Natal"
                     /bio_material="P657"
                     /db_xref="taxon:230339"
                     /country="South Africa"
                     /note="Eukaryota; Metazoa; Chordata; Craniata; Vertebrata;
                     Euteleostomi;## Lepidosauria; Squamata; Bifurcata;
                     Unidentata; Episquamata;## Toxicofera; Iguania; Acrodonta;
                     Chamaeleonidae; Bradypodion"
     gene            <1..>783
                     /gene="COIII"
     CDS             <1..>783
                     /gene="COIII"
                     /EC_number="7.1.1.9"
                     /codon_start=1
                     /transl_table=2
                     /product="Cytochrome c oxidase subunit 3"
                     /translation="MNNQMHPYHMVNESPWPILGSMALFTMACGLATWMHSKTILLLN
                     LGLTATMLTSYQWWRDIVRESTFQGCHTTKVQTGLRYGMILFISSEVLFFMGFFWSFY
                     FASTNPDHALGLQWPPKGINPLNPIEVPLLNTMVLLTSGMTVTWAHHSIMAGLKKNAS
                     WSLLVTVTLGLYFTLLQITEYYNTMFSISDGAYGTTFFVATGFHGLHVMIGTTFLIIC
                     LSRQVYSHFTTKHFFGFEAAAWYWHFVDVVWIFLYTSIYWWGS"
BASE COUNT      245 a    171 c    116 g    251 t
ORIGIN      
        1 atgaataacc aaatgcaccc ataccacata gtaaacgaaa gcccatgacc aatcttagga
       61 tctatagcct tatttacaat agcatgcggc ctagcaactt gaatacactc taaaacaatt
      121 ttactcctta atttgggttt aactgcaact atattaacat catatcaatg atgacgagat
      181 atcgttcgtg aaagcacatt tcaggggtgc cacactacaa aagttcaaac agggttacga
      241 tacgggataa ttttatttat ttcatcagaa gttctatttt ttataggatt cttttgatca
      301 ttttattttg caagcacaaa cccagatcat gctttaggat tacagtgacc cccaaaaggt
      361 attaatccac ttaacccaat tgaagtccca ctgctaaaca ctatagttct tctaacctct
      421 ggcataaccg ttacatgggc ccaccactca attatagcgg gattaaagaa aaacgcctca
      481 tgatcacttc tcgtaactgt aacactggga ttatatttta cacttcttca aattacagaa
      541 tattacaata cgatattttc aatttcagat ggagcctacg gaaccacctt ctttgtagct
      601 acaggctttc atggacttca tgtaataatc gggaccactt ttttgattat ctgcctctca
      661 cgacaagttt attctcactt tacaacaaaa cacttctttg gcttcgaagc cgctgcctga
      721 tactgacatt tcgttgatgt agtatgaatt tttttatata catcaatcta ctgatgaggt
      781 tct
//
LOCUS       P684                     783 bp    DNA     linear   VRT 19-OCT-2023
DEFINITION  Cytochrome oxidase subunit III (COIII) gene, partial cds.
ACCESSION   P684
VERSION
KEYWORDS    .
SOURCE      mitochondrion Bradypodion melanocephalum
  ORGANISM  Bradypodion melanocephalum
            Eukaryota; Metazoa; Chordata; Craniata; Vertebrata; Euteleostomi;
            Lepidosauria; Squamata; Bifurcata; Unidentata; Episquamata;
            Toxicofera; Iguania; Acrodonta; Chamaeleonidae; Bradypodion.
REFERENCE   1  (bases 1 to 783)
  AUTHORS   Main,D.C., Taft,J.M., Geneva,A.J., Jansen van Vuuren,B. and
            Tolley,K.A.
  TITLE     More is not always better: the efficacy of single mitochondrial
            genes at reconciling the complete mitogenome phylogeny
  JOURNAL   unpublished
REFERENCE   2  (bases 1 to 783)
  AUTHORS   Main,D.C., Taft,J.M., Geneva,A.J., Jansen van Vuuren,B. and
            Tolley,K.A.
  TITLE     Direct Submission
  JOURNAL   Submitted (19-OCT-2023) Zoology, University of Johannesburg, Cnr
            Kingsway and University Road Auckland Park, Johannesburg, Gauteng
            2195, South Africa
COMMENT     Bankit Comment: ALT EMAIL:201327040@student.uj.ac.za
            Bankit Comment: TAX: Yes, new species/combinations; SEE ATTACHMENT
            Bankit Comment: TOTAL # OF SEQS:44
            Bankit Comment: FeatPropSourceSeq:AMDSF219
            
            ##Assembly-Data-START##
            Assembly Method       :: Novoplasty v. 4.3.1
            Sequencing Technology :: Illumina
            ##Assembly-Data-END##
FEATURES             Location/Qualifiers
     source          1..783
                     /organism="Bradypodion melanocephalum"
                     /organelle="mitochondrion"
                     /mol_type="genomic DNA"
                     /isolation_source="Westville, KwaZulu-Natal"
                     /bio_material="P684"
                     /db_xref="taxon:230339"
                     /country="South Africa"
                     /note="Eukaryota; Metazoa; Chordata; Craniata; Vertebrata;
                     Euteleostomi;## Lepidosauria; Squamata; Bifurcata;
                     Unidentata; Episquamata;## Toxicofera; Iguania; Acrodonta;
                     Chamaeleonidae; Bradypodion"
     gene            <1..>783
                     /gene="COIII"
     CDS             <1..>783
                     /gene="COIII"
                     /EC_number="7.1.1.9"
                     /codon_start=1
                     /transl_table=2
                     /product="Cytochrome c oxidase subunit 3"
                     /translation="MNNQMHPYHMVNESPWPILGSMALFTMACGLATWMHSKTILLLN
                     LGLTATMLTSYQWWRDIVRESTFQGCHTTKVQTGLRYGMILFISSEVLFFMGFFWSFY
                     FASTNPDHALGLQWPPKGINPLNPIEVPLLNTMVLLTSGMTVTWAHHSIMAGLKKNAS
                     WSLLVTVTLGLYFTLLQITEYYNTMFSISDGAYGTTFFVATGFHGLHVMIGTTFLIIC
                     LSRQVYSHFTTKHFFGFEAAAWYWHFVDVVWIFLYTSIYWWGS"
BASE COUNT      245 a    171 c    115 g    252 t
ORIGIN      
        1 atgaataacc aaatgcaccc ataccacata gtaaacgaaa gcccatgacc aatcttagga
       61 tctatagcct tatttacaat agcatgcggc ctagcaactt gaatacactc taaaacaatt
      121 ttactcctta atttgggttt aactgcaact atattaacat catatcaatg atgacgagat
      181 atcgttcgtg aaagcacatt tcaggggtgc cacactacaa aagttcaaac agggttacga
      241 tacgggataa ttttatttat ttcatcagaa gttctatttt ttataggatt cttttgatca
      301 ttttattttg caagcacaaa cccagatcat gctttaggat tacagtgacc cccaaaaggt
      361 attaatccac ttaacccaat tgaagtccca ctgctaaaca ctatagttct tctaacctct
      421 ggcataaccg ttacatgggc ccaccactca attatagcgg gattaaagaa aaacgcctca
      481 tgatcacttc tcgtaactgt aacactggga ttatatttta cacttcttca aattacagaa
      541 tattacaata ctatattttc aatttcagat ggagcctacg gaaccacctt ctttgtagct
      601 acaggctttc atggacttca tgtaataatc gggaccactt ttttgattat ctgcctctca
      661 cgacaagttt attctcactt tacaacaaaa cacttctttg gcttcgaagc cgctgcctga
      721 tactgacatt tcgttgatgt agtatgaatt tttttatata catcaatcta ctgatgaggt
      781 tct
//
LOCUS       P783                     783 bp    DNA     linear   VRT 19-OCT-2023
DEFINITION  Cytochrome oxidase subunit III (COIII) gene, partial cds.
ACCESSION   P783
VERSION
KEYWORDS    .
SOURCE      mitochondrion Bradypodion damaranum
  ORGANISM  Bradypodion damaranum
            Eukaryota; Metazoa; Chordata; Craniata; Vertebrata; Euteleostomi;
            Lepidosauria; Squamata; Bifurcata; Unidentata; Episquamata;
            Toxicofera; Iguania; Acrodonta; Chamaeleonidae; Bradypodion.
REFERENCE   1  (bases 1 to 783)
  AUTHORS   Main,D.C., Taft,J.M., Geneva,A.J., Jansen van Vuuren,B. and
            Tolley,K.A.
  TITLE     More is not always better: the efficacy of single mitochondrial
            genes at reconciling the complete mitogenome phylogeny
  JOURNAL   unpublished
REFERENCE   2  (bases 1 to 783)
  AUTHORS   Main,D.C., Taft,J.M., Geneva,A.J., Jansen van Vuuren,B. and
            Tolley,K.A.
  TITLE     Direct Submission
  JOURNAL   Submitted (19-OCT-2023) Zoology, University of Johannesburg, Cnr
            Kingsway and University Road Auckland Park, Johannesburg, Gauteng
            2195, South Africa
COMMENT     Bankit Comment: ALT EMAIL:201327040@student.uj.ac.za
            Bankit Comment: TAX: Yes, new species/combinations; SEE ATTACHMENT
            Bankit Comment: TOTAL # OF SEQS:44
            Bankit Comment: FeatPropSourceSeq:AMDSF219
            
            ##Assembly-Data-START##
            Assembly Method       :: Novoplasty v. 4.3.1
            Sequencing Technology :: Illumina
            ##Assembly-Data-END##
FEATURES             Location/Qualifiers
     source          1..783
                     /organism="Bradypodion damaranum"
                     /organelle="mitochondrion"
                     /mol_type="genomic DNA"
                     /isolation_source="George, Western Cape"
                     /bio_material="P783"
                     /db_xref="taxon:230334"
                     /country="South Africa"
                     /note="Eukaryota; Metazoa; Chordata; Craniata; Vertebrata;
                     Euteleostomi;## Lepidosauria; Squamata; Bifurcata;
                     Unidentata; Episquamata;## Toxicofera; Iguania; Acrodonta;
                     Chamaeleonidae; Bradypodion"
     gene            <1..>783
                     /gene="COIII"
     CDS             <1..>783
                     /gene="COIII"
                     /EC_number="7.1.1.9"
                     /codon_start=1
                     /transl_table=2
                     /product="Cytochrome c oxidase subunit 3"
                     /translation="MNNQMHPYHMVNESPWPILGSMALFTMACGLATWMHSKTIMLLN
                     LGLTATMLTSYQWWRDIIRESTFQGCHTTKVQTGLRYGMILFISSEVLFFMGFFWSFY
                     FASTNPDHALGLQWPPKGINPLNPIEVPLLNTMVLLASGMTVTWAHHSIMAGLKKNSS
                     WSLLMTATLGLYFTLLQITEYYNTMFSISDGAYGTTFFVATGFHGLHVMIGTTFLIIC
                     LSRQVYSHFTTKHFFGFEAAAWYWHFVDVVWIFLYTSIYWWGS"
BASE COUNT      251 a    191 c    108 g    233 t
ORIGIN      
        1 atgaataacc aaatacaccc ttaccacata gtaaacgaaa gcccatgacc aatcctgggg
       61 tctatagccc tatttacaat agcatgcggt ttggcaactt gaatgcactc caaaacaatt
      121 atacttctta acttaggctt aactgcaacc atactaacat cctaccaatg atgacgagat
      181 attatccgtg aaagcacatt tcaaggatgc cacaccacaa aagttcaaac aggattacgg
      241 tacggaataa ttttgtttat ttcatcagaa gttctattct tcataggatt cttttgatca
      301 ttttattttg cgagcacaaa cccagatcat gctctaggat tacaatgacc cccaaaaggt
      361 attaatccac tcaaccccat tgaagtccct ctactaaaca ccatagttct tctagcctct
      421 ggcataactg ttacatgggc ccaccattca attatagcag gactaaaaaa aaactcctca
      481 tgatctcttc ttataactgc aacactagga ctatatttta cactccttca aattacagaa
      541 tactacaata ccatattttc aatctcggat ggagcttacg gaaccacatt ctttgtagca
      601 acaggcttcc acggccttca cgtaataatc ggaaccactt ttttaattat ttgcctttca
      661 cgacaagtat actcacactt cacaacaaaa cacttctttg gcttcgaagc agctgcctga
      721 tactgacact tcgttgatgt agtatgaatt tttttataca catcaatcta ctgatgaggt
      781 tct
//
LOCUS       P822                     783 bp    DNA     linear   VRT 19-OCT-2023
DEFINITION  Cytochrome oxidase subunit III (COIII) gene, partial cds.
ACCESSION   P822
VERSION
KEYWORDS    .
SOURCE      mitochondrion Bradypodion damaranum
  ORGANISM  Bradypodion damaranum
            Eukaryota; Metazoa; Chordata; Craniata; Vertebrata; Euteleostomi;
            Lepidosauria; Squamata; Bifurcata; Unidentata; Episquamata;
            Toxicofera; Iguania; Acrodonta; Chamaeleonidae; Bradypodion.
REFERENCE   1  (bases 1 to 783)
  AUTHORS   Main,D.C., Taft,J.M., Geneva,A.J., Jansen van Vuuren,B. and
            Tolley,K.A.
  TITLE     More is not always better: the efficacy of single mitochondrial
            genes at reconciling the complete mitogenome phylogeny
  JOURNAL   unpublished
REFERENCE   2  (bases 1 to 783)
  AUTHORS   Main,D.C., Taft,J.M., Geneva,A.J., Jansen van Vuuren,B. and
            Tolley,K.A.
  TITLE     Direct Submission
  JOURNAL   Submitted (19-OCT-2023) Zoology, University of Johannesburg, Cnr
            Kingsway and University Road Auckland Park, Johannesburg, Gauteng
            2195, South Africa
COMMENT     Bankit Comment: ALT EMAIL:201327040@student.uj.ac.za
            Bankit Comment: TAX: Yes, new species/combinations; SEE ATTACHMENT
            Bankit Comment: TOTAL # OF SEQS:44
            Bankit Comment: FeatPropSourceSeq:AMDSF219
            
            ##Assembly-Data-START##
            Assembly Method       :: Novoplasty v. 4.3.1
            Sequencing Technology :: Illumina
            ##Assembly-Data-END##
FEATURES             Location/Qualifiers
     source          1..783
                     /organism="Bradypodion damaranum"
                     /organelle="mitochondrion"
                     /mol_type="genomic DNA"
                     /isolation_source="Idile Forest, Western Cape"
                     /bio_material="P822"
                     /db_xref="taxon:230334"
                     /country="South Africa"
                     /note="Eukaryota; Metazoa; Chordata; Craniata; Vertebrata;
                     Euteleostomi;## Lepidosauria; Squamata; Bifurcata;
                     Unidentata; Episquamata;## Toxicofera; Iguania; Acrodonta;
                     Chamaeleonidae; Bradypodion"
     gene            <1..>783
                     /gene="COIII"
     CDS             <1..>783
                     /gene="COIII"
                     /EC_number="7.1.1.9"
                     /codon_start=1
                     /transl_table=2
                     /product="Cytochrome c oxidase subunit 3"
                     /translation="MNNQMHPYHMVNESPWPILGSMALFTMACGLATWMHSKTIMLLN
                     LGLTATMLTSYQWWRDIIRESTFQGCHTTKVQTGLRYGMILFISSEVLFFMGFFWSFY
                     FASTNPDHALGLQWPPKGINPLNPIEVPLLNTMVLLASGMTVTWAHHSIMAGLKKNSS
                     WSLLMTATLGLYFTLLQITEYYNTMFSISDGAYGTTFFVATGFHGLHVMIGTTFLIIC
                     LSRQVYSHFTTKHFFGFEAAAWYWHFVDVVWIFLYTSIYWWGS"
BASE COUNT      249 a    191 c    110 g    233 t
ORIGIN      
        1 atgaataacc aaatacaccc ttaccacata gtaaacgaaa gcccatgacc aatcctgggg
       61 tctatagccc tatttacaat agcatgcggt ttggcaactt gaatgcactc caaaacaatt
      121 atacttctta acttaggctt aactgcaacc atactaacat cctaccaatg atgacgagat
      181 attatccgtg aaagcacatt tcaaggatgc cacaccacaa aagttcaaac aggattacgg
      241 tacggaataa ttttgtttat ttcatcagaa gttctattct tcataggatt cttttgatca
      301 ttttattttg cgagcacaaa cccagatcat gctctaggat tacaatgacc cccaaaaggt
      361 attaatccac tcaaccccat tgaagtccct ctactaaaca ccatagttct tctagcctct
      421 ggcataactg ttacatgggc ccaccattca attatagcag gactaaaaaa aaactcctca
      481 tgatctcttc ttataactgc aacactagga ctatatttta cactccttca aattacagaa
      541 tactacaata ccatattttc aatctcggat ggggcttacg gaaccacatt ctttgtagca
      601 acaggcttcc acggccttca cgtaataatc ggaaccactt ttttaattat ttgcctttca
      661 cgacaagtat actcacactt cacaacaaaa cacttctttg gcttcgaagc ggctgcctga
      721 tactgacact tcgttgatgt agtatgaatt tttttataca catcaatcta ctgatgaggt
      781 tct
//
LOCUS       P824                     783 bp    DNA     linear   VRT 19-OCT-2023
DEFINITION  Cytochrome oxidase subunit III (COIII) gene, partial cds.
ACCESSION   P824
VERSION
KEYWORDS    .
SOURCE      mitochondrion Bradypodion damaranum
  ORGANISM  Bradypodion damaranum
            Eukaryota; Metazoa; Chordata; Craniata; Vertebrata; Euteleostomi;
            Lepidosauria; Squamata; Bifurcata; Unidentata; Episquamata;
            Toxicofera; Iguania; Acrodonta; Chamaeleonidae; Bradypodion.
REFERENCE   1  (bases 1 to 783)
  AUTHORS   Main,D.C., Taft,J.M., Geneva,A.J., Jansen van Vuuren,B. and
            Tolley,K.A.
  TITLE     More is not always better: the efficacy of single mitochondrial
            genes at reconciling the complete mitogenome phylogeny
  JOURNAL   unpublished
REFERENCE   2  (bases 1 to 783)
  AUTHORS   Main,D.C., Taft,J.M., Geneva,A.J., Jansen van Vuuren,B. and
            Tolley,K.A.
  TITLE     Direct Submission
  JOURNAL   Submitted (19-OCT-2023) Zoology, University of Johannesburg, Cnr
            Kingsway and University Road Auckland Park, Johannesburg, Gauteng
            2195, South Africa
COMMENT     Bankit Comment: ALT EMAIL:201327040@student.uj.ac.za
            Bankit Comment: TAX: Yes, new species/combinations; SEE ATTACHMENT
            Bankit Comment: TOTAL # OF SEQS:44
            Bankit Comment: FeatPropSourceSeq:AMDSF219
            
            ##Assembly-Data-START##
            Assembly Method       :: Novoplasty v. 4.3.1
            Sequencing Technology :: Illumina
            ##Assembly-Data-END##
FEATURES             Location/Qualifiers
     source          1..783
                     /organism="Bradypodion damaranum"
                     /organelle="mitochondrion"
                     /mol_type="genomic DNA"
                     /isolation_source="Idile Forest, Western Cape"
                     /bio_material="P824"
                     /db_xref="taxon:230334"
                     /country="South Africa"
                     /note="Eukaryota; Metazoa; Chordata; Craniata; Vertebrata;
                     Euteleostomi;## Lepidosauria; Squamata; Bifurcata;
                     Unidentata; Episquamata;## Toxicofera; Iguania; Acrodonta;
                     Chamaeleonidae; Bradypodion"
     gene            <1..>783
                     /gene="COIII"
     CDS             <1..>783
                     /gene="COIII"
                     /EC_number="7.1.1.9"
                     /codon_start=1
                     /transl_table=2
                     /product="Cytochrome c oxidase subunit 3"
                     /translation="MNNQMHPYHMVNESPWPILGSMALFTMACGLATWMHSKTIMLLN
                     LGLTATMLTSYQWWRDIIRESTFQGCHTTKVQTGLRYGMILFISSEVLFFMGFFWSFY
                     FASTNPDHALGLQWPPKGINPLNPIEVPLLNTMVLLASGMTVTWAHHSIMAGLKKNSS
                     WSLLMTATLGLYFTLLQITEYYNTMFSISDGAYGTTFFVATGFHGLHVMIGTTFLIIC
                     LSRQVYSHFTTKHFFGFEAAAWYWHFVDVVWIFLYTSIYWWGS"
BASE COUNT      249 a    191 c    110 g    233 t
ORIGIN      
        1 atgaataacc aaatacaccc ttaccacata gtaaacgaaa gcccatgacc aatcctgggg
       61 tctatagccc tatttacaat agcatgcggt ttggcaactt gaatgcactc caaaacaatt
      121 atacttctta acttaggctt aactgcaacc atactaacat cctaccaatg atgacgagat
      181 attatccgtg aaagcacatt tcaaggatgc cacaccacaa aagttcaaac aggattacgg
      241 tacggaataa ttttgtttat ttcatcagaa gttctattct tcataggatt cttttgatca
      301 ttttattttg cgagcacaaa cccagatcat gctctaggat tacaatgacc cccaaaaggt
      361 attaatccac tcaaccccat tgaagtccct ctactaaaca ccatagttct tctagcctct
      421 ggcataactg ttacatgggc ccaccattca attatagcag gactaaaaaa aaactcctca
      481 tgatctcttc ttataactgc aacactagga ctatatttta cactccttca aattacagaa
      541 tactacaata ccatattttc aatctcggat ggggcttacg gaaccacatt ctttgtagca
      601 acaggcttcc acggccttca cgtaataatc ggaaccactt ttttaattat ttgcctttca
      661 cgacaagtat actcacactt cacaacaaaa cacttctttg gcttcgaagc ggctgcctga
      721 tactgacact tcgttgatgt agtatgaatt tttttataca catcaatcta ctgatgaggt
      781 tct
//
LOCUS       R531A                    783 bp    DNA     linear       19-OCT-2023
DEFINITION  Cytochrome oxidase subunit III (COIII) gene, partial cds.
ACCESSION   R531A
VERSION
KEYWORDS    .
SOURCE      mitochondrion Bradypodion sp.1
  ORGANISM  Bradypodion sp.1
            Unclassified.
REFERENCE   1  (bases 1 to 783)
  AUTHORS   Main,D.C., Taft,J.M., Geneva,A.J., Jansen van Vuuren,B. and
            Tolley,K.A.
  TITLE     More is not always better: the efficacy of single mitochondrial
            genes at reconciling the complete mitogenome phylogeny
  JOURNAL   unpublished
REFERENCE   2  (bases 1 to 783)
  AUTHORS   Main,D.C., Taft,J.M., Geneva,A.J., Jansen van Vuuren,B. and
            Tolley,K.A.
  TITLE     Direct Submission
  JOURNAL   Submitted (19-OCT-2023) Zoology, University of Johannesburg, Cnr
            Kingsway and University Road Auckland Park, Johannesburg, Gauteng
            2195, South Africa
COMMENT     Bankit Comment: ALT EMAIL:201327040@student.uj.ac.za
            Bankit Comment: TAX: Yes, new species/combinations; SEE ATTACHMENT
            Bankit Comment: TOTAL # OF SEQS:44
            Bankit Comment: FeatPropSourceSeq:AMDSF219
            
            ##Assembly-Data-START##
            Assembly Method       :: Novoplasty v. 4.3.1
            Sequencing Technology :: Illumina
            ##Assembly-Data-END##
FEATURES             Location/Qualifiers
     source          1..783
                     /organism="Bradypodion sp.1"
                     /organelle="mitochondrion"
                     /mol_type="genomic DNA"
                     /isolation_source="Kamberg, KwaZulu-Natal"
                     /bio_material="R531A"
                     /country="South Africa"
                     /note="Eukaryota; Metazoa; Chordata; Craniata; Vertebrata;
                     Euteleostomi;## Lepidosauria; Squamata; Bifurcata;
                     Unidentata; Episquamata;## Toxicofera; Iguania; Acrodonta;
                     Chamaeleonidae; Bradypodion"
     gene            <1..>783
                     /gene="COIII"
     CDS             <1..>783
                     /gene="COIII"
                     /EC_number="7.1.1.9"
                     /codon_start=1
                     /transl_table=2
                     /product="Cytochrome c oxidase subunit 3"
                     /translation="MNNQMHPYHMVNESPWPILGSMALFTMACGLATWMHSKTILLLN
                     LGLTATMLTSYQWWRDIVRESTFQGCHTTKVQTGLRYGMILFITSEVLFFMGFFWSFY
                     FASTNPDHALGLQWPPKGINPLNPIEVPLLNTMVLLASGMTVTWTHHSIMAGLKKNAS
                     WSLLVTVTLGLYFTLLQITEYYNTMFSISDGAYGTTFFVATGFHGLHVMIGTTFLIIC
                     LSRQVYSHFTTKHFFGFEAAAWYWHFVDVVWIFLYTSIYWWGS"
BASE COUNT      244 a    174 c    117 g    248 t
ORIGIN      
        1 atgaataacc aaatgcaccc ataccacata gtaaacgaaa gcccatgacc aatcttagga
       61 tctatagcct tatttacaat agcatgcggc ctagcaactt gaatacactc taaaacaatt
      121 ttactcctta atttgggttt aactgcaact atattaacat catatcaatg atgacgagat
      181 atcgttcgtg aaagcacatt tcaggggtgc cacactacaa aggttcaaac agggttacga
      241 tacgggataa ttttatttat tacatcagaa gttctatttt ttataggatt cttttgatca
      301 ttttattttg caagcacaaa cccagatcat gctttaggat tacaatgacc cccaaaaggt
      361 attaatccac ttaacccaat tgaagtccca ctgctaaaca ccatagttct tctagcctct
      421 ggcataaccg ttacatggac ccaccactca attatagcgg gattaaagaa aaacgcctca
      481 tgatcacttc tcgtaactgt aacactggga ttgtatttta cacttcttca aattacagaa
      541 tattacaata ctatattttc aatttcagat ggagcctacg gaaccacctt ctttgtagcc
      601 acaggctttc atggacttca tgtaataatc gggaccactt ttttaattat ctgcctctca
      661 cggcaagttt attctcactt tacaacaaaa cacttctttg gcttcgaagc cgctgcctga
      721 tactgacatt tcgttgatgt ggtatgaatt tttctatata catcaatcta ctgatgaggt
      781 tct
//
LOCUS       H1273                    783 bp    DNA     linear   VRT 19-OCT-2023
DEFINITION  Cytochrome oxidase subunit III (COIII) gene, partial cds.
ACCESSION   H1273
VERSION
KEYWORDS    .
SOURCE      mitochondrion Bradypodion setaroi
  ORGANISM  Bradypodion setaroi
            Eukaryota; Metazoa; Chordata; Craniata; Vertebrata; Euteleostomi;
            Lepidosauria; Squamata; Bifurcata; Unidentata; Episquamata;
            Toxicofera; Iguania; Acrodonta; Chamaeleonidae; Bradypodion.
REFERENCE   1  (bases 1 to 783)
  AUTHORS   Main,D.C., Taft,J.M., Geneva,A.J., Jansen van Vuuren,B. and
            Tolley,K.A.
  TITLE     More is not always better: the efficacy of single mitochondrial
            genes at reconciling the complete mitogenome phylogeny
  JOURNAL   unpublished
REFERENCE   2  (bases 1 to 783)
  AUTHORS   Main,D.C., Taft,J.M., Geneva,A.J., Jansen van Vuuren,B. and
            Tolley,K.A.
  TITLE     Direct Submission
  JOURNAL   Submitted (19-OCT-2023) Zoology, University of Johannesburg, Cnr
            Kingsway and University Road Auckland Park, Johannesburg, Gauteng
            2195, South Africa
COMMENT     Bankit Comment: ALT EMAIL:201327040@student.uj.ac.za
            Bankit Comment: TAX: Yes, new species/combinations; SEE ATTACHMENT
            Bankit Comment: TOTAL # OF SEQS:44
            Bankit Comment: FeatPropSourceSeq:AMDSF219
            
            ##Assembly-Data-START##
            Assembly Method       :: Novoplasty v. 4.3.1
            Sequencing Technology :: Illumina
            ##Assembly-Data-END##
FEATURES             Location/Qualifiers
     source          1..783
                     /organism="Bradypodion setaroi"
                     /organelle="mitochondrion"
                     /mol_type="genomic DNA"
                     /isolation_source="St Lucia, KwaZulu-Natal"
                     /bio_material="H1273"
                     /db_xref="taxon:230338"
                     /country="South Africa"
                     /note="Eukaryota; Metazoa; Chordata; Craniata; Vertebrata;
                     Euteleostomi;## Lepidosauria; Squamata; Bifurcata;
                     Unidentata; Episquamata;## Toxicofera; Iguania; Acrodonta;
                     Chamaeleonidae; Bradypodion"
     gene            <1..>783
                     /gene="COIII"
     CDS             <1..>783
                     /gene="COIII"
                     /EC_number="7.1.1.9"
                     /codon_start=1
                     /transl_table=2
                     /product="Cytochrome c oxidase subunit 3"
                     /translation="MNNQMHPYHMVNESPWPILGSMALFTMACGLATWMHSKTSVLLN
                     LGLTATMLTSYQWWRDIIRESTFQGCHTTKVQTGLRYGMILFITSEILFFVGFFWSFY
                     FASTNPDHALGLQWPPKGINPLNPIEVPLLNTMVLLASGMTVTWAHHSIMAGLKKNSS
                     WSLLMTVTLGLYFTLLQITEYYNTMFSISDGAYGTTFFVATGFHGLHVMIGTTFLIIC
                     LSRQVYLHFTTKHFFGFEAAAWYWHFVDVVWIFLYTSIYWWGS"
BASE COUNT      250 a    190 c    113 g    230 t
ORIGIN      
        1 atgaataatc aaatacaccc atatcacata gtaaacgaaa gcccatgacc gattctggga
       61 tctatagccc tatttacaat agcatgcggc ctggcaactt gaatacactc taaaacaagt
      121 gtactcctta acttaggctt aactgcaact atattaacat cctaccagtg atgacgagat
      181 attattcgtg aaagcacatt ccaaggatgc cacaccacaa aagttcaaac aggactacga
      241 tacggaataa ttttatttat tacatcagaa attttattct tcgtagggtt tttctgatca
      301 ttttattttg caagcacaaa cccagaccat gctctaggac tacaatgacc cccaaaaggt
      361 attaacccac taaacccaat tgaagtccca ctactaaaca ccatagttct tctagcctct
      421 ggcataaccg ttacatgagc ccatcactca attatagcag gactaaagaa aaactcctca
      481 tgatcacttc ttataaccgt gacactagga ctatatttta cgcttcttca aattacagag
      541 tattacaaca ccatattttc aatctcagac ggagcctacg ggactacctt cttcgtagcc
      601 acaggcttcc atggccttca tgtaataatc ggaaccactt ttttaattat ttgcctctca
      661 cgacaagttt atttacactt cacaacaaaa cacttctttg gcttcgaagc ggctgcctga
      721 tactgacact tcgttgatgt ggtatgaatt tttttataca catcaatcta ctgatgaggt
      781 tct
//
LOCUS       T302                     783 bp    DNA     linear   VRT 19-OCT-2023
DEFINITION  Cytochrome oxidase subunit III (COIII) gene, partial cds.
ACCESSION   T302
VERSION
KEYWORDS    .
SOURCE      mitochondrion Bradypodion ventrale (Southern dwarf chameleon)
  ORGANISM  Bradypodion ventrale
            Eukaryota; Metazoa; Chordata; Craniata; Vertebrata; Euteleostomi;
            Lepidosauria; Squamata; Bifurcata; Unidentata; Episquamata;
            Toxicofera; Iguania; Acrodonta; Chamaeleonidae; Bradypodion.
REFERENCE   1  (bases 1 to 783)
  AUTHORS   Main,D.C., Taft,J.M., Geneva,A.J., Jansen van Vuuren,B. and
            Tolley,K.A.
  TITLE     More is not always better: the efficacy of single mitochondrial
            genes at reconciling the complete mitogenome phylogeny
  JOURNAL   unpublished
REFERENCE   2  (bases 1 to 783)
  AUTHORS   Main,D.C., Taft,J.M., Geneva,A.J., Jansen van Vuuren,B. and
            Tolley,K.A.
  TITLE     Direct Submission
  JOURNAL   Submitted (19-OCT-2023) Zoology, University of Johannesburg, Cnr
            Kingsway and University Road Auckland Park, Johannesburg, Gauteng
            2195, South Africa
COMMENT     Bankit Comment: ALT EMAIL:201327040@student.uj.ac.za
            Bankit Comment: TAX: Yes, new species/combinations; SEE ATTACHMENT
            Bankit Comment: TOTAL # OF SEQS:44
            Bankit Comment: FeatPropSourceSeq:AMDSF219
            
            ##Assembly-Data-START##
            Assembly Method       :: Novoplasty v. 4.3.1
            Sequencing Technology :: Illumina
            ##Assembly-Data-END##
FEATURES             Location/Qualifiers
     source          1..783
                     /organism="Bradypodion ventrale"
                     /organelle="mitochondrion"
                     /mol_type="genomic DNA"
                     /isolation_source="Jeffreys Bay, Eastern Cape"
                     /bio_material="T302"
                     /db_xref="taxon:179890"
                     /country="South Africa"
                     /note="Eukaryota; Metazoa; Chordata; Craniata; Vertebrata;
                     Euteleostomi;## Lepidosauria; Squamata; Bifurcata;
                     Unidentata; Episquamata;## Toxicofera; Iguania; Acrodonta;
                     Chamaeleonidae; Bradypodion"
     gene            <1..>783
                     /gene="COIII"
     CDS             <1..>783
                     /gene="COIII"
                     /EC_number="7.1.1.9"
                     /codon_start=1
                     /transl_table=2
                     /product="Cytochrome c oxidase subunit 3"
                     /translation="MNNQMHPYHMVNESPWPILGSMALFTMACGLATWMHSKTILLLN
                     LGLTATMLTSYQWWRDIIRESTFQGCHTTKVQTGLRYGMILFITSEVLFFMGFFWSFY
                     FASTNPDHALGLQWPPKGISPLNPIEVPLLNTMVLLASGMTVTWTHHSIMAGLKKNST
                     WSLLMTVTLGLYFTLLQITEYYNTMFSISDGAYGTTFFVATGFHGLHVMIGTTFLIIC
                     LSRQMYYHFTTKHFFGFEAAAWYWHFVDVVWIFLYTSIYWWGS"
BASE COUNT      242 a    183 c    120 g    238 t
ORIGIN      
        1 atgaataacc aaatgcaccc ataccacata gtaaacgaaa gcccatgacc aatcctaggg
       61 tctatagccc tatttacaat agcatgcggc ctggcaactt gaatacactc taaaacaatt
      121 ttgcttctta acttaggttt aaccgcaact atattgacat cctaccaatg atgacgagat
      181 attattcgtg aaagcacatt tcaggggtgt cacaccacaa aagttcaaac aggattgcga
      241 tacgggataa ttttgttcat tacatcagaa gtcctattct tcatgggatt cttctggtca
      301 ttttattttg caagcacaaa cccagatcat gctttaggat tacaatgacc cccgaaaggt
      361 attagcccac ttaacccaat tgaagtccca ctactaaaca ccatagtcct tctagcctct
      421 ggcataaccg ttacatggac tcaccactca attatagcag gactaaagaa gaactccaca
      481 tggtcacttc ttataactgt aacactggga ttgtatttta cacttcttca aattacagaa
      541 tattacaaca ccatattttc aatttcagac ggggcctacg ggactacctt ctttgtggcc
      601 acaggcttcc atggccttca tgtaataatt ggaaccactt ttttaattat ctgcctttca
      661 cgacaaatat attatcactt cacaacaaaa cacttctttg gcttcgaagc agctgcttga
      721 tattgacatt tcgttgatgt agtatgaatt tttttataca catcaatcta ttgatgaggt
      781 tcc
//
LOCUS       KTH524                   783 bp    DNA     linear   VRT 19-OCT-2023
DEFINITION  Cytochrome oxidase subunit III (COIII) gene, partial cds.
ACCESSION   KTH524
VERSION
KEYWORDS    .
SOURCE      mitochondrion Bradypodion transvaalense
  ORGANISM  Bradypodion transvaalense
            Eukaryota; Metazoa; Chordata; Craniata; Vertebrata; Euteleostomi;
            Lepidosauria; Squamata; Bifurcata; Unidentata; Episquamata;
            Toxicofera; Iguania; Acrodonta; Chamaeleonidae; Bradypodion.
REFERENCE   1  (bases 1 to 783)
  AUTHORS   Main,D.C., Taft,J.M., Geneva,A.J., Jansen van Vuuren,B. and
            Tolley,K.A.
  TITLE     More is not always better: the efficacy of single mitochondrial
            genes at reconciling the complete mitogenome phylogeny
  JOURNAL   unpublished
REFERENCE   2  (bases 1 to 783)
  AUTHORS   Main,D.C., Taft,J.M., Geneva,A.J., Jansen van Vuuren,B. and
            Tolley,K.A.
  TITLE     Direct Submission
  JOURNAL   Submitted (19-OCT-2023) Zoology, University of Johannesburg, Cnr
            Kingsway and University Road Auckland Park, Johannesburg, Gauteng
            2195, South Africa
COMMENT     Bankit Comment: ALT EMAIL:201327040@student.uj.ac.za
            Bankit Comment: TAX: Yes, new species/combinations; SEE ATTACHMENT
            Bankit Comment: TOTAL # OF SEQS:44
            Bankit Comment: FeatPropSourceSeq:AMDSF219
            
            ##Assembly-Data-START##
            Assembly Method       :: Novoplasty v. 4.3.1
            Sequencing Technology :: Illumina
            ##Assembly-Data-END##
FEATURES             Location/Qualifiers
     source          1..783
                     /organism="Bradypodion transvaalense"
                     /organelle="mitochondrion"
                     /mol_type="genomic DNA"
                     /isolation_source="Mt Sheba Forest, Mpumalanga"
                     /bio_material="PEM R17523"
                     /db_xref="taxon:179889"
                     /country="South Africa"
                     /note="Eukaryota; Metazoa; Chordata; Craniata; Vertebrata;
                     Euteleostomi;## Lepidosauria; Squamata; Bifurcata;
                     Unidentata; Episquamata;## Toxicofera; Iguania; Acrodonta;
                     Chamaeleonidae; Bradypodion"
     gene            <1..>783
                     /gene="COIII"
     CDS             <1..>783
                     /gene="COIII"
                     /EC_number="7.1.1.9"
                     /codon_start=1
                     /transl_table=2
                     /product="Cytochrome c oxidase subunit 3"
                     /translation="MNNQMHPYHMVNESPWPILGSMALFSMACGLATWMHSKTILLLN
                     LGLAATMLTSYQWWRDIIRESTFQGYHTTKVQTGLRYGMILFITSEVLFFMGFFWSFY
                     FASTNPDHALGLQWPPKGINPLNPIEVPLLNTMVLLASGMTVTWAHHSIMAGLKKNSS
                     WSLLMTVTLGLYFTLLQITEYYNTMFSISDGTYGTTFFVATGFHGLHVMIGTTFLIIC
                     LSRQIYSHFTTKHFFGFEAAAWYWHFVDVVWIFLYTSIYWWGS"
BASE COUNT      241 a    171 c    115 g    255 t      1 others
ORIGIN      
        1 atgaataacc aaatacaccc atatcatata gtaaacgaaa gcccatggcc gatcttaggg
       61 tccatggccc tattttcaat agcatgcggc ctggcaactt gaatacactc taaaacaatt
      121 ttactactta acttgggttt agctgcaact atattgacat catatcaatg atgacgagat
      181 attattcgtg aaagcacatt tcaaggatac cacactacaa aagttcaaac agggttacga
      241 tacggtataa ttttatttat tacatcagaa gttttattct tcataggatt cttttgatca
      301 ttttattttg caagcacaaa cccagatcat gctttagggt tacaatgacc cccaaaaggt
      361 attaatcctc ttaacccaat tgaagtccct ctactaaaca ccatagttct tctagcctct
      421 ggcataaccg ttacatgggc ccaccactca attatagcgg gattaaagaa aaactcctca
      481 tgatcacttc ttataactgt gacactaggg ttatatttta cacttcttca aattacagag
      541 tattacaaca ccatattttc aatttcagat gggacctacg ggaccacctt ctttgtagct
      601 acaggctttc atggacttca cgtaataatc ggaaccactt ttttaattat ttgcctttca
      661 cgccaaattt attctcactt tacaacaaaa cacttttttg gcttygaagc cgctgcttga
      721 tactgacatt tcgttgatgt ggtatgaatt tttttataca catcaatcta ctgatgaggt
      781 tct
//
LOCUS       KTH529                   783 bp    DNA     linear   VRT 19-OCT-2023
DEFINITION  Cytochrome oxidase subunit III (COIII) gene, partial cds.
ACCESSION   KTH529
VERSION
KEYWORDS    .
SOURCE      mitochondrion Bradypodion transvaalense
  ORGANISM  Bradypodion transvaalense
            Eukaryota; Metazoa; Chordata; Craniata; Vertebrata; Euteleostomi;
            Lepidosauria; Squamata; Bifurcata; Unidentata; Episquamata;
            Toxicofera; Iguania; Acrodonta; Chamaeleonidae; Bradypodion.
REFERENCE   1  (bases 1 to 783)
  AUTHORS   Main,D.C., Taft,J.M., Geneva,A.J., Jansen van Vuuren,B. and
            Tolley,K.A.
  TITLE     More is not always better: the efficacy of single mitochondrial
            genes at reconciling the complete mitogenome phylogeny
  JOURNAL   unpublished
REFERENCE   2  (bases 1 to 783)
  AUTHORS   Main,D.C., Taft,J.M., Geneva,A.J., Jansen van Vuuren,B. and
            Tolley,K.A.
  TITLE     Direct Submission
  JOURNAL   Submitted (19-OCT-2023) Zoology, University of Johannesburg, Cnr
            Kingsway and University Road Auckland Park, Johannesburg, Gauteng
            2195, South Africa
COMMENT     Bankit Comment: ALT EMAIL:201327040@student.uj.ac.za
            Bankit Comment: TAX: Yes, new species/combinations; SEE ATTACHMENT
            Bankit Comment: TOTAL # OF SEQS:44
            Bankit Comment: FeatPropSourceSeq:AMDSF219
            
            ##Assembly-Data-START##
            Assembly Method       :: Novoplasty v. 4.3.1
            Sequencing Technology :: Illumina
            ##Assembly-Data-END##
FEATURES             Location/Qualifiers
     source          1..783
                     /organism="Bradypodion transvaalense"
                     /organelle="mitochondrion"
                     /mol_type="genomic DNA"
                     /isolation_source="Mt Sheba Forest, Mpumalanga"
                     /bio_material="PEM R17522"
                     /db_xref="taxon:179889"
                     /country="South Africa"
                     /note="Eukaryota; Metazoa; Chordata; Craniata; Vertebrata;
                     Euteleostomi;## Lepidosauria; Squamata; Bifurcata;
                     Unidentata; Episquamata;## Toxicofera; Iguania; Acrodonta;
                     Chamaeleonidae; Bradypodion"
     gene            <1..>783
                     /gene="COIII"
     CDS             <1..>783
                     /gene="COIII"
                     /EC_number="7.1.1.9"
                     /codon_start=1
                     /transl_table=2
                     /product="Cytochrome c oxidase subunit 3"
                     /translation="MNNQMHPYHMVNESPWPILGSMALFSMACGLATWMHSKTILLLN
                     LGLAATMLTSYQWWRDIIRESTFQGYHTTKVQTGLRYGMILFITSEVLFFMGFFWSFY
                     FASTNPDHALGLQWPPKGINPLNPIEVPLLNTMVLLASGMTVTWAHHSIMAGLKKNSS
                     WSLLMTVTLGLYFTLLQITEYYNTMFSISDGTYGTTFFVATGFHGLHVMIGTTFLIIC
                     LSRQIYSHFTTKHFFGFEAAAWYWHFVDVVWIFLYTSIYWWGS"
BASE COUNT      242 a    172 c    115 g    254 t
ORIGIN      
        1 atgaataacc aaatacaccc atatcatata gtaaacgaaa gcccatggcc gatcttaggg
       61 tccatggccc tattttcaat agcatgcggc ctggcaactt gaatacactc taaaacaatt
      121 ttactactta acttgggttt agctgcaact atattgacat catatcaatg atgacgagat
      181 attattcgtg aaagcacatt tcaaggatac cacactacaa aagttcaaac agggttacga
      241 tacggtataa ttttatttat tacatcagaa gttttattct tcataggatt cttttgatca
      301 ttttattttg caagcacaaa cccagatcat gctttagggt tacaatgacc cccaaaaggt
      361 attaatcctc ttaacccaat tgaagtccca ctactaaaca ccatagttct tctagcctct
      421 ggcataaccg ttacatgggc ccaccactca attatagcgg gattaaagaa aaactcctca
      481 tgatcacttc ttataactgt gacactaggg ttatatttta cacttcttca aattacagag
      541 tattacaaca ccatattttc aatttcagat gggacctacg ggaccacctt ctttgtagct
      601 acaggctttc atggacttca cgtaataatc ggaaccactt ttttaattat ttgcctttca
      661 cgccaaattt attctcactt tacaacaaaa cacttttttg gcttcgaagc cgctgcttga
      721 tactgacatt tcgttgatgt ggtatgaatt tttttataca catcaatcta ctgatgaggt
      781 tct
//
LOCUS       TD52                     783 bp    DNA     linear   VRT 19-OCT-2023
DEFINITION  Cytochrome oxidase subunit III (COIII) gene, partial cds.
ACCESSION   TD52
VERSION
KEYWORDS    .
SOURCE      mitochondrion Bradypodion thamnobates
  ORGANISM  Bradypodion thamnobates
            Eukaryota; Metazoa; Chordata; Craniata; Vertebrata; Euteleostomi;
            Lepidosauria; Squamata; Bifurcata; Unidentata; Episquamata;
            Toxicofera; Iguania; Acrodonta; Chamaeleonidae; Bradypodion.
REFERENCE   1  (bases 1 to 783)
  AUTHORS   Main,D.C., Taft,J.M., Geneva,A.J., Jansen van Vuuren,B. and
            Tolley,K.A.
  TITLE     More is not always better: the efficacy of single mitochondrial
            genes at reconciling the complete mitogenome phylogeny
  JOURNAL   unpublished
REFERENCE   2  (bases 1 to 783)
  AUTHORS   Main,D.C., Taft,J.M., Geneva,A.J., Jansen van Vuuren,B. and
            Tolley,K.A.
  TITLE     Direct Submission
  JOURNAL   Submitted (19-OCT-2023) Zoology, University of Johannesburg, Cnr
            Kingsway and University Road Auckland Park, Johannesburg, Gauteng
            2195, South Africa
COMMENT     Bankit Comment: ALT EMAIL:201327040@student.uj.ac.za
            Bankit Comment: TAX: Yes, new species/combinations; SEE ATTACHMENT
            Bankit Comment: TOTAL # OF SEQS:44
            Bankit Comment: FeatPropSourceSeq:AMDSF219
            
            ##Assembly-Data-START##
            Assembly Method       :: Novoplasty v. 4.3.1
            Sequencing Technology :: Illumina
            ##Assembly-Data-END##
FEATURES             Location/Qualifiers
     source          1..783
                     /organism="Bradypodion thamnobates"
                     /organelle="mitochondrion"
                     /mol_type="genomic DNA"
                     /isolation_source="Dargle Valley, KwaZulu-Natal"
                     /bio_material="TD52"
                     /db_xref="taxon:230337"
                     /country="South Africa"
                     /note="Eukaryota; Metazoa; Chordata; Craniata; Vertebrata;
                     Euteleostomi;## Lepidosauria; Squamata; Bifurcata;
                     Unidentata; Episquamata;## Toxicofera; Iguania; Acrodonta;
                     Chamaeleonidae; Bradypodion"
     gene            <1..>783
                     /gene="COIII"
     CDS             <1..>783
                     /gene="COIII"
                     /EC_number="7.1.1.9"
                     /codon_start=1
                     /transl_table=2
                     /product="Cytochrome c oxidase subunit 3"
                     /translation="MNNQMHPYHMVNESPWPILGSMALFTMACGLATWMHSKTILLLN
                     LGLTATMLTSYQWWRDIVRESTFQGCHTTKVQTGLRYGMILFITSEVLFFMGFFWSFY
                     FASTNPDHALGLQWPPKGINPLNPIEVPLLNTMVLLASGMTVTWAHHSIMAXLKKNAS
                     WSLLVTVTLGLYFTLLQITEYYNTMFSISDGAYGTTFFVATGFHGLHVMIGTTFLIIC
                     LSRQVYSHFTTKHFFGFEAAAWYWHFVDVVWIFLYTSIYWWGS"
BASE COUNT      244 a    173 c    116 g    248 t      2 others
ORIGIN      
        1 atgaataacc aaatgcaccc ataccacata gtaaacgaaa gcccatgacc aatcttagga
       61 tctatagcct tatttacaat agcatgcggc ctagcaactt gaatacactc taaaacaatt
      121 ttactcctta atttgggttt aactgcaact atattaacat catatcaatg atgacgagat
      181 atcgttcgtg aaagcacatt tcaggggtgc cacactacaa aagttcaaac agggttacga
      241 tacgggataa ttttatttat tacatcagaa gttctatttt ttataggatt cttttgatca
      301 ttttattttg caagcacaaa cccagatcat gctttaggat tacaatgacc cccaaaaggt
      361 attaatccac ttaacccaat tgaagtccca ctgctaaaca cyatagttct tctagcctct
      421 ggcataaccg ttacatgggc ccaccactca attatagcgg kattaaagaa aaacgcctca
      481 tgatcacttc tcgtaactgt aacactggga ttgtatttta cacttcttca aattacagaa
      541 tattacaata ctatattttc aatttcagat ggagcctacg gaaccacctt ctttgtagcc
      601 acaggctttc atggacttca tgtaataatc gggaccactt ttttaattat ctgcctctca
      661 cggcaagttt attctcactt tacaacaaaa cacttctttg gcttcgaagc cgctgcctga
      721 tactgacatt tcgttgatgt ggtatgaatt tttctatata catcaatcta ctgatgaggt
      781 tct
//
LOCUS       JDC09-134                783 bp    DNA     linear   VRT 19-OCT-2023
DEFINITION  Cytochrome oxidase subunit III (COIII) gene, partial cds.
ACCESSION   JDC09-134
VERSION
KEYWORDS    .
SOURCE      mitochondrion Bradypodion thamnobates
  ORGANISM  Bradypodion thamnobates
            Eukaryota; Metazoa; Chordata; Craniata; Vertebrata; Euteleostomi;
            Lepidosauria; Squamata; Bifurcata; Unidentata; Episquamata;
            Toxicofera; Iguania; Acrodonta; Chamaeleonidae; Bradypodion.
REFERENCE   1  (bases 1 to 783)
  AUTHORS   Main,D.C., Taft,J.M., Geneva,A.J., Jansen van Vuuren,B. and
            Tolley,K.A.
  TITLE     More is not always better: the efficacy of single mitochondrial
            genes at reconciling the complete mitogenome phylogeny
  JOURNAL   unpublished
REFERENCE   2  (bases 1 to 783)
  AUTHORS   Main,D.C., Taft,J.M., Geneva,A.J., Jansen van Vuuren,B. and
            Tolley,K.A.
  TITLE     Direct Submission
  JOURNAL   Submitted (19-OCT-2023) Zoology, University of Johannesburg, Cnr
            Kingsway and University Road Auckland Park, Johannesburg, Gauteng
            2195, South Africa
COMMENT     Bankit Comment: ALT EMAIL:201327040@student.uj.ac.za
            Bankit Comment: TAX: Yes, new species/combinations; SEE ATTACHMENT
            Bankit Comment: TOTAL # OF SEQS:44
            Bankit Comment: FeatPropSourceSeq:AMDSF219
            
            ##Assembly-Data-START##
            Assembly Method       :: Novoplasty v. 4.3.1
            Sequencing Technology :: Illumina
            ##Assembly-Data-END##
FEATURES             Location/Qualifiers
     source          1..783
                     /organism="Bradypodion thamnobates"
                     /organelle="mitochondrion"
                     /mol_type="genomic DNA"
                     /isolation_source="Boston, KwaZulu-Natal"
                     /bio_material="JDC09-134"
                     /db_xref="taxon:230337"
                     /country="South Africa"
                     /note="Eukaryota; Metazoa; Chordata; Craniata; Vertebrata;
                     Euteleostomi;## Lepidosauria; Squamata; Bifurcata;
                     Unidentata; Episquamata;## Toxicofera; Iguania; Acrodonta;
                     Chamaeleonidae; Bradypodion"
     gene            <1..>783
                     /gene="COIII"
     CDS             <1..>783
                     /gene="COIII"
                     /EC_number="7.1.1.9"
                     /codon_start=1
                     /transl_table=2
                     /product="Cytochrome c oxidase subunit 3"
                     /translation="MNNQMHPYHMVNESPWPILGSMALFTMACGLATWMHSKTILLLN
                     LGLTATMLTSCQWWRDIVRESTFQGCHTTKVQTGLRYGMILFISSEILFFMGFFWSFY
                     FASTNPDHALGLQWPPKGINPLNPIEVPLLNTMVLLASGMTVTWAHHSIMAGLKKNAS
                     WSLLVTVTLGLYFTLLQITEYYNTTFSISDGAYGTTFFVATGFHGLHVMIGTTFLIIC
                     LSRQVYSHFTTKHFFGFEAAAWYWHFVDVVWIFLYSSIYWWGS"
BASE COUNT      243 a    172 c    117 g    251 t
ORIGIN      
        1 atgaataacc aaatgcaccc ataccacata gtaaacgaaa gcccatgacc aatcttagga
       61 tctatagcct tatttacaat agcatgcggc ctagcaactt gaatacactc taaaacaatt
      121 ttactcctta atttgggttt aactgcaaca atattaacat catgtcaatg atgacgagat
      181 atcgttcgtg aaagcacatt tcaggggtgc cacactacaa aagttcaaac agggttacga
      241 tacgggataa ttttatttat ttcatcagaa attctatttt ttataggatt cttttgatca
      301 ttttattttg caagcacaaa cccagatcat gctttaggat tacagtgacc cccaaaaggt
      361 attaatccac ttaacccaat tgaagtccca ctgctaaaca ctatagttct tctagcctct
      421 ggcataaccg ttacatgggc ccaccactca attatagcgg gattaaagaa aaacgcctca
      481 tgatcacttc tcgtaactgt aacactggga ttatatttta cacttcttca aattacagaa
      541 tattacaata ctacattttc aatttcagat ggagcctacg gaaccacctt ctttgtagct
      601 acaggctttc atggacttca tgtaataatc gggaccactt ttttgattat ctgcctctca
      661 cgacaagttt attctcactt tacaacaaaa cacttctttg gcttcgaagc cgctgcctga
      721 tactgacatt tcgttgatgt ggtatgaatt tttttatatt catcaatcta ctgatgaggt
      781 tct
//
