# Supplementary material for: The efficacy of single mitochondrial genes at reconciling the complete mitogenome phylogeny—a case study on dwarf chameleons
Source: PeerJ. 2024 Apr 30;12:e17076. doi: 10.7717/peerj.17076 (PMC11067893; doi:10.7717/peerj.17076)
Supplement: Supplemental Information 14 [file peerj-12-17076-s014.gz › peerj-12-17076-s014]

LOCUS       AMDSF219                1125 bp    DNA     linear   VRT 19-OCT-2023
DEFINITION  Cytochrome B (CytB)gene, partial cds.
ACCESSION   AMDSF219
VERSION
KEYWORDS    .
SOURCE      mitochondrion Bradypodion transvaalense
  ORGANISM  Bradypodion transvaalense
            Eukaryota; Metazoa; Chordata; Craniata; Vertebrata; Euteleostomi;
            Lepidosauria; Squamata; Bifurcata; Unidentata; Episquamata;
            Toxicofera; Iguania; Acrodonta; Chamaeleonidae; Bradypodion.
REFERENCE   1  (bases 1 to 1125)
  AUTHORS   Main,D.C., Taft,J.M., Geneva,A.J., Jansen van Vuuren,B. and
            Tolley,K.A.
  TITLE     More is not always better: the efficacy of single mitochondrial
            genes at reconciling the complete mitogenome phylogeny
  JOURNAL   unpublished
REFERENCE   2  (bases 1 to 1125)
  AUTHORS   Main,D.C., Taft,J.M., Geneva,A.J., Jansen van Vuuren,B. and
            Tolley,K.A.
  TITLE     Direct Submission
  JOURNAL   Submitted (19-OCT-2023) Zoology, University of Johannesburg, Cnr
            Kingsway and University Road Auckland Park, Johannesburg, Gauteng
            2195, South Africa
COMMENT     Bankit Comment: ALT EMAIL:201327040@student.uj.ac.za
            Bankit Comment: TAX: Yes, new species/combinations; SEE ATTACHMENT
            Bankit Comment: TOTAL # OF SEQS:44
            Bankit Comment: FeatPropSourceSeq:AMDSF219
            
            ##Assembly-Data-START##
            Assembly Method       :: Novoplasty v. 4.3.1
            Sequencing Technology :: Illumina
            ##Assembly-Data-END##
FEATURES             Location/Qualifiers
     source          1..1125
                     /organism="Bradypodion transvaalense"
                     /organelle="mitochondrion"
                     /mol_type="genomic DNA"
                     /isolation_source="Graskop, Mpumalanga"
                     /bio_material="AMDSF219"
                     /db_xref="taxon:179889"
                     /country="South Africa"
                     /note="Eukaryota; Metazoa; Chordata; Craniata; Vertebrata;
                     Euteleostomi;## Lepidosauria; Squamata; Bifurcata;
                     Unidentata; Episquamata;## Toxicofera; Iguania; Acrodonta;
                     Chamaeleonidae; Bradypodion"
     gene            <1..>1125
                     /gene="COB"
     CDS             <1..>1125
                     /gene="COB"
                     /EC_number="7.1.1.8"
                     /codon_start=1
                     /transl_table=2
                     /product="Cytochrome b"
                     /translation="IARKSHPILKTINHSLIDLPTPTNITTAWNFGSLLGLLLMMQIT
                     TGLFLAMHYTADINLAFLSLSHICREVNFGWLMRNLHANGASMFFICIYLHIGRGLYY
                     SSYLYKNTWNVGIILLFLTMATAFLGYILPWGQMSFWGATVITNMLSAIPYIGDNLVS
                     WIWGGFSVNNPTLVRFFTLHFLMPFLIAGTTMLHLLFLHETGSNNPTGLSSNPDKVSF
                     HPYFPFKDLTALLIMITLLTFITLFLPTLLTDPQNFSPANPLTTPPHIMPEWYFLFAY
                     TILRSIPNKLGGVVALFMSIFILFLMPMLHTSKQRTMKFRPLSQFIFWTMTANILILT
                     WIGSQPVEHPLTSIGQAATMIYFTVIIVIIPITAMMENKTL"
BASE COUNT      361 a    306 c    120 g    338 t
ORIGIN      
        1 atcgcacgaa aatcgcaccc aatcctaaaa actattaacc actcactaat tgacctaccc
       61 accccaacaa atattacaac cgcctgaaac tttggctccc tactaggcct ccttctaata
      121 atgcaaatta caacaggact atttttagcc atacactata cagccgacat caacctagca
      181 tttttatcct tatctcacat ttgccgagaa gtaaactttg gctgactaat acgaaatctt
      241 catgcaaacg gggcctccat attctttatt tgcatctacc tccacattgg acgaggccta
      301 tactactcat cgtaccttta taaaaataca tgaaacgtag gcatcatcct tctattttta
      361 actatagcca ccgcatttct agggtacatc ctaccctgag gacaaatatc tttttgagga
      421 gcaacagtta ttactaacat attgtcagca attccataca ttggagataa cctagtaagc
      481 tggatttgag gtggcttttc agttaataac ccaacactag tccgattttt tacccttcac
      541 ttcctaatac catttttaat tgctggtacc accatactac accttctttt tttacacgaa
      601 acaggatcca acaacccaac cggattgtca tccaacccag acaaagtatc atttcaccca
      661 tacttcccct ttaaagacct aactgcccta ttaatcatga ttaccctatt aacatttatt
      721 accctatttc taccaacact tctaactgac ccacaaaatt tttcacccgc caatccccta
      781 actacaccac cccacattat gccagaatga tattttttat ttgcctatac cattctgcgc
      841 tcaatcccaa acaagctagg tggagttgta gccctattta tatctatttt cattttattc
      901 cttataccaa tattacacac ctccaaacaa cgaacaataa aattccgacc actttcacaa
      961 tttattttct gaaccataac agcaaatatc ctaattttaa catgaattgg aagccaacca
     1021 gtagaacatc cactcacctc catcggacaa gccgctacta taatttactt tacagtcatt
     1081 attgtgatta tcccaattac tgctataata gaaaacaaaa cacta
//
LOCUS       ATTENTBT1               1125 bp    DNA     linear   VRT 19-OCT-2023
DEFINITION  Cytochrome B (CytB)gene, partial cds.
ACCESSION   ATTENTBT1
VERSION
KEYWORDS    .
SOURCE      mitochondrion Bradypodion transvaalense
  ORGANISM  Bradypodion transvaalense
            Eukaryota; Metazoa; Chordata; Craniata; Vertebrata; Euteleostomi;
            Lepidosauria; Squamata; Bifurcata; Unidentata; Episquamata;
            Toxicofera; Iguania; Acrodonta; Chamaeleonidae; Bradypodion.
REFERENCE   1  (bases 1 to 1125)
  AUTHORS   Main,D.C., Taft,J.M., Geneva,A.J., Jansen van Vuuren,B. and
            Tolley,K.A.
  TITLE     More is not always better: the efficacy of single mitochondrial
            genes at reconciling the complete mitogenome phylogeny
  JOURNAL   unpublished
REFERENCE   2  (bases 1 to 1125)
  AUTHORS   Main,D.C., Taft,J.M., Geneva,A.J., Jansen van Vuuren,B. and
            Tolley,K.A.
  TITLE     Direct Submission
  JOURNAL   Submitted (19-OCT-2023) Zoology, University of Johannesburg, Cnr
            Kingsway and University Road Auckland Park, Johannesburg, Gauteng
            2195, South Africa
COMMENT     Bankit Comment: ALT EMAIL:201327040@student.uj.ac.za
            Bankit Comment: TAX: Yes, new species/combinations; SEE ATTACHMENT
            Bankit Comment: TOTAL # OF SEQS:44
            Bankit Comment: FeatPropSourceSeq:AMDSF219
            
            ##Assembly-Data-START##
            Assembly Method       :: Novoplasty v. 4.3.1
            Sequencing Technology :: Illumina
            ##Assembly-Data-END##
FEATURES             Location/Qualifiers
     source          1..1125
                     /organism="Bradypodion transvaalense"
                     /organelle="mitochondrion"
                     /mol_type="genomic DNA"
                     /isolation_source="Soutpansberg, Entabeni, Limpopo"
                     /bio_material="ATENTBT1"
                     /db_xref="taxon:179889"
                     /country="South Africa"
                     /note="Eukaryota; Metazoa; Chordata; Craniata; Vertebrata;
                     Euteleostomi;## Lepidosauria; Squamata; Bifurcata;
                     Unidentata; Episquamata;## Toxicofera; Iguania; Acrodonta;
                     Chamaeleonidae; Bradypodion"
     gene            <1..>1125
                     /gene="COB"
     CDS             <1..>1125
                     /gene="COB"
                     /EC_number="7.1.1.8"
                     /codon_start=1
                     /transl_table=2
                     /product="Cytochrome b"
                     /translation="IARKSHPILKTINHSLIDLPTPTNITTAWNFGSLLGLLLMMQIT
                     TGLFLAMHYTADINLAFLSLSHICREVNFGWLMRNLHANGASMFFICIYLHIGRGLYY
                     SSYLYKNTWNVGIILLFLTMATAFLGYILPWGQMSFWGATVITNMLSAIPYIGDNLVN
                     WIWGGFSVNNPTLVRFFTLHFLMPFLIAGTTMLHLLFLHETGSNNPTGLSSNPDKVSF
                     HPYFPLKDLTALLIMITLLMFITLFLPTLLTDPQNFSPANPLTTPPHIMPEWYFLFAY
                     TILRSIPNKLGGVVALFMSIFILFLMPMLHTSKQRTMKFRPLSQFIFWTMTANILILT
                     WIGSQPVEHPLTSIGQAATMIYFTVIIVIIPITAVMENKTL"
BASE COUNT      359 a    306 c    123 g    337 t
ORIGIN      
        1 atcgcacgaa aatcgcaccc aatcctaaaa actattaacc actcactaat tgacctaccc
       61 accccaacaa atattacaac cgcttgaaac tttggctccc tactaggcct ccttctaata
      121 atgcaaatta caacgggact atttttagcc atacactata cagccgacat caacctagca
      181 tttttatcct tatcccacat ttgccgagaa gtaaactttg gctgactaat acgaaacctt
      241 catgcaaacg gagcctccat attctttatt tgcatctacc tccacattgg acgaggccta
      301 tactactcat cgtaccttta caaaaataca tgaaacgtgg gcatcatcct tctattttta
      361 actatagcca ccgcatttct agggtacatc ctaccctgag gacaaatatc tttttgaggg
      421 gcaaccgtta ttactaatat gttgtcagca attccataca ttggagataa cctagtaaac
      481 tggatttgag gtggcttttc agttaataac ccaacactag tccgattttt tacccttcac
      541 ttcctaatac catttttaat tgctggtacc accatactac accttctttt tttacacgaa
      601 acaggatcca acaacccaac cggattgtca tccaacccag acaaggtatc atttcaccca
      661 tacttccccc taaaagacct aactgcccta ttaatcatga ttaccctatt aatatttatt
      721 accctatttc taccaacact tctaactgac ccacaaaatt tttcacccgc caatccccta
      781 actacaccac cccacattat gccagaatga tattttttat ttgcttatac cattctgcgc
      841 tcaatcccaa acaaactagg aggagttgta gccttattta tatctatttt cattttattc
      901 cttataccaa tattacacac ctccaaacaa cgaacaataa aattccgacc actttcacaa
      961 tttattttct gaaccataac agcaaatatt ctaattttaa catgaattgg aagccaacca
     1021 gtagaacatc cactcacctc catcggacaa gccgccacta taatttactt tacagtcatt
     1081 attgtgatta tcccaattac tgctgtaata gaaaacaaaa cacta
//
LOCUS       Cham503                 1125 bp    DNA     linear   VRT 19-OCT-2023
DEFINITION  Cytochrome B (CytB)gene, partial cds.
ACCESSION   Cham503
VERSION
KEYWORDS    .
SOURCE      mitochondrion Bradypodion caffer
  ORGANISM  Bradypodion caffer
            Eukaryota; Metazoa; Chordata; Craniata; Vertebrata; Euteleostomi;
            Lepidosauria; Squamata; Bifurcata; Unidentata; Episquamata;
            Toxicofera; Iguania; Acrodonta; Chamaeleonidae; Bradypodion.
REFERENCE   1  (bases 1 to 1125)
  AUTHORS   Main,D.C., Taft,J.M., Geneva,A.J., Jansen van Vuuren,B. and
            Tolley,K.A.
  TITLE     More is not always better: the efficacy of single mitochondrial
            genes at reconciling the complete mitogenome phylogeny
  JOURNAL   unpublished
REFERENCE   2  (bases 1 to 1125)
  AUTHORS   Main,D.C., Taft,J.M., Geneva,A.J., Jansen van Vuuren,B. and
            Tolley,K.A.
  TITLE     Direct Submission
  JOURNAL   Submitted (19-OCT-2023) Zoology, University of Johannesburg, Cnr
            Kingsway and University Road Auckland Park, Johannesburg, Gauteng
            2195, South Africa
COMMENT     Bankit Comment: ALT EMAIL:201327040@student.uj.ac.za
            Bankit Comment: TAX: Yes, new species/combinations; SEE ATTACHMENT
            Bankit Comment: TOTAL # OF SEQS:44
            Bankit Comment: FeatPropSourceSeq:AMDSF219
            
            ##Assembly-Data-START##
            Assembly Method       :: Novoplasty v. 4.3.1
            Sequencing Technology :: Illumina
            ##Assembly-Data-END##
FEATURES             Location/Qualifiers
     source          1..1125
                     /organism="Bradypodion caffer"
                     /organelle="mitochondrion"
                     /mol_type="genomic DNA"
                     /isolation_source="Hluleka Nature Reserve, Eastern Cape"
                     /bio_material="PEM R22146"
                     /db_xref="taxon:230336"
                     /country="South Africa"
                     /note="Eukaryota; Metazoa; Chordata; Craniata; Vertebrata;
                     Euteleostomi;## Lepidosauria; Squamata; Bifurcata;
                     Unidentata; Episquamata;## Toxicofera; Iguania; Acrodonta;
                     Chamaeleonidae; Bradypodion"
     gene            <1..>1125
                     /gene="COB"
     CDS             <1..>1125
                     /gene="COB"
                     /EC_number="7.1.1.8"
                     /codon_start=1
                     /transl_table=2
                     /product="Cytochrome b"
                     /translation="IARKSHPILKTINHSLIDLPTPTNISTAWNFGSLLGLLLIMQIS
                     TGLFLAMHYTADTNLAFSSLSHICREVNFGWLMRNLHANGASMFFICIYLHIGRGLYY
                     SSYLYKNTWNVGIILLFLTMATAFLGYILPWGQMSFWGATVITNMLSAIPYIGDDLVS
                     WIWGGFSVNNPTLIRFFTLHFLMPFLIAGTTTLHLLFLHETGSNNPTGLSSNPDKVPF
                     HPYFPLKDLTALLIMITLLTFIALFLPTLLTDPQNFSPANPLTTPPHIMPEWYFLFAY
                     TILRSIPNKLGGVVALFTSIFILFLMPMLHTSKQRTMKFRPLSQFIFWTMTANILILT
                     WIGSQPVEQPLTSIGQAATTIYFLIIIMIIPITALLENKTL"
BASE COUNT      355 a    318 c    123 g    329 t
ORIGIN      
        1 atcgcacgaa aatcacaccc aatcctaaaa actattaacc actcactaat tgacctaccc
       61 accccaacaa atatttcaac cgcttgaaac tttggctccc tacttggcct cctactaatt
      121 atacaaattt caacaggact atttttagcc atacactata cagccgacac taacctagca
      181 ttttcatccc tatcccacat ttgccgagaa gtaaactttg gctgactaat acgaaacctt
      241 catgcaaatg gggcctccat attctttatt tgcatctacc tccacattgg acgaggccta
      301 tactactcat cgtaccttta caaaaataca tgaaacgtag gcatcatcct cttgttttta
      361 acaatggcca ccgcatttct aggatacatc ctaccttgag gacaaatatc tttctgaggg
      421 gcaaccgtta ttactaacat actatcagca attccataca ttggggatga cctggtaagc
      481 tggatttgag gcggcttttc agttaataac ccgacactaa tccgattttt taccctacac
      541 tttcttatac catttttaat tgccggaacc accacacttc accttctttt tttacacgaa
      601 acgggatcca acaacccaac cggactatca tccaacccgg acaaagtacc atttcaccca
      661 tactttcccc taaaagactt aaccgcccta ttaattatga tcaccctact aacatttatt
      721 gccctatttt taccgacact tctaactgac ccacagaatt tttcacccgc caaccctcta
      781 actacaccac cccacatcat gccagaatga tattttttat ttgcatatac cattctacgc
      841 tcaatcccaa acaaactagg aggagttgta gccctattta catctatttt cattttattc
      901 ctaataccaa tattacacac ctccaaacaa cgaacaataa aattccgacc gctttcacaa
      961 tttattttct gaactataac agcaaatatt ctaattttaa catgaattgg tagccaacca
     1021 gtagaacaac cactcacctc catcggacaa gccgctacca ccatctactt tctaatcatt
     1081 attatgatca ttccaattac tgctttatta gaaaacaaaa cacta
//
LOCUS       Cham509                 1125 bp    DNA     linear   VRT 19-OCT-2023
DEFINITION  Cytochrome B (CytB)gene, partial cds.
ACCESSION   Cham509
VERSION
KEYWORDS    .
SOURCE      mitochondrion Bradypodion caffer
  ORGANISM  Bradypodion caffer
            Eukaryota; Metazoa; Chordata; Craniata; Vertebrata; Euteleostomi;
            Lepidosauria; Squamata; Bifurcata; Unidentata; Episquamata;
            Toxicofera; Iguania; Acrodonta; Chamaeleonidae; Bradypodion.
REFERENCE   1  (bases 1 to 1125)
  AUTHORS   Main,D.C., Taft,J.M., Geneva,A.J., Jansen van Vuuren,B. and
            Tolley,K.A.
  TITLE     More is not always better: the efficacy of single mitochondrial
            genes at reconciling the complete mitogenome phylogeny
  JOURNAL   unpublished
REFERENCE   2  (bases 1 to 1125)
  AUTHORS   Main,D.C., Taft,J.M., Geneva,A.J., Jansen van Vuuren,B. and
            Tolley,K.A.
  TITLE     Direct Submission
  JOURNAL   Submitted (19-OCT-2023) Zoology, University of Johannesburg, Cnr
            Kingsway and University Road Auckland Park, Johannesburg, Gauteng
            2195, South Africa
COMMENT     Bankit Comment: ALT EMAIL:201327040@student.uj.ac.za
            Bankit Comment: TAX: Yes, new species/combinations; SEE ATTACHMENT
            Bankit Comment: TOTAL # OF SEQS:44
            Bankit Comment: FeatPropSourceSeq:AMDSF219
            
            ##Assembly-Data-START##
            Assembly Method       :: Novoplasty v. 4.3.1
            Sequencing Technology :: Illumina
            ##Assembly-Data-END##
FEATURES             Location/Qualifiers
     source          1..1125
                     /organism="Bradypodion caffer"
                     /organelle="mitochondrion"
                     /mol_type="genomic DNA"
                     /isolation_source="Hluleka Nature Reserve, Eastern Cape"
                     /bio_material="PEM R22147"
                     /db_xref="taxon:230336"
                     /country="South Africa"
                     /note="Eukaryota; Metazoa; Chordata; Craniata; Vertebrata;
                     Euteleostomi;## Lepidosauria; Squamata; Bifurcata;
                     Unidentata; Episquamata;## Toxicofera; Iguania; Acrodonta;
                     Chamaeleonidae; Bradypodion"
     gene            <1..>1125
                     /gene="COB"
     CDS             <1..>1125
                     /gene="COB"
                     /EC_number="7.1.1.8"
                     /codon_start=1
                     /transl_table=2
                     /product="Cytochrome b"
                     /translation="IARKSHPILKTINHSLIDLPTPTNISTAWNFGSLLGLLLIMQIS
                     TGLFLAMHYTADTNLAFSSLSHICREVNFGWLMRNLHANGASMFFICIYLHIGRGLYY
                     SSYLYKNTWNVGIILLFLTMATAFLGYILPWGQMSFWGATVITNMLSAIPYIGDDLVS
                     WIWGGFSVNNPTLIRFFTLHFLMPFLIAGTTTLHLLFLHETGSNNPTGLSSNPDKVPF
                     HPYFPLKDLTALLIMITLLTFIALFLPTLLTDPQNFSPANPLTTPPHIMPEWYFLFAY
                     TILRSIPNKLGGVVALFTSIFILFLMPMLHTSKQRTMKFRPLSQFIFWTMTANILILT
                     WIGSQPVEQPLTSIGQAATTIYFLIIIMIIPITALLENKTL"
BASE COUNT      355 a    318 c    123 g    329 t
ORIGIN      
        1 atcgcacgaa aatcacaccc aatcctaaaa actattaacc actcactaat tgacctaccc
       61 accccaacaa atatttcaac cgcttgaaac tttggctccc tacttggcct cctactaatt
      121 atacaaattt caacaggact atttttagcc atacactata cagccgacac taacctagca
      181 ttttcatccc tatcccacat ttgccgagaa gtaaactttg gctgactaat acgaaacctt
      241 catgcaaatg gggcctccat attctttatt tgcatctacc tccacattgg acgaggccta
      301 tactactcat cgtaccttta caaaaataca tgaaacgtag gcatcatcct cttgttttta
      361 acaatggcca ccgcatttct aggatacatc ctaccttgag gacaaatatc tttctgaggg
      421 gcaaccgtta ttactaacat actatcagca attccataca ttggggatga cctggtaagc
      481 tggatttgag gcggcttttc agttaataac ccgacactaa tccgattttt taccctacac
      541 tttcttatac catttttaat tgccggaacc accacacttc accttctttt tttacacgaa
      601 acgggatcca acaacccaac cggactatca tccaacccgg acaaagtacc atttcaccca
      661 tactttcccc taaaagactt aaccgcccta ttaattatga tcaccctact aacatttatt
      721 gccctatttt taccgacact tctaactgac ccacagaatt tttcacccgc caaccctcta
      781 actacaccac cccacatcat gccagaatga tattttttat ttgcatatac cattctacgc
      841 tcaatcccaa acaaactagg aggagttgta gccctattta catctatttt cattttattc
      901 ctaataccaa tattacacac ctccaaacaa cgaacaataa aattccgacc gctttcacaa
      961 tttattttct gaactataac agcaaatatt ctaattttaa catgaattgg tagccaacca
     1021 gtagaacaac cactcacctc catcggacaa gccgctacca ccatctactt tctaatcatt
     1081 attatgatca ttccaattac tgctttatta gaaaacaaaa cacta
//
LOCUS       CT63                    1125 bp    DNA     linear   VRT 19-OCT-2023
DEFINITION  Cytochrome B (CytB)gene, partial cds.
ACCESSION   CT63
VERSION
KEYWORDS    .
SOURCE      mitochondrion Bradypodion transvaalense
  ORGANISM  Bradypodion transvaalense
            Eukaryota; Metazoa; Chordata; Craniata; Vertebrata; Euteleostomi;
            Lepidosauria; Squamata; Bifurcata; Unidentata; Episquamata;
            Toxicofera; Iguania; Acrodonta; Chamaeleonidae; Bradypodion.
REFERENCE   1  (bases 1 to 1125)
  AUTHORS   Main,D.C., Taft,J.M., Geneva,A.J., Jansen van Vuuren,B. and
            Tolley,K.A.
  TITLE     More is not always better: the efficacy of single mitochondrial
            genes at reconciling the complete mitogenome phylogeny
  JOURNAL   unpublished
REFERENCE   2  (bases 1 to 1125)
  AUTHORS   Main,D.C., Taft,J.M., Geneva,A.J., Jansen van Vuuren,B. and
            Tolley,K.A.
  TITLE     Direct Submission
  JOURNAL   Submitted (19-OCT-2023) Zoology, University of Johannesburg, Cnr
            Kingsway and University Road Auckland Park, Johannesburg, Gauteng
            2195, South Africa
COMMENT     Bankit Comment: ALT EMAIL:201327040@student.uj.ac.za
            Bankit Comment: TAX: Yes, new species/combinations; SEE ATTACHMENT
            Bankit Comment: TOTAL # OF SEQS:44
            Bankit Comment: FeatPropSourceSeq:AMDSF219
            
            ##Assembly-Data-START##
            Assembly Method       :: Novoplasty v. 4.3.1
            Sequencing Technology :: Illumina
            ##Assembly-Data-END##
FEATURES             Location/Qualifiers
     source          1..1125
                     /organism="Bradypodion transvaalense"
                     /organelle="mitochondrion"
                     /mol_type="genomic DNA"
                     /isolation_source="Hendriksdal off R37, Mpumalanga"
                     /bio_material="PEM R5688"
                     /db_xref="taxon:179889"
                     /country="South Africa"
                     /note="Eukaryota; Metazoa; Chordata; Craniata; Vertebrata;
                     Euteleostomi;## Lepidosauria; Squamata; Bifurcata;
                     Unidentata; Episquamata;## Toxicofera; Iguania; Acrodonta;
                     Chamaeleonidae; Bradypodion"
     gene            <1..>1125
                     /gene="COB"
     CDS             <1..>1125
                     /gene="COB"
                     /EC_number="7.1.1.8"
                     /codon_start=1
                     /transl_table=2
                     /product="Cytochrome b"
                     /translation="IARKSHPILKTINHSLIDLPTPTNISTAWNFGSLLGLLLMMQIT
                     TGLFLAMHYTADINLAFSSLSHICREVNFGWLMRNLHANGASMFFICIYLHIGRGLYY
                     SSYLYKNTWNVGIILLFLTMATAFLGYILPWGQMSFWGATVITNMLSAIPYIGDNLVS
                     WIWGGFSVNNPTLVRFFTLHFLMPFLIAGTTMLHLLFLHETGSNNPTGLSSNPDKVSF
                     HPYFPLKDLTALLIMTTLLTFIALFLPTLLTDPQNFSPANPLTTPPHIMPEWYFLFAY
                     TILRSIPNKLGGVVALFMSIFILFLMPMLHTSKQRTMKFRPISQFIFWTMTANILILT
                     WIGSQPVEQPLTSIGQAATLIYFLVIIMITPITAMMENKTL"
BASE COUNT      349 a    318 c    133 g    325 t
ORIGIN      
        1 atcgcacgaa aatcgcaccc gatcctaaaa actattaacc attcactaat tgacctaccc
       61 accccaacaa atatttcaac cgcttgaaac tttggttccc tacttggcct actgctaata
      121 atgcaaatta caacagggct atttttagct atacactata cagccgacat caacctagca
      181 ttttcatcct tatcacatat ttgccgagag gtaaactttg gctgacttat acgaaacctt
      241 cacgcaaacg gggcctccat attctttatt tgcatttacc tccacattgg acgaggccta
      301 tactactcat cataccttta caaaaataca tgaaacgtgg gcatcatcct cctgtttttg
      361 acaatagcta ccgcatttct aggatacatc ctaccctgag gacaaatatc tttttgaggg
      421 gcaaccgtta ttactaacat actatcagca attccataca ttggagacaa cctagtaagc
      481 tggatttgag gtggcttttc cgttaacaac ccaacactgg tccgattttt taccctacac
      541 ttcctaatac cctttttaat tgccggaacc acaatactac acctcctttt tttacacgaa
      601 acggggtcca acaacccaac cggactgtca tccaacccag acaaagtttc atttcaccca
      661 tactttcccc taaaagacct aactgccctg ttaattataa ccaccctatt aacttttatt
      721 gccctatttc taccaacact cctaaccgat ccacaaaatt tttcacccgc caacccccta
      781 accacaccac cccacattat gccagagtga tattttttat ttgcctacac cattctgcgc
      841 tcaatcccaa acaaactggg gggagttgta gccttattta tgtctatttt cattttgttc
      901 ctcataccaa tactacacac ctccaaacaa cgaacaataa aatttcgacc aatctcacaa
      961 tttatcttct gaactataac agcaaacatt ctaattttaa catgaattgg aagccaacca
     1021 gtagaacaac cactcacctc cattggacaa gcagctacct taatttactt cttagtcatt
     1081 attatgatta cccccattac tgccatgata gaaaacaaaa cacta
//
LOCUS       CT359                   1125 bp    DNA     linear   VRT 19-OCT-2023
DEFINITION  Cytochrome B (CytB)gene, partial cds.
ACCESSION   CT359
VERSION
KEYWORDS    .
SOURCE      mitochondrion Bradypodion caeruleogula (Eshowe dwarf chameleon)
  ORGANISM  Bradypodion caeruleogula
            Eukaryota; Metazoa; Chordata; Craniata; Vertebrata; Euteleostomi;
            Lepidosauria; Squamata; Bifurcata; Unidentata; Episquamata;
            Toxicofera; Iguania; Acrodonta; Chamaeleonidae; Bradypodion.
REFERENCE   1  (bases 1 to 1125)
  AUTHORS   Main,D.C., Taft,J.M., Geneva,A.J., Jansen van Vuuren,B. and
            Tolley,K.A.
  TITLE     More is not always better: the efficacy of single mitochondrial
            genes at reconciling the complete mitogenome phylogeny
  JOURNAL   unpublished
REFERENCE   2  (bases 1 to 1125)
  AUTHORS   Main,D.C., Taft,J.M., Geneva,A.J., Jansen van Vuuren,B. and
            Tolley,K.A.
  TITLE     Direct Submission
  JOURNAL   Submitted (19-OCT-2023) Zoology, University of Johannesburg, Cnr
            Kingsway and University Road Auckland Park, Johannesburg, Gauteng
            2195, South Africa
COMMENT     Bankit Comment: ALT EMAIL:201327040@student.uj.ac.za
            Bankit Comment: TAX: Yes, new species/combinations; SEE ATTACHMENT
            Bankit Comment: TOTAL # OF SEQS:44
            Bankit Comment: FeatPropSourceSeq:AMDSF219
            
            ##Assembly-Data-START##
            Assembly Method       :: Novoplasty v. 4.3.1
            Sequencing Technology :: Illumina
            ##Assembly-Data-END##
FEATURES             Location/Qualifiers
     source          1..1125
                     /organism="Bradypodion caeruleogula"
                     /organelle="mitochondrion"
                     /mol_type="genomic DNA"
                     /isolation_source="Ngoya Forest, KwaZulu-Natal"
                     /bio_material="CT359"
                     /db_xref="taxon:1263117"
                     /country="South Africa"
                     /note="Eukaryota; Metazoa; Chordata; Craniata; Vertebrata;
                     Euteleostomi;## Lepidosauria; Squamata; Bifurcata;
                     Unidentata; Episquamata;## Toxicofera; Iguania; Acrodonta;
                     Chamaeleonidae; Bradypodion"
     gene            <1..>1125
                     /gene="COB"
     CDS             <1..>1125
                     /gene="COB"
                     /EC_number="7.1.1.8"
                     /codon_start=1
                     /transl_table=2
                     /product="Cytochrome b"
                     /translation="IARKSHPILKTINHSLIDLPTPTNITTAWNFGSLLGLLLMMQIT
                     TGLFLAMHYTADINLAFLSLSHICREVNFGWLMRNLHANGASLFFICIYLHIGRGLYY
                     SSYLYKNTWNVGIILLFLTMATAFLGYILPWGQMSFWGATVITNMLSAIPYIGDNLVS
                     WIWGGFSVNNPTLVRFFTLHFLMPFLIAGTTMLHLLFLHETGSNNPTGLSSNPDKVSF
                     HPYFPLKDLTALLIMITLLTFITLFLPTLLTDPQNFSPANPLTTPPHIMPEWYFLFAY
                     TILRSIPNKLGGVVALFMSIFILFLMPMLHTSKQRTMKFRPLSQFIFWTMTANILILT
                     WIGSQPVEHPLTSIGQAATMIYFTVIIVIIPITAMMENKTL"
BASE COUNT      362 a    308 c    119 g    336 t
ORIGIN      
        1 atcgcacgaa aatcgcaccc aatcctaaaa actattaacc actcactaat tgacctaccc
       61 accccaacaa atattacaac cgcctgaaac tttggctccc tactaggcct ccttctaata
      121 atgcaaatta caacaggact atttttagcc atacactata cagccgacat caacctagca
      181 tttttatcct tatctcacat ttgccgagaa gtaaactttg gctgactaat acgaaacctt
      241 catgcaaacg gggcctccct attctttatt tgcatctacc tccacattgg acgaggccta
      301 tactactcat cgtaccttta taaaaataca tgaaacgtag gcatcatcct tctattttta
      361 actatagcca ccgcatttct aggatacatc ctaccctgag gacaaatatc tttttgagga
      421 gcaacagtta ttactaacat attgtcagca attccataca ttggagataa cctagtaagc
      481 tggatttgag gtggcttttc agttaataac ccaacactag tccgattttt tacccttcac
      541 ttcctaatac catttttaat tgctggtacc accatactac accttctttt tttacacgaa
      601 acagggtcca acaacccaac cggattgtca tccaacccag acaaagtatc atttcaccca
      661 tacttccccc taaaagacct aactgcccta ttaatcataa ttaccctatt aacatttatt
      721 accctatttc taccaacact tctaactgac ccacaaaatt tttcacccgc caatccccta
      781 actacaccac cccacattat gccagaatga tattttttat ttgcctatac cattctgcgc
      841 tcaatcccaa acaagctagg tggagttgta gccttattta tatctatttt cattttattc
      901 cttataccaa tattacacac ctccaaacaa cgaacaataa aattccgacc actttcacaa
      961 tttattttct gaaccataac agcaaatatc ctaattttaa catgaattgg aagccaacca
     1021 gtagaacatc cactcacctc catcggacaa gccgctacta taatttactt tacagtcatt
     1081 attgtgatta tcccaattac tgctataata gaaaacaaaa cacta
//
LOCUS       FP527                   1125 bp    DNA     linear   VRT 19-OCT-2023
DEFINITION  Cytochrome B (CytB)gene, partial cds.
ACCESSION   FP527
VERSION
KEYWORDS    .
SOURCE      mitochondrion Bradypodion barbatulum
  ORGANISM  Bradypodion barbatulum
            Eukaryota; Metazoa; Chordata; Craniata; Vertebrata; Euteleostomi;
            Lepidosauria; Squamata; Bifurcata; Unidentata; Episquamata;
            Toxicofera; Iguania; Acrodonta; Chamaeleonidae; Bradypodion.
REFERENCE   1  (bases 1 to 1125)
  AUTHORS   Main,D.C., Taft,J.M., Geneva,A.J., Jansen van Vuuren,B. and
            Tolley,K.A.
  TITLE     More is not always better: the efficacy of single mitochondrial
            genes at reconciling the complete mitogenome phylogeny
  JOURNAL   unpublished
REFERENCE   2  (bases 1 to 1125)
  AUTHORS   Main,D.C., Taft,J.M., Geneva,A.J., Jansen van Vuuren,B. and
            Tolley,K.A.
  TITLE     Direct Submission
  JOURNAL   Submitted (19-OCT-2023) Zoology, University of Johannesburg, Cnr
            Kingsway and University Road Auckland Park, Johannesburg, Gauteng
            2195, South Africa
COMMENT     Bankit Comment: ALT EMAIL:201327040@student.uj.ac.za
            Bankit Comment: TAX: Yes, new species/combinations; SEE ATTACHMENT
            Bankit Comment: TOTAL # OF SEQS:44
            Bankit Comment: FeatPropSourceSeq:AMDSF219
            
            ##Assembly-Data-START##
            Assembly Method       :: Novoplasty v. 4.3.1
            Sequencing Technology :: Illumina
            ##Assembly-Data-END##
FEATURES             Location/Qualifiers
     source          1..1125
                     /organism="Bradypodion barbatulum"
                     /organelle="mitochondrion"
                     /mol_type="genomic DNA"
                     /isolation_source="Southern slopes of Kouga Mountains,
                     Eastern Cape"
                     /bio_material="FP527"
                     /db_xref="taxon:2869582"
                     /country="South Africa"
                     /note="Eukaryota; Metazoa; Chordata; Craniata; Vertebrata;
                     Euteleostomi;## Lepidosauria; Squamata; Bifurcata;
                     Unidentata; Episquamata;## Toxicofera; Iguania; Acrodonta;
                     Chamaeleonidae; Bradypodion"
     gene            <1..>1125
                     /gene="COB"
     CDS             <1..>1125
                     /gene="COB"
                     /EC_number="7.1.1.8"
                     /codon_start=1
                     /transl_table=2
                     /product="Cytochrome b"
                     /translation="IARKSHPILKTINHSLIDLPTPTNISTAWNFGSLLGLLLVMQIT
                     TGLFLAMHYTADINLAFSSLSHICREVNFGWLMRNLHANGASMFFICIYLHIGRGLYY
                     SSYLYKNTWNVGIILLFLTMATAFLGYILPWGQMSFWGATVITNMLSAIPYIGDNLVN
                     WIWGGFSVNNPTLVRFFTLHFLMPFLIAGATMLHLLFLHETGSNNPTGLSSNPDKVSF
                     HPYFPLKDLTSLLIMITLLAFIALFLPTLLTDPQNFSPANPLTTPPHIMPEWYFLFAY
                     TILRSIPNKLGGVVALFMSILILFLMPMLHTSKQRTMKFRPLSQFIFWTMTANILILT
                     WIGSQPVEQPLTSIGQAATMIYFLVIIMITPTIAMMENKTL"
BASE COUNT      364 a    313 c    120 g    328 t
ORIGIN      
        1 atcgcacgaa aatcacatcc aatcctaaaa acaattaatc attcactaat tgacctacca
       61 accccaacaa atatctcaac cgcctgaaac tttggctccc tacttggcct cctactagta
      121 atacaaatta caaccgggct tttcttagcc atacactata cagccgacat taacctagca
      181 ttctcatcct tatcacacat ctgccgagaa gtaaactttg gctgactgat acgaaacctt
      241 catgcaaatg gagcctccat attctttatc tgtatttacc ttcacattgg acgaggccta
      301 tactactcat cataccttta caaaaataca tgaaacgtag ggatcatcct cctattctta
      361 acaatagcca ccgcatttct tggctatatt ttaccctgag gacaaatatc tttctgaggc
      421 gcaaccgtta ttactaatat actatcagca atcccataca ttggggataa ccttgtaaat
      481 tgaatttgag gcgggttttc agtaaacaac cccacactag tccgattttt taccctacac
      541 ttcctaatac catttttaat cgccggagcc accatacttc accttctttt tttacatgaa
      601 acaggatcta acaacccaac tggactatct tctaacccag acaaagtatc atttcaccca
      661 tactttccac taaaagatct aaccagccta ctaattatga ttaccttact agcatttatt
      721 gccctatttt taccaacact tcttactgac ccacaaaatt tttcacccgc caacccacta
      781 acaacaccac ctcacattat gccagagtga tattttttat tcgcttacac aatcctgcgc
      841 tcaatcccaa acaaactagg gggagtcgta gccctattta tatctattct tattctattc
      901 cttataccaa tattacatac ctccaaacaa cgaacaataa aattccgacc actctcacaa
      961 tttatcttct gaaccataac agcaaacatt ctaattttaa catgaattgg aagccaacca
     1021 gtagaacaac ccctcacctc catcggacaa gccgccacca taatttactt cttagtcatt
     1081 attataatta ccccaactat tgctataata gaaaacaaaa cactg
//
LOCUS       FP578A                  1125 bp    DNA     linear       19-OCT-2023
DEFINITION  Cytochrome B (CytB)gene, partial cds.
ACCESSION   FP578A
VERSION
KEYWORDS    .
SOURCE      mitochondrion Bradypodion sp.1
  ORGANISM  Bradypodion sp.1
            Unclassified.
REFERENCE   1  (bases 1 to 1125)
  AUTHORS   Main,D.C., Taft,J.M., Geneva,A.J., Jansen van Vuuren,B. and
            Tolley,K.A.
  TITLE     More is not always better: the efficacy of single mitochondrial
            genes at reconciling the complete mitogenome phylogeny
  JOURNAL   unpublished
REFERENCE   2  (bases 1 to 1125)
  AUTHORS   Main,D.C., Taft,J.M., Geneva,A.J., Jansen van Vuuren,B. and
            Tolley,K.A.
  TITLE     Direct Submission
  JOURNAL   Submitted (19-OCT-2023) Zoology, University of Johannesburg, Cnr
            Kingsway and University Road Auckland Park, Johannesburg, Gauteng
            2195, South Africa
COMMENT     Bankit Comment: ALT EMAIL:201327040@student.uj.ac.za
            Bankit Comment: TAX: Yes, new species/combinations; SEE ATTACHMENT
            Bankit Comment: TOTAL # OF SEQS:44
            Bankit Comment: FeatPropSourceSeq:AMDSF219
            
            ##Assembly-Data-START##
            Assembly Method       :: Novoplasty v. 4.3.1
            Sequencing Technology :: Illumina
            ##Assembly-Data-END##
FEATURES             Location/Qualifiers
     source          1..1125
                     /organism="Bradypodion sp.1"
                     /organelle="mitochondrion"
                     /mol_type="genomic DNA"
                     /isolation_source="Kamberg, KwaZulu-Natal"
                     /bio_material="FP578A"
                     /country="South Africa"
                     /note="Eukaryota; Metazoa; Chordata; Craniata; Vertebrata;
                     Euteleostomi;## Lepidosauria; Squamata; Bifurcata;
                     Unidentata; Episquamata;## Toxicofera; Iguania; Acrodonta;
                     Chamaeleonidae; Bradypodion"
     gene            <1..>1125
                     /gene="COB"
     CDS             <1..>1125
                     /gene="COB"
                     /EC_number="7.1.1.8"
                     /codon_start=1
                     /transl_table=2
                     /product="Cytochrome b"
                     /translation="IARKSHPILKTINHSLIDLPTPTNISTAWNFGSLLGLLLVMQIT
                     TGLFLAMHYTADINLAFSSLSHICREVNFGWLMRNLHANGASMFFICIYLHIGRGLYY
                     SSYLYKNTWNVGIJLLFLTMATAFLGYILPWGQMSFWGATVITNMLSAIPYIGDNLVN
                     WIWGGFSVNNPTLVRFFTLHFLMPFLIAGTTMLHLLFLHETGSNNPTGLSSNPDKVSF
                     HPYFPLKDLTALLIMITLLTVIALFLPTLLTDPQNFSPANPLTTPPHIMPEWYFLFAY
                     TILRSIPNKLGGVVALFMSIFILFLMPMLHTSKQRTMKFRPLSQFIFWTMTANILILT
                     WIGSQPVEHPLIAIGQAATMIYFLVIIMITPIIAMMENKTL"
BASE COUNT      358 a    300 c    124 g    339 t      4 others
ORIGIN      
        1 atcgcacgaa aatcgcaccc gatcctaaaa actattaatc actcactaat tgacctaccc
       61 accccaacaa acatttcaac cgcttgaaac tttggctccc tactcggcct cctactagta
      121 atacaaatta caacaggact atttttagcc atacactata cagctgacat caacttagca
      181 ttttcatcct tatcccacat ttgccgagaa gtaaactttg gctgactaat acgaaacctt
      241 catgcaaacg gggcctccat attctttatt tgcatctacc tccacattgg acgaggccta
      301 tactactcat crtaccttta caaaaataca tgaaaygtag gcatcmtcct yctatttttg
      361 acaatagcca ccgcatttct aggatatatt ctaccctgag gacaaatatc tttttgaggg
      421 gcaaccgtta ttactaatat attgtcagca attccataca ttggagataa cctagtaaac
      481 tgaatttgag gtggcttttc agtcaataac ccaacactag tccgattttt taccttacac
      541 ttcctaatac catttttaat tgccggtact actatacttc accttctttt tttacacgaa
      601 acaggatcca acaacccaac cggactgtca tccaacccag acaaagtatc atttcaccca
      661 tactttcccc taaaagacct aactgcccta ttaattataa ttaccctact aacagttatt
      721 gccctatttc taccaacact tttaactgac ccacaaaatt tttcacccgc caacccccta
      781 actacaccac cccacattat gccagagtga tattttttat ttgcctatac cattctacgc
      841 tcaatcccaa acaagctggg gggagttgta gccttattta tatctatttt cattttattc
      901 ctcataccaa tgttacacac ctccaaacaa cgaacaataa aattccgacc actttcacaa
      961 tttatctttt gaactatgac agcaaatatt ctaattttaa catgaattgg aagccaacca
     1021 gtagaacatc cactcatcgc catcggacaa gccgctacaa taatttactt tttagttatc
     1081 attatgatta ccccaattat tgctataata gaaaacaaaa catta
//
LOCUS       FP596B                  1125 bp    DNA     linear   VRT 19-OCT-2023
DEFINITION  Cytochrome B (CytB)gene, partial cds.
ACCESSION   FP596B
VERSION
KEYWORDS    .
SOURCE      mitochondrion Bradypodion ngomeense (Ngome dwarf chameleon)
  ORGANISM  Bradypodion ngomeense
            Eukaryota; Metazoa; Chordata; Craniata; Vertebrata; Euteleostomi;
            Lepidosauria; Squamata; Bifurcata; Unidentata; Episquamata;
            Toxicofera; Iguania; Acrodonta; Chamaeleonidae; Bradypodion.
REFERENCE   1  (bases 1 to 1125)
  AUTHORS   Main,D.C., Taft,J.M., Geneva,A.J., Jansen van Vuuren,B. and
            Tolley,K.A.
  TITLE     More is not always better: the efficacy of single mitochondrial
            genes at reconciling the complete mitogenome phylogeny
  JOURNAL   unpublished
REFERENCE   2  (bases 1 to 1125)
  AUTHORS   Main,D.C., Taft,J.M., Geneva,A.J., Jansen van Vuuren,B. and
            Tolley,K.A.
  TITLE     Direct Submission
  JOURNAL   Submitted (19-OCT-2023) Zoology, University of Johannesburg, Cnr
            Kingsway and University Road Auckland Park, Johannesburg, Gauteng
            2195, South Africa
COMMENT     Bankit Comment: ALT EMAIL:201327040@student.uj.ac.za
            Bankit Comment: TAX: Yes, new species/combinations; SEE ATTACHMENT
            Bankit Comment: TOTAL # OF SEQS:44
            Bankit Comment: FeatPropSourceSeq:AMDSF219
            
            ##Assembly-Data-START##
            Assembly Method       :: Novoplasty v. 4.3.1
            Sequencing Technology :: Illumina
            ##Assembly-Data-END##
FEATURES             Location/Qualifiers
     source          1..1125
                     /organism="Bradypodion ngomeense"
                     /organelle="mitochondrion"
                     /mol_type="genomic DNA"
                     /isolation_source="Ngome Forest, KwaZulu-Natal"
                     /bio_material="FP596B"
                     /db_xref="taxon:1263118"
                     /country="South Africa"
                     /note="Eukaryota; Metazoa; Chordata; Craniata; Vertebrata;
                     Euteleostomi;## Lepidosauria; Squamata; Bifurcata;
                     Unidentata; Episquamata;## Toxicofera; Iguania; Acrodonta;
                     Chamaeleonidae; Bradypodion"
     gene            <1..>1125
                     /gene="COB"
     CDS             <1..>1125
                     /gene="COB"
                     /EC_number="7.1.1.8"
                     /codon_start=1
                     /transl_table=2
                     /product="Cytochrome b"
                     /translation="IARKSHPILKTINHSLIDLPTPTNITTAWNFGSLLGLLLMMQIT
                     TGLFLAMHYTADINLAFSSLSHICREVNFGWLMRNLHANGASMFFICIYLHIGRGLYY
                     SSYLYKNTWNMGIILLFLTMATAFLGYILPWGQMSFWGATVITNMLSAIPYIGDNLVN
                     WIWGGFSVNNPTLVRFFTLHFLMPFLIAGTTTLHLLFLHETGSNNPTGLSSNPDKVSF
                     HPYFPLKDLTALLIMITLLTFIALFLPTFLTDPQNFSPANPMTTPPHIMPEWYFLFAY
                     TILRSIPNKLGGVVALFMSIFILFLMPMLHTSKQRTMKFRPLSQLIFWTMTANILILT
                     WIGSQPVEHPLTSIGQAATMIYFTIIIMITPITAMMENKTL"
BASE COUNT      366 a    316 c    118 g    325 t
ORIGIN      
        1 atcgcacgaa aatcgcaccc gatcctaaaa actattaacc actcactaat cgacctaccc
       61 accccaacaa atattacaac cgcttgaaac tttggctccc tactcggcct ccttctaata
      121 atacaaatta caacaggact atttttagcc atacactata cagcggacat caacctagca
      181 ttttcatcct tatcccacat ttgccgagaa gtaaactttg gctgactaat acgaaacctt
      241 catgcaaacg gggcctccat attttttatt tgcatctacc tccacattgg acgaggccta
      301 tactactcat cataccttta caaaaataca tgaaacatgg gcatcatcct cctattttta
      361 acaatagcca ccgcatttct agggtacatc ctaccctgag gacaaatatc tttttgaggg
      421 gcaaccgtta ttactaatat attatcagca atcccataca ttggggataa cctagtaaac
      481 tgaatctgag gtggcttttc agttaataac ccaacactag tccgattttt tacccttcac
      541 ttcctaatac catttttaat tgctggtacc accacactac accttctttt tttacacgaa
      601 acaggatcca acaacccaac cggactgtca tccaacccag acaaagtatc atttcaccca
      661 tactttcccc taaaagacct aactgcccta ttaattatga ttaccctact aacatttatt
      721 gccctatttc taccaacatt tctaactgac ccacaaaatt tctcacccgc caaccccata
      781 actacaccac cccacattat gccagaatga tattttttat ttgcctatac cattctgcgc
      841 tcaatcccaa acaaactagg aggagttgta gccttattta tatctatttt cattttattc
      901 cttataccaa tattacacac ctccaaacaa cggacaataa aattccgacc actttcacaa
      961 cttatcttct gaaccataac agcaaatatt ctaattttaa catgaattgg aagccaacca
     1021 gtagaacacc cactcacctc catcggacaa gctgctacta taatttactt tacaatcatt
     1081 attatgatca ccccaattac tgctataata gaaaacaaaa cacta
//
LOCUS       H1390                   1125 bp    DNA     linear   VRT 19-OCT-2023
DEFINITION  Cytochrome B (CytB)gene, partial cds.
ACCESSION   H1390
VERSION
KEYWORDS    .
SOURCE      mitochondrion Bradypodion melanocephalum
  ORGANISM  Bradypodion melanocephalum
            Eukaryota; Metazoa; Chordata; Craniata; Vertebrata; Euteleostomi;
            Lepidosauria; Squamata; Bifurcata; Unidentata; Episquamata;
            Toxicofera; Iguania; Acrodonta; Chamaeleonidae; Bradypodion.
REFERENCE   1  (bases 1 to 1125)
  AUTHORS   Main,D.C., Taft,J.M., Geneva,A.J., Jansen van Vuuren,B. and
            Tolley,K.A.
  TITLE     More is not always better: the efficacy of single mitochondrial
            genes at reconciling the complete mitogenome phylogeny
  JOURNAL   unpublished
REFERENCE   2  (bases 1 to 1125)
  AUTHORS   Main,D.C., Taft,J.M., Geneva,A.J., Jansen van Vuuren,B. and
            Tolley,K.A.
  TITLE     Direct Submission
  JOURNAL   Submitted (19-OCT-2023) Zoology, University of Johannesburg, Cnr
            Kingsway and University Road Auckland Park, Johannesburg, Gauteng
            2195, South Africa
COMMENT     Bankit Comment: ALT EMAIL:201327040@student.uj.ac.za
            Bankit Comment: TAX: Yes, new species/combinations; SEE ATTACHMENT
            Bankit Comment: TOTAL # OF SEQS:44
            Bankit Comment: FeatPropSourceSeq:AMDSF219
            
            ##Assembly-Data-START##
            Assembly Method       :: Novoplasty v. 4.3.1
            Sequencing Technology :: Illumina
            ##Assembly-Data-END##
FEATURES             Location/Qualifiers
     source          1..1125
                     /organism="Bradypodion melanocephalum"
                     /organelle="mitochondrion"
                     /mol_type="genomic DNA"
                     /isolation_source="Westville, KwaZulu-Natal"
                     /bio_material="H1390"
                     /db_xref="taxon:230339"
                     /country="South Africa"
                     /note="Eukaryota; Metazoa; Chordata; Craniata; Vertebrata;
                     Euteleostomi;## Lepidosauria; Squamata; Bifurcata;
                     Unidentata; Episquamata;## Toxicofera; Iguania; Acrodonta;
                     Chamaeleonidae; Bradypodion"
     gene            <1..>1125
                     /gene="COB"
     CDS             <1..>1125
                     /gene="COB"
                     /EC_number="7.1.1.8"
                     /codon_start=1
                     /transl_table=2
                     /product="Cytochrome b"
                     /translation="IARKSHPILKTINHSLIDLPTPTNISTAWNFGSLLGLLLVMQIT
                     TGLFLAMHYTADINLAFSSLSHICREVNFGWLMRNLHANGASMFFICIYLHIGRGLYY
                     SSYLYKNTWNVGIILLFLTMATAFLGYILPWGQMSFWGATVITNMLSAIPYIGDNLVN
                     WIWGGFSVNNPTLVRFFTLHFLMPFLIAGTTMLHLLFLHETGSNNPTGLSSNPDKVSF
                     HPYFPLKDLTALLIMITLLTIIALFLPTLLTDPQNFSPANPLTTPPHIMPEWYFLFAY
                     TILRSTPNKLGGVVALFMSIFILFLMPMLHTSKQRTMKFRPLSQFIFWTMTANILILT
                     WIGSQPVENPLIAIGQAATMIYFLVIIMIIPIIAMMENKTL"
BASE COUNT      362 a    296 c    124 g    343 t
ORIGIN      
        1 atcgcacgaa aatcgcaccc gatcctaaaa actattaatc actcactaat tgacttaccc
       61 accccaacaa acatttcaac cgcttgaaac tttggctccc tactcggcct cctactagta
      121 atacaaatta caacaggatt atttttagcc atacactata cagctgacat caacctagca
      181 ttttcatctt tatctcacat ttgccgagaa gtaaactttg gctgactaat acgaaacctt
      241 catgcaaacg gggcctccat attctttatt tgcatctacc tccacattgg acgaggccta
      301 tattactcat cgtaccttta caaaaataca tgaaacgtag gcatcatcct tctattttta
      361 acaatagcca ccgcatttct aggatatatt ctaccctgag gacaaatatc tttttgaggg
      421 gcaaccgtta ttactaatat attgtcagca attccataca ttggagataa cctagtaaac
      481 tgaatttgag gtggcttttc agtcaataac ccaacactag tccgattttt taccttacac
      541 ttcctaatac catttttaat tgctggtacg accatacttc accttctttt tttacacgaa
      601 acgggatcca acaacccaac cggactatca tccaacccag acaaagtatc atttcaccca
      661 tactttcccc taaaagacct aactgcctta ttaatcataa ttaccctact aacaattatt
      721 gccctattcc taccaacact tttaactgac ccacaaaatt tttcacccgc caacccccta
      781 actacaccac cccacattat gccagagtga tattttttat ttgcctatac tattctacgc
      841 tcaaccccaa acaagctggg gggagttgta gccttattta tatctatttt cattttattc
      901 ctcataccaa tattacacac ctccaaacaa cgaacaataa aattccgacc actttcacag
      961 tttatcttct gaactatgac agcaaatatt ctaattttaa catgaattgg aagccaacca
     1021 gtagaaaatc cactcatcgc catcggacaa gccgctacaa taatttactt tttagttatt
     1081 attatgatta tcccaattat tgctataata gaaaacaaaa catta
//
LOCUS       HB361                   1125 bp    DNA     linear   VRT 19-OCT-2023
DEFINITION  Cytochrome B (CytB)gene, partial cds.
ACCESSION   HB361
VERSION
KEYWORDS    .
SOURCE      mitochondrion Bradypodion venustum
  ORGANISM  Bradypodion venustum
            Eukaryota; Metazoa; Chordata; Craniata; Vertebrata; Euteleostomi;
            Lepidosauria; Squamata; Bifurcata; Unidentata; Episquamata;
            Toxicofera; Iguania; Acrodonta; Chamaeleonidae; Bradypodion.
REFERENCE   1  (bases 1 to 1125)
  AUTHORS   Main,D.C., Taft,J.M., Geneva,A.J., Jansen van Vuuren,B. and
            Tolley,K.A.
  TITLE     More is not always better: the efficacy of single mitochondrial
            genes at reconciling the complete mitogenome phylogeny
  JOURNAL   unpublished
REFERENCE   2  (bases 1 to 1125)
  AUTHORS   Main,D.C., Taft,J.M., Geneva,A.J., Jansen van Vuuren,B. and
            Tolley,K.A.
  TITLE     Direct Submission
  JOURNAL   Submitted (19-OCT-2023) Zoology, University of Johannesburg, Cnr
            Kingsway and University Road Auckland Park, Johannesburg, Gauteng
            2195, South Africa
COMMENT     Bankit Comment: ALT EMAIL:201327040@student.uj.ac.za
            Bankit Comment: TAX: Yes, new species/combinations; SEE ATTACHMENT
            Bankit Comment: TOTAL # OF SEQS:44
            Bankit Comment: FeatPropSourceSeq:AMDSF219
            
            ##Assembly-Data-START##
            Assembly Method       :: Novoplasty v. 4.3.1
            Sequencing Technology :: Illumina
            ##Assembly-Data-END##
FEATURES             Location/Qualifiers
     source          1..1125
                     /organism="Bradypodion venustum"
                     /organelle="mitochondrion"
                     /mol_type="genomic DNA"
                     /isolation_source="Grootvadersbosch, Western Cape"
                     /bio_material="PEM R026336"
                     /db_xref="taxon:2869583"
                     /country="South Africa"
                     /note="Eukaryota; Metazoa; Chordata; Craniata; Vertebrata;
                     Euteleostomi;## Lepidosauria; Squamata; Bifurcata;
                     Unidentata; Episquamata;## Toxicofera; Iguania; Acrodonta;
                     Chamaeleonidae; Bradypodion"
     gene            <1..>1125
                     /gene="COB"
     CDS             <1..>1125
                     /gene="COB"
                     /EC_number="7.1.1.8"
                     /codon_start=1
                     /transl_table=2
                     /product="Cytochrome b"
                     /translation="IXRKSHPILKTINHSLIDLPTPTNISTAWNFGSLLGLLLVMQIT
                     TGLFLAMHYTADINLAFSSLSHICREVNFGWLMRNLHANGASMFFICIYLHIGRGLYY
                     SSHLYKNTWNVGIVLLFLTMATAFLGYILPWGQMSFWGATVITNMLSAIPYIGDNLVN
                     WIWGGFSVNNPTLVRFFTLHFLMPFLIAGTTMLHLLFLHETGSNNPTGLSSNPDKVSF
                     HPYFPLKDLTSLLIMITLLAFIALFLPTLLSDPQNFSPANPLTTPPHIMPEWYFLFAY
                     TILRSIPNKLGGVVALFMSIFILFLMPMLHTSKQRTMKFRPLSQLIFWTMTANILILT
                     WIGSQPVEQPLTYIGQAATMIYFLVIIVITPTIAMMENKTL"
BASE COUNT      355 a    312 c    128 g    329 t      1 others
ORIGIN      
        1 atcrcacgaa aatcacatcc aatccttaaa acaatcaacc actcactaat tgacctaccc
       61 accccaacaa atatctcaac cgcctgaaac tttggctccc tacttggcct cctactagta
      121 atacaaatta caacaggact tttcctggcc atgcattata cagctgacat taacctagca
      181 ttctcatcct tatcacacat ctgccgagaa gtaaactttg gctgactgat acgaaacctt
      241 catgcaaatg gagcctccat attctttatc tgtatttatc ttcacattgg acgaggccta
      301 tactactcat cacaccttta caaaaataca tgaaatgtag ggatcgtcct cctattctta
      361 acaatagcca ccgcatttct tggctatatc ttaccatgag gacaaatatc tttctgaggg
      421 gcaaccgtta ttactaatat attatcagca atcccatata ttggggataa ccttgtaaat
      481 tgaatttgag gcgggttttc agtgaataac cccaccctag tccgattttt taccctacat
      541 ttcctaatgc catttttaat cgccggaacc accatactac accttctttt tttacacgaa
      601 acaggatcta acaacccaac cggattgtct tctaacccag acaaagtatc atttcaccca
      661 tacttcccac taaaagacct aaccagcctg ctaattatga ttaccttact agcatttatt
      721 gccctatttt taccgacact tctttctgac ccacaaaatt tttcacccgc caacccgcta
      781 acaacaccac cccacattat gccagagtga tattttttat tcgcttacac aatcctacgc
      841 tcaatcccaa acaaactagg aggagtcgta gccctattta tatctatttt tattttgttc
      901 cttataccaa tattacatac ctccaaacaa cgaacaataa aattccgacc tctctcacaa
      961 cttatcttct gaaccataac agcaaacatt ttaattttaa catgaattgg aagccaacca
     1021 gtagaacaac ccctcaccta catcggacag gccgccacca taatttactt cttagtcatt
     1081 attgtaatta ccccaaccat tgctataata gaaaacaaaa cactg
//
LOCUS       JdC10-026               1125 bp    DNA     linear   VRT 19-OCT-2023
DEFINITION  Cytochrome B (CytB)gene, partial cds.
ACCESSION   JdC10-026
VERSION
KEYWORDS    .
SOURCE      mitochondrion Bradypodion nemorale
  ORGANISM  Bradypodion nemorale
            Eukaryota; Metazoa; Chordata; Craniata; Vertebrata; Euteleostomi;
            Lepidosauria; Squamata; Bifurcata; Unidentata; Episquamata;
            Toxicofera; Iguania; Acrodonta; Chamaeleonidae; Bradypodion.
REFERENCE   1  (bases 1 to 1125)
  AUTHORS   Main,D.C., Taft,J.M., Geneva,A.J., Jansen van Vuuren,B. and
            Tolley,K.A.
  TITLE     More is not always better: the efficacy of single mitochondrial
            genes at reconciling the complete mitogenome phylogeny
  JOURNAL   unpublished
REFERENCE   2  (bases 1 to 1125)
  AUTHORS   Main,D.C., Taft,J.M., Geneva,A.J., Jansen van Vuuren,B. and
            Tolley,K.A.
  TITLE     Direct Submission
  JOURNAL   Submitted (19-OCT-2023) Zoology, University of Johannesburg, Cnr
            Kingsway and University Road Auckland Park, Johannesburg, Gauteng
            2195, South Africa
COMMENT     Bankit Comment: ALT EMAIL:201327040@student.uj.ac.za
            Bankit Comment: TAX: Yes, new species/combinations; SEE ATTACHMENT
            Bankit Comment: TOTAL # OF SEQS:44
            Bankit Comment: FeatPropSourceSeq:AMDSF219
            
            ##Assembly-Data-START##
            Assembly Method       :: Novoplasty v. 4.3.1
            Sequencing Technology :: Illumina
            ##Assembly-Data-END##
FEATURES             Location/Qualifiers
     source          1..1125
                     /organism="Bradypodion nemorale"
                     /organelle="mitochondrion"
                     /mol_type="genomic DNA"
                     /isolation_source="Greytown, KwaZulu-Natal"
                     /bio_material="JdC10-026"
                     /db_xref="taxon:355470"
                     /country="South Africa"
                     /note="Eukaryota; Metazoa; Chordata; Craniata; Vertebrata;
                     Euteleostomi;## Lepidosauria; Squamata; Bifurcata;
                     Unidentata; Episquamata;## Toxicofera; Iguania; Acrodonta;
                     Chamaeleonidae; Bradypodion"
     gene            <1..>1125
                     /gene="COB"
     CDS             <1..>1125
                     /gene="COB"
                     /EC_number="7.1.1.8"
                     /codon_start=1
                     /transl_table=2
                     /product="Cytochrome b"
                     /translation="IARKSHPILKTINHSLIDLPTPTNITTAWNFGSLLGLLLMMQIT
                     TGLFLAMHYTADINLAFSSLSHICREVNFGWLMRNLHANGASMFFICIYLHIGRGLYY
                     SSYLYKNTWNMGIILLFLTMATAFLGYILPWGQMSFWGATVITNMLSAIPYIGDNLVS
                     WIWGGFSVNNPTLVRFFTLHFLMPFLIAGTTMLHLLFLHETGSNNPTGLSSNPDKVSF
                     HPYFPLKDLTALLIMITLLTFIALFLPTLLTDPQNFSPANPLTTPPHIMPEWYFLFAY
                     TILRSIPNKLGGVVALFMSIFILFLMPMLHTSKQRTMKFRPLSQFIFWAMTANILILT
                     WIGSQPVEHPLTSIGQAATMIYFMIIIMIIPITAMMENKTL"
BASE COUNT      355 a    312 c    124 g    334 t
ORIGIN      
        1 atcgcacgaa aatcgcaccc gatcctaaaa actattaacc actcactaat tgaccttccc
       61 actccaacaa atattacaac cgcttgaaac tttggctccc tacttggcct ccttcttata
      121 atacaaatta caaccggatt atttttagcc atacactaca cagccgacat caacctagca
      181 ttttcatctt tatcccacat ttgccgagaa gtgaactttg gctgactaat gcgaaacctt
      241 catgcaaacg gggcctccat attttttatt tgcatctacc tacacattgg acgaggccta
      301 tactattcat cgtacctcta caaaaataca tgaaacatag gcatcatcct cctatttcta
      361 acaatagcca ccgcatttct agggtatatt ctaccttgag gacaaatatc cttttgaggg
      421 gcaaccgtta ttactaacat attgtcagca attccataca ttggagataa cctagtaagc
      481 tggatttgag gtggcttttc agttaataac ccaacactag tccgattttt tacccttcac
      541 ttcctaatac catttttaat tgctggtacc accatactac accttctttt tttacacgaa
      601 acaggatcca acaatccaac cggactgtca tccaacccag acaaagtatc atttcaccca
      661 tactttcccc taaaagacct tactgcccta ctaatcataa ttaccctact aacatttatt
      721 gccctattcc taccaacact tctaactgac ccacaaaatt tttcacccgc caacccccta
      781 actacaccgc cccacattat gccagaatga tattttttat ttgcctatac cattctgcgc
      841 tcaatcccga acaaactagg aggagtcgta gccttattta tatctatttt cattttattc
      901 ctcataccaa tattacacac ctccaaacaa cgaacaataa aattccgacc actttcacaa
      961 tttatcttct gagccataac agcaaatatt ctaattttaa catgaattgg aagccaacca
     1021 gtagagcatc cactcacctc catcggacaa gccgctacta tgatttactt tataatcatt
     1081 attatgatca tcccaattac tgctataata gaaaacaaaa cacta
//
LOCUS       KTH06-03                1125 bp    DNA     linear   VRT 19-OCT-2023
DEFINITION  Cytochrome B (CytB)gene, partial cds.
ACCESSION   KTH06-03
VERSION
KEYWORDS    .
SOURCE      mitochondrion Bradypodion transvaalense
  ORGANISM  Bradypodion transvaalense
            Eukaryota; Metazoa; Chordata; Craniata; Vertebrata; Euteleostomi;
            Lepidosauria; Squamata; Bifurcata; Unidentata; Episquamata;
            Toxicofera; Iguania; Acrodonta; Chamaeleonidae; Bradypodion.
REFERENCE   1  (bases 1 to 1125)
  AUTHORS   Main,D.C., Taft,J.M., Geneva,A.J., Jansen van Vuuren,B. and
            Tolley,K.A.
  TITLE     More is not always better: the efficacy of single mitochondrial
            genes at reconciling the complete mitogenome phylogeny
  JOURNAL   unpublished
REFERENCE   2  (bases 1 to 1125)
  AUTHORS   Main,D.C., Taft,J.M., Geneva,A.J., Jansen van Vuuren,B. and
            Tolley,K.A.
  TITLE     Direct Submission
  JOURNAL   Submitted (19-OCT-2023) Zoology, University of Johannesburg, Cnr
            Kingsway and University Road Auckland Park, Johannesburg, Gauteng
            2195, South Africa
COMMENT     Bankit Comment: ALT EMAIL:201327040@student.uj.ac.za
            Bankit Comment: TAX: Yes, new species/combinations; SEE ATTACHMENT
            Bankit Comment: TOTAL # OF SEQS:44
            Bankit Comment: FeatPropSourceSeq:AMDSF219
            
            ##Assembly-Data-START##
            Assembly Method       :: Novoplasty v. 4.3.1
            Sequencing Technology :: Illumina
            ##Assembly-Data-END##
FEATURES             Location/Qualifiers
     source          1..1125
                     /organism="Bradypodion transvaalense"
                     /organelle="mitochondrion"
                     /mol_type="genomic DNA"
                     /isolation_source="Soutpansberg, Lajuma, Limpopo"
                     /bio_material="PEM R17536"
                     /db_xref="taxon:179889"
                     /country="South Africa"
                     /note="Eukaryota; Metazoa; Chordata; Craniata; Vertebrata;
                     Euteleostomi;## Lepidosauria; Squamata; Bifurcata;
                     Unidentata; Episquamata;## Toxicofera; Iguania; Acrodonta;
                     Chamaeleonidae; Bradypodion"
     gene            <1..>1125
                     /gene="COB"
     CDS             <1..>1125
                     /gene="COB"
                     /EC_number="7.1.1.8"
                     /codon_start=1
                     /transl_table=2
                     /product="Cytochrome b"
                     /translation="IARKSHPILKTINHSLIDLPTPTNITTAWNFGSLLGLLLMMQIT
                     TGLFLAMHYTADINLAFSSLSHICREVNFGWLMRNLHANGASMFFICIYLHIGRGLYY
                     SSYLYKNTWNVGIILLFLTMATAFLGYILPWGQMSFWGATVITNMLSAIPYIGDNLVS
                     WIWGGFSVNNPTLVRFFTLHFLMPFLIAGTTMLHLLFLHETGSNNPTGLSSNPDKVSF
                     HPYFPLKDLTALLIMIILLTFITLFLPTLLTDPQNFSPANPLTTPPHIMPEWYFLFAY
                     TILRSIPNKLGGVVALFMSIFILFLMPMLHTSKQRTMKFRPLSQFIFWTMTANILILT
                     WIGSQPVEHPLTSIGQAATMIYFTIIIMVTPITAMMENKTL"
BASE COUNT      355 a    306 c    126 g    338 t
ORIGIN      
        1 atcgcacgaa aatcgcaccc gatcctaaaa actattaacc actcactaat tgaccttccc
       61 accccaacaa atattacaac cgcttgaaac tttggctctc tactaggcct ccttctaata
      121 atgcaaatta caacaggact atttttagct atacactata cagccgacat caacctagca
      181 ttctcatcct tatcccacat ttgccgagaa gtgaactttg gctgactaat acgaaacctt
      241 catgcaaacg gggcctccat attctttatt tgcatctacc tccacattgg acgaggccta
      301 tactactcat cgtaccttta caaaaataca tgaaacgttg gcatcatcct tctattttta
      361 actatagcca ccgcatttct agggtacatc ctaccttgag gacaaatatc tttttgaggg
      421 gcaaccgtta ttactaatat gttgtcagca attccataca ttggagataa cctagtaagc
      481 tggatttgag gtggcttttc agttaataac ccaacactag tccgattttt tacccttcac
      541 ttcctaatac catttttaat tgctggtacc actatattac accttctttt tttacacgaa
      601 acaggatcca acaacccaac cggactgtca tctaacccag acaaagtatc atttcaccca
      661 tactttcccc taaaagacct aacggcccta ttaattatga ttatcctact aacatttatt
      721 accctatttc taccaacact tctaactgac ccacaaaatt tttcacccgc caacccccta
      781 actacaccac cccacattat gccagaatga tattttttat ttgcctatac cattctgcgc
      841 tcaatcccaa acaaactagg gggagttgta gccttattta tatctatttt cattttattc
      901 cttataccaa tattacacac ctccaaacaa cgaacaataa aattccgacc actctcacaa
      961 tttatcttct gaaccataac agcaaacatt ctaattttaa catgaattgg aagccaacca
     1021 gtagagcatc cacttacctc catcggacaa gccgctacta taatttactt tacaatcatt
     1081 attatggtta ccccaattac tgctataata gaaaacaaaa cactg
//
LOCUS       KTH06-04                1125 bp    DNA     linear   VRT 19-OCT-2023
DEFINITION  Cytochrome B (CytB)gene, partial cds.
ACCESSION   KTH06-04
VERSION
KEYWORDS    .
SOURCE      mitochondrion Bradypodion transvaalense
  ORGANISM  Bradypodion transvaalense
            Eukaryota; Metazoa; Chordata; Craniata; Vertebrata; Euteleostomi;
            Lepidosauria; Squamata; Bifurcata; Unidentata; Episquamata;
            Toxicofera; Iguania; Acrodonta; Chamaeleonidae; Bradypodion.
REFERENCE   1  (bases 1 to 1125)
  AUTHORS   Main,D.C., Taft,J.M., Geneva,A.J., Jansen van Vuuren,B. and
            Tolley,K.A.
  TITLE     More is not always better: the efficacy of single mitochondrial
            genes at reconciling the complete mitogenome phylogeny
  JOURNAL   unpublished
REFERENCE   2  (bases 1 to 1125)
  AUTHORS   Main,D.C., Taft,J.M., Geneva,A.J., Jansen van Vuuren,B. and
            Tolley,K.A.
  TITLE     Direct Submission
  JOURNAL   Submitted (19-OCT-2023) Zoology, University of Johannesburg, Cnr
            Kingsway and University Road Auckland Park, Johannesburg, Gauteng
            2195, South Africa
COMMENT     Bankit Comment: ALT EMAIL:201327040@student.uj.ac.za
            Bankit Comment: TAX: Yes, new species/combinations; SEE ATTACHMENT
            Bankit Comment: TOTAL # OF SEQS:44
            Bankit Comment: FeatPropSourceSeq:AMDSF219
            
            ##Assembly-Data-START##
            Assembly Method       :: Novoplasty v. 4.3.1
            Sequencing Technology :: Illumina
            ##Assembly-Data-END##
FEATURES             Location/Qualifiers
     source          1..1125
                     /organism="Bradypodion transvaalense"
                     /organelle="mitochondrion"
                     /mol_type="genomic DNA"
                     /isolation_source="Soutpansberg, Lajuma, Limpopo"
                     /bio_material="PEM R17531"
                     /db_xref="taxon:179889"
                     /country="South Africa"
                     /note="Eukaryota; Metazoa; Chordata; Craniata; Vertebrata;
                     Euteleostomi;## Lepidosauria; Squamata; Bifurcata;
                     Unidentata; Episquamata;## Toxicofera; Iguania; Acrodonta;
                     Chamaeleonidae; Bradypodion"
     gene            <1..>1125
                     /gene="COB"
     CDS             <1..>1125
                     /gene="COB"
                     /EC_number="7.1.1.8"
                     /codon_start=1
                     /transl_table=2
                     /product="Cytochrome b"
                     /translation="IARKSHPILKTINHSLIDLPTPTNITTAWNFGSLLGLLLMMQIT
                     TGLFLAMHYTABINLAFLSLSHICREVNFGWLMRNLHANGASMFFICIYLHIGRGLYY
                     SSYLYKNTWNVGIILLFLTMATAFLGYILPWGQMSFWGATVITNMLSAIPYIGDNLVS
                     WIWGGFSVNNPTLVRFFTLHFLMPFLIAGTTMLHLLFLHETGSNNPTGLSSNPDKVSF
                     HPYFPLKDLTALLIMITLLMFITLFLPTLLTDPQNFSPANPLTTPPHIMPEWYFLFAY
                     TILRSIPNKLGGVVALFMSIFILFLMPMLHTSKQRTMKFRPLSQFIFWTMTANILILT
                     WIGSQPVEHPLTSIGQAATMIYFTVIIVIIPITAVMENKTL"
BASE COUNT      358 a    306 c    123 g    337 t      1 others
ORIGIN      
        1 atcgcacgaa aatcgcaccc aatcctaaaa actattaacc actcactaat tgacctaccc
       61 accccaacaa atattacaac cgcttgaaac tttggctccc tactaggcct ccttctaata
      121 atgcaaatta caacgggact atttttagcc atacactata cagccracat caacctagca
      181 tttttatcct tatcccacat ttgccgagaa gtaaactttg gctgactaat acgaaacctt
      241 catgcaaacg gagcctccat attctttatt tgcatctacc tccacattgg acgaggccta
      301 tactactcat cgtaccttta caaaaataca tgaaacgtgg gcatcatcct tctattttta
      361 actatagcca ccgcatttct agggtacatc ctaccctgag gacaaatatc tttttgaggg
      421 gcaaccgtta ttactaatat gttgtcagca attccataca ttggagataa cctagtaagc
      481 tggatttgag gtggcttttc agttaataac ccaacactag tccgattttt tacccttcac
      541 ttcctaatac catttttaat tgctggtacc accatactac accttctttt tttacacgaa
      601 acaggatcca acaacccaac cggattgtca tccaacccag acaaggtatc atttcaccca
      661 tacttccccc taaaagacct aactgcccta ttaatcatga ttaccctatt aatatttatt
      721 accctatttc taccaacact tctaactgac ccacaaaatt tttcacccgc caatccccta
      781 actacaccac cccacattat gccagaatga tattttttat ttgcttatac cattctgcgc
      841 tcaatcccaa acaaactagg aggagttgta gccttattta tatctatttt cattttattc
      901 cttataccaa tattacacac ctccaaacaa cgaacaataa aattccgacc actttcacaa
      961 tttattttct gaaccataac agcaaatatt ctaattttaa catgaattgg aagccaacca
     1021 gtagaacatc cactcacctc catcggacaa gccgccacta taatttactt tacagtcatt
     1081 attgtgatta tcccaattac tgctgtaata gaaaacaaaa cacta
//
LOCUS       KTH08-51                1125 bp    DNA     linear   VRT 19-OCT-2023
DEFINITION  Cytochrome B (CytB)gene, partial cds.
ACCESSION   KTH08-51
VERSION
KEYWORDS    .
SOURCE      mitochondrion Bradypodion gutturale
  ORGANISM  Bradypodion gutturale
            Eukaryota; Metazoa; Chordata; Craniata; Vertebrata; Euteleostomi;
            Lepidosauria; Squamata; Bifurcata; Unidentata; Episquamata;
            Toxicofera; Iguania; Acrodonta; Chamaeleonidae; Bradypodion.
REFERENCE   1  (bases 1 to 1125)
  AUTHORS   Main,D.C., Taft,J.M., Geneva,A.J., Jansen van Vuuren,B. and
            Tolley,K.A.
  TITLE     More is not always better: the efficacy of single mitochondrial
            genes at reconciling the complete mitogenome phylogeny
  JOURNAL   unpublished
REFERENCE   2  (bases 1 to 1125)
  AUTHORS   Main,D.C., Taft,J.M., Geneva,A.J., Jansen van Vuuren,B. and
            Tolley,K.A.
  TITLE     Direct Submission
  JOURNAL   Submitted (19-OCT-2023) Zoology, University of Johannesburg, Cnr
            Kingsway and University Road Auckland Park, Johannesburg, Gauteng
            2195, South Africa
COMMENT     Bankit Comment: ALT EMAIL:201327040@student.uj.ac.za
            Bankit Comment: TAX: Yes, new species/combinations; SEE ATTACHMENT
            Bankit Comment: TOTAL # OF SEQS:44
            Bankit Comment: FeatPropSourceSeq:AMDSF219
            
            ##Assembly-Data-START##
            Assembly Method       :: Novoplasty v. 4.3.1
            Sequencing Technology :: Illumina
            ##Assembly-Data-END##
FEATURES             Location/Qualifiers
     source          1..1125
                     /organism="Bradypodion gutturale"
                     /organelle="mitochondrion"
                     /mol_type="genomic DNA"
                     /isolation_source="Ladismith Nature Reserve, Western Cape"
                     /bio_material="KTH08-51"
                     /db_xref="taxon:230335"
                     /country="South Africa"
                     /note="Eukaryota; Metazoa; Chordata; Craniata; Vertebrata;
                     Euteleostomi;## Lepidosauria; Squamata; Bifurcata;
                     Unidentata; Episquamata;## Toxicofera; Iguania; Acrodonta;
                     Chamaeleonidae; Bradypodion"
     gene            <1..>1125
                     /gene="COB"
     CDS             <1..>1125
                     /gene="COB"
                     /EC_number="7.1.1.8"
                     /codon_start=1
                     /transl_table=2
                     /product="Cytochrome b"
                     /translation="IARKSHPILKTINHSLIDLPTPTNISTAWNFGSLLGLLLVMQIT
                     TGLFLAMHYTADINLAFSSLSHICREVNFGWLMRNLHANGASMFFICIYLHIGRGLYY
                     SSYLYKNTWNVGIILLFLTMATAFLGYILPWGQMSFWGATVITNMLSAIPYIGDNLVN
                     WIWGGFSVNNPTLVRFFTLHFLMPFLIAGTTMLHLLFLHETGSNNPTGLSSNPDKVSF
                     HPYFPLKDLTAMLIMITLLTFVALFLPTLLTDPQNFSPANPMTTPPHIMPEWYFLFAY
                     TILRSIPNKLGGVVALFMSIFILFLMPMLHTSKQRTMKFRPLSQLIFWTMTANILILT
                     WIGSQPVEQPLTSIGQAATMIYFLAIIMIIPTIAMMENKTL"
BASE COUNT      359 a    313 c    125 g    328 t
ORIGIN      
        1 atcgcacgaa aatcgcaccc gattctaaaa accatcaacc actcactaat tgatttaccc
       61 accccaacaa atatttcaac cgcttgaaac tttggctccc tactcggcct cctactagta
      121 atacaaatta caacaggatt atttttagcc atgcactata cagccgacat caacctagca
      181 ttctcatctt tatcccacat ttgccgagag gtaaactttg gctgactaat acgaaacctt
      241 catgcaaatg gggcctccat attctttatt tgcatctacc tccacattgg acgaggccta
      301 tactactcat cgtaccttta caaaaataca tgaaatgtag gcatcatcct cctgttttta
      361 acgatagcca ccgcatttct agggtacatc ctaccctgag gacaaatatc tttctgaggg
      421 gcaaccgtta ttactaatat actatcagca attccatata ttggtgacaa cctagtaaac
      481 tgaatttgag gtggattttc agttaataac ccaacactag tccgattttt taccctacac
      541 ttcctaatac catttttaat tgccggaacc accatactgc accttctttt tttacatgaa
      601 acgggatcca ataacccaac cggactgtca tcaaacccag acaaagtatc atttcaccca
      661 tactttcccc taaaagacct aaccgccata ttaattataa ttaccctact aacatttgtt
      721 gccctattcc tacctacact tctaactgac ccacaaaatt tctcacccgc caaccccata
      781 actacacctc cccacattat gccagaatgg tattttttat ttgcctacac cattctacgc
      841 tcaatcccaa acaaactagg tggagtcgta gccttattta tatctatttt catcttattc
      901 ctcataccaa tattacacac ctctaaacaa cgaacaataa agttccgacc actttcacaa
      961 ctcatcttct gaactataac agcaaatatt ctaatcttaa catgaattgg aagccaacca
     1021 gtagaacaac cactcacctc cattggacaa gccgccacca taatttactt tttagccatt
     1081 attataatta ttccaactat tgctataata gaaaacaaaa cactg
//
LOCUS       KTH11-11                1125 bp    DNA     linear   VRT 19-OCT-2023
DEFINITION  Cytochrome B (CytB)gene, partial cds.
ACCESSION   KTH11-11
VERSION
KEYWORDS    .
SOURCE      mitochondrion Bradypodion occidentale
  ORGANISM  Bradypodion occidentale
            Eukaryota; Metazoa; Chordata; Craniata; Vertebrata; Euteleostomi;
            Lepidosauria; Squamata; Bifurcata; Unidentata; Episquamata;
            Toxicofera; Iguania; Acrodonta; Chamaeleonidae; Bradypodion.
REFERENCE   1  (bases 1 to 1125)
  AUTHORS   Main,D.C., Taft,J.M., Geneva,A.J., Jansen van Vuuren,B. and
            Tolley,K.A.
  TITLE     More is not always better: the efficacy of single mitochondrial
            genes at reconciling the complete mitogenome phylogeny
  JOURNAL   unpublished
REFERENCE   2  (bases 1 to 1125)
  AUTHORS   Main,D.C., Taft,J.M., Geneva,A.J., Jansen van Vuuren,B. and
            Tolley,K.A.
  TITLE     Direct Submission
  JOURNAL   Submitted (19-OCT-2023) Zoology, University of Johannesburg, Cnr
            Kingsway and University Road Auckland Park, Johannesburg, Gauteng
            2195, South Africa
COMMENT     Bankit Comment: ALT EMAIL:201327040@student.uj.ac.za
            Bankit Comment: TAX: Yes, new species/combinations; SEE ATTACHMENT
            Bankit Comment: TOTAL # OF SEQS:44
            Bankit Comment: FeatPropSourceSeq:AMDSF219
            
            ##Assembly-Data-START##
            Assembly Method       :: Novoplasty v. 4.3.1
            Sequencing Technology :: Illumina
            ##Assembly-Data-END##
FEATURES             Location/Qualifiers
     source          1..1125
                     /organism="Bradypodion occidentale"
                     /organelle="mitochondrion"
                     /mol_type="genomic DNA"
                     /isolation_source="Noup, Northern Cape"
                     /bio_material="KTH11-11"
                     /db_xref="taxon:179886"
                     /country="South Africa"
                     /note="Eukaryota; Metazoa; Chordata; Craniata; Vertebrata;
                     Euteleostomi;## Lepidosauria; Squamata; Bifurcata;
                     Unidentata; Episquamata;## Toxicofera; Iguania; Acrodonta;
                     Chamaeleonidae; Bradypodion"
     gene            <1..>1125
                     /gene="COB"
     CDS             <1..>1125
                     /gene="COB"
                     /EC_number="7.1.1.8"
                     /codon_start=1
                     /transl_table=2
                     /product="Cytochrome b"
                     /translation="IARKSHPILKTINHSLIDLPTPTNISTAWNFGSLLGFLLVMQIT
                     TGLFLAMHYTADINLAFSSLSHICREVNFGWLMRNLHANGASMFFICIYLHIGRGLYY
                     SSYLYKNTWNVGIILLFLTMATAFLGYILPWGQMSFWGATVITNMLSAIPYIGDDLVS
                     WIWGGFSVNNPTLVRFFTLHFLMPFLIAGTTMLHLLFLHETGSNNPTGLSSNPDKVSF
                     HPYFPLKDLTALVIMITLLTFIALFLPTLLTDPQNFSPANPMTTPPHIMPEWYFLFAY
                     TILRSIPNKLGGVVALFMSIFILFLMPMLHTSKQRTMKFRPLSQFIFWTMTANILILT
                     WIGSQPVEQPLTAIGQAATLIYFLIIIMVIPTIAMMENKTL"
BASE COUNT      362 a    317 c    124 g    322 t
ORIGIN      
        1 atcgcacgaa aatcacatcc gatcctaaaa accattaacc actcactaat cgacctaccc
       61 accccaacaa atatctcaac cgcttgaaac tttggctccc tactcggctt cctactagta
      121 atacaaatta caacaggatt attcttagcc atacactata cagccgacat caacctagca
      181 ttttcatcac tatctcacat ttgccgagaa gtgaactttg gctgactaat acgaaacctt
      241 catgcaaatg gagcctccat attctttatt tgcatctacc ttcacattgg acgaggactg
      301 tactactcat cataccttta caaaaacaca tgaaatgttg gcatcatcct cctatttcta
      361 acaatagcca ccgcatttct aggatacatt ctaccctggg gacaaatatc tttctgaggg
      421 gcaaccgtta ttaccaacat attatcagca atcccataca ttggggatga cctagtaagc
      481 tgaatttgag gtggcttttc agttaataac cccacactag tccgattttt taccctacac
      541 ttcctaatac catttttaat tgccggaacc accatactac accttctttt tttgcatgaa
      601 acaggatcca ataacccaac cggactgtca tccaacccag acaaagtatc attccaccca
      661 tacttccccc taaaagacct aaccgcccta gtaattataa ttaccctact aacatttatt
      721 gccctatttc tacccacact tctaactgac ccacaaaatt tttcacccgc caaccctata
      781 actacaccgc cacacattat gccagaatga tattttttat ttgcctatac cattctacgc
      841 tcaatcccaa ataaactagg gggagttgta gccttattca tatccatttt cattttattc
      901 ctcataccaa tattacacac ctccaaacaa cgaacaataa aattccgacc actttcacaa
      961 tttatcttct gaactatgac agcaaacatt ctaattttaa catgaattgg aagccaacca
     1021 gtagaacaac cacttaccgc catcggacaa gccgccacct taatctactt tttaatcatt
     1081 attatggtta tcccaactat tgctataata gaaaacaaaa cacta
//
LOCUS       KTH108                  1125 bp    DNA     linear   VRT 19-OCT-2023
DEFINITION  Cytochrome B (CytB)gene, partial cds.
ACCESSION   KTH108
VERSION
KEYWORDS    .
SOURCE      mitochondrion Bradypodion taeniabronchum
  ORGANISM  Bradypodion taeniabronchum
            Eukaryota; Metazoa; Chordata; Craniata; Vertebrata; Euteleostomi;
            Lepidosauria; Squamata; Bifurcata; Unidentata; Episquamata;
            Toxicofera; Iguania; Acrodonta; Chamaeleonidae; Bradypodion.
REFERENCE   1  (bases 1 to 1125)
  AUTHORS   Main,D.C., Taft,J.M., Geneva,A.J., Jansen van Vuuren,B. and
            Tolley,K.A.
  TITLE     More is not always better: the efficacy of single mitochondrial
            genes at reconciling the complete mitogenome phylogeny
  JOURNAL   unpublished
REFERENCE   2  (bases 1 to 1125)
  AUTHORS   Main,D.C., Taft,J.M., Geneva,A.J., Jansen van Vuuren,B. and
            Tolley,K.A.
  TITLE     Direct Submission
  JOURNAL   Submitted (19-OCT-2023) Zoology, University of Johannesburg, Cnr
            Kingsway and University Road Auckland Park, Johannesburg, Gauteng
            2195, South Africa
COMMENT     Bankit Comment: ALT EMAIL:201327040@student.uj.ac.za
            Bankit Comment: TAX: Yes, new species/combinations; SEE ATTACHMENT
            Bankit Comment: TOTAL # OF SEQS:44
            Bankit Comment: FeatPropSourceSeq:AMDSF219
            
            ##Assembly-Data-START##
            Assembly Method       :: Novoplasty v. 4.3.1
            Sequencing Technology :: Illumina
            ##Assembly-Data-END##
FEATURES             Location/Qualifiers
     source          1..1125
                     /organism="Bradypodion taeniabronchum"
                     /organelle="mitochondrion"
                     /mol_type="genomic DNA"
                     /isolation_source="Tsitsikamma Mountains, Eastern Cape"
                     /bio_material="KTH108"
                     /db_xref="taxon:230340"
                     /country="South Africa"
                     /note="Eukaryota; Metazoa; Chordata; Craniata; Vertebrata;
                     Euteleostomi;## Lepidosauria; Squamata; Bifurcata;
                     Unidentata; Episquamata;## Toxicofera; Iguania; Acrodonta;
                     Chamaeleonidae; Bradypodion"
     gene            <1..>1125
                     /gene="COB"
     CDS             <1..>1125
                     /gene="COB"
                     /EC_number="7.1.1.8"
                     /codon_start=1
                     /transl_table=2
                     /product="Cytochrome b"
                     /translation="IARKSHPILKTINHSLIDLPTPTNISTAWNFGSLLGLLLVMQIT
                     TGLFLAMHYTADINLAFSSLSHICREVNFGWLMRNLHANGASMFFICIYLHIGRGLYY
                     SSYLYKNTWNVGIILLFLTMATAFLGYILPWGQMSFWGATVITNMLSAIPYIGDNLVS
                     WIWGGFSVNNPTLVRFFTLHFLMPFLIAGTTMLHLLFLHETGSNNPTGLSSNPDKVSF
                     HPYFPLKDLTALLIMISLLTFIALFLPTLLTDPQNFSPANPMTTPPHIMPEWYFLFAY
                     TILRSIPNKLGGVVALFMSIFILFLMPTLHTSKQRTMKFRPLSQFTFWTMTANILILT
                     WIGSQPVEQPLTSIGQAATIIYFLVIIIIVPTIAMMENKTL"
BASE COUNT      352 a    310 c    127 g    336 t
ORIGIN      
        1 atcgcacgaa agtcgcaccc gatcctaaaa accattaacc actcactaat tgatttaccc
       61 accccaacaa atatttcaac cgcttgaaac tttggctccc tacttggcct cctactagta
      121 atacaaatta caacagggtt atttttagcc atacactata cagccgacat taacttagca
      181 ttttcatctt tatcccacat ttgccgagaa gtgaactttg gctgactaat acgaaacctt
      241 catgcaaatg gtgcctccat attctttatt tgcatctacc tccacattgg acgaggccta
      301 tactactcat cgtaccttta caaaaataca tgaaatgtgg gcatcatcct tctgttttta
      361 acaatagcta ccgcatttct aggatacatc ctaccctgag gacaaatatc tttctgaggg
      421 gcaaccgtta ttactaatat actatcagca attccataca ttggtgacaa cctagtaagc
      481 tgaatttgag gtggattttc agtcaataac ccaacactgg tccgattttt taccctacat
      541 ttcctaatac catttttaat tgccggaact accatactgc accttctttt tttacacgaa
      601 acgggatcca acaacccaac cggactgtca tcaaacccag acaaagtatc atttcaccca
      661 tacttccccc taaaagacct aaccgcccta ttaattataa tttccctact aacatttatt
      721 gccctattcc tacccacact tctaactgac ccacaaaatt tctcacccgc caaccccatg
      781 actacacctc cccacattat gccagaatgg tattttttat ttgcctacac cattctacgc
      841 tcaatcccaa acaaactagg tggagttgta gccttattta tatctatttt catcttattc
      901 ctcataccaa cattacacac ctctaaacaa cgaacaataa agttccgacc actttcacaa
      961 tttaccttct gaactataac agcaaatatt ctaatcttaa catgaattgg aagccaacca
     1021 gtagaacaac cactcacctc cattggacaa gccgccacca ttatttactt tttagtcatt
     1081 attattattg ttccaactat tgctataata gaaaacaaaa cactg
//
LOCUS       KTH156                  1125 bp    DNA     linear   VRT 19-OCT-2023
DEFINITION  Cytochrome B (CytB)gene, partial cds.
ACCESSION   KTH156
VERSION
KEYWORDS    .
SOURCE      mitochondrion Bradypodion ventrale (Southern dwarf chameleon)
  ORGANISM  Bradypodion ventrale
            Eukaryota; Metazoa; Chordata; Craniata; Vertebrata; Euteleostomi;
            Lepidosauria; Squamata; Bifurcata; Unidentata; Episquamata;
            Toxicofera; Iguania; Acrodonta; Chamaeleonidae; Bradypodion.
REFERENCE   1  (bases 1 to 1125)
  AUTHORS   Main,D.C., Taft,J.M., Geneva,A.J., Jansen van Vuuren,B. and
            Tolley,K.A.
  TITLE     More is not always better: the efficacy of single mitochondrial
            genes at reconciling the complete mitogenome phylogeny
  JOURNAL   unpublished
REFERENCE   2  (bases 1 to 1125)
  AUTHORS   Main,D.C., Taft,J.M., Geneva,A.J., Jansen van Vuuren,B. and
            Tolley,K.A.
  TITLE     Direct Submission
  JOURNAL   Submitted (19-OCT-2023) Zoology, University of Johannesburg, Cnr
            Kingsway and University Road Auckland Park, Johannesburg, Gauteng
            2195, South Africa
COMMENT     Bankit Comment: ALT EMAIL:201327040@student.uj.ac.za
            Bankit Comment: TAX: Yes, new species/combinations; SEE ATTACHMENT
            Bankit Comment: TOTAL # OF SEQS:44
            Bankit Comment: FeatPropSourceSeq:AMDSF219
            
            ##Assembly-Data-START##
            Assembly Method       :: Novoplasty v. 4.3.1
            Sequencing Technology :: Illumina
            ##Assembly-Data-END##
FEATURES             Location/Qualifiers
     source          1..1125
                     /organism="Bradypodion ventrale"
                     /organelle="mitochondrion"
                     /mol_type="genomic DNA"
                     /isolation_source="Groendal Nature Reserve, Eastern Cape"
                     /bio_material="KTH156"
                     /db_xref="taxon:179890"
                     /country="South Africa"
                     /note="Eukaryota; Metazoa; Chordata; Craniata; Vertebrata;
                     Euteleostomi;## Lepidosauria; Squamata; Bifurcata;
                     Unidentata; Episquamata;## Toxicofera; Iguania; Acrodonta;
                     Chamaeleonidae; Bradypodion"
     gene            <1..>1125
                     /gene="COB"
     CDS             <1..>1125
                     /gene="COB"
                     /EC_number="7.1.1.8"
                     /codon_start=1
                     /transl_table=2
                     /product="Cytochrome b"
                     /translation="IARKSHPILKTINHSLIDLPTPTNISTAWNFGSLLGLLLVMQIT
                     TGLFLAMHYTADINLAFSSLSHICREVNFGWLMRNLHANGASMFFICIYLHIGRGLYY
                     SSYLYKNTWNVGIILLFLTMATAFLGYILPWGQMSFWGATVITNMLSAIPYIGDNLVS
                     WIWGGFSVNNPTLVRFFTLHFLMPFLIAGTTMLHLLFLHETGSNNPTGLSSNPDKVSF
                     HPYFPLKDLTALLIMISLLTFIALFLPTLLTDPQNFSPANPMTTPPHIMPEWYFLFAY
                     TILRSIPNKLGGVVALFMSIFILFLMPMLHTSKQRTMKFRPLSQFIFWTMTANILILT
                     WIGSQPVEQPLTSIGQAATIIYFLVIIMIIPTIAMMENKTL"
BASE COUNT      355 a    319 c    125 g    326 t
ORIGIN      
        1 atcgcacgaa agtcgcaccc gatcctaaaa accattaacc actcactaat tgatttaccc
       61 accccaacaa atatctcaac cgcttgaaac tttggctccc tacttggcct cctactagta
      121 atacaaatta caacaggatt atttttagcc atacactata cagccgacat taacctagca
      181 ttttcatctt tatcccacat ttgccgagaa gtgaactttg gctgactaat acgaaacctt
      241 cacgcaaatg gtgcctccat attctttatt tgcatctacc tccacattgg acgaggccta
      301 tactactcat cgtaccttta caaaaacaca tgaaatgtgg gcatcatcct cctgttttta
      361 acaatagcca ccgcatttct aggatacatc ctaccctgag gacaaatatc tttctgaggg
      421 gcaaccgtta ttactaacat actatcagca attccataca ttggtgacaa cctagtaagc
      481 tgaatttgag gtggattttc agtcaataac ccaacactag tccgattttt caccctacac
      541 ttcctaatac cgtttttaat tgccggaact accatactgc acctcctttt tttacatgaa
      601 acggggtcca acaacccaac cggactgtca tcaaacccag acaaagtatc atttcaccca
      661 tacttccccc taaaagacct aaccgcccta ttaattataa tttccctact aacatttatt
      721 gccctattcc tacccacact tctaactgac ccacaaaatt tctcacccgc caaccccata
      781 actacacccc cccacattat gccagaatga tattttttat ttgcctacac cattctacgc
      841 tcaatcccaa acaaactagg tggagttgta gccttattta tatctatttt catcttattc
      901 ctcataccaa tattacacac ctctaaacaa cgaacaataa agttccgacc actttcacaa
      961 tttatcttct ggactataac agcaaatatt ctaatcttaa catgaattgg aagccaacca
     1021 gtagaacaac cactcacctc cattggacaa gccgccacca ttatttactt tttagtcatt
     1081 attataatta ttccaaccat tgctataata gaaaacaaaa cactg
//
LOCUS       KTH288                  1125 bp    DNA     linear   VRT 19-OCT-2023
DEFINITION  Cytochrome B (CytB)gene, partial cds.
ACCESSION   KTH288
VERSION
KEYWORDS    .
SOURCE      mitochondrion Bradypodion pumilum
  ORGANISM  Bradypodion pumilum
            Eukaryota; Metazoa; Chordata; Craniata; Vertebrata; Euteleostomi;
            Lepidosauria; Squamata; Bifurcata; Unidentata; Episquamata;
            Toxicofera; Iguania; Acrodonta; Chamaeleonidae; Bradypodion.
REFERENCE   1  (bases 1 to 1125)
  AUTHORS   Main,D.C., Taft,J.M., Geneva,A.J., Jansen van Vuuren,B. and
            Tolley,K.A.
  TITLE     More is not always better: the efficacy of single mitochondrial
            genes at reconciling the complete mitogenome phylogeny
  JOURNAL   unpublished
REFERENCE   2  (bases 1 to 1125)
  AUTHORS   Main,D.C., Taft,J.M., Geneva,A.J., Jansen van Vuuren,B. and
            Tolley,K.A.
  TITLE     Direct Submission
  JOURNAL   Submitted (19-OCT-2023) Zoology, University of Johannesburg, Cnr
            Kingsway and University Road Auckland Park, Johannesburg, Gauteng
            2195, South Africa
COMMENT     Bankit Comment: ALT EMAIL:201327040@student.uj.ac.za
            Bankit Comment: TAX: Yes, new species/combinations; SEE ATTACHMENT
            Bankit Comment: TOTAL # OF SEQS:44
            Bankit Comment: FeatPropSourceSeq:AMDSF219
            
            ##Assembly-Data-START##
            Assembly Method       :: Novoplasty v. 4.3.1
            Sequencing Technology :: Illumina
            ##Assembly-Data-END##
FEATURES             Location/Qualifiers
     source          1..1125
                     /organism="Bradypodion pumilum"
                     /organelle="mitochondrion"
                     /mol_type="genomic DNA"
                     /isolation_source="Durbanville, Western Cape"
                     /bio_material="KTH288"
                     /db_xref="taxon:179887"
                     /country="South Africa"
                     /note="Eukaryota; Metazoa; Chordata; Craniata; Vertebrata;
                     Euteleostomi;## Lepidosauria; Squamata; Bifurcata;
                     Unidentata; Episquamata;## Toxicofera; Iguania; Acrodonta;
                     Chamaeleonidae; Bradypodion"
     gene            <1..>1125
                     /gene="COB"
     CDS             <1..>1125
                     /gene="COB"
                     /EC_number="7.1.1.8"
                     /codon_start=1
                     /transl_table=2
                     /product="Cytochrome b"
                     /translation="IARKSHPILKTINHSLIDLPTPTNISTAWNFGSLLGLLLVMQIT
                     TGLFLAMHYTADINLAFSSLSHICREVNFGWLMRNLHANGASMFFICIYLHIGRGLYY
                     SSYLYKNTWNVGIILLFLTMATAFLGYILPWGQMSFWGATVITNMLSAIPYIGDNLVN
                     WIWGGFSVNNPTLIRFFTLHFLMPFLIAGTTMLHLLFLHETGSNNPTGLSSNPDKVSF
                     HPYFPLKDLTSLLIMVTVLTFIALFLPTLLTDPQNFSPANPMTTPPHIMPEWYFLFAY
                     TILRSIPNKLGGVVALFLSIFILFLMPILHTSKQRTMKFRPLSQFIFWTMTANILILT
                     WIGSQPVEQPLTSIGQAATMIYFLVIIMIIPTIATMENKTL"
BASE COUNT      363 a    308 c    122 g    332 t
ORIGIN      
        1 atcgcacgaa aatcacaccc gatcctaaaa acaattaatc actcactaat tgacctaccc
       61 accccaacaa atatttcaac cgcttgaaac tttggctccc tactcggcct cctactagta
      121 atacaaatta caacaggact tttcttagcc atacattata cagcagacat taacctagca
      181 ttttcatcct tatcacacat ctgccgagag gtaaactttg gctgactaat acgaaacctt
      241 catgcaaatg gggcctccat attctttatc tgtatctatc tacacattgg acgaggccta
      301 tactactcat catatcttta caaaaataca tgaaacgttg gaatcatcct cctattttta
      361 acaatagcca ccgcatttct tggctacatc cttccatgag gacaaatatc tttctgagga
      421 gcaactgtta ttactaatat attatcagca attccataca ttggggataa ccttgtaaat
      481 tgaatttgag gcggattttc agtgaacaac ccaacactaa tccgattttt taccttacac
      541 ttcctaatgc catttttaat tgctgggacc accatacttc acctactttt tcttcatgaa
      601 acaggatcca acaacccaac cggactatct tccaacccag acaaagtatc atttcaccct
      661 tacttcccac taaaagacct aaccagcctg ctaattatgg ttaccgtact aacatttatt
      721 gccctatttc taccaacact tcttactgac ccacaaaatt tttcacccgc caacccaata
      781 actacaccac cccacatcat gccagaatga tactttttat ttgcttacac aatcctacgc
      841 tcaatcccaa acaaacttgg aggagtcgta gccctatttt tatccatttt tattttgttc
      901 cttataccaa ttctacatac ctcaaaacaa cgaacaataa aattccgacc actctcacaa
      961 ttcatcttct gaactataac agcaaacatt ctaattttga catgaattgg aagccaacca
     1021 gtagaacaac cactcacctc catcggacaa gccgccacca tgatttactt cttagttatt
     1081 attatgatta tcccaactat tgctactata gaaaacaaaa cacta
//
LOCUS       KTH437                  1125 bp    DNA     linear       19-OCT-2023
DEFINITION  Cytochrome B (CytB)gene, partial cds.
ACCESSION   KTH437
VERSION
KEYWORDS    .
SOURCE      mitochondrion Bradypodion sp.2
  ORGANISM  Bradypodion sp.2
            Unclassified.
REFERENCE   1  (bases 1 to 1125)
  AUTHORS   Main,D.C., Taft,J.M., Geneva,A.J., Jansen van Vuuren,B. and
            Tolley,K.A.
  TITLE     More is not always better: the efficacy of single mitochondrial
            genes at reconciling the complete mitogenome phylogeny
  JOURNAL   unpublished
REFERENCE   2  (bases 1 to 1125)
  AUTHORS   Main,D.C., Taft,J.M., Geneva,A.J., Jansen van Vuuren,B. and
            Tolley,K.A.
  TITLE     Direct Submission
  JOURNAL   Submitted (19-OCT-2023) Zoology, University of Johannesburg, Cnr
            Kingsway and University Road Auckland Park, Johannesburg, Gauteng
            2195, South Africa
COMMENT     Bankit Comment: ALT EMAIL:201327040@student.uj.ac.za
            Bankit Comment: TAX: Yes, new species/combinations; SEE ATTACHMENT
            Bankit Comment: TOTAL # OF SEQS:44
            Bankit Comment: FeatPropSourceSeq:AMDSF219
            
            ##Assembly-Data-START##
            Assembly Method       :: Novoplasty v. 4.3.1
            Sequencing Technology :: Illumina
            ##Assembly-Data-END##
FEATURES             Location/Qualifiers
     source          1..1125
                     /organism="Bradypodion sp.2"
                     /organelle="mitochondrion"
                     /mol_type="genomic DNA"
                     /isolation_source="Karkloof Forest, KwaZulu-Natal"
                     /bio_material="SAM ZR51950"
                     /country="South Africa"
                     /note="Eukaryota; Metazoa; Chordata; Craniata; Vertebrata;
                     Euteleostomi;## Lepidosauria; Squamata; Bifurcata;
                     Unidentata; Episquamata;## Toxicofera; Iguania; Acrodonta;
                     Chamaeleonidae; Bradypodion"
     gene            <1..>1125
                     /gene="COB"
     CDS             <1..>1125
                     /gene="COB"
                     /EC_number="7.1.1.8"
                     /codon_start=1
                     /transl_table=2
                     /product="Cytochrome b"
                     /translation="XXXXXXXXXXXXXXXXXXLPTPTNISTAWNFGSLLGLLLVMQIT
                     TGLFLAMHYTADINLAFSSLSHICREVNFGWLMRNLHANGASMFFICIYLHIGRGLYY
                     SSXLYKNTWNVGIILLFLTMATAFLGYILPWGQMSFWGATVITNMLSAIPYIGDNLVN
                     WIWGGFSVNNPTLVRFFTLHFLMPFLIAGTTMLHLLFLHETGSNNPTGLSSNPDKVSF
                     HPYFPLKDLTALLIMITLLTIIALFLPTLLTDPQNFSPANPLTTPPHIMPEWYFLFAY
                     TILRSIPNKLGGVVALFMSIFILFLMPMLHTSKQRTMKFRPLSQFIFWTMTANILILT
                     WIGSQPVENPLIAIGQAATMIYFLVIIMIIPIIAMMENKTL"
BASE COUNT      341 a    281 c    120 g    330 t     53 others
ORIGIN      
        1 nnnnnnnnnn nnnnnnnnnn nnnnnnnnnn nnnnnnnnnn nnnnnnnnnn nnacttaccc
       61 accccaacaa acatttcaac cgcttgaaac tttggctccc tactcggcct cctactagta
      121 atacaaatta caacaggatt atttttagcc atacactata cagctgacat caacctagca
      181 ttttcatctt tatctcacat ttgccgagaa gtaaactttg gctgactaat acgaaacctt
      241 catgcaaacg gggcctccat attctttatt tgcatctacc tccacattgg acgaggccta
      301 tattactcat cgyaccttta caaaaataca tgaaacgtag gcatcatcct tctattttta
      361 acaatagcca ccgcatttct aggatatatt ctaccctgag gacaaatatc tttttgaggg
      421 gcaaccgtta ttactaatat attgtcagca attccataca ttggagataa cctagtaaac
      481 tgaatttgag gtggcttttc agtcaataac ccaacactag tccgattttt taccttacac
      541 ttcctaatac catttttaat tgctggtacg accatacttc accttctttt tttacacgaa
      601 acaggatcca acaacccaac cggactatca tccaacccag acaaagtatc atttcaccca
      661 tacttccccc taaaagacct aactgcctta ttaatcataa ttaccctact aacaattatt
      721 gccctattcc taccgacact tttaactgac ccacaaaatt tttcacccgc caacccccta
      781 actacaccac cccacattat gccagagtga tattttttat ttgcctatac tattctacgc
      841 tcaatcccaa acaagctggg gggagttgta gccttattta tatctatttt cattttattc
      901 ctcataccaa tattacacac ctccaaacaa cgaacaataa aattccgacc actttcacag
      961 tttatcttct gaactatgac agcaaatatt ctaattttaa catgaattgg aagccaacca
     1021 gtagaaaatc cactcatcgc catcggacaa gccgctacaa taatttactt tttggttatt
     1081 attatgatta tcccaattat tgctataata gaaaacaaaa catta
//
LOCUS       KTH450                  1125 bp    DNA     linear       19-OCT-2023
DEFINITION  Cytochrome B (CytB)gene, partial cds.
ACCESSION   KTH450
VERSION
KEYWORDS    .
SOURCE      mitochondrion Bradypodion sp.2
  ORGANISM  Bradypodion sp.2
            Unclassified.
REFERENCE   1  (bases 1 to 1125)
  AUTHORS   Main,D.C., Taft,J.M., Geneva,A.J., Jansen van Vuuren,B. and
            Tolley,K.A.
  TITLE     More is not always better: the efficacy of single mitochondrial
            genes at reconciling the complete mitogenome phylogeny
  JOURNAL   unpublished
REFERENCE   2  (bases 1 to 1125)
  AUTHORS   Main,D.C., Taft,J.M., Geneva,A.J., Jansen van Vuuren,B. and
            Tolley,K.A.
  TITLE     Direct Submission
  JOURNAL   Submitted (19-OCT-2023) Zoology, University of Johannesburg, Cnr
            Kingsway and University Road Auckland Park, Johannesburg, Gauteng
            2195, South Africa
COMMENT     Bankit Comment: ALT EMAIL:201327040@student.uj.ac.za
            Bankit Comment: TAX: Yes, new species/combinations; SEE ATTACHMENT
            Bankit Comment: TOTAL # OF SEQS:44
            Bankit Comment: FeatPropSourceSeq:AMDSF219
            
            ##Assembly-Data-START##
            Assembly Method       :: Novoplasty v. 4.3.1
            Sequencing Technology :: Illumina
            ##Assembly-Data-END##
FEATURES             Location/Qualifiers
     source          1..1125
                     /organism="Bradypodion sp.2"
                     /organelle="mitochondrion"
                     /mol_type="genomic DNA"
                     /isolation_source="Gilboa Forest (Plantation),
                     KwaZulu-Natal"
                     /bio_material="SAM ZR51952"
                     /country="South Africa"
                     /note="Eukaryota; Metazoa; Chordata; Craniata; Vertebrata;
                     Euteleostomi;## Lepidosauria; Squamata; Bifurcata;
                     Unidentata; Episquamata;## Toxicofera; Iguania; Acrodonta;
                     Chamaeleonidae; Bradypodion"
     gene            <1..>1125
                     /gene="COB"
     CDS             <1..>1125
                     /gene="COB"
                     /EC_number="7.1.1.8"
                     /codon_start=1
                     /transl_table=2
                     /product="Cytochrome b"
                     /translation="IARKSHPILKTINHSLIDLPTPTNISTAWNFGSLLGLLLVMQIT
                     TGLFLAMHYTADINLAFSSLSHICREVNFGWLMRNLHANGASMFFICIYLHIGRGLYY
                     SSYLYKNTWNVGIILLFLTMATAFLGYILPWGQMSFWGATVITNMLSAIPYIGDNLVN
                     WIWGGFSVNNPTLVRFFTLHFLMPFLIAGTTMLHLLFLHETGSNNPTGLSSNPDKVSF
                     HPYFPLKDLTALLIMITLLTIIALFLPTLLTDPQNFSPANPLTTPPHIMPEWYFLFAY
                     TILRSIPNKLGGVVALFMSIFILFLMPMLHTSKQRTMKFRPLSQFIFWTMTANILILT
                     WIGSQPVENPLIAIGQAATMIYFLVIIMIIPIIAMMENKTL"
BASE COUNT      362 a    296 c    124 g    343 t
ORIGIN      
        1 atcgcacgaa aatcgcaccc gatcctaaaa actattaatc actcactaat tgacttaccc
       61 accccaacaa acatttcaac cgcttgaaac tttggctccc tactcggcct cctactagta
      121 atacaaatta caacaggatt atttttagcc atacactata cagctgacat caacctagca
      181 ttttcatctt tatctcacat ttgccgagaa gtaaactttg gctgactaat acgaaacctt
      241 catgcaaacg gggcctccat attctttatt tgcatctacc tccacattgg acgaggccta
      301 tattactcat cgtaccttta caaaaataca tgaaacgtag gcatcatcct tctattttta
      361 acaatagcca ccgcatttct aggatatatt ctaccctgag gacaaatatc tttttgaggg
      421 gcaaccgtta ttactaatat attgtcagca attccataca ttggagataa cctagtaaac
      481 tgaatttgag gtggcttttc agtcaataac ccaacactag tccgattttt taccttacac
      541 ttcctaatac catttttaat tgctggtacg accatacttc accttctttt tttacacgaa
      601 acaggatcca acaacccaac cggactatca tccaacccag acaaagtatc atttcaccca
      661 tacttccccc taaaagacct aactgcctta ttaatcataa ttaccctact aacaattatt
      721 gccctattcc taccaacact tttaactgac ccacaaaatt tttcacccgc caacccccta
      781 actacaccac cccacattat gccagagtga tattttttat ttgcctatac tattctacgc
      841 tcaatcccaa acaagctggg gggagttgta gccttattta tatctatttt cattttattc
      901 ctcataccaa tattacacac ctccaaacaa cgaacaataa aattccgacc actttcacag
      961 tttatcttct gaactatgac agcaaatatt ctaattttaa catgaattgg aagccaacca
     1021 gtagaaaatc cactcatcgc catcggacaa gccgctacaa taatttactt tttggttatt
     1081 attatgatta tcccaattat tgctataata gaaaacaaaa catta
//
LOCUS       KTH533                  1125 bp    DNA     linear   VRT 19-OCT-2023
DEFINITION  Cytochrome B (CytB)gene, partial cds.
ACCESSION   KTH533
VERSION
KEYWORDS    .
SOURCE      mitochondrion Bradypodion transvaalense
  ORGANISM  Bradypodion transvaalense
            Eukaryota; Metazoa; Chordata; Craniata; Vertebrata; Euteleostomi;
            Lepidosauria; Squamata; Bifurcata; Unidentata; Episquamata;
            Toxicofera; Iguania; Acrodonta; Chamaeleonidae; Bradypodion.
REFERENCE   1  (bases 1 to 1125)
  AUTHORS   Main,D.C., Taft,J.M., Geneva,A.J., Jansen van Vuuren,B. and
            Tolley,K.A.
  TITLE     More is not always better: the efficacy of single mitochondrial
            genes at reconciling the complete mitogenome phylogeny
  JOURNAL   unpublished
REFERENCE   2  (bases 1 to 1125)
  AUTHORS   Main,D.C., Taft,J.M., Geneva,A.J., Jansen van Vuuren,B. and
            Tolley,K.A.
  TITLE     Direct Submission
  JOURNAL   Submitted (19-OCT-2023) Zoology, University of Johannesburg, Cnr
            Kingsway and University Road Auckland Park, Johannesburg, Gauteng
            2195, South Africa
COMMENT     Bankit Comment: ALT EMAIL:201327040@student.uj.ac.za
            Bankit Comment: TAX: Yes, new species/combinations; SEE ATTACHMENT
            Bankit Comment: TOTAL # OF SEQS:44
            Bankit Comment: FeatPropSourceSeq:AMDSF219
            
            ##Assembly-Data-START##
            Assembly Method       :: Novoplasty v. 4.3.1
            Sequencing Technology :: Illumina
            ##Assembly-Data-END##
FEATURES             Location/Qualifiers
     source          1..1125
                     /organism="Bradypodion transvaalense"
                     /organelle="mitochondrion"
                     /mol_type="genomic DNA"
                     /isolation_source="Barberton, Mpumalanga"
                     /bio_material="PEM R17527"
                     /db_xref="taxon:179889"
                     /country="South Africa"
                     /note="Eukaryota; Metazoa; Chordata; Craniata; Vertebrata;
                     Euteleostomi;## Lepidosauria; Squamata; Bifurcata;
                     Unidentata; Episquamata;## Toxicofera; Iguania; Acrodonta;
                     Chamaeleonidae; Bradypodion"
     gene            <1..>1125
                     /gene="COB"
     CDS             <1..>1125
                     /gene="COB"
                     /EC_number="7.1.1.8"
                     /codon_start=1
                     /transl_table=2
                     /product="Cytochrome b"
                     /translation="IARKSHPILKTINHSLIDLPTPTNITTAWNFGSLLGLLLMMQIT
                     TGLFLAMHYTADINLAFLSLSHICREVNFGWLMRNLHANGASMFFICIYLHIGRGLYY
                     SSYLYKNTWNVGIILLFLTMATAFLGYILPWGQMSFWGATVITNMLSAIPYIGDNLVS
                     WIWGGFSVNNPTLVRFFTLHFLMPFLIAGTTMLHLLFLHETGSNNPTGLSSNPDKVSF
                     HPYFPLKDLTALLIMITLLTFITLFLPTLLTDPQNFSPANPLTTPPHIMPEWYFLFAY
                     TILRSIPNKLGGVVALFMSIFILFLMPMLHTSKQRTMKFRPLSQFIFWTMTANILILT
                     WIGSQPVEHPLTSIGQAATTIYFAIIIMIIPIIAMMENKTL"
BASE COUNT      360 a    306 c    123 g    336 t
ORIGIN      
        1 atcgcacgaa aatcacaccc gatcctaaaa actattaacc actcactaat tgaccttcca
       61 accccaacaa atattacaac cgcttgaaac tttggttccc tactcggcct ccttctaata
      121 atgcaaatta caacaggact atttttagcc atacactata cagccgacat caacctagca
      181 tttttatcct tatcacacat ttgccgagaa gtgaactttg gctgactaat acgaaacctt
      241 catgcaaacg gggcctccat attttttatt tgcatctacc tccacattgg acgaggccta
      301 tactactcat cgtaccttta caaaaataca tgaaacgtag gcatcatcct tctattttta
      361 accatagcca ccgcatttct agggtacatc ctgccttgag gacaaatatc tttttgaggg
      421 gcaaccgtta ttactaatat gttgtcagca atcccataca ttggagataa cctagtaagc
      481 tggatttgag gtggcttttc agttaataac ccaacactag tccgattttt tacccttcac
      541 ttcctaatac catttttaat tgctggtacc accatactac accttctttt tttacacgaa
      601 acaggatcca acaacccaac tggactatca tccaacccag acaaagtatc atttcaccca
      661 tactttcccc taaaagacct aactgcccta ttaattatga ttaccctact aacatttatt
      721 accctatttc taccaacact tctaacggat ccacaaaatt tttcacccgc caacccccta
      781 actacaccac cccacattat gccagaatga tattttttat ttgcctatac cattctacgc
      841 tcaatcccaa acaaactagg gggagttgta gccttattca tatctatttt cattttattc
      901 cttataccaa tattacacac ctccaaacaa cgaacaataa aattccgacc actttcacaa
      961 tttatcttct gaaccataac agcaaatatt ctaattttaa catgaattgg aagccaacca
     1021 gtagagcacc cactcacctc catcggacaa gccgctacta caatttactt tgcaatcatt
     1081 attatgatta ttccaattat tgctataata gaaaacaaaa cacta
//
LOCUS       MBUR02439               1125 bp    DNA     linear   VRT 19-OCT-2023
DEFINITION  Cytochrome B (CytB)gene, partial cds.
ACCESSION   MBUR02439
VERSION
KEYWORDS    .
SOURCE      mitochondrion Bradypodion taeniabronchum
  ORGANISM  Bradypodion taeniabronchum
            Eukaryota; Metazoa; Chordata; Craniata; Vertebrata; Euteleostomi;
            Lepidosauria; Squamata; Bifurcata; Unidentata; Episquamata;
            Toxicofera; Iguania; Acrodonta; Chamaeleonidae; Bradypodion.
REFERENCE   1  (bases 1 to 1125)
  AUTHORS   Main,D.C., Taft,J.M., Geneva,A.J., Jansen van Vuuren,B. and
            Tolley,K.A.
  TITLE     More is not always better: the efficacy of single mitochondrial
            genes at reconciling the complete mitogenome phylogeny
  JOURNAL   unpublished
REFERENCE   2  (bases 1 to 1125)
  AUTHORS   Main,D.C., Taft,J.M., Geneva,A.J., Jansen van Vuuren,B. and
            Tolley,K.A.
  TITLE     Direct Submission
  JOURNAL   Submitted (19-OCT-2023) Zoology, University of Johannesburg, Cnr
            Kingsway and University Road Auckland Park, Johannesburg, Gauteng
            2195, South Africa
COMMENT     Bankit Comment: ALT EMAIL:201327040@student.uj.ac.za
            Bankit Comment: TAX: Yes, new species/combinations; SEE ATTACHMENT
            Bankit Comment: TOTAL # OF SEQS:44
            Bankit Comment: FeatPropSourceSeq:AMDSF219
            
            ##Assembly-Data-START##
            Assembly Method       :: Novoplasty v. 4.3.1
            Sequencing Technology :: Illumina
            ##Assembly-Data-END##
FEATURES             Location/Qualifiers
     source          1..1125
                     /organism="Bradypodion taeniabronchum"
                     /organelle="mitochondrion"
                     /mol_type="genomic DNA"
                     /isolation_source="Thyspunt, Eastern Cape"
                     /bio_material="PEM R18762"
                     /db_xref="taxon:230340"
                     /country="South Africa"
                     /note="Eukaryota; Metazoa; Chordata; Craniata; Vertebrata;
                     Euteleostomi;## Lepidosauria; Squamata; Bifurcata;
                     Unidentata; Episquamata;## Toxicofera; Iguania; Acrodonta;
                     Chamaeleonidae; Bradypodion"
     gene            <1..>1125
                     /gene="COB"
     CDS             <1..>1125
                     /gene="COB"
                     /EC_number="7.1.1.8"
                     /codon_start=1
                     /transl_table=2
                     /product="Cytochrome b"
                     /translation="IARKSHPILKTINHSLIDLPTPTNISTAWNFGSLLGLLLVMQIT
                     TGLFLAMHYTADINLAFSSLSHICREVNFGWLMRNLHANGASMFFICIYLHIGRGLYY
                     SSYLYKNTWNVGIILLFLTMATAFLGYILPWGQMSFWGATVITNMLSAIPYIGDNLVS
                     WIWGGFSVNNPTLVRFFTLHFLMPFLIAGTTMLHLLFLHETGSNNPTGLSSNPDKVSF
                     HPYFPLKDLTALLIMISLLTFIALFLPTLLTDPQNFSPANPMTTPPHIMPEWYFLFAY
                     TILRSIPNKLGGVVALFMSIFILFLMPMLHTSKQRTMKFRPLSQFTFWTMTANILILT
                     WIGSQPVEQPLTSIGQAATIIYFLVIIIIVPTIAMMENKTL"
BASE COUNT      352 a    310 c    127 g    336 t
ORIGIN      
        1 atcgcacgaa agtcgcaccc gatcctaaaa accattaacc actcactaat tgatttaccc
       61 accccaacaa atatttcaac cgcttgaaac tttggctccc tacttggcct cctactagta
      121 atacaaatta caacagggtt atttttagcc atacactata cagccgacat taacttagca
      181 ttttcatctt tatcccacat ttgccgagaa gtgaactttg gctgactaat acgaaacctt
      241 catgcaaatg gtgcctccat attctttatt tgcatctacc tccacattgg acgaggccta
      301 tactactcat cgtaccttta caaaaataca tgaaatgtgg gcatcatcct tctgttttta
      361 acaatagcca ccgcatttct aggatacatc ctaccctgag gacaaatatc tttctgaggg
      421 gcaaccgtta ttactaatat actatcagca attccataca ttggtgacaa cctagtaagc
      481 tgaatttgag gtggattttc agtcaataac ccaacactgg tccgattttt taccctacat
      541 ttcctaatac catttttaat tgccggaact accatactgc accttctttt tttacacgaa
      601 acgggatcca acaacccaac cggactgtca tcaaacccag acaaagtatc atttcaccca
      661 tacttccccc taaaagacct aaccgcccta ttaattataa tttccctact aacatttatt
      721 gccctattcc tacccacact tctaactgac ccacaaaatt tctcacccgc caaccccatg
      781 actacacctc cccacattat gccagaatgg tattttttat ttgcctacac cattctacgc
      841 tcaatcccaa acaaactagg tggagttgta gccttattta tatctatttt catcttattc
      901 ctcataccaa tattacacac ctctaaacaa cgaacaataa agttccgacc actttcacaa
      961 tttaccttct gaactataac agcaaatatt ctaatcttaa catgaattgg aagccaacca
     1021 gtagaacaac cactcacctc cattggacaa gccgccacca ttatttactt tttagtcatt
     1081 attattattg ttccaactat tgctataata gaaaacaaaa cactg
//
LOCUS       N286                    1125 bp    DNA     linear   VRT 19-OCT-2023
DEFINITION  Cytochrome B (CytB)gene, partial cds.
ACCESSION   N286
VERSION
KEYWORDS    .
SOURCE      mitochondrion Bradypodion ventrale (Southern dwarf chameleon)
  ORGANISM  Bradypodion ventrale
            Eukaryota; Metazoa; Chordata; Craniata; Vertebrata; Euteleostomi;
            Lepidosauria; Squamata; Bifurcata; Unidentata; Episquamata;
            Toxicofera; Iguania; Acrodonta; Chamaeleonidae; Bradypodion.
REFERENCE   1  (bases 1 to 1125)
  AUTHORS   Main,D.C., Taft,J.M., Geneva,A.J., Jansen van Vuuren,B. and
            Tolley,K.A.
  TITLE     More is not always better: the efficacy of single mitochondrial
            genes at reconciling the complete mitogenome phylogeny
  JOURNAL   unpublished
REFERENCE   2  (bases 1 to 1125)
  AUTHORS   Main,D.C., Taft,J.M., Geneva,A.J., Jansen van Vuuren,B. and
            Tolley,K.A.
  TITLE     Direct Submission
  JOURNAL   Submitted (19-OCT-2023) Zoology, University of Johannesburg, Cnr
            Kingsway and University Road Auckland Park, Johannesburg, Gauteng
            2195, South Africa
COMMENT     Bankit Comment: ALT EMAIL:201327040@student.uj.ac.za
            Bankit Comment: TAX: Yes, new species/combinations; SEE ATTACHMENT
            Bankit Comment: TOTAL # OF SEQS:44
            Bankit Comment: FeatPropSourceSeq:AMDSF219
            
            ##Assembly-Data-START##
            Assembly Method       :: Novoplasty v. 4.3.1
            Sequencing Technology :: Illumina
            ##Assembly-Data-END##
FEATURES             Location/Qualifiers
     source          1..1125
                     /organism="Bradypodion ventrale"
                     /organelle="mitochondrion"
                     /mol_type="genomic DNA"
                     /isolation_source="Jeffreys Bay, Eastern Cape"
                     /bio_material="N286"
                     /db_xref="taxon:179890"
                     /country="South Africa"
                     /note="Eukaryota; Metazoa; Chordata; Craniata; Vertebrata;
                     Euteleostomi;## Lepidosauria; Squamata; Bifurcata;
                     Unidentata; Episquamata;## Toxicofera; Iguania; Acrodonta;
                     Chamaeleonidae; Bradypodion"
     gene            <1..>1125
                     /gene="COB"
     CDS             <1..>1125
                     /gene="COB"
                     /EC_number="7.1.1.8"
                     /codon_start=1
                     /transl_table=2
                     /product="Cytochrome b"
                     /translation="IARKSHPILKTINHSLIDLPTPTNISTAWNFGSLLGLLLVMQIT
                     TGLFLAMHYTADINLAFSSLSHICREVNFGWLMRNLHANGASMFFICIYLHIGRGLYY
                     SSYLYKNTWNMGIILLFLTMATAFLGYILPWGQMSFWGATVITNMLSAIPYIGDNLVS
                     WIWGGFSVNNPTLVRFFTLHFLMPFLIAGTTMLHLLFLHETGSNNPTGLSSNPDKVSF
                     HPYFPLKDLTALLIMISLLTFIALFLPTLLTDPQNFSPANPMTTPPHIMPEWYFLFAY
                     TILRSIPNKLGGVVALFMSIFILFLMPMLHTSKQRTMKFRPLSQFIFWTMTANILILT
                     WIGSQPVEQPLTSIGQAATIIYFLIIIMIVPTIAMMENKTL"
BASE COUNT      355 a    314 c    124 g    332 t
ORIGIN      
        1 atcgcacgaa agtcgcaccc gatcctaaaa accattaacc actcactaat tgatttaccc
       61 accccaacaa atatttcaac cgcttgaaac tttggctccc tacttggcct cctactagta
      121 atacaaatta caacagggtt atttttagcc atacactata cagccgacat taacctagca
      181 ttttcatctt tatcccacat ttgccgagaa gtgaactttg gctgactaat acgaaacctt
      241 cacgcaaatg gtgcctccat attctttatt tgcatctacc tccacattgg acgaggccta
      301 tactactcat cgtaccttta caaaaataca tgaaatatgg gcatcatcct cctgttttta
      361 acaatagcca ccgcatttct aggatacatc ctaccctgag gacaaatatc tttctggggg
      421 gcaaccgtta ttactaacat actatcagca attccataca ttggtgacaa cctagtaagc
      481 tgaatttgag gtggattttc agtcaataac ccaacactag tccgattttt taccctacac
      541 ttcctaatac cgtttttaat tgccggaact accatactgc accttctttt tttacatgaa
      601 actggatcca acaacccaac cggactgtca tcaaacccag acaaagtatc attccaccca
      661 tacttccccc taaaagacct aaccgcccta ttaattataa tttccctact aacatttatt
      721 gccctattcc tacccacact tctaactgac ccacaaaatt tctcacccgc caaccccata
      781 actacacctc cccacattat gccagaatga tattttttat ttgcctacac cattctacgc
      841 tcaatcccaa acaaactagg tggagttgta gccttattta tatctatttt catcttattc
      901 cttataccaa tattacacac ctctaaacaa cgaacaataa agttccgacc actttcacaa
      961 tttatcttct ggactataac agcaaatatt ctaatcttaa catgaattgg aagccaacca
     1021 gtagaacaac cactcacctc cattggacaa gccgccacca ttatttactt tttaatcatt
     1081 attataattg ttccaaccat tgctataata gaaaacaaaa cactg
//
LOCUS       N287                    1125 bp    DNA     linear   VRT 19-OCT-2023
DEFINITION  Cytochrome B (CytB)gene, partial cds.
ACCESSION   N287
VERSION
KEYWORDS    .
SOURCE      mitochondrion Bradypodion ventrale (Southern dwarf chameleon)
  ORGANISM  Bradypodion ventrale
            Eukaryota; Metazoa; Chordata; Craniata; Vertebrata; Euteleostomi;
            Lepidosauria; Squamata; Bifurcata; Unidentata; Episquamata;
            Toxicofera; Iguania; Acrodonta; Chamaeleonidae; Bradypodion.
REFERENCE   1  (bases 1 to 1125)
  AUTHORS   Main,D.C., Taft,J.M., Geneva,A.J., Jansen van Vuuren,B. and
            Tolley,K.A.
  TITLE     More is not always better: the efficacy of single mitochondrial
            genes at reconciling the complete mitogenome phylogeny
  JOURNAL   unpublished
REFERENCE   2  (bases 1 to 1125)
  AUTHORS   Main,D.C., Taft,J.M., Geneva,A.J., Jansen van Vuuren,B. and
            Tolley,K.A.
  TITLE     Direct Submission
  JOURNAL   Submitted (19-OCT-2023) Zoology, University of Johannesburg, Cnr
            Kingsway and University Road Auckland Park, Johannesburg, Gauteng
            2195, South Africa
COMMENT     Bankit Comment: ALT EMAIL:201327040@student.uj.ac.za
            Bankit Comment: TAX: Yes, new species/combinations; SEE ATTACHMENT
            Bankit Comment: TOTAL # OF SEQS:44
            Bankit Comment: FeatPropSourceSeq:AMDSF219
            
            ##Assembly-Data-START##
            Assembly Method       :: Novoplasty v. 4.3.1
            Sequencing Technology :: Illumina
            ##Assembly-Data-END##
FEATURES             Location/Qualifiers
     source          1..1125
                     /organism="Bradypodion ventrale"
                     /organelle="mitochondrion"
                     /mol_type="genomic DNA"
                     /isolation_source="Jeffreys Bay, Eastern Cape"
                     /bio_material="N287"
                     /db_xref="taxon:179890"
                     /country="South Africa"
                     /note="Eukaryota; Metazoa; Chordata; Craniata; Vertebrata;
                     Euteleostomi;## Lepidosauria; Squamata; Bifurcata;
                     Unidentata; Episquamata;## Toxicofera; Iguania; Acrodonta;
                     Chamaeleonidae; Bradypodion"
     gene            <1..>1125
                     /gene="COB"
     CDS             <1..>1125
                     /gene="COB"
                     /EC_number="7.1.1.8"
                     /codon_start=1
                     /transl_table=2
                     /product="Cytochrome b"
                     /translation="IARKSHPILKTINHSLIDLPTPTNISTAWNFGSLLGLLLVMQIT
                     TGLFLAMHYTADINLAFSSLSHICREVNFGWLMRNLHANGASMFFICIYLHIGRGLYY
                     SSYLYKNTWNMGIILLFLTMATAFLGYILPWGQMSFWGATVITNMLSAIPYIGDNLVS
                     WIWGGFSVNNPTLVRFFTLHFLMPFLIAGTTMLHLLFLHETGSNNPTGLSSNPDKVSF
                     HPYFPLKDLTALLIMIFLLTFIALFLPTLLTDPQNFSPANPMTTPPHIMPEWYFLFAY
                     TILRSIPNKLGGVVALFMSIFILFLMPMLHTSKQRTMKFRPLSQFIFWTMTANILILT
                     WIGSQPVEQPLTSIGQAATIIYFLVIIMIVPTIAMMENKTL"
BASE COUNT      354 a    314 c    126 g    331 t
ORIGIN      
        1 atcgcacgaa agtcgcaccc gatcctaaaa accattaacc actcactaat tgatttaccc
       61 accccaacaa atatttcaac cgcttgaaac tttggctccc tacttggcct cctactagta
      121 atacaaatta caacagggtt atttttagcc atacactata cagccgacat taacctagca
      181 ttttcatctt tatcccacat ttgccgagaa gtgaactttg gctgactaat acgaaacctt
      241 cacgcaaatg gtgcctccat attctttatt tgcatctacc tccacattgg acgaggccta
      301 tactactcat cgtaccttta caaaaataca tgaaatatgg gcatcatcct cctgttttta
      361 acaatggcca ccgcatttct aggatacatc ctaccctgag gacaaatatc tttctgaggg
      421 gcaaccgtta ttactaacat actatcagca attccataca ttggtgacaa cctagtaagc
      481 tgaatttgag gtggattttc agtcaataac ccaacactag tccgattttt taccctacac
      541 ttcctaatac cgtttttaat tgccggaact accatactgc accttctttt cttacatgaa
      601 acgggatcca acaacccaac cggactgtca tcaaacccag acaaagtatc atttcaccca
      661 tacttccccc taaaagacct aaccgcccta ttaattataa ttttcctact aacatttatt
      721 gccctattcc tacccacact tctaactgac ccacaaaatt tctcacccgc caaccccata
      781 actacacctc cccacattat gccagaatga tattttttat ttgcctacac cattctacgc
      841 tcaatcccaa acaaactagg tggagttgta gccttattta tatctatttt catcttattc
      901 ctcataccaa tattacacac ctctaaacaa cgaacaataa agttccgacc actttcacaa
      961 tttatcttct ggactataac agcaaatatt ctaatcttaa catgaattgg aagccaacca
     1021 gtagaacaac cactcacctc cattggacaa gccgccacca ttatttactt tttagtcatt
     1081 attataattg ttccaaccat tgctataata gaaaacaaaa cactg
//
LOCUS       NO87                    1125 bp    DNA     linear   VRT 19-OCT-2023
DEFINITION  Cytochrome B (CytB)gene, partial cds.
ACCESSION   NO87
VERSION
KEYWORDS    .
SOURCE      mitochondrion Bradypodion venustum
  ORGANISM  Bradypodion venustum
            Eukaryota; Metazoa; Chordata; Craniata; Vertebrata; Euteleostomi;
            Lepidosauria; Squamata; Bifurcata; Unidentata; Episquamata;
            Toxicofera; Iguania; Acrodonta; Chamaeleonidae; Bradypodion.
REFERENCE   1  (bases 1 to 1125)
  AUTHORS   Main,D.C., Taft,J.M., Geneva,A.J., Jansen van Vuuren,B. and
            Tolley,K.A.
  TITLE     More is not always better: the efficacy of single mitochondrial
            genes at reconciling the complete mitogenome phylogeny
  JOURNAL   unpublished
REFERENCE   2  (bases 1 to 1125)
  AUTHORS   Main,D.C., Taft,J.M., Geneva,A.J., Jansen van Vuuren,B. and
            Tolley,K.A.
  TITLE     Direct Submission
  JOURNAL   Submitted (19-OCT-2023) Zoology, University of Johannesburg, Cnr
            Kingsway and University Road Auckland Park, Johannesburg, Gauteng
            2195, South Africa
COMMENT     Bankit Comment: ALT EMAIL:201327040@student.uj.ac.za
            Bankit Comment: TAX: Yes, new species/combinations; SEE ATTACHMENT
            Bankit Comment: TOTAL # OF SEQS:44
            Bankit Comment: FeatPropSourceSeq:AMDSF219
            
            ##Assembly-Data-START##
            Assembly Method       :: Novoplasty v. 4.3.1
            Sequencing Technology :: Illumina
            ##Assembly-Data-END##
FEATURES             Location/Qualifiers
     source          1..1125
                     /organism="Bradypodion venustum"
                     /organelle="mitochondrion"
                     /mol_type="genomic DNA"
                     /isolation_source="Grootvadersbosch, Western Cape"
                     /bio_material="N087"
                     /db_xref="taxon:2869583"
                     /country="South Africa"
                     /note="Eukaryota; Metazoa; Chordata; Craniata; Vertebrata;
                     Euteleostomi;## Lepidosauria; Squamata; Bifurcata;
                     Unidentata; Episquamata;## Toxicofera; Iguania; Acrodonta;
                     Chamaeleonidae; Bradypodion"
     gene            <1..>1125
                     /gene="COB"
     CDS             <1..>1125
                     /gene="COB"
                     /EC_number="7.1.1.8"
                     /codon_start=1
                     /transl_table=2
                     /product="Cytochrome b"
                     /translation="IARKSHPILKTINHSLIDLPTPTNISTAWNFGSLLGLLLVMQIT
                     TGLFLAMHYTADINLAFSSLSHICREVNFGWLMRNLHANGASMFFICIYLHIGRGLYY
                     SSHLYKNTWNVGIVLLFLTMATAFLGYILPWGQMSFWGATVITNMLSAIPYIGDNLVN
                     WIWGGFSVNNPTLVRFFTLHFLMPFLIAGTTMLHLLFLHETGSNNPTGLSSNPDKVSF
                     HPYFPLKDLTSLLIMITLLAFIALFLPTLLSDPQNFSPANPLTTPPHIMPEWYFLFAY
                     TILRSIPNKLGGVVALFMSIFILFLMPMLHTSKQRTMKFRPLSQLIFWTMTANILILT
                     WIGSQPVEQPLTYIGQAATMIYFLVIIVITPTIAMMENKTL"
BASE COUNT      354 a    312 c    130 g    329 t
ORIGIN      
        1 atcgcacgaa aatcacatcc aatccttaaa acaatcaacc actcactaat tgacctaccc
       61 accccaacaa atatctcaac cgcctgaaac tttggctccc tacttggcct cctactagta
      121 atacaaatta caacaggact tttcctggcc atgcattata cagctgacat taacctagca
      181 ttctcatcct tatcacacat ctgccgagaa gtaaactttg gctgactgat acgaaacctt
      241 catgcaaatg gagcctccat attctttatc tgtatttatc ttcacattgg acgaggccta
      301 tactactcat cacaccttta caaaaataca tgaaatgtag ggatcgtcct cctattctta
      361 acaatagcca ccgcatttct tggctatatc ttaccatgag gacaaatatc tttctgaggg
      421 gcaaccgtta ttactaatat attatcagca atcccatata ttggggataa ccttgtaaat
      481 tgaatttgag gcgggttttc agtgaataac cccaccctag tccgattttt taccctacat
      541 ttcctaatgc catttttaat cgccggaacc accatactac accttctttt tttacacgaa
      601 acaggatcta acaacccaac cggattgtct tctaacccag acaaagtatc atttcaccca
      661 tacttcccac taaaagacct aaccagcctg ctaattatga ttaccttact agcatttatt
      721 gccctatttt taccgacact tctttctgac ccacaaaatt tttcacccgc caacccgcta
      781 acaacaccac cccacattat gccagagtga tattttttat tcgcttacac aatcctacgc
      841 tcaatcccaa acaaactagg gggagtcgta gccctattta tatctatttt tattttgttc
      901 cttataccaa tattacatac ctccaaacaa cgaacaataa aattccgacc tctctcacaa
      961 cttatcttct gaaccataac agcaaacatt ttaattttaa catgaattgg aagccaacca
     1021 gtagaacaac ccctcaccta catcggacag gccgccacca taatttactt cttagtcatt
     1081 attgtaatta ccccaaccat tgctataata gaaaacaaaa cactg
//
LOCUS       P306B                   1125 bp    DNA     linear   VRT 19-OCT-2023
DEFINITION  Cytochrome B (CytB)gene, partial cds.
ACCESSION   P306B
VERSION
KEYWORDS    .
SOURCE      mitochondrion Bradypodion damaranum
  ORGANISM  Bradypodion damaranum
            Eukaryota; Metazoa; Chordata; Craniata; Vertebrata; Euteleostomi;
            Lepidosauria; Squamata; Bifurcata; Unidentata; Episquamata;
            Toxicofera; Iguania; Acrodonta; Chamaeleonidae; Bradypodion.
REFERENCE   1  (bases 1 to 1125)
  AUTHORS   Main,D.C., Taft,J.M., Geneva,A.J., Jansen van Vuuren,B. and
            Tolley,K.A.
  TITLE     More is not always better: the efficacy of single mitochondrial
            genes at reconciling the complete mitogenome phylogeny
  JOURNAL   unpublished
REFERENCE   2  (bases 1 to 1125)
  AUTHORS   Main,D.C., Taft,J.M., Geneva,A.J., Jansen van Vuuren,B. and
            Tolley,K.A.
  TITLE     Direct Submission
  JOURNAL   Submitted (19-OCT-2023) Zoology, University of Johannesburg, Cnr
            Kingsway and University Road Auckland Park, Johannesburg, Gauteng
            2195, South Africa
COMMENT     Bankit Comment: ALT EMAIL:201327040@student.uj.ac.za
            Bankit Comment: TAX: Yes, new species/combinations; SEE ATTACHMENT
            Bankit Comment: TOTAL # OF SEQS:44
            Bankit Comment: FeatPropSourceSeq:AMDSF219
            
            ##Assembly-Data-START##
            Assembly Method       :: Novoplasty v. 4.3.1
            Sequencing Technology :: Illumina
            ##Assembly-Data-END##
FEATURES             Location/Qualifiers
     source          1..1125
                     /organism="Bradypodion damaranum"
                     /organelle="mitochondrion"
                     /mol_type="genomic DNA"
                     /isolation_source="George, Western Cape"
                     /bio_material="P306B"
                     /db_xref="taxon:230334"
                     /country="South Africa"
                     /note="Eukaryota; Metazoa; Chordata; Craniata; Vertebrata;
                     Euteleostomi;## Lepidosauria; Squamata; Bifurcata;
                     Unidentata; Episquamata;## Toxicofera; Iguania; Acrodonta;
                     Chamaeleonidae; Bradypodion"
     gene            <1..>1125
                     /gene="COB"
     CDS             <1..>1125
                     /gene="COB"
                     /EC_number="7.1.1.8"
                     /codon_start=1
                     /transl_table=2
                     /product="Cytochrome b"
                     /translation="IARKSHPILKTINHSLIDLPTPTNISTAWNFGSLLGLLLVMQIT
                     TGLFLAMHYTADINLAFSSLSHICREVNFGWLMRNLHANGASMFFICIYLHIGRGLYY
                     SSYLYKNTWNVGIILLFLTMATAFLGYILPWGQMSFWGATVITNMLSAIPYIGDNLVN
                     WIWGGFSVNNPTLVRFFTLHFLMPFLIAGTTMLHLLFLHETGSNNPTGLSSNPDKVSF
                     HPYFPLKDLTSLLIMITLLTFIALFLPTLLTDPQNFSPANPLTTPPHIMPEWYFLFAY
                     TILRSIPNKLGGVVALFMSILILFLMPMLHTSKQRTMKFRPLSQFIFWTMTANILILT
                     WIGSQPVEQPLTSIGQAATMIYFLVIIMITPTIAMMENKTL"
BASE COUNT      365 a    316 c    119 g    325 t
ORIGIN      
        1 atcgcacgaa aatcacatcc aatcctaaaa acaattaatc attcactaat tgacctaccc
       61 accccaacaa acatctcaac cgcctgaaac tttggctccc tacttggcct cctactagta
      121 atacaaatta caaccgggct tttcttagcc atacactata cagccgacat taacctagca
      181 ttctcatcct tatcacacat ctgccgagaa gtaaactttg gctgactgat acgaaacctt
      241 catgcaaatg gggcctccat attctttatc tgtatttacc ttcacattgg acgaggccta
      301 tactactcat catacctcta caaaaataca tgaaacgtag ggatcatcct cctattctta
      361 acaatagcca ccgcatttct tggctatatt ttaccctgag gacaaatatc tttctgagga
      421 gcaaccgtta ttactaatat actatcagca atcccataca ttggggataa ccttgtaaat
      481 tgaatttgag gcgggttttc agtaaataac cccacactag tccgattttt taccctacac
      541 ttcctaatac catttttaat cgccggaacc accatacttc accttctttt tttacatgaa
      601 acaggatcca acaacccaac tggactatct tctaacccag acaaagtatc atttcaccca
      661 tactttccac taaaagatct aaccagccta ctaattatga ttaccttact aacatttatt
      721 gccctatttt taccaacact tcttactgac ccacaaaatt tttcacccgc caacccacta
      781 acaacaccac ctcacattat gccagagtga tactttttat tcgcttacac aatcctgcgc
      841 tcaatcccaa acaaactagg gggagtcgta gccctattta tatctattct tattctattc
      901 cttataccaa tattacatac ctccaaacaa cgaacaataa aattccgacc actctcacaa
      961 tttatcttct gaaccataac agcaaacatt ctaattttaa catgaattgg aagccaacca
     1021 gtagaacaac ccctcacctc catcggacaa gccgccacca taatttactt cttagtcatt
     1081 attataatta ccccaactat tgctataata gaaaacaaaa cactg
//
LOCUS       P457                    1125 bp    DNA     linear   VRT 19-OCT-2023
DEFINITION  Cytochrome B (CytB)gene, partial cds.
ACCESSION   P457
VERSION
KEYWORDS    .
SOURCE      mitochondrion Bradypodion setaroi
  ORGANISM  Bradypodion setaroi
            Eukaryota; Metazoa; Chordata; Craniata; Vertebrata; Euteleostomi;
            Lepidosauria; Squamata; Bifurcata; Unidentata; Episquamata;
            Toxicofera; Iguania; Acrodonta; Chamaeleonidae; Bradypodion.
REFERENCE   1  (bases 1 to 1125)
  AUTHORS   Main,D.C., Taft,J.M., Geneva,A.J., Jansen van Vuuren,B. and
            Tolley,K.A.
  TITLE     More is not always better: the efficacy of single mitochondrial
            genes at reconciling the complete mitogenome phylogeny
  JOURNAL   unpublished
REFERENCE   2  (bases 1 to 1125)
  AUTHORS   Main,D.C., Taft,J.M., Geneva,A.J., Jansen van Vuuren,B. and
            Tolley,K.A.
  TITLE     Direct Submission
  JOURNAL   Submitted (19-OCT-2023) Zoology, University of Johannesburg, Cnr
            Kingsway and University Road Auckland Park, Johannesburg, Gauteng
            2195, South Africa
COMMENT     Bankit Comment: ALT EMAIL:201327040@student.uj.ac.za
            Bankit Comment: TAX: Yes, new species/combinations; SEE ATTACHMENT
            Bankit Comment: TOTAL # OF SEQS:44
            Bankit Comment: FeatPropSourceSeq:AMDSF219
            
            ##Assembly-Data-START##
            Assembly Method       :: Novoplasty v. 4.3.1
            Sequencing Technology :: Illumina
            ##Assembly-Data-END##
FEATURES             Location/Qualifiers
     source          1..1125
                     /organism="Bradypodion setaroi"
                     /organelle="mitochondrion"
                     /mol_type="genomic DNA"
                     /isolation_source="St Lucia, KwaZulu-Natal"
                     /bio_material="P457"
                     /db_xref="taxon:230338"
                     /country="South Africa"
                     /note="Eukaryota; Metazoa; Chordata; Craniata; Vertebrata;
                     Euteleostomi;## Lepidosauria; Squamata; Bifurcata;
                     Unidentata; Episquamata;## Toxicofera; Iguania; Acrodonta;
                     Chamaeleonidae; Bradypodion"
     gene            <1..>1125
                     /gene="COB"
     CDS             <1..>1125
                     /gene="COB"
                     /EC_number="7.1.1.8"
                     /codon_start=1
                     /transl_table=2
                     /product="Cytochrome b"
                     /translation="IARKSHPILKTINHSLIDLPTPTNISTAWNFGSLLGLLLMMQIT
                     TGLFLAMHYSADINLAFSSLSHICREVNFGWLMRNLHANGASMFFICIYLHIGRGLYY
                     SSYLYKNTWNVGIILLFLTMATAFLGYILPWGQMSFWGATVITNMLSAIPYIGGDLVN
                     WIWGGFSVNNPTLVRFFTLHFLMPFLIAGTTMLHLLFLHETGSNNPTGLSSNPDKVSF
                     HPYFPLKDLTALLIMITLLTFIALFLPTLLTDPQNFSPANPLTTPPHIMPEWYFLFAY
                     TILRSIPNKLGGVVALFMSIFILFLMPMLHTSKQRTMKFRPLSQLIFWTMTANILILT
                     WIGSQPVEQPLTTIGQAATTIYFLVIIMFTPIIAIMENKTL"
BASE COUNT      353 a    317 c    126 g    329 t
ORIGIN      
        1 atcgcacgaa aatctcaccc gatcctaaaa accattaacc actcactaat tgaccttccc
       61 accccaacaa atatttcaac cgcttgaaac tttggctctc tactaggcct cctactaata
      121 atacaaatta caacaggact atttttagcc atacactatt cagccgacat caacctagca
      181 ttctcatcct tatcccacat ttgccgagaa gtgaactttg gctgactaat acgtaacctc
      241 catgcaaatg gggcctccat attctttatt tgcatctatc tccacattgg acgaggcctg
      301 tactactcat cgtatcttta caaaaacaca tgaaacgtag gcatcatcct cctgttttta
      361 acaatagcca ccgcattttt aggatacatc ctaccctgag gacaaatatc tttctgaggg
      421 gcaaccgtta ttactaacat actatcagca attccataca ttgggggtga cctagtaaac
      481 tgaatttggg gtggcttttc agttaataac ccaaccctgg tccgattttt caccctacac
      541 ttcctaatac catttttgat tgccggaacc accatactac accttctttt tttacacgaa
      601 acagggtcta acaacccaac tggcctctca tctaacccag acaaagtatc atttcaccca
      661 tacttccccc taaaagacct aacagcccta ttaattataa ttaccctact aacatttatc
      721 gctctatttt taccaacact gctaaccgat ccacaaaatt tttcacccgc caacccccta
      781 actacaccac cccacattat accagaatga tattttttat ttgcctatac cattctacgc
      841 tcaatcccaa acaaactagg gggagtcgta gccttattta tatctatttt cattttattc
      901 ctcataccaa tgctacacac ctccaaacaa cgaacaataa aattccgacc actttcacaa
      961 ctcatctttt gaactatgac agcaaatatt ctaattttaa catgaattgg aagtcaacca
     1021 gtagagcaac cactcactac catcggacaa gccgccacta caatctactt tttagttatt
     1081 attatattta ccccgattat tgctattata gaaaacaaaa cacta
//
LOCUS       P474                    1125 bp    DNA     linear   VRT 19-OCT-2023
DEFINITION  Cytochrome B (CytB)gene, partial cds.
ACCESSION   P474
VERSION
KEYWORDS    .
SOURCE      mitochondrion Bradypodion thamnobates
  ORGANISM  Bradypodion thamnobates
            Eukaryota; Metazoa; Chordata; Craniata; Vertebrata; Euteleostomi;
            Lepidosauria; Squamata; Bifurcata; Unidentata; Episquamata;
            Toxicofera; Iguania; Acrodonta; Chamaeleonidae; Bradypodion.
REFERENCE   1  (bases 1 to 1125)
  AUTHORS   Main,D.C., Taft,J.M., Geneva,A.J., Jansen van Vuuren,B. and
            Tolley,K.A.
  TITLE     More is not always better: the efficacy of single mitochondrial
            genes at reconciling the complete mitogenome phylogeny
  JOURNAL   unpublished
REFERENCE   2  (bases 1 to 1125)
  AUTHORS   Main,D.C., Taft,J.M., Geneva,A.J., Jansen van Vuuren,B. and
            Tolley,K.A.
  TITLE     Direct Submission
  JOURNAL   Submitted (19-OCT-2023) Zoology, University of Johannesburg, Cnr
            Kingsway and University Road Auckland Park, Johannesburg, Gauteng
            2195, South Africa
COMMENT     Bankit Comment: ALT EMAIL:201327040@student.uj.ac.za
            Bankit Comment: TAX: Yes, new species/combinations; SEE ATTACHMENT
            Bankit Comment: TOTAL # OF SEQS:44
            Bankit Comment: FeatPropSourceSeq:AMDSF219
            
            ##Assembly-Data-START##
            Assembly Method       :: Novoplasty v. 4.3.1
            Sequencing Technology :: Illumina
            ##Assembly-Data-END##
FEATURES             Location/Qualifiers
     source          1..1125
                     /organism="Bradypodion thamnobates"
                     /organelle="mitochondrion"
                     /mol_type="genomic DNA"
                     /isolation_source="Howick, KwaZulu-Natal"
                     /bio_material="P474"
                     /db_xref="taxon:230337"
                     /country="South Africa"
                     /note="Eukaryota; Metazoa; Chordata; Craniata; Vertebrata;
                     Euteleostomi;## Lepidosauria; Squamata; Bifurcata;
                     Unidentata; Episquamata;## Toxicofera; Iguania; Acrodonta;
                     Chamaeleonidae; Bradypodion"
     gene            <1..>1125
                     /gene="COB"
     CDS             <1..>1125
                     /gene="COB"
                     /EC_number="7.1.1.8"
                     /codon_start=1
                     /transl_table=2
                     /product="Cytochrome b"
                     /translation="IARKSHPILKTINHSLIDLPTPTNISTAWNFGSLLGLLLVMQIT
                     TGLFLAMHYTADINLAFSSLSHICREVNFGWLMRNLHANGASMFFICIYLHIGRGLYY
                     SSYLYKNTWNVGIILLFLTMATAFLGYILPWGQMSFWGATVITNMLSAIPYIGDNLVN
                     WIWGGFSVNNPTLVRFFTLHFLMPFLIAGTTMLHLLFLHETGSNNPTGLSSNPDKVSF
                     HPYFPLKDLTALLIMITLLTVIALFLPTLLTDPQNFSPANPLTTPPHIMPEWYFLFAY
                     TILRSIPNKLGGVVALFMSIFILFLMPMLHTSKQRTMKFRPLSQFIFWTMTANILILT
                     WIGSQPVEHPLIAIGQAATMIYFLVIIMITPIIAMMENKTL"
BASE COUNT      360 a    302 c    124 g    339 t
ORIGIN      
        1 atcgcacgaa aatcgcaccc gatcctaaaa actattaatc actcactaat tgacctaccc
       61 accccaacaa acatttcaac cgcttgaaac tttggctccc tactcggcct cctactagta
      121 atacaaatta caacaggact atttttagcc atacactata cagctgacat caacttagca
      181 ttttcatcct tatcccacat ttgccgagaa gtaaactttg gctgactaat acgaaacctt
      241 catgcaaacg gggcctccat attctttatt tgcatctacc tccacattgg acgaggccta
      301 tactactcat cataccttta caaaaataca tgaaacgtag gcatcatcct tctatttttg
      361 acaatagcca ccgcatttct aggatatatt ctaccctgag gacaaatatc tttttgaggg
      421 gcaaccgtta ttactaatat attgtcagca attccataca ttggagataa cctagtaaac
      481 tgaatttgag gtggcttttc agtcaataac ccaacactag tccgattttt taccttacac
      541 ttcctaatac catttttaat tgccggtact actatacttc accttctttt tttacacgaa
      601 acaggatcca acaacccaac cggactgtca tccaacccag acaaagtatc atttcaccca
      661 tactttcccc taaaagacct aactgcccta ttaattataa ttaccctact aacagttatt
      721 gccctatttc taccaacact tttaactgac ccacaaaatt tttcacccgc caacccccta
      781 actacaccac cccacattat gccagagtga tattttttat ttgcctatac cattctacgc
      841 tcaatcccaa acaagctggg gggagttgta gccttattta tatctatttt cattttattc
      901 ctcataccaa tgttacacac ctccaaacaa cgaacaataa aattccgacc actttcacaa
      961 tttatcttct gaactatgac agcaaatatt ctaattttaa catgaattgg aagccaacca
     1021 gtagaacatc cactcatcgc catcggacaa gccgctacaa taatttactt tttagttatc
     1081 attatgatta ccccaattat tgctataata gaaaacaaaa catta
//
LOCUS       P582                    1125 bp    DNA     linear   VRT 19-OCT-2023
DEFINITION  Cytochrome B (CytB)gene, partial cds.
ACCESSION   P582
VERSION
KEYWORDS    .
SOURCE      mitochondrion Bradypodion thamnobates
  ORGANISM  Bradypodion thamnobates
            Eukaryota; Metazoa; Chordata; Craniata; Vertebrata; Euteleostomi;
            Lepidosauria; Squamata; Bifurcata; Unidentata; Episquamata;
            Toxicofera; Iguania; Acrodonta; Chamaeleonidae; Bradypodion.
REFERENCE   1  (bases 1 to 1125)
  AUTHORS   Main,D.C., Taft,J.M., Geneva,A.J., Jansen van Vuuren,B. and
            Tolley,K.A.
  TITLE     More is not always better: the efficacy of single mitochondrial
            genes at reconciling the complete mitogenome phylogeny
  JOURNAL   unpublished
REFERENCE   2  (bases 1 to 1125)
  AUTHORS   Main,D.C., Taft,J.M., Geneva,A.J., Jansen van Vuuren,B. and
            Tolley,K.A.
  TITLE     Direct Submission
  JOURNAL   Submitted (19-OCT-2023) Zoology, University of Johannesburg, Cnr
            Kingsway and University Road Auckland Park, Johannesburg, Gauteng
            2195, South Africa
COMMENT     Bankit Comment: ALT EMAIL:201327040@student.uj.ac.za
            Bankit Comment: TAX: Yes, new species/combinations; SEE ATTACHMENT
            Bankit Comment: TOTAL # OF SEQS:44
            Bankit Comment: FeatPropSourceSeq:AMDSF219
            
            ##Assembly-Data-START##
            Assembly Method       :: Novoplasty v. 4.3.1
            Sequencing Technology :: Illumina
            ##Assembly-Data-END##
FEATURES             Location/Qualifiers
     source          1..1125
                     /organism="Bradypodion thamnobates"
                     /organelle="mitochondrion"
                     /mol_type="genomic DNA"
                     /isolation_source="Howick, KwaZulu-Natal"
                     /bio_material="P582"
                     /db_xref="taxon:230337"
                     /country="South Africa"
                     /note="Eukaryota; Metazoa; Chordata; Craniata; Vertebrata;
                     Euteleostomi;## Lepidosauria; Squamata; Bifurcata;
                     Unidentata; Episquamata;## Toxicofera; Iguania; Acrodonta;
                     Chamaeleonidae; Bradypodion"
     gene            <1..>1125
                     /gene="COB"
     CDS             <1..>1125
                     /gene="COB"
                     /EC_number="7.1.1.8"
                     /codon_start=1
                     /transl_table=2
                     /product="Cytochrome b"
                     /translation="IARKSHPILKTINHSLIDLPTPTNISTAWNFGSLLGLLLVMQIT
                     TGLFLAMHYTADINLAFSSLSHICREVNFGWLMRNLHANGASMFFICIYLHIGRGLYY
                     SSYLYKNTWNVGIILLFLTMATAFLGYILPWGQMSFWGATVITNMLSAIPYIGDNLVN
                     WIWGGFSVNNPTLVRFFTLHFLMPFLIAGTTMLHLLFLHETGSNNPTGLSSNPDKVSF
                     HPYFPLKDLTALLIMITLLTVIALFLPTLLTDPQNFSPANPLTTPPHIMPEWYFLFAY
                     TILRSIPNKLGGVVALFMSIFILFLMPMLHTSKQRTMKFRPLSQFIFWTMTANILILT
                     WIGSQPVEHPLIAIGQAATMIYFLVIIMITPIIAMMENKTL"
BASE COUNT      360 a    302 c    124 g    339 t
ORIGIN      
        1 atcgcacgaa aatcgcaccc gatcctaaaa actattaatc actcactaat tgacctaccc
       61 accccaacaa acatttcaac cgcttgaaac tttggctccc tactcggcct cctactagta
      121 atacaaatta caacaggact atttttagcc atacactata cagctgacat caacttagca
      181 ttttcatcct tatcccacat ttgccgagaa gtaaactttg gctgactaat acgaaacctt
      241 catgcaaacg gggcctccat attctttatt tgcatctacc tccacattgg acgaggccta
      301 tactactcat cataccttta caaaaataca tgaaacgtag gcatcatcct tctatttttg
      361 acaatagcca ccgcatttct aggatatatt ctaccctgag gacaaatatc tttttgaggg
      421 gcaaccgtta ttactaatat attgtcagca attccataca ttggagataa cctagtaaac
      481 tgaatttgag gtggcttttc agtcaataac ccaacactag tccgattttt taccttacac
      541 ttcctaatac catttttaat tgccggtact actatacttc accttctttt tttacacgaa
      601 acaggatcca acaacccaac cggactgtca tccaacccag acaaagtatc atttcaccca
      661 tactttcccc taaaagacct aactgcccta ttaattataa ttaccctact aacagttatt
      721 gccctatttc taccaacact tttaactgac ccacaaaatt tttcacccgc caacccccta
      781 actacaccac cccacattat gccagagtga tattttttat ttgcctatac cattctacgc
      841 tcaatcccaa acaagctggg gggagttgta gccttattta tatctatttt cattttattc
      901 ctcataccaa tgttacacac ctccaaacaa cgaacaataa aattccgacc actttcacaa
      961 tttatcttct gaactatgac agcaaatatt ctaattttaa catgaattgg aagccaacca
     1021 gtagaacatc cactcatcgc catcggacaa gccgctacaa taatttactt tttagttatc
     1081 attatgatta ccccaattat tgctataata gaaaacaaaa catta
//
LOCUS       P593                    1125 bp    DNA     linear   VRT 19-OCT-2023
DEFINITION  Cytochrome B (CytB)gene, partial cds.
ACCESSION   P593
VERSION
KEYWORDS    .
SOURCE      mitochondrion Bradypodion thamnobates
  ORGANISM  Bradypodion thamnobates
            Eukaryota; Metazoa; Chordata; Craniata; Vertebrata; Euteleostomi;
            Lepidosauria; Squamata; Bifurcata; Unidentata; Episquamata;
            Toxicofera; Iguania; Acrodonta; Chamaeleonidae; Bradypodion.
REFERENCE   1  (bases 1 to 1125)
  AUTHORS   Main,D.C., Taft,J.M., Geneva,A.J., Jansen van Vuuren,B. and
            Tolley,K.A.
  TITLE     More is not always better: the efficacy of single mitochondrial
            genes at reconciling the complete mitogenome phylogeny
  JOURNAL   unpublished
REFERENCE   2  (bases 1 to 1125)
  AUTHORS   Main,D.C., Taft,J.M., Geneva,A.J., Jansen van Vuuren,B. and
            Tolley,K.A.
  TITLE     Direct Submission
  JOURNAL   Submitted (19-OCT-2023) Zoology, University of Johannesburg, Cnr
            Kingsway and University Road Auckland Park, Johannesburg, Gauteng
            2195, South Africa
COMMENT     Bankit Comment: ALT EMAIL:201327040@student.uj.ac.za
            Bankit Comment: TAX: Yes, new species/combinations; SEE ATTACHMENT
            Bankit Comment: TOTAL # OF SEQS:44
            Bankit Comment: FeatPropSourceSeq:AMDSF219
            
            ##Assembly-Data-START##
            Assembly Method       :: Novoplasty v. 4.3.1
            Sequencing Technology :: Illumina
            ##Assembly-Data-END##
FEATURES             Location/Qualifiers
     source          1..1125
                     /organism="Bradypodion thamnobates"
                     /organelle="mitochondrion"
                     /mol_type="genomic DNA"
                     /isolation_source="Howick, KwaZulu-Natal"
                     /bio_material="P593"
                     /db_xref="taxon:230337"
                     /country="South Africa"
                     /note="Eukaryota; Metazoa; Chordata; Craniata; Vertebrata;
                     Euteleostomi;## Lepidosauria; Squamata; Bifurcata;
                     Unidentata; Episquamata;## Toxicofera; Iguania; Acrodonta;
                     Chamaeleonidae; Bradypodion"
     gene            <1..>1125
                     /gene="COB"
     CDS             <1..>1125
                     /gene="COB"
                     /EC_number="7.1.1.8"
                     /codon_start=1
                     /transl_table=2
                     /product="Cytochrome b"
                     /translation="IARKSHPILKTINHSLIDLPTPTNISTAWNFGSLLGLLLVMQIT
                     TGLFLAMHYTADINLAFSSLSHICREVNFGWLMRNLHANGASMFFICIYLHIGRGLYY
                     SSYLYKNTWNVGIILLFLTMATAFLGYILPWGQMSFWGATVITNMLSAIPYIGDNLVN
                     WIWGGFSVNNPTLVRFFTLHFLMPFLIAGTTMLHLLFLHETGSNNPTGLSSNPDKVSF
                     HPYFPLKDLTALLIMITLLTVIALFLPTLLTDPQNFSPANPLTTPPHIMPEWYFLFAY
                     TILRSIPNKLGGVVALFMSIFILFLMPMLHTSKQRTMKFRPLSQFIFWTMTANILILT
                     WIGSQPVEHPLIAIGQAATMIYFLVIIMITPIIAMMENKTL"
BASE COUNT      360 a    302 c    124 g    339 t
ORIGIN      
        1 atcgcacgaa aatcgcaccc gatcctaaaa actattaatc actcactaat tgacctaccc
       61 accccaacaa acatttcaac cgcttgaaac tttggctccc tactcggcct cctactagta
      121 atacaaatta caacaggact atttttagcc atacactata cagctgacat caacttagca
      181 ttttcatcct tatcccacat ttgccgagaa gtaaactttg gctgactaat acgaaacctt
      241 catgcaaacg gggcctccat attctttatt tgcatctacc tccacattgg acgaggccta
      301 tactactcat cataccttta caaaaataca tgaaacgtag gcatcatcct tctatttttg
      361 acaatagcca ccgcatttct aggatatatt ctaccctgag gacaaatatc tttttgaggg
      421 gcaaccgtta ttactaatat attgtcagca attccataca ttggagataa cctagtaaac
      481 tgaatttgag gtggcttttc agtcaataac ccaacactag tccgattttt taccttacac
      541 ttcctaatac catttttaat tgccggtact actatacttc accttctttt tttacacgaa
      601 acaggatcca acaacccaac cggactgtca tccaacccag acaaagtatc atttcaccca
      661 tactttcccc taaaagacct aactgcccta ttaattataa ttaccctact aacagttatt
      721 gccctatttc taccaacact tttaactgac ccacaaaatt tttcacccgc caacccccta
      781 actacaccac cccacattat gccagagtga tattttttat ttgcctatac cattctacgc
      841 tcaatcccaa acaagctggg gggagttgta gccttattta tatctatttt cattttattc
      901 ctcataccaa tgttacacac ctccaaacaa cgaacaataa aattccgacc actttcacaa
      961 tttatcttct gaactatgac agcaaatatt ctaattttaa catgaattgg aagccaacca
     1021 gtagaacatc cactcatcgc catcggacaa gccgctacaa taatttactt tttagttatc
     1081 attatgatta ccccaattat tgctataata gaaaacaaaa catta
//
LOCUS       P625                    1125 bp    DNA     linear   VRT 19-OCT-2023
DEFINITION  Cytochrome B (CytB)gene, partial cds.
ACCESSION   P625
VERSION
KEYWORDS    .
SOURCE      mitochondrion Bradypodion melanocephalum
  ORGANISM  Bradypodion melanocephalum
            Eukaryota; Metazoa; Chordata; Craniata; Vertebrata; Euteleostomi;
            Lepidosauria; Squamata; Bifurcata; Unidentata; Episquamata;
            Toxicofera; Iguania; Acrodonta; Chamaeleonidae; Bradypodion.
REFERENCE   1  (bases 1 to 1125)
  AUTHORS   Main,D.C., Taft,J.M., Geneva,A.J., Jansen van Vuuren,B. and
            Tolley,K.A.
  TITLE     More is not always better: the efficacy of single mitochondrial
            genes at reconciling the complete mitogenome phylogeny
  JOURNAL   unpublished
REFERENCE   2  (bases 1 to 1125)
  AUTHORS   Main,D.C., Taft,J.M., Geneva,A.J., Jansen van Vuuren,B. and
            Tolley,K.A.
  TITLE     Direct Submission
  JOURNAL   Submitted (19-OCT-2023) Zoology, University of Johannesburg, Cnr
            Kingsway and University Road Auckland Park, Johannesburg, Gauteng
            2195, South Africa
COMMENT     Bankit Comment: ALT EMAIL:201327040@student.uj.ac.za
            Bankit Comment: TAX: Yes, new species/combinations; SEE ATTACHMENT
            Bankit Comment: TOTAL # OF SEQS:44
            Bankit Comment: FeatPropSourceSeq:AMDSF219
            
            ##Assembly-Data-START##
            Assembly Method       :: Novoplasty v. 4.3.1
            Sequencing Technology :: Illumina
            ##Assembly-Data-END##
FEATURES             Location/Qualifiers
     source          1..1125
                     /organism="Bradypodion melanocephalum"
                     /organelle="mitochondrion"
                     /mol_type="genomic DNA"
                     /isolation_source="Roosfontein Nature Reserve,
                     KwaZulu-Natal"
                     /bio_material="P625"
                     /db_xref="taxon:230339"
                     /country="South Africa"
                     /note="Eukaryota; Metazoa; Chordata; Craniata; Vertebrata;
                     Euteleostomi;## Lepidosauria; Squamata; Bifurcata;
                     Unidentata; Episquamata;## Toxicofera; Iguania; Acrodonta;
                     Chamaeleonidae; Bradypodion"
     gene            <1..>1125
                     /gene="COB"
     CDS             <1..>1125
                     /gene="COB"
                     /EC_number="7.1.1.8"
                     /codon_start=1
                     /transl_table=2
                     /product="Cytochrome b"
                     /translation="IARKSHPILKTINHSLIDLPTPTNISTAWNFGSLLGLLLVMQIT
                     TGLFLAMHYTADINLAFSSLSHICREVNFGWLMRNLHANGASMFFICIYLHIGRGLYY
                     SSYLYKNTWNVGIILLFLTMATAFLGYILPWGQMSFWGATVITNMLSAIPYIGDNLVN
                     WIWGGFSVNNPTLVRFFTLHFLMPFLIAGTTMLHLLFLHETGSNNPTGLSSNPDKVSF
                     HPYFPLKDLTALLIMITLLTIIALFLPTLLTDPQNFSPANPLTTPPHIMPEWYFLFAY
                     TILRSIPNKLGGVVALFMSIFILFLMPMLHTSKQRTMKFRPLSQFIFWTMTANILILT
                     WIGSQPVENPLIAIGQAATMIYFLVIIMIIPIIAMMENKTL"
BASE COUNT      363 a    295 c    123 g    344 t
ORIGIN      
        1 atcgcacgaa aatcgcaccc gatcctaaaa actattaatc actcactaat tgacttaccc
       61 accccaacaa acatttcaac cgcttgaaac tttggctccc tactcggcct cctactagta
      121 atacaaatta caacaggatt atttttagcc atacactata cagctgacat caacctagca
      181 ttttcatctt tatctcacat ttgccgagaa gtaaactttg gctgactaat acgaaacctt
      241 catgcaaacg gggcctccat attctttatt tgcatctacc tccacattgg acgaggccta
      301 tattactcat cgtaccttta caaaaataca tgaaacgtag gcatcatcct tctattttta
      361 acaatagcca ccgcatttct aggatatatt ctaccctgag gacaaatatc tttttgaggg
      421 gcaaccgtta ttactaatat attgtcagca attccataca ttggagataa cctagtaaac
      481 tgaatttgag gtggcttttc agtcaataac ccaacactag tccgattttt taccttacac
      541 ttcctaatac catttttaat tgctggtacg accatacttc accttctttt tttacacgaa
      601 acaggatcca acaacccaac cggactatca tccaacccag acaaagtatc atttcaccca
      661 tactttcccc taaaagacct aactgcctta ttaatcataa ttaccctact aacaattatt
      721 gccctattcc taccaacact tttaactgac ccacaaaatt tttcacccgc caacccccta
      781 actacaccac cccacattat gccagagtga tattttttat ttgcctatac tattctacgc
      841 tcaatcccaa acaagctggg gggagttgta gccttattta tatctatttt cattttattc
      901 ctcataccaa tattacacac ctccaaacaa cgaacaataa aattccgacc actttcacag
      961 tttatcttct gaactatgac agcaaatatt ctaattttaa catgaattgg aagccaacca
     1021 gtagaaaatc cactcatcgc catcggacaa gccgctacaa taatttactt tttagttatt
     1081 attatgatta tcccaattat tgctataata gaaaacaaaa catta
//
LOCUS       P657                    1125 bp    DNA     linear   VRT 19-OCT-2023
DEFINITION  Cytochrome B (CytB)gene, partial cds.
ACCESSION   P657
VERSION
KEYWORDS    .
SOURCE      mitochondrion Bradypodion melanocephalum
  ORGANISM  Bradypodion melanocephalum
            Eukaryota; Metazoa; Chordata; Craniata; Vertebrata; Euteleostomi;
            Lepidosauria; Squamata; Bifurcata; Unidentata; Episquamata;
            Toxicofera; Iguania; Acrodonta; Chamaeleonidae; Bradypodion.
REFERENCE   1  (bases 1 to 1125)
  AUTHORS   Main,D.C., Taft,J.M., Geneva,A.J., Jansen van Vuuren,B. and
            Tolley,K.A.
  TITLE     More is not always better: the efficacy of single mitochondrial
            genes at reconciling the complete mitogenome phylogeny
  JOURNAL   unpublished
REFERENCE   2  (bases 1 to 1125)
  AUTHORS   Main,D.C., Taft,J.M., Geneva,A.J., Jansen van Vuuren,B. and
            Tolley,K.A.
  TITLE     Direct Submission
  JOURNAL   Submitted (19-OCT-2023) Zoology, University of Johannesburg, Cnr
            Kingsway and University Road Auckland Park, Johannesburg, Gauteng
            2195, South Africa
COMMENT     Bankit Comment: ALT EMAIL:201327040@student.uj.ac.za
            Bankit Comment: TAX: Yes, new species/combinations; SEE ATTACHMENT
            Bankit Comment: TOTAL # OF SEQS:44
            Bankit Comment: FeatPropSourceSeq:AMDSF219
            
            ##Assembly-Data-START##
            Assembly Method       :: Novoplasty v. 4.3.1
            Sequencing Technology :: Illumina
            ##Assembly-Data-END##
FEATURES             Location/Qualifiers
     source          1..1125
                     /organism="Bradypodion melanocephalum"
                     /organelle="mitochondrion"
                     /mol_type="genomic DNA"
                     /isolation_source="Roosfontein Nature Reserve,
                     KwaZulu-Natal"
                     /bio_material="P657"
                     /db_xref="taxon:230339"
                     /country="South Africa"
                     /note="Eukaryota; Metazoa; Chordata; Craniata; Vertebrata;
                     Euteleostomi;## Lepidosauria; Squamata; Bifurcata;
                     Unidentata; Episquamata;## Toxicofera; Iguania; Acrodonta;
                     Chamaeleonidae; Bradypodion"
     gene            <1..>1125
                     /gene="COB"
     CDS             <1..>1125
                     /gene="COB"
                     /EC_number="7.1.1.8"
                     /codon_start=1
                     /transl_table=2
                     /product="Cytochrome b"
                     /translation="IARKSHPILKTINHSLIDLPTPTNISTAWNFGSLLGLLLVMQIT
                     TGLFLAMHYTADINLAFSSLSHICREVNFGWLMRNLHANGASMFFXCIYLHIGRGLYY
                     SSYLYKNTWNVGIILLFLTMATAFLGYILPWGQMSFWGATVITNMLSAIPYIGDNLVN
                     WIWGGFSVNNPTLVRFFTLHFLMPFLIAGTTMLHLLFLHETGSNNPTGLSSNPDKVSF
                     HPYFPLKDLTALLIMITLLTIIALFLPTLLTDPQNFSPANPLTTPPHIMPEWYFLFAY
                     TILRSIPNKLGGVVALFMSIFILFLMPMLHTSKQRTMKFRPLSQFIFWTMTANILILT
                     WIGSQPVENPLIAIGQAATMIYFLVIIMIIPIIAMMENKTL"
BASE COUNT      363 a    295 c    123 g    343 t      1 others
ORIGIN      
        1 atcgcacgaa aatcgcaccc gatcctaaaa actattaatc actcactaat tgacttaccc
       61 accccaacaa acatttcaac cgcttgaaac tttggctccc tactcggcct cctactagta
      121 atacaaatta caacaggatt atttttagcc atacactata cagctgacat caacctagca
      181 ttttcatctt tatctcacat ttgccgagaa gtaaactttg gctgactaat acgaaacctt
      241 catgcaaacg gggcctccat attctttayt tgcatctacc tccacattgg acgaggccta
      301 tattactcat cgtaccttta caaaaataca tgaaacgtag gcatcatcct tctattttta
      361 acaatagcca ccgcatttct aggatatatt ctaccctgag gacaaatatc tttttgaggg
      421 gcaaccgtta ttactaatat attgtcagca attccataca ttggagataa cctagtaaac
      481 tgaatttgag gtggcttttc agtcaataac ccaacactag tccgattttt taccttacac
      541 ttcctaatac catttttaat tgctggtacg accatacttc accttctttt tttacacgaa
      601 acaggatcca acaacccaac cggactatca tccaacccag acaaagtatc atttcaccca
      661 tactttcccc taaaagacct aactgcctta ttaatcataa ttaccctact aacaattatt
      721 gccctattcc taccaacact tttaactgac ccacaaaatt tttcacccgc caacccccta
      781 actacaccac cccacattat gccagagtga tattttttat ttgcctatac tattctacgc
      841 tcaatcccaa acaagctggg gggagttgta gccttattta tatctatttt cattttattc
      901 ctcataccaa tattacacac ctccaaacaa cgaacaataa aattccgacc actttcacag
      961 tttatcttct gaactatgac agcaaatatt ctaattttaa catgaattgg aagccaacca
     1021 gtagaaaatc cactcatcgc catcggacaa gccgctacaa taatttactt tttagttatt
     1081 attatgatta tcccaattat tgctataata gaaaacaaaa catta
//
LOCUS       P684                    1125 bp    DNA     linear   VRT 19-OCT-2023
DEFINITION  Cytochrome B (CytB)gene, partial cds.
ACCESSION   P684
VERSION
KEYWORDS    .
SOURCE      mitochondrion Bradypodion melanocephalum
  ORGANISM  Bradypodion melanocephalum
            Eukaryota; Metazoa; Chordata; Craniata; Vertebrata; Euteleostomi;
            Lepidosauria; Squamata; Bifurcata; Unidentata; Episquamata;
            Toxicofera; Iguania; Acrodonta; Chamaeleonidae; Bradypodion.
REFERENCE   1  (bases 1 to 1125)
  AUTHORS   Main,D.C., Taft,J.M., Geneva,A.J., Jansen van Vuuren,B. and
            Tolley,K.A.
  TITLE     More is not always better: the efficacy of single mitochondrial
            genes at reconciling the complete mitogenome phylogeny
  JOURNAL   unpublished
REFERENCE   2  (bases 1 to 1125)
  AUTHORS   Main,D.C., Taft,J.M., Geneva,A.J., Jansen van Vuuren,B. and
            Tolley,K.A.
  TITLE     Direct Submission
  JOURNAL   Submitted (19-OCT-2023) Zoology, University of Johannesburg, Cnr
            Kingsway and University Road Auckland Park, Johannesburg, Gauteng
            2195, South Africa
COMMENT     Bankit Comment: ALT EMAIL:201327040@student.uj.ac.za
            Bankit Comment: TAX: Yes, new species/combinations; SEE ATTACHMENT
            Bankit Comment: TOTAL # OF SEQS:44
            Bankit Comment: FeatPropSourceSeq:AMDSF219
            
            ##Assembly-Data-START##
            Assembly Method       :: Novoplasty v. 4.3.1
            Sequencing Technology :: Illumina
            ##Assembly-Data-END##
FEATURES             Location/Qualifiers
     source          1..1125
                     /organism="Bradypodion melanocephalum"
                     /organelle="mitochondrion"
                     /mol_type="genomic DNA"
                     /isolation_source="Westville, KwaZulu-Natal"
                     /bio_material="P684"
                     /db_xref="taxon:230339"
                     /country="South Africa"
                     /note="Eukaryota; Metazoa; Chordata; Craniata; Vertebrata;
                     Euteleostomi;## Lepidosauria; Squamata; Bifurcata;
                     Unidentata; Episquamata;## Toxicofera; Iguania; Acrodonta;
                     Chamaeleonidae; Bradypodion"
     gene            <1..>1125
                     /gene="COB"
     CDS             <1..>1125
                     /gene="COB"
                     /EC_number="7.1.1.8"
                     /codon_start=1
                     /transl_table=2
                     /product="Cytochrome b"
                     /translation="IARKSHPILKTINHSLIDLPTPTNISTAWNFGSLLGLLLVMQIT
                     TGLFLAMHYTADINLAFSSLSHICREVNFGWLMRNLHANGASMFFICIYLHIGRGLYY
                     SSYLYKNTWNVGIILLFLTMATAFLGYILPWGQMSFWGATVITNMLSAIPYIGDNLVN
                     WIWGGFSVNNPTLVRFFTLHFLMPFLIAGTTMLHLLFLHETGSNNPTGLSSNPDKVSF
                     HPYFPLKDLTALLIMITLLTIIALFLPTLLTDPQNFSPANPLTTPPHIMPEWYFLFAY
                     TILRSTPNKLGGVVALFMSIFILFLMPMLHTSKQRTMKFRPLSQFIFWTMTANILILT
                     WIGSQPVENPLIAIGQAATMIYFLVIIMIIPIIAMMENKTL"
BASE COUNT      362 a    296 c    124 g    343 t
ORIGIN      
        1 atcgcacgaa aatcgcaccc gatcctaaaa actattaatc actcactaat tgacttaccc
       61 accccaacaa acatttcaac cgcttgaaac tttggctccc tactcggcct cctactagta
      121 atacaaatta caacaggatt atttttagcc atacactata cagctgacat caacctagca
      181 ttttcatctt tatctcacat ttgccgagaa gtaaactttg gctgactaat acgaaacctt
      241 catgcaaacg gggcctccat attctttatt tgcatctacc tccacattgg acgaggccta
      301 tattactcat cgtaccttta caaaaataca tgaaacgtag gcatcatcct tctattttta
      361 acaatagcca ccgcatttct aggatatatt ctaccctgag gacaaatatc tttttgaggg
      421 gcaaccgtta ttactaatat attgtcagca attccataca ttggagataa cctagtaaac
      481 tgaatttgag gtggcttttc agtcaataac ccaacactag tccgattttt taccttacac
      541 ttcctaatac catttttaat tgctggtacg accatacttc accttctttt tttacacgaa
      601 acgggatcca acaacccaac cggactatca tccaacccag acaaagtatc atttcaccca
      661 tactttcccc taaaagacct aactgcctta ttaatcataa ttaccctact aacaattatt
      721 gccctattcc taccaacact tttaactgac ccacaaaatt tttcacccgc caacccccta
      781 actacaccac cccacattat gccagagtga tattttttat ttgcctatac tattctacgc
      841 tcaaccccaa acaagctggg gggagttgta gccttattta tatctatttt cattttattc
      901 ctcataccaa tattacacac ctccaaacaa cgaacaataa aattccgacc actttcacag
      961 tttatcttct gaactatgac agcaaatatt ctaattttaa catgaattgg aagccaacca
     1021 gtagaaaatc cactcatcgc catcggacaa gccgctacaa taatttactt tttagttatt
     1081 attatgatta tcccaattat tgctataata gaaaacaaaa catta
//
LOCUS       P783                    1125 bp    DNA     linear   VRT 19-OCT-2023
DEFINITION  Cytochrome B (CytB)gene, partial cds.
ACCESSION   P783
VERSION
KEYWORDS    .
SOURCE      mitochondrion Bradypodion damaranum
  ORGANISM  Bradypodion damaranum
            Eukaryota; Metazoa; Chordata; Craniata; Vertebrata; Euteleostomi;
            Lepidosauria; Squamata; Bifurcata; Unidentata; Episquamata;
            Toxicofera; Iguania; Acrodonta; Chamaeleonidae; Bradypodion.
REFERENCE   1  (bases 1 to 1125)
  AUTHORS   Main,D.C., Taft,J.M., Geneva,A.J., Jansen van Vuuren,B. and
            Tolley,K.A.
  TITLE     More is not always better: the efficacy of single mitochondrial
            genes at reconciling the complete mitogenome phylogeny
  JOURNAL   unpublished
REFERENCE   2  (bases 1 to 1125)
  AUTHORS   Main,D.C., Taft,J.M., Geneva,A.J., Jansen van Vuuren,B. and
            Tolley,K.A.
  TITLE     Direct Submission
  JOURNAL   Submitted (19-OCT-2023) Zoology, University of Johannesburg, Cnr
            Kingsway and University Road Auckland Park, Johannesburg, Gauteng
            2195, South Africa
COMMENT     Bankit Comment: ALT EMAIL:201327040@student.uj.ac.za
            Bankit Comment: TAX: Yes, new species/combinations; SEE ATTACHMENT
            Bankit Comment: TOTAL # OF SEQS:44
            Bankit Comment: FeatPropSourceSeq:AMDSF219
            
            ##Assembly-Data-START##
            Assembly Method       :: Novoplasty v. 4.3.1
            Sequencing Technology :: Illumina
            ##Assembly-Data-END##
FEATURES             Location/Qualifiers
     source          1..1125
                     /organism="Bradypodion damaranum"
                     /organelle="mitochondrion"
                     /mol_type="genomic DNA"
                     /isolation_source="George, Western Cape"
                     /bio_material="P783"
                     /db_xref="taxon:230334"
                     /country="South Africa"
                     /note="Eukaryota; Metazoa; Chordata; Craniata; Vertebrata;
                     Euteleostomi;## Lepidosauria; Squamata; Bifurcata;
                     Unidentata; Episquamata;## Toxicofera; Iguania; Acrodonta;
                     Chamaeleonidae; Bradypodion"
     gene            <1..>1125
                     /gene="COB"
     CDS             <1..>1125
                     /gene="COB"
                     /EC_number="7.1.1.8"
                     /codon_start=1
                     /transl_table=2
                     /product="Cytochrome b"
                     /translation="IARKSHPILKTINHSLIDLPTPTNISTAWNFGSLLGLLLVMQIT
                     TGLFLAMHYTADINLAFSSLSHICREVNFGWLMRNLHANGASMFFICIYLHIGRGLYY
                     SSYLYKNTWNVGIILLFLTMATAFLGYILPWGQMSFWGATVITNMLSAIPYIGDNLVN
                     WIWGGFSVNNPTLVRFFTLHFLMPFLIAGTTMLHLLFLHETGSNNPTGLSSNPDKVSF
                     HPYFPLKDLTSLLIMITLLTFIALFLPTLLTDPQNFSPANPLTTPPHIMPEWYFLFAY
                     TILRSIPNKLGGVVALFMSILILFLMPMLHTSKQRTMKFRPLSQFIFWTMTANILILT
                     WIGSQPVEQPLTSIGQAATMIYFLVIIMITPTIAMMENKTL"
BASE COUNT      365 a    316 c    119 g    325 t
ORIGIN      
        1 atcgcacgaa aatcacatcc aatcctaaaa acaattaatc attcactaat tgacctaccc
       61 accccaacaa acatctcaac cgcctgaaac tttggctccc tacttggcct cctactagta
      121 atacaaatta caaccgggct tttcttagcc atacactata cagccgacat taacctagca
      181 ttctcatcct tatcacacat ctgccgagaa gtaaactttg gctgactgat acgaaacctt
      241 catgcaaatg gggcctccat attctttatc tgtatttacc ttcacattgg acgaggccta
      301 tactactcat catacctcta caaaaataca tgaaacgtag ggatcatcct cctattctta
      361 acaatagcca ccgcatttct tggctatatt ttaccctgag gacaaatatc tttctgagga
      421 gcaaccgtta ttactaatat actatcagca atcccataca ttggggataa ccttgtaaat
      481 tgaatttgag gcgggttttc agtaaataac cccacactag tccgattttt taccctacac
      541 ttcctaatac catttttaat cgccggaacc accatacttc accttctttt tttacatgaa
      601 acaggatcca acaacccaac tggactatct tctaacccag acaaagtatc atttcaccca
      661 tactttccac taaaagatct aaccagccta ctaattatga ttaccttact aacatttatt
      721 gccctatttt taccaacact tcttactgac ccacaaaatt tttcacccgc caacccacta
      781 acaacaccac ctcacattat gccagagtga tactttttat tcgcttacac aatcctgcgc
      841 tcaatcccaa acaaactagg gggagtcgta gccctattta tatctattct tattctattc
      901 cttataccaa tattacatac ctccaaacaa cgaacaataa aattccgacc actctcacaa
      961 tttatcttct gaaccataac agcaaacatt ctaattttaa catgaattgg aagccaacca
     1021 gtagaacaac ccctcacctc catcggacaa gccgccacca taatttactt cttagtcatt
     1081 attataatta ccccaactat tgctataata gaaaacaaaa cactg
//
LOCUS       P822                    1125 bp    DNA     linear   VRT 19-OCT-2023
DEFINITION  Cytochrome B (CytB)gene, partial cds.
ACCESSION   P822
VERSION
KEYWORDS    .
SOURCE      mitochondrion Bradypodion damaranum
  ORGANISM  Bradypodion damaranum
            Eukaryota; Metazoa; Chordata; Craniata; Vertebrata; Euteleostomi;
            Lepidosauria; Squamata; Bifurcata; Unidentata; Episquamata;
            Toxicofera; Iguania; Acrodonta; Chamaeleonidae; Bradypodion.
REFERENCE   1  (bases 1 to 1125)
  AUTHORS   Main,D.C., Taft,J.M., Geneva,A.J., Jansen van Vuuren,B. and
            Tolley,K.A.
  TITLE     More is not always better: the efficacy of single mitochondrial
            genes at reconciling the complete mitogenome phylogeny
  JOURNAL   unpublished
REFERENCE   2  (bases 1 to 1125)
  AUTHORS   Main,D.C., Taft,J.M., Geneva,A.J., Jansen van Vuuren,B. and
            Tolley,K.A.
  TITLE     Direct Submission
  JOURNAL   Submitted (19-OCT-2023) Zoology, University of Johannesburg, Cnr
            Kingsway and University Road Auckland Park, Johannesburg, Gauteng
            2195, South Africa
COMMENT     Bankit Comment: ALT EMAIL:201327040@student.uj.ac.za
            Bankit Comment: TAX: Yes, new species/combinations; SEE ATTACHMENT
            Bankit Comment: TOTAL # OF SEQS:44
            Bankit Comment: FeatPropSourceSeq:AMDSF219
            
            ##Assembly-Data-START##
            Assembly Method       :: Novoplasty v. 4.3.1
            Sequencing Technology :: Illumina
            ##Assembly-Data-END##
FEATURES             Location/Qualifiers
     source          1..1125
                     /organism="Bradypodion damaranum"
                     /organelle="mitochondrion"
                     /mol_type="genomic DNA"
                     /isolation_source="Idile Forest, Western Cape"
                     /bio_material="P822"
                     /db_xref="taxon:230334"
                     /country="South Africa"
                     /note="Eukaryota; Metazoa; Chordata; Craniata; Vertebrata;
                     Euteleostomi;## Lepidosauria; Squamata; Bifurcata;
                     Unidentata; Episquamata;## Toxicofera; Iguania; Acrodonta;
                     Chamaeleonidae; Bradypodion"
     gene            <1..>1125
                     /gene="COB"
     CDS             <1..>1125
                     /gene="COB"
                     /EC_number="7.1.1.8"
                     /codon_start=1
                     /transl_table=2
                     /product="Cytochrome b"
                     /translation="IARKSHPILKTINHSLIDLPTPTNISTAWNFGSLLGLLLVMQIT
                     TGLFLAMHYTADINLAFSSLSHICREVNFGWLMRNLHANGASMFFICIYLHIGRGLYY
                     SSYLYKNTWNVGIILLFLTMATAFLGYILPWGQMSFWGATVITNMLSAIPYIGDNLVN
                     WIWGGFSVNNPTLVRFFTLHFLTPFLIAGTTMLHLLFLHETGSNNPTGLSSNPDKVSF
                     HPYFPLKDLTSLLIMITLLTFIALFLPTLLTDPQNFSPANPLTTPPHIMPEWYFLFAY
                     TILRSIPNKLGGVVALFMSILILFLMPMLHTSKQRTMKFRPLSQFIFWTMTANILILT
                     WIGSQPVEQPLTSIGQAATMIYFLVIIMITPTIAMMENKTL"
BASE COUNT      365 a    317 c    119 g    324 t
ORIGIN      
        1 atcgcacgaa aatcacatcc aatcctaaaa acaattaatc attcactaat tgacctaccc
       61 accccaacaa acatctcaac cgcctgaaac tttggctccc tacttggcct cctactagta
      121 atacaaatta caaccgggct tttcttagcc atacactata cagccgacat taacctagca
      181 ttctcatcct tatcacacat ctgccgagaa gtaaactttg gctgactgat acgaaacctt
      241 catgcaaatg gggcctccat attctttatc tgtatttacc ttcacattgg acgaggccta
      301 tactactcat catacctcta caaaaataca tgaaacgtag ggatcatcct cctattctta
      361 acaatagcca ccgcatttct tggctatatt ttaccctgag gacaaatatc tttctgagga
      421 gcaaccgtta ttactaatat actatcagca atcccataca ttggggataa ccttgtaaat
      481 tgaatttgag gcgggttttc agtaaataac cccacactag tccgattttt taccctacac
      541 ttcctaacac catttttaat cgccggaacc accatacttc accttctttt tttacatgaa
      601 acaggatcca acaacccaac tggactatct tctaacccag acaaagtatc atttcaccca
      661 tactttccac taaaagatct aaccagccta ctaattatga ttaccttact aacatttatt
      721 gccctatttt taccaacact tcttactgac ccacaaaatt tttcacccgc caacccacta
      781 acaacaccac ctcacattat gccagagtga tactttttat tcgcttacac aatcctgcgc
      841 tcaatcccaa acaaactagg gggagtcgta gccctattta tatctattct tattctattc
      901 cttataccaa tattacatac ctccaaacaa cgaacaataa aattccgacc actctcacaa
      961 tttatcttct gaaccataac agcaaacatt ctaattttaa catgaattgg aagccaacca
     1021 gtagaacaac ccctcacctc catcggacaa gccgccacca taatttactt cttagtcatt
     1081 attataatta ccccaactat tgctataata gaaaacaaaa cactg
//
LOCUS       P824                    1125 bp    DNA     linear   VRT 19-OCT-2023
DEFINITION  Cytochrome B (CytB)gene, partial cds.
ACCESSION   P824
VERSION
KEYWORDS    .
SOURCE      mitochondrion Bradypodion damaranum
  ORGANISM  Bradypodion damaranum
            Eukaryota; Metazoa; Chordata; Craniata; Vertebrata; Euteleostomi;
            Lepidosauria; Squamata; Bifurcata; Unidentata; Episquamata;
            Toxicofera; Iguania; Acrodonta; Chamaeleonidae; Bradypodion.
REFERENCE   1  (bases 1 to 1125)
  AUTHORS   Main,D.C., Taft,J.M., Geneva,A.J., Jansen van Vuuren,B. and
            Tolley,K.A.
  TITLE     More is not always better: the efficacy of single mitochondrial
            genes at reconciling the complete mitogenome phylogeny
  JOURNAL   unpublished
REFERENCE   2  (bases 1 to 1125)
  AUTHORS   Main,D.C., Taft,J.M., Geneva,A.J., Jansen van Vuuren,B. and
            Tolley,K.A.
  TITLE     Direct Submission
  JOURNAL   Submitted (19-OCT-2023) Zoology, University of Johannesburg, Cnr
            Kingsway and University Road Auckland Park, Johannesburg, Gauteng
            2195, South Africa
COMMENT     Bankit Comment: ALT EMAIL:201327040@student.uj.ac.za
            Bankit Comment: TAX: Yes, new species/combinations; SEE ATTACHMENT
            Bankit Comment: TOTAL # OF SEQS:44
            Bankit Comment: FeatPropSourceSeq:AMDSF219
            
            ##Assembly-Data-START##
            Assembly Method       :: Novoplasty v. 4.3.1
            Sequencing Technology :: Illumina
            ##Assembly-Data-END##
FEATURES             Location/Qualifiers
     source          1..1125
                     /organism="Bradypodion damaranum"
                     /organelle="mitochondrion"
                     /mol_type="genomic DNA"
                     /isolation_source="Idile Forest, Western Cape"
                     /bio_material="P824"
                     /db_xref="taxon:230334"
                     /country="South Africa"
                     /note="Eukaryota; Metazoa; Chordata; Craniata; Vertebrata;
                     Euteleostomi;## Lepidosauria; Squamata; Bifurcata;
                     Unidentata; Episquamata;## Toxicofera; Iguania; Acrodonta;
                     Chamaeleonidae; Bradypodion"
     gene            <1..>1125
                     /gene="COB"
     CDS             <1..>1125
                     /gene="COB"
                     /EC_number="7.1.1.8"
                     /codon_start=1
                     /transl_table=2
                     /product="Cytochrome b"
                     /translation="IARKSHPILKTINHSLIDLPTPTNISTAWNFGSLLGLLLVMQIT
                     TGLFLAMHYTADINLAFSSLSHICREVNFGWLMRNLHANGASMFFICIYLHIGRGLYY
                     SSYLYKNTWNVGIILLFLTMATAFLGYILPWGQMSFWGATVITNMLSAIPYIGDNLVN
                     WIWGGFSVNNPTLVRFFTLHFLTPFLIAGTTMLHLLFLHETGSNNPTGLSSNPDKVSF
                     HPYFPLKDLTSLLIMITLLTFIALFLPTLLTDPQNFSPANPLTTPPHIMPEWYFLFAY
                     TILRSIPNKLGGVVALFMSILILFLMPMLHTSKQRTMKFRPLSQFIFWTMTANILILT
                     WIGSQPVEQPLTSIGQAATMIYFLVIIMITPTIAMMENKTL"
BASE COUNT      365 a    317 c    119 g    324 t
ORIGIN      
        1 atcgcacgaa aatcacatcc aatcctaaaa acaattaatc attcactaat tgacctaccc
       61 accccaacaa acatctcaac cgcctgaaac tttggctccc tacttggcct cctactagta
      121 atacaaatta caaccgggct tttcttagcc atacactata cagccgacat taacctagca
      181 ttctcatcct tatcacacat ctgccgagaa gtaaactttg gctgactgat acgaaacctt
      241 catgcaaatg gggcctccat attctttatc tgtatttacc ttcacattgg acgaggccta
      301 tactactcat catacctcta caaaaataca tgaaacgtag ggatcatcct cctattctta
      361 acaatagcca ccgcatttct tggctatatt ttaccctgag gacaaatatc tttctgagga
      421 gcaaccgtta ttactaatat actatcagca atcccataca ttggggataa ccttgtaaat
      481 tgaatttgag gcgggttttc agtaaataac cccacactag tccgattttt taccctacac
      541 ttcctaacac catttttaat cgccggaacc accatacttc accttctttt tttacatgaa
      601 acaggatcca acaacccaac tggactatct tctaacccag acaaagtatc atttcaccca
      661 tactttccac taaaagatct aaccagccta ctaattatga ttaccttact aacatttatt
      721 gccctatttt taccaacact tcttactgac ccacaaaatt tttcacccgc caacccacta
      781 acaacaccac ctcacattat gccagagtga tactttttat tcgcttacac aatcctgcgc
      841 tcaatcccaa acaaactagg gggagtcgta gccctattta tatctattct tattctattc
      901 cttataccaa tattacatac ctccaaacaa cgaacaataa aattccgacc actctcacaa
      961 tttatcttct gaaccataac agcaaacatt ctaattttaa catgaattgg aagccaacca
     1021 gtagaacaac ccctcacctc catcggacaa gccgccacca taatttactt cttagtcatt
     1081 attataatta ccccaactat tgctataata gaaaacaaaa cactg
//
LOCUS       R531A                   1125 bp    DNA     linear       19-OCT-2023
DEFINITION  Cytochrome B (CytB)gene, partial cds.
ACCESSION   R531A
VERSION
KEYWORDS    .
SOURCE      mitochondrion Bradypodion sp.1
  ORGANISM  Bradypodion sp.1
            Unclassified.
REFERENCE   1  (bases 1 to 1125)
  AUTHORS   Main,D.C., Taft,J.M., Geneva,A.J., Jansen van Vuuren,B. and
            Tolley,K.A.
  TITLE     More is not always better: the efficacy of single mitochondrial
            genes at reconciling the complete mitogenome phylogeny
  JOURNAL   unpublished
REFERENCE   2  (bases 1 to 1125)
  AUTHORS   Main,D.C., Taft,J.M., Geneva,A.J., Jansen van Vuuren,B. and
            Tolley,K.A.
  TITLE     Direct Submission
  JOURNAL   Submitted (19-OCT-2023) Zoology, University of Johannesburg, Cnr
            Kingsway and University Road Auckland Park, Johannesburg, Gauteng
            2195, South Africa
COMMENT     Bankit Comment: ALT EMAIL:201327040@student.uj.ac.za
            Bankit Comment: TAX: Yes, new species/combinations; SEE ATTACHMENT
            Bankit Comment: TOTAL # OF SEQS:44
            Bankit Comment: FeatPropSourceSeq:AMDSF219
            
            ##Assembly-Data-START##
            Assembly Method       :: Novoplasty v. 4.3.1
            Sequencing Technology :: Illumina
            ##Assembly-Data-END##
FEATURES             Location/Qualifiers
     source          1..1125
                     /organism="Bradypodion sp.1"
                     /organelle="mitochondrion"
                     /mol_type="genomic DNA"
                     /isolation_source="Kamberg, KwaZulu-Natal"
                     /bio_material="R531A"
                     /country="South Africa"
                     /note="Eukaryota; Metazoa; Chordata; Craniata; Vertebrata;
                     Euteleostomi;## Lepidosauria; Squamata; Bifurcata;
                     Unidentata; Episquamata;## Toxicofera; Iguania; Acrodonta;
                     Chamaeleonidae; Bradypodion"
     gene            <1..>1125
                     /gene="COB"
     CDS             <1..>1125
                     /gene="COB"
                     /EC_number="7.1.1.8"
                     /codon_start=1
                     /transl_table=2
                     /product="Cytochrome b"
                     /translation="IARKSHPILKTINHSLIDLPTPTNISTAWNFGSLLGLLLVMQIT
                     TGLFLAMHYTADINLAFSSLSHICREVNFGWLMRNLHANGASMFFICIYLHIGRGLYY
                     SSYLYKNTWNVGIILLFLTMATAFLGYILPWGQMSFWGATVITNMLSAIPYIGDNLVN
                     WIWGGFSVNNPTLVRFFTLHFLMPFLIAGTTMLHLLFLHETGSNNPTGLSSNPDKVSF
                     HPYFPLKDLTALLIMITLLTVIALFLPTLLTDPQNFSPANPLTTPPHIMPXWYFLFAY
                     TILRSIPNKLGGVVALFMSIFILFLMPMLHTSKQRTMKFRPLSQFIFWTMTANILILT
                     WIGSQPVEHPLIAIGQAATMIYFLVIIMITPIIAMMENKTL"
BASE COUNT      361 a    301 c    122 g    340 t      1 others
ORIGIN      
        1 atcgcacgaa aatcacaccc gatcctaaaa actattaatc actcactaat tgacctaccc
       61 accccaacaa acatttcaac cgcttgaaac tttggctccc tactcggcct cctactagta
      121 atacaaatta caacaggact atttttagcc atacactata cagctgacat caacttagca
      181 ttttcatcct tatcccacat ttgccgagaa gtaaactttg gctgactaat acgaaacctt
      241 catgcaaacg gggcctccat attctttatt tgcatctacc tccacattgg acgaggccta
      301 tactactcat cataccttta caaaaataca tgaaacgtag gcatcatcct tctatttttg
      361 acaatagcca ccgcatttct aggatatatt ctaccctgag gacaaatatc tttttgaggg
      421 gcaaccgtta ttactaatat attgtcagca attccataca ttggagataa cctagtaaac
      481 tgaatttgag gtggcttttc agtcaataac ccaacactag tccgattttt taccttacac
      541 ttcctaatac catttttaat tgccggtact actatacttc accttctttt tttacacgaa
      601 acaggatcca acaacccaac cggactgtca tccaacccag acaaagtatc atttcaccca
      661 tactttcccc taaaagacct aactgcccta ttaattataa ttaccctact aacagttatt
      721 gccctatttc taccaacact tttaactgac ccacaaaatt tttcacccgc caacccccta
      781 actacaccac cccacattat gccagaktga tattttttat ttgcctatac cattctacgc
      841 tcaatcccaa acaagctggg gggagttgta gccttattta tatctatttt cattttattc
      901 ctcataccaa tgttacacac ctccaaacaa cgaacaataa aattccgacc actttcacaa
      961 tttatctttt gaactatgac agcaaatatt ctaattttaa catgaattgg aagccaacca
     1021 gtagaacatc cactcatcgc catcggacaa gccgctacaa taatttactt tttagttatc
     1081 attatgatta ccccaattat tgctataata gaaaacaaaa catta
//
LOCUS       H1273                   1125 bp    DNA     linear   VRT 19-OCT-2023
DEFINITION  Cytochrome B (CytB)gene, partial cds.
ACCESSION   H1273
VERSION
KEYWORDS    .
SOURCE      mitochondrion Bradypodion setaroi
  ORGANISM  Bradypodion setaroi
            Eukaryota; Metazoa; Chordata; Craniata; Vertebrata; Euteleostomi;
            Lepidosauria; Squamata; Bifurcata; Unidentata; Episquamata;
            Toxicofera; Iguania; Acrodonta; Chamaeleonidae; Bradypodion.
REFERENCE   1  (bases 1 to 1125)
  AUTHORS   Main,D.C., Taft,J.M., Geneva,A.J., Jansen van Vuuren,B. and
            Tolley,K.A.
  TITLE     More is not always better: the efficacy of single mitochondrial
            genes at reconciling the complete mitogenome phylogeny
  JOURNAL   unpublished
REFERENCE   2  (bases 1 to 1125)
  AUTHORS   Main,D.C., Taft,J.M., Geneva,A.J., Jansen van Vuuren,B. and
            Tolley,K.A.
  TITLE     Direct Submission
  JOURNAL   Submitted (19-OCT-2023) Zoology, University of Johannesburg, Cnr
            Kingsway and University Road Auckland Park, Johannesburg, Gauteng
            2195, South Africa
COMMENT     Bankit Comment: ALT EMAIL:201327040@student.uj.ac.za
            Bankit Comment: TAX: Yes, new species/combinations; SEE ATTACHMENT
            Bankit Comment: TOTAL # OF SEQS:44
            Bankit Comment: FeatPropSourceSeq:AMDSF219
            
            ##Assembly-Data-START##
            Assembly Method       :: Novoplasty v. 4.3.1
            Sequencing Technology :: Illumina
            ##Assembly-Data-END##
FEATURES             Location/Qualifiers
     source          1..1125
                     /organism="Bradypodion setaroi"
                     /organelle="mitochondrion"
                     /mol_type="genomic DNA"
                     /isolation_source="St Lucia, KwaZulu-Natal"
                     /bio_material="H1273"
                     /db_xref="taxon:230338"
                     /country="South Africa"
                     /note="Eukaryota; Metazoa; Chordata; Craniata; Vertebrata;
                     Euteleostomi;## Lepidosauria; Squamata; Bifurcata;
                     Unidentata; Episquamata;## Toxicofera; Iguania; Acrodonta;
                     Chamaeleonidae; Bradypodion"
     gene            <1..>1125
                     /gene="COB"
     CDS             <1..>1125
                     /gene="COB"
                     /EC_number="7.1.1.8"
                     /codon_start=1
                     /transl_table=2
                     /product="Cytochrome b"
                     /translation="IARKSHPILKTINHSLIDLPTPTNISTAWNFGSLLGLLLMMQIT
                     TGLFLAMHYSADINLAFSSLSHICREVNFGWLMRNLHANGASMFFICIYLHIGRGLYY
                     SSYLYKNTWNVGIILLFLTMATAFLGYILPWGQMSFWGATVITNMLSAIPYIGGDLVN
                     WIWGGFSVNNPTLVRFFTLHFLMPFLIAGTTMLHLLFLHETGSNNPTGLSSNPDKVSF
                     HPYFPLKDLTALLIMITLLTFIALFSPTLLTDPQNFSPANPLTTPPHIMPEWYFLFAY
                     TILRSIPNKLGGVVALFMSIFILFLMPMLHTSKQRTMKFRPLSQLIFWTMTANILILT
                     WIGSQPVEQPLTSIGQAATTIYFLVIIVFTPIIATMENKTL"
BASE COUNT      347 a    321 c    130 g    327 t
ORIGIN      
        1 atcgcacgaa aatctcaccc gatcctaaaa actattaacc actcactaat tgacctcccc
       61 accccaacaa atatttcaac cgcttgaaac tttggctccc tactaggcct cctactaata
      121 atacaaatta caacaggact atttttagcc atacactatt cagccgacat caacctagca
      181 ttctcatcct tatcccacat ttgccgagaa gtgaactttg gctgactaat acgtaacctc
      241 catgcaaatg gggcctccat attctttatt tgcatctatc tccacattgg acgaggccta
      301 tactactcat cgtaccttta caaaaacaca tgaaacgtgg gcatcatcct cctgttttta
      361 acaatagcca ccgcattttt agggtacatc ctaccctgag gacaaatatc tttctgaggg
      421 gcaaccgtta ttactaacat attatcagca attccgtaca ttgggggtga cctagtaaac
      481 tgaatctggg gtggcttttc agttaataac ccaaccctag tccgattttt caccctacac
      541 ttcctaatac catttttgat tgccggaacc accatactac accttctttt tttacacgaa
      601 acagggtcta acaacccaac tggcctctca tctaacccag acaaagtatc attccaccca
      661 tacttccccc taaaagacct aactgcccta ttaattataa ttaccctgct aacatttatt
      721 gctctatttt caccaacact gctaaccgac ccacaaaatt tttcacccgc caacccccta
      781 accacaccac cccacattat accagaatga tattttttat ttgcctatac cattctgcgc
      841 tcaatcccaa acaaactagg gggagttgta gccttattta tatctatttt cattttattc
      901 ctcataccaa tgctacacac ctccaaacaa cgaacaataa aattccgacc actttcacaa
      961 ctcatctttt gaactatgac agcaaatatt ttaattttaa catgaattgg aagtcaacca
     1021 gtagagcaac cactcacttc catcggacaa gccgccacta caatctactt tttagttatt
     1081 attgtattta ccccgattat tgctactata gaaaacaaaa cacta
//
LOCUS       T302                    1125 bp    DNA     linear   VRT 19-OCT-2023
DEFINITION  Cytochrome B (CytB)gene, partial cds.
ACCESSION   T302
VERSION
KEYWORDS    .
SOURCE      mitochondrion Bradypodion ventrale (Southern dwarf chameleon)
  ORGANISM  Bradypodion ventrale
            Eukaryota; Metazoa; Chordata; Craniata; Vertebrata; Euteleostomi;
            Lepidosauria; Squamata; Bifurcata; Unidentata; Episquamata;
            Toxicofera; Iguania; Acrodonta; Chamaeleonidae; Bradypodion.
REFERENCE   1  (bases 1 to 1125)
  AUTHORS   Main,D.C., Taft,J.M., Geneva,A.J., Jansen van Vuuren,B. and
            Tolley,K.A.
  TITLE     More is not always better: the efficacy of single mitochondrial
            genes at reconciling the complete mitogenome phylogeny
  JOURNAL   unpublished
REFERENCE   2  (bases 1 to 1125)
  AUTHORS   Main,D.C., Taft,J.M., Geneva,A.J., Jansen van Vuuren,B. and
            Tolley,K.A.
  TITLE     Direct Submission
  JOURNAL   Submitted (19-OCT-2023) Zoology, University of Johannesburg, Cnr
            Kingsway and University Road Auckland Park, Johannesburg, Gauteng
            2195, South Africa
COMMENT     Bankit Comment: ALT EMAIL:201327040@student.uj.ac.za
            Bankit Comment: TAX: Yes, new species/combinations; SEE ATTACHMENT
            Bankit Comment: TOTAL # OF SEQS:44
            Bankit Comment: FeatPropSourceSeq:AMDSF219
            
            ##Assembly-Data-START##
            Assembly Method       :: Novoplasty v. 4.3.1
            Sequencing Technology :: Illumina
            ##Assembly-Data-END##
FEATURES             Location/Qualifiers
     source          1..1125
                     /organism="Bradypodion ventrale"
                     /organelle="mitochondrion"
                     /mol_type="genomic DNA"
                     /isolation_source="Jeffreys Bay, Eastern Cape"
                     /bio_material="T302"
                     /db_xref="taxon:179890"
                     /country="South Africa"
                     /note="Eukaryota; Metazoa; Chordata; Craniata; Vertebrata;
                     Euteleostomi;## Lepidosauria; Squamata; Bifurcata;
                     Unidentata; Episquamata;## Toxicofera; Iguania; Acrodonta;
                     Chamaeleonidae; Bradypodion"
     gene            <1..>1125
                     /gene="COB"
     CDS             <1..>1125
                     /gene="COB"
                     /EC_number="7.1.1.8"
                     /codon_start=1
                     /transl_table=2
                     /product="Cytochrome b"
                     /translation="IARKSHPILKTINHSLIDLPTPTNISTAWNFGSLLGLLLVMQIT
                     TGLFLAMHYTADINLAFSSLSHICREVNFGWLMRNLHANGASMFFICIYLHIGRGLYY
                     SSYLYKNTWNVGIILLFLTMATAFLGYILPWGQMSFWGATVITNMLSAIPYIGDNLVS
                     WIWGGFSVNNPTLVRFFTLHFLMPFLIAGTTMLHLLFLHETGSNNPTGLSSNPDKVSF
                     HPYFPLKDLTALLIMISLLTFIALFLPTLLTDPQNFSPANPMTTPPHIMPEWYFLFAY
                     TILRSIPNKLGGVVALFMSIFILFLMPMLHTSKQRTMKFRPLSQFIFWTMTANILILT
                     WIGSQPVEQPLTSIGQAATIIYFLVIIMIIPTIAMMENKTL"
BASE COUNT      355 a    317 c    125 g    328 t
ORIGIN      
        1 atcgcacgaa agtcgcaccc gatcctaaaa accattaacc actcactaat tgatttaccc
       61 accccaacaa atatctcaac cgcttgaaac tttggctccc tacttggcct cctactagta
      121 atacaaatta caacaggatt atttttagcc atacactata cagccgacat taacctagca
      181 ttttcatctt tatcccacat ttgccgagaa gtgaactttg gctgactaat acgaaacctt
      241 cacgcaaatg gtgcctccat attctttatt tgcatctacc tccacattgg acgaggccta
      301 tactactcat cgtaccttta caaaaacaca tgaaatgtgg gcatcatcct cctgttttta
      361 acaatagcca ccgcatttct aggatacatc ctaccctgag gacaaatatc tttctgaggg
      421 gcaaccgtta ttactaacat actatcagca attccataca ttggtgacaa cctagtaagc
      481 tgaatttgag gtggattttc agtcaataac ccaacactag tccgattttt caccctacac
      541 ttcctaatac cgtttttaat tgccggaact accatactgc acctcctttt tttacatgaa
      601 acggggtcca acaacccaac tggactgtca tcaaacccag acaaagtatc atttcaccca
      661 tacttccccc taaaagacct aaccgcccta ttaattataa tttccctact aacatttatt
      721 gccctattcc tacccacact tctaactgac ccacaaaatt tctcacccgc caaccccata
      781 actacacctc cccacattat gccagaatga tattttttat ttgcctacac cattctacgc
      841 tcaatcccaa acaaactagg tggagttgta gccttattta tatctatttt catcttattc
      901 ctcataccaa tattacacac ctctaaacaa cgaacaataa agttccgacc actttcacaa
      961 tttatcttct ggactataac agcaaatatt ctaatcttaa catgaattgg aagccaacca
     1021 gtagaacaac cactcacctc cattggacaa gccgccacca ttatttactt tttagtcatt
     1081 attataatta ttccaaccat tgctataata gaaaacaaaa cactg
//
LOCUS       KTH524                  1125 bp    DNA     linear   VRT 19-OCT-2023
DEFINITION  Cytochrome B (CytB)gene, partial cds.
ACCESSION   KTH524
VERSION
KEYWORDS    .
SOURCE      mitochondrion Bradypodion transvaalense
  ORGANISM  Bradypodion transvaalense
            Eukaryota; Metazoa; Chordata; Craniata; Vertebrata; Euteleostomi;
            Lepidosauria; Squamata; Bifurcata; Unidentata; Episquamata;
            Toxicofera; Iguania; Acrodonta; Chamaeleonidae; Bradypodion.
REFERENCE   1  (bases 1 to 1125)
  AUTHORS   Main,D.C., Taft,J.M., Geneva,A.J., Jansen van Vuuren,B. and
            Tolley,K.A.
  TITLE     More is not always better: the efficacy of single mitochondrial
            genes at reconciling the complete mitogenome phylogeny
  JOURNAL   unpublished
REFERENCE   2  (bases 1 to 1125)
  AUTHORS   Main,D.C., Taft,J.M., Geneva,A.J., Jansen van Vuuren,B. and
            Tolley,K.A.
  TITLE     Direct Submission
  JOURNAL   Submitted (19-OCT-2023) Zoology, University of Johannesburg, Cnr
            Kingsway and University Road Auckland Park, Johannesburg, Gauteng
            2195, South Africa
COMMENT     Bankit Comment: ALT EMAIL:201327040@student.uj.ac.za
            Bankit Comment: TAX: Yes, new species/combinations; SEE ATTACHMENT
            Bankit Comment: TOTAL # OF SEQS:44
            Bankit Comment: FeatPropSourceSeq:AMDSF219
            
            ##Assembly-Data-START##
            Assembly Method       :: Novoplasty v. 4.3.1
            Sequencing Technology :: Illumina
            ##Assembly-Data-END##
FEATURES             Location/Qualifiers
     source          1..1125
                     /organism="Bradypodion transvaalense"
                     /organelle="mitochondrion"
                     /mol_type="genomic DNA"
                     /isolation_source="Mt Sheba Forest, Mpumalanga"
                     /bio_material="PEM R17523"
                     /db_xref="taxon:179889"
                     /country="South Africa"
                     /note="Eukaryota; Metazoa; Chordata; Craniata; Vertebrata;
                     Euteleostomi;## Lepidosauria; Squamata; Bifurcata;
                     Unidentata; Episquamata;## Toxicofera; Iguania; Acrodonta;
                     Chamaeleonidae; Bradypodion"
     gene            <1..>1125
                     /gene="COB"
     CDS             <1..>1125
                     /gene="COB"
                     /EC_number="7.1.1.8"
                     /codon_start=1
                     /transl_table=2
                     /product="Cytochrome b"
                     /translation="IARKSHPILKTINHSLIDLPTPTNITTAWNFGSLLGLLLMMQIT
                     TGLFLAMHYTADINLAFSSLSHICREVNFGWLMRNLHANGASMFFICIYFHIGRGLYY
                     SSYLYKNTWNVGIILLFLTMATAFLGYILPWGQMSFWGATVITNMLSAIPYIGDNLVS
                     WIWGGFSVNNPTLVRFFTLHFLMPFLIAGTTMLHLLFLHETGSNNPTGLSSNPDKVSF
                     HPYFPLKDLTSLLIMVTLLTFITLFLPTLLTDPQNFSPANPLTTPPHIMPEWYFLFAY
                     TILRSIPNKLGGVVALFMSIFILFLMPMLHTSKQRTMKFRPLSQFIFWTMTANILILT
                     WIGSQPVEHPLTSIGQAATLIYFMIIIMITPITAMMENKTL"
BASE COUNT      357 a    301 c    124 g    343 t
ORIGIN      
        1 atcgcacgaa aatcgcatcc gatcctaaaa actattaacc actcactaat tgacctaccc
       61 accccaacaa atattacaac cgcttgaaac tttggctccc tacttggcct ccttctaata
      121 atgcaaatta caacagggct gtttttagcc atacactata cagctgacat caacctagca
      181 ttttcatcct tatcccacat ttgccgagaa gtaaactttg gctgactaat acgaaacctt
      241 catgcaaacg gggcctccat attctttatt tgcatttact tccacattgg acgaggccta
      301 tactattcat cgtaccttta caaaaataca tgaaacgtag gcatcatcct tctattttta
      361 acaatagcca ccgcatttct aggatacatc ctaccttgag gacaaatatc tttttgaggg
      421 gcaaccgtta ttactaatat attgtcagca attccataca ttggagataa cctagtaagc
      481 tggatttgag gtggcttttc agttaataac ccaacactag tccgattttt tacccttcac
      541 ttcctaatac catttttaat tgctggtacc actatactac accttctttt tttacacgaa
      601 acaggatcca acaacccaac cggactgtca tccaacccag acaaagtatc atttcaccca
      661 tacttccccc taaaagacct aacttcccta ttaattatgg ttaccctact aacatttatt
      721 accttatttt taccaacact tctaactgat ccacaaaatt tttcacccgc caacccacta
      781 actacaccac cccacattat gccagaatga tattttttat ttgcctatac cattctgcgc
      841 tcaatcccaa acaaactagg gggagttgta gccttattta tatctatttt cattttattc
      901 cttataccaa tattacacac ctccaaacaa cgaacaataa aattccgacc actttcacaa
      961 tttatcttct gaaccatgac agcaaatatt ctaattttaa catgaattgg aagccaaccg
     1021 gtagaacatc cactcacctc catcggacaa gccgctactt taatttactt cataatcatt
     1081 attatgatta ccccaattac tgctatgata gaaaacaaaa cacta
//
LOCUS       KTH529                  1125 bp    DNA     linear   VRT 19-OCT-2023
DEFINITION  Cytochrome B (CytB)gene, partial cds.
ACCESSION   KTH529
VERSION
KEYWORDS    .
SOURCE      mitochondrion Bradypodion transvaalense
  ORGANISM  Bradypodion transvaalense
            Eukaryota; Metazoa; Chordata; Craniata; Vertebrata; Euteleostomi;
            Lepidosauria; Squamata; Bifurcata; Unidentata; Episquamata;
            Toxicofera; Iguania; Acrodonta; Chamaeleonidae; Bradypodion.
REFERENCE   1  (bases 1 to 1125)
  AUTHORS   Main,D.C., Taft,J.M., Geneva,A.J., Jansen van Vuuren,B. and
            Tolley,K.A.
  TITLE     More is not always better: the efficacy of single mitochondrial
            genes at reconciling the complete mitogenome phylogeny
  JOURNAL   unpublished
REFERENCE   2  (bases 1 to 1125)
  AUTHORS   Main,D.C., Taft,J.M., Geneva,A.J., Jansen van Vuuren,B. and
            Tolley,K.A.
  TITLE     Direct Submission
  JOURNAL   Submitted (19-OCT-2023) Zoology, University of Johannesburg, Cnr
            Kingsway and University Road Auckland Park, Johannesburg, Gauteng
            2195, South Africa
COMMENT     Bankit Comment: ALT EMAIL:201327040@student.uj.ac.za
            Bankit Comment: TAX: Yes, new species/combinations; SEE ATTACHMENT
            Bankit Comment: TOTAL # OF SEQS:44
            Bankit Comment: FeatPropSourceSeq:AMDSF219
            
            ##Assembly-Data-START##
            Assembly Method       :: Novoplasty v. 4.3.1
            Sequencing Technology :: Illumina
            ##Assembly-Data-END##
FEATURES             Location/Qualifiers
     source          1..1125
                     /organism="Bradypodion transvaalense"
                     /organelle="mitochondrion"
                     /mol_type="genomic DNA"
                     /isolation_source="Mt Sheba Forest, Mpumalanga"
                     /bio_material="PEM R17522"
                     /db_xref="taxon:179889"
                     /country="South Africa"
                     /note="Eukaryota; Metazoa; Chordata; Craniata; Vertebrata;
                     Euteleostomi;## Lepidosauria; Squamata; Bifurcata;
                     Unidentata; Episquamata;## Toxicofera; Iguania; Acrodonta;
                     Chamaeleonidae; Bradypodion"
     gene            <1..>1125
                     /gene="COB"
     CDS             <1..>1125
                     /gene="COB"
                     /EC_number="7.1.1.8"
                     /codon_start=1
                     /transl_table=2
                     /product="Cytochrome b"
                     /translation="IARKSHPILKTINHSLIDLPTPTNITTAWNFGSLLGLLLMMQIT
                     TGLFLAMHYTADINLAFSSLSHICREVNFGWLMRNLHANGASMFFICIYFHIGRGLYY
                     SSYLYKNTWNVGIILLFLTMATAFLGYILPWGQMSFWGATVITNMLSAIPYIGDNLVS
                     WIWGGFSVNNPTLVRFFTLHFLMPFLIAGTTMLHLLFLHETGSNNPTGLSSNPDKVSF
                     HPYFPLKDLTSLLIMVTLLTFITLFLPTLLTDPQNFSPANPLTTPPHIMPEWYFLFAY
                     TILRSIPNKLGGVVALFMSIFILFLMPMLHTSKQRTMKFRPLSQFIFWTMTANILILT
                     WIGSQPVEHPLTSIGQAATLIYFMIIIMITPITAMMENKTL"
BASE COUNT      357 a    301 c    124 g    343 t
ORIGIN      
        1 atcgcacgaa aatcgcatcc gatcctaaaa actattaacc actcactaat tgacctaccc
       61 accccaacaa atattacaac cgcttgaaac tttggctccc tacttggcct ccttctaata
      121 atgcaaatta caacagggct gtttttagcc atacactata cagctgacat caacctagca
      181 ttttcatcct tatcccacat ttgccgagaa gtaaactttg gctgactaat acgaaacctt
      241 catgcaaacg gggcctccat attctttatt tgcatttact tccacattgg acgaggccta
      301 tactattcat cgtaccttta caaaaataca tgaaacgtag gcatcatcct tctattttta
      361 acaatagcca ccgcatttct aggatacatc ctaccttgag gacaaatatc tttttgaggg
      421 gcaaccgtta ttactaatat attgtcagca attccataca ttggagataa cctagtaagc
      481 tggatttgag gtggcttttc agttaataac ccaacactag tccgattttt tacccttcac
      541 ttcctaatac catttttaat tgctggtacc actatactac accttctttt tttacacgaa
      601 acaggatcca acaacccaac cggactgtca tccaacccag acaaagtatc atttcaccca
      661 tacttccccc taaaagacct aacttcccta ttaattatgg ttaccctact aacatttatt
      721 accttatttt taccaacact tctaactgat ccacaaaatt tttcacccgc caacccacta
      781 actacaccac cccacattat gccagaatga tattttttat ttgcctatac cattctgcgc
      841 tcaatcccaa acaaactagg gggagttgta gccttattta tatctatttt cattttattc
      901 cttataccaa tattacacac ctccaaacaa cgaacaataa aattccgacc actttcacaa
      961 tttatcttct gaaccatgac agcaaatatt ctaattttaa catgaattgg aagccaaccg
     1021 gtagaacatc cactcacctc catcggacaa gccgctactt taatttactt cataatcatt
     1081 attatgatta ccccaattac tgctatgata gaaaacaaaa cacta
//
LOCUS       TD52                    1125 bp    DNA     linear   VRT 19-OCT-2023
DEFINITION  Cytochrome B (CytB)gene, partial cds.
ACCESSION   TD52
VERSION
KEYWORDS    .
SOURCE      mitochondrion Bradypodion thamnobates
  ORGANISM  Bradypodion thamnobates
            Eukaryota; Metazoa; Chordata; Craniata; Vertebrata; Euteleostomi;
            Lepidosauria; Squamata; Bifurcata; Unidentata; Episquamata;
            Toxicofera; Iguania; Acrodonta; Chamaeleonidae; Bradypodion.
REFERENCE   1  (bases 1 to 1125)
  AUTHORS   Main,D.C., Taft,J.M., Geneva,A.J., Jansen van Vuuren,B. and
            Tolley,K.A.
  TITLE     More is not always better: the efficacy of single mitochondrial
            genes at reconciling the complete mitogenome phylogeny
  JOURNAL   unpublished
REFERENCE   2  (bases 1 to 1125)
  AUTHORS   Main,D.C., Taft,J.M., Geneva,A.J., Jansen van Vuuren,B. and
            Tolley,K.A.
  TITLE     Direct Submission
  JOURNAL   Submitted (19-OCT-2023) Zoology, University of Johannesburg, Cnr
            Kingsway and University Road Auckland Park, Johannesburg, Gauteng
            2195, South Africa
COMMENT     Bankit Comment: ALT EMAIL:201327040@student.uj.ac.za
            Bankit Comment: TAX: Yes, new species/combinations; SEE ATTACHMENT
            Bankit Comment: TOTAL # OF SEQS:44
            Bankit Comment: FeatPropSourceSeq:AMDSF219
            
            ##Assembly-Data-START##
            Assembly Method       :: Novoplasty v. 4.3.1
            Sequencing Technology :: Illumina
            ##Assembly-Data-END##
FEATURES             Location/Qualifiers
     source          1..1125
                     /organism="Bradypodion thamnobates"
                     /organelle="mitochondrion"
                     /mol_type="genomic DNA"
                     /isolation_source="Dargle Valley, KwaZulu-Natal"
                     /bio_material="TD52"
                     /db_xref="taxon:230337"
                     /country="South Africa"
                     /note="Eukaryota; Metazoa; Chordata; Craniata; Vertebrata;
                     Euteleostomi;## Lepidosauria; Squamata; Bifurcata;
                     Unidentata; Episquamata;## Toxicofera; Iguania; Acrodonta;
                     Chamaeleonidae; Bradypodion"
     gene            <1..>1125
                     /gene="COB"
     CDS             <1..>1125
                     /gene="COB"
                     /EC_number="7.1.1.8"
                     /codon_start=1
                     /transl_table=2
                     /product="Cytochrome b"
                     /translation="IARKSHPILKTINHSLIDLPTPTNISTAWNFGSLLGLLLVMQIT
                     TGLFLAMHYTADINLAFSSLSHICREVNFGWLMRNLHANGASMFFICIYLHIGRGLYY
                     SSYLYKNTWNVGIILLFLTMATAFLGYILPWGQMSFWGATVITNMLSAIPYIGDNLXN
                     WIWGGFSVNNPTLVRFFTLHFLMPFLIAGTTMLHLLFLHETGSNNPTGLSSNPDKVSF
                     HPYFPLKDLTALLIMITLLTVIALFLPTLLTDPQNFSPANPLTTPPHIMPEWYFLFAY
                     TILRSIPNKLGGVVALFMSIFILFLMPMLHTSKQRTMKFRPLSQFIFWTMTANILILT
                     WIGSQPVEHPLIAIGQAATMIYFLVIIMITPIIAMMENKTL"
BASE COUNT      360 a    302 c    123 g    339 t      1 others
ORIGIN      
        1 atcgcacgaa aatcgcaccc gatcctaaaa actattaatc actcactaat tgacctaccc
       61 accccaacaa acatttcaac cgcttgaaac tttggctccc tactcggcct cctactagta
      121 atacaaatta caacaggact atttttagcc atacactata cagctgacat caacttagca
      181 ttttcatcct tatcccacat ttgccgagaa gtaaactttg gctgactaat acgaaacctt
      241 catgcaaacg gggcctccat attctttatt tgcatctacc tccacattgg acgaggccta
      301 tactactcat cataccttta caaaaataca tgaaacgtag gcatcatcct tctatttttg
      361 acaatagcca ccgcatttct aggatatatt ctaccctgag gacaaatatc tttttgaggg
      421 gcaaccgtta ttactaatat attgtcagca attccataca ttggagataa cctastaaac
      481 tgaatttgag gtggcttttc agtcaataac ccaacactag tccgattttt taccttacac
      541 ttcctaatac catttttaat tgccggtact actatacttc accttctttt tttacacgaa
      601 acaggatcca acaacccaac cggactgtca tccaacccag acaaagtatc atttcaccca
      661 tactttcccc taaaagacct aactgcccta ttaattataa ttaccctact aacagttatt
      721 gccctatttc taccaacact tttaactgac ccacaaaatt tttcacccgc caacccccta
      781 actacaccac cccacattat gccagagtga tattttttat ttgcctatac cattctacgc
      841 tcaatcccaa acaagctggg gggagttgta gccttattta tatctatttt cattttattc
      901 ctcataccaa tgttacacac ctccaaacaa cgaacaataa aattccgacc actttcacaa
      961 tttatcttct gaactatgac agcaaatatt ctaattttaa catgaattgg aagccaacca
     1021 gtagaacatc cactcatcgc catcggacaa gccgctacaa taatttactt tttagttatc
     1081 attatgatta ccccaattat tgctataata gaaaacaaaa catta
//
LOCUS       JDC09-134               1125 bp    DNA     linear   VRT 19-OCT-2023
DEFINITION  Cytochrome B (CytB)gene, partial cds.
ACCESSION   JDC09-134
VERSION
KEYWORDS    .
SOURCE      mitochondrion Bradypodion thamnobates
  ORGANISM  Bradypodion thamnobates
            Eukaryota; Metazoa; Chordata; Craniata; Vertebrata; Euteleostomi;
            Lepidosauria; Squamata; Bifurcata; Unidentata; Episquamata;
            Toxicofera; Iguania; Acrodonta; Chamaeleonidae; Bradypodion.
REFERENCE   1  (bases 1 to 1125)
  AUTHORS   Main,D.C., Taft,J.M., Geneva,A.J., Jansen van Vuuren,B. and
            Tolley,K.A.
  TITLE     More is not always better: the efficacy of single mitochondrial
            genes at reconciling the complete mitogenome phylogeny
  JOURNAL   unpublished
REFERENCE   2  (bases 1 to 1125)
  AUTHORS   Main,D.C., Taft,J.M., Geneva,A.J., Jansen van Vuuren,B. and
            Tolley,K.A.
  TITLE     Direct Submission
  JOURNAL   Submitted (19-OCT-2023) Zoology, University of Johannesburg, Cnr
            Kingsway and University Road Auckland Park, Johannesburg, Gauteng
            2195, South Africa
COMMENT     Bankit Comment: ALT EMAIL:201327040@student.uj.ac.za
            Bankit Comment: TAX: Yes, new species/combinations; SEE ATTACHMENT
            Bankit Comment: TOTAL # OF SEQS:44
            Bankit Comment: FeatPropSourceSeq:AMDSF219
            
            ##Assembly-Data-START##
            Assembly Method       :: Novoplasty v. 4.3.1
            Sequencing Technology :: Illumina
            ##Assembly-Data-END##
FEATURES             Location/Qualifiers
     source          1..1125
                     /organism="Bradypodion thamnobates"
                     /organelle="mitochondrion"
                     /mol_type="genomic DNA"
                     /isolation_source="Boston, KwaZulu-Natal"
                     /bio_material="JDC09-134"
                     /db_xref="taxon:230337"
                     /country="South Africa"
                     /note="Eukaryota; Metazoa; Chordata; Craniata; Vertebrata;
                     Euteleostomi;## Lepidosauria; Squamata; Bifurcata;
                     Unidentata; Episquamata;## Toxicofera; Iguania; Acrodonta;
                     Chamaeleonidae; Bradypodion"
     gene            <1..>1125
                     /gene="COB"
     CDS             <1..>1125
                     /gene="COB"
                     /EC_number="7.1.1.8"
                     /codon_start=1
                     /transl_table=2
                     /product="Cytochrome b"
                     /translation="IARKSHPILKTINHSLIDLPTPTNISTAWNFGSLLGLLLVMQIT
                     TGLFLAMHYTADINLAFSSLSHICREVNFGWLMRNLHANGASMFFICIYLHIGRGLYY
                     SSYLYKNTWNVGIILLFLTMATAFLGYILPWGQMSFWGATVITNMLSAIPYIGDNLVN
                     WIWGGFSVNNPTLVRFFTLHFLMPFLIAGTTMLHLLFLHETGSNNPTGLSSNPDKVSF
                     HPYFPLKDLTALLIMITLLTIIALFLPTLLTDPQNFSPANPLTTPPHIMPEWYFLFAY
                     TILRSIPNKLGGVVALFMSIFILFLMPMLHTSKQRTMKFRPLSQFIFWTMTANILILT
                     WIGSQPVEHPLITIGQAATMIYFLVIIMIIPIIAMMENKTL"
BASE COUNT      362 a    300 c    122 g    341 t
ORIGIN      
        1 atcgcacgaa aatcgcaccc catcctaaaa actattaatc actcactaat tgacttaccc
       61 accccaacaa acatttcaac cgcttgaaac tttggctccc tactcggcct cctactagta
      121 atacaaatta caacaggatt atttttagcc atacactata cagctgacat caacctagca
      181 ttttcatcct tatctcacat ttgccgagaa gtaaactttg gctgactaat acgaaacctt
      241 catgcaaacg gggcctccat attctttatt tgcatctacc tccacattgg gcgaggccta
      301 tactactcat cataccttta caaaaataca tgaaacgtag gcatcatcct tctattttta
      361 acaatagcca ccgcatttct aggatatatt ctaccctgag gacaaatatc tttttgaggg
      421 gcaaccgtta ttactaatat gttgtcagca attccataca ttggagataa cctagtaaac
      481 tgaatttgag gtggcttttc agtcaataac ccaacactag tccgattttt taccttacac
      541 ttcctaatac catttttaat tgctggtacg accatacttc accttctttt tttacatgaa
      601 acaggatcca acaacccaac cggactatca tccaacccag acaaagtatc atttcaccca
      661 tactttcccc taaaagacct aactgcccta ttaatcataa tcaccctact aacaattatt
      721 gccctattcc taccaacact tttaactgac ccacaaaatt tttcacccgc caacccccta
      781 actacaccac cccacattat gccagagtga tattttttat ttgcctatac tattctacgc
      841 tcaatcccaa acaagctggg gggagttgta gccttattta tatctatttt cattttattc
      901 ctcataccaa tattacacac ctccaaacaa cgaacaataa aattccgacc actttcacag
      961 tttatcttct gaactatgac agcaaatatt ctaattttaa catgaattgg aagccaacca
     1021 gtagaacatc cactcatcac catcggacaa gccgctacaa taatttactt tttagttatt
     1081 attatgatta tcccaattat tgctataata gaaaacaaaa catta
//
