# Supplementary material for: The efficacy of single mitochondrial genes at reconciling the complete mitogenome phylogeny—a case study on dwarf chameleons
Source: PeerJ. 2024 Apr 30;12:e17076. doi: 10.7717/peerj.17076 (PMC11067893; doi:10.7717/peerj.17076)
Supplement: Supplemental Information 15 [file peerj-12-17076-s015.gz]

Archive with 1 entries (1 files):
- peerj-12-17076-s015
