# Supplementary material for: The efficacy of single mitochondrial genes at reconciling the complete mitogenome phylogeny—a case study on dwarf chameleons
Source: PeerJ. 2024 Apr 30;12:e17076. doi: 10.7717/peerj.17076 (PMC11067893; doi:10.7717/peerj.17076)
Supplement: Supplemental Information 15 [file peerj-12-17076-s015.gz › peerj-12-17076-s015]

LOCUS       AMDSF219                 667 bp    DNA     linear   VRT 19-OCT-2023
DEFINITION  ATP synthase subunit 6 (ATP6) gene, partial cds.
ACCESSION   AMDSF219
VERSION
KEYWORDS    .
SOURCE      mitochondrion Bradypodion transvaalense
  ORGANISM  Bradypodion transvaalense
            Eukaryota; Metazoa; Chordata; Craniata; Vertebrata; Euteleostomi;
            Lepidosauria; Squamata; Bifurcata; Unidentata; Episquamata;
            Toxicofera; Iguania; Acrodonta; Chamaeleonidae; Bradypodion.
REFERENCE   1  (bases 1 to 667)
  AUTHORS   Main,D.C., Taft,J.M., Geneva,A.J., Jansen van Vuuren,B. and
            Tolley,K.A.
  TITLE     More is not always better: the efficacy of single mitochondrial
            genes at reconciling the complete mitogenome phylogeny
  JOURNAL   unpublished
REFERENCE   2  (bases 1 to 667)
  AUTHORS   Main,D.C., Taft,J.M., Geneva,A.J., Jansen van Vuuren,B. and
            Tolley,K.A.
  TITLE     Direct Submission
  JOURNAL   Submitted (19-OCT-2023) Zoology, University of Johannesburg, Cnr
            Kingsway and University Road Auckland Park, Johannesburg, Gauteng
            2195, South Africa
COMMENT     Bankit Comment: ALT EMAIL:201327040@student.uj.ac.za
            Bankit Comment: TAX: Yes, new species/combinations; SEE ATTACHMENT
            Bankit Comment: TOTAL # OF SEQS:44
            Bankit Comment: FeatPropSourceSeq:AMDSF219
            
            ##Assembly-Data-START##
            Assembly Method       :: Novoplasty v. 4.3.1
            Sequencing Technology :: Illumina
            ##Assembly-Data-END##
FEATURES             Location/Qualifiers
     source          1..667
                     /organism="Bradypodion transvaalense"
                     /organelle="mitochondrion"
                     /mol_type="genomic DNA"
                     /isolation_source="Graskop, Mpumalanga"
                     /bio_material="AMDSF219"
                     /db_xref="taxon:179889"
                     /country="South Africa"
                     /note="Eukaryota; Metazoa; Chordata; Craniata; Vertebrata;
                     Euteleostomi;## Lepidosauria; Squamata; Bifurcata;
                     Unidentata; Episquamata;## Toxicofera; Iguania; Acrodonta;
                     Chamaeleonidae; Bradypodion"
     gene            <1..>667
                     /gene="ATP6"
     CDS             <1..>667
                     /gene="ATP6"
                     /codon_start=1
                     /transl_table=2
                     /product="ATP synthase Fo subunit 6"
                     /translation="MMAELFDQFMIPELCGIKLLPIAMAMPILLIYNPPRIRTNRLSS
                     TVLWLIKKITKHLFSTMNTPSHMWALILITTILLISSINSLGLLPYTFXPTTQLSMNM
                     AVAMPLWLATVMMGLRNQPTHSLGHFLPEGTPTLLIPALIIIETISLFIRPLALGVRL
                     TANLTAGHLLMQLISMAAMKTNLILFLTMFGALLMLTILEMAVALIQAYVFTLLLSLY
                     LQEN"
BASE COUNT      216 a    183 c     70 g    196 t      2 others
ORIGIN      
        1 atgatagcag aactgtttga tcaatttata atcccagaac tatgcggtat taaacttcta
       61 ccaattgcta tagcaatacc cattctattg atttataacc cccctcgtat ccggactaac
      121 cgactgtcat ctactgtcct ttggctaatt aaaaaaatca ctaaacacct tttctcaaca
      181 ataaacaccc cctcccatat atgagcacta atcctaatta ccacaatttt gctcatttct
      241 tctattaact cccttgggct attaccatat acatttayac caacaactca actatcaata
      301 aatatagcag tagcaatacc actatgatta gcaacagtca taataggcct acgaaatcaa
      361 ccaacacact ctctaggcca cttcttacca gaaggtacac ccaccctact tatcccagcc
      421 ctcatcatta ttgaaacaat tagcctattt atccgcccct tagcactcgg agtacgactt
      481 actgccaact tgactgcagg ccacctgctc atacaattaa tttcaatggc agcaataaaa
      541 accaacctaa ttttattttt aaccatattc ggcgcactac ttatactaac gatcctcgaa
      601 atagccgtag ccttaattca agcctatgta tttaccctcc tcttaagcct ttatttacaa
      661 gaaaatn
//
LOCUS       ATTENTBT1                667 bp    DNA     linear   VRT 19-OCT-2023
DEFINITION  ATP synthase subunit 6 (ATP6) gene, partial cds.
ACCESSION   ATTENTBT1
VERSION
KEYWORDS    .
SOURCE      mitochondrion Bradypodion transvaalense
  ORGANISM  Bradypodion transvaalense
            Eukaryota; Metazoa; Chordata; Craniata; Vertebrata; Euteleostomi;
            Lepidosauria; Squamata; Bifurcata; Unidentata; Episquamata;
            Toxicofera; Iguania; Acrodonta; Chamaeleonidae; Bradypodion.
REFERENCE   1  (bases 1 to 667)
  AUTHORS   Main,D.C., Taft,J.M., Geneva,A.J., Jansen van Vuuren,B. and
            Tolley,K.A.
  TITLE     More is not always better: the efficacy of single mitochondrial
            genes at reconciling the complete mitogenome phylogeny
  JOURNAL   unpublished
REFERENCE   2  (bases 1 to 667)
  AUTHORS   Main,D.C., Taft,J.M., Geneva,A.J., Jansen van Vuuren,B. and
            Tolley,K.A.
  TITLE     Direct Submission
  JOURNAL   Submitted (19-OCT-2023) Zoology, University of Johannesburg, Cnr
            Kingsway and University Road Auckland Park, Johannesburg, Gauteng
            2195, South Africa
COMMENT     Bankit Comment: ALT EMAIL:201327040@student.uj.ac.za
            Bankit Comment: TAX: Yes, new species/combinations; SEE ATTACHMENT
            Bankit Comment: TOTAL # OF SEQS:44
            Bankit Comment: FeatPropSourceSeq:AMDSF219
            
            ##Assembly-Data-START##
            Assembly Method       :: Novoplasty v. 4.3.1
            Sequencing Technology :: Illumina
            ##Assembly-Data-END##
FEATURES             Location/Qualifiers
     source          1..667
                     /organism="Bradypodion transvaalense"
                     /organelle="mitochondrion"
                     /mol_type="genomic DNA"
                     /isolation_source="Soutpansberg, Entabeni, Limpopo"
                     /bio_material="ATENTBT1"
                     /db_xref="taxon:179889"
                     /country="South Africa"
                     /note="Eukaryota; Metazoa; Chordata; Craniata; Vertebrata;
                     Euteleostomi;## Lepidosauria; Squamata; Bifurcata;
                     Unidentata; Episquamata;## Toxicofera; Iguania; Acrodonta;
                     Chamaeleonidae; Bradypodion"
     gene            <1..>667
                     /gene="ATP6"
     CDS             <1..>667
                     /gene="ATP6"
                     /codon_start=1
                     /transl_table=2
                     /product="ATP synthase Fo subunit 6"
                     /translation="MMTELFDQFMIPELCGIKLLPIAMAMPILLIYNPPRIRTNRLSS
                     TVLWLIKKITKHLFSTMNTPSHMWALILITTILLISSINSLGLLPYTFTPTTQLSMNM
                     AVAMPLWLATVMMGLRNQPTHSLGHFLPEGTPTLLIPALIIIETISLFIRPLALGVRL
                     TANLTAGHLLMQLISMAAMKTNLILFPTMFGALLMLTILEMAVALIQAYVFTLLLSLY
                     LQEN"
BASE COUNT      218 a    186 c     68 g    194 t      1 others
ORIGIN      
        1 atgataacag aactgtttga tcaatttata atcccagaac tatgcggtat taaacttcta
       61 ccaattgcta tagcaatacc cattctattg atttataacc cccctcgtat ccggactaac
      121 cgactgtcat ctactgtcct ttggctaatt aaaaaaatca ctaaacacct tttctcaaca
      181 ataaacaccc cctcccatat atgagcacta atcctaatta ccacaatttt gctcatttct
      241 tctattaact cccttgggtt attaccatat acatttacac caacaactca actatcaata
      301 aatatagcag tagcaatacc actatgatta gcaacagtca taataggcct acgaaatcaa
      361 ccaacacact ctctaggcca cttcttacca gaaggtacac ccaccctact tatcccagcc
      421 ctcatcatta ttgaaacaat tagcctattt atccgcccct tagcactcgg agtacgactt
      481 actgccaact tgactgcagg ccacctgctc atacaattaa tttcaatggc agcaataaaa
      541 accaacctaa ttttatttcc aaccatattc ggcgcactac ttatactaac aatcctcgaa
      601 atagccgtag ccttaatcca agcctatgta tttaccctcc tcttaagcct ttatttacaa
      661 gaaaatn
//
LOCUS       Cham503                  667 bp    DNA     linear   VRT 19-OCT-2023
DEFINITION  ATP synthase subunit 6 (ATP6) gene, partial cds.
ACCESSION   Cham503
VERSION
KEYWORDS    .
SOURCE      mitochondrion Bradypodion caffer
  ORGANISM  Bradypodion caffer
            Eukaryota; Metazoa; Chordata; Craniata; Vertebrata; Euteleostomi;
            Lepidosauria; Squamata; Bifurcata; Unidentata; Episquamata;
            Toxicofera; Iguania; Acrodonta; Chamaeleonidae; Bradypodion.
REFERENCE   1  (bases 1 to 667)
  AUTHORS   Main,D.C., Taft,J.M., Geneva,A.J., Jansen van Vuuren,B. and
            Tolley,K.A.
  TITLE     More is not always better: the efficacy of single mitochondrial
            genes at reconciling the complete mitogenome phylogeny
  JOURNAL   unpublished
REFERENCE   2  (bases 1 to 667)
  AUTHORS   Main,D.C., Taft,J.M., Geneva,A.J., Jansen van Vuuren,B. and
            Tolley,K.A.
  TITLE     Direct Submission
  JOURNAL   Submitted (19-OCT-2023) Zoology, University of Johannesburg, Cnr
            Kingsway and University Road Auckland Park, Johannesburg, Gauteng
            2195, South Africa
COMMENT     Bankit Comment: ALT EMAIL:201327040@student.uj.ac.za
            Bankit Comment: TAX: Yes, new species/combinations; SEE ATTACHMENT
            Bankit Comment: TOTAL # OF SEQS:44
            Bankit Comment: FeatPropSourceSeq:AMDSF219
            
            ##Assembly-Data-START##
            Assembly Method       :: Novoplasty v. 4.3.1
            Sequencing Technology :: Illumina
            ##Assembly-Data-END##
FEATURES             Location/Qualifiers
     source          1..667
                     /organism="Bradypodion caffer"
                     /organelle="mitochondrion"
                     /mol_type="genomic DNA"
                     /isolation_source="Hluleka Nature Reserve, Eastern Cape"
                     /bio_material="PEM R22146"
                     /db_xref="taxon:230336"
                     /country="South Africa"
                     /note="Eukaryota; Metazoa; Chordata; Craniata; Vertebrata;
                     Euteleostomi;## Lepidosauria; Squamata; Bifurcata;
                     Unidentata; Episquamata;## Toxicofera; Iguania; Acrodonta;
                     Chamaeleonidae; Bradypodion"
     gene            <1..>667
                     /gene="ATP6"
     CDS             <1..>667
                     /gene="ATP6"
                     /codon_start=1
                     /transl_table=2
                     /product="ATP synthase Fo subunit 6"
                     /translation="VMTELFDQFMIPELCGIKLLPIAVATPILLIYTPRRIRTNRLSS
                     ATLWLIKKITKHLLSTMNTPAHIWALILITVISLISSINSIGLLPYTFTPTTQLSMNM
                     AMAIPLWLATVMMGLRSQPTHSLSHFLPEGTPTLLIPALIIIETISLFIRPLALGVRL
                     TANLTAGHLLMQLISMAAMKTNLILFPTMFGALLMLTTLEMAVALIQAYVFILLLSLY
                     LQEN"
BASE COUNT      214 a    190 c     74 g    188 t      1 others
ORIGIN      
        1 gtgataacag aactatttga tcaatttata atcccagaac tatgcggaat taaattacta
       61 ccaattgctg tagcaacacc aattctattg atttataccc cccgtcgtat ccgaaccaac
      121 cgactatcat cagccaccct ttgactgatt aaaaaaatta caaaacacct tctctcaaca
      181 ataaacaccc ctgcccatat ttgagcacta atcctaatta ccgtaatttc gctcatttct
      241 tctattaact ccattggatt gttgccgtat acatttaccc caacaaccca gctatcaata
      301 aatatagcaa tagcaatccc actatgatta gcaacagtca taataggcct acgaagtcaa
      361 ccaacacact ccctaagcca cttcttacca gagggtacac ccacccttct tatcccagcc
      421 ctcatcatta ttgaaacaat tagtctattt atccgccccc tagcactcgg agtacgcctc
      481 actgccaact tgactgcagg ccacctgctc atacaactaa tttcaatggc agcaataaaa
      541 actaacctaa ttttatttcc aaccatattt ggcgcactac ttatactaac aaccctcgaa
      601 atagccgtag ccttaatcca agcctatgtg tttatccttc tcttaagcct ttatttacaa
      661 gaaaatn
//
LOCUS       Cham509                  667 bp    DNA     linear   VRT 19-OCT-2023
DEFINITION  ATP synthase subunit 6 (ATP6) gene, partial cds.
ACCESSION   Cham509
VERSION
KEYWORDS    .
SOURCE      mitochondrion Bradypodion caffer
  ORGANISM  Bradypodion caffer
            Eukaryota; Metazoa; Chordata; Craniata; Vertebrata; Euteleostomi;
            Lepidosauria; Squamata; Bifurcata; Unidentata; Episquamata;
            Toxicofera; Iguania; Acrodonta; Chamaeleonidae; Bradypodion.
REFERENCE   1  (bases 1 to 667)
  AUTHORS   Main,D.C., Taft,J.M., Geneva,A.J., Jansen van Vuuren,B. and
            Tolley,K.A.
  TITLE     More is not always better: the efficacy of single mitochondrial
            genes at reconciling the complete mitogenome phylogeny
  JOURNAL   unpublished
REFERENCE   2  (bases 1 to 667)
  AUTHORS   Main,D.C., Taft,J.M., Geneva,A.J., Jansen van Vuuren,B. and
            Tolley,K.A.
  TITLE     Direct Submission
  JOURNAL   Submitted (19-OCT-2023) Zoology, University of Johannesburg, Cnr
            Kingsway and University Road Auckland Park, Johannesburg, Gauteng
            2195, South Africa
COMMENT     Bankit Comment: ALT EMAIL:201327040@student.uj.ac.za
            Bankit Comment: TAX: Yes, new species/combinations; SEE ATTACHMENT
            Bankit Comment: TOTAL # OF SEQS:44
            Bankit Comment: FeatPropSourceSeq:AMDSF219
            
            ##Assembly-Data-START##
            Assembly Method       :: Novoplasty v. 4.3.1
            Sequencing Technology :: Illumina
            ##Assembly-Data-END##
FEATURES             Location/Qualifiers
     source          1..667
                     /organism="Bradypodion caffer"
                     /organelle="mitochondrion"
                     /mol_type="genomic DNA"
                     /isolation_source="Hluleka Nature Reserve, Eastern Cape"
                     /bio_material="PEM R22147"
                     /db_xref="taxon:230336"
                     /country="South Africa"
                     /note="Eukaryota; Metazoa; Chordata; Craniata; Vertebrata;
                     Euteleostomi;## Lepidosauria; Squamata; Bifurcata;
                     Unidentata; Episquamata;## Toxicofera; Iguania; Acrodonta;
                     Chamaeleonidae; Bradypodion"
     gene            <1..>667
                     /gene="ATP6"
     CDS             <1..>667
                     /gene="ATP6"
                     /codon_start=1
                     /transl_table=2
                     /product="ATP synthase Fo subunit 6"
                     /translation="VMTELFDQFMIPELCGIKLLPIAVATPILLIYTPRRIRTNRLSS
                     ATLWLIKKITKHLLSTMNTPAHIWALILITVISLISSINSIGLLPYTFTPTTQLSMNM
                     AMAIPLWLATVMMGLRSQPTHSLSHFLPEGTPTLLIPALIIIETISLFIRPLALGVRL
                     TANLTAGHLLMQLISMAAMKTNLILFPTMFGALLMLTTLEMAVALIQAYVFILLLSLY
                     LQEN"
BASE COUNT      214 a    190 c     74 g    188 t      1 others
ORIGIN      
        1 gtgataacag aactatttga tcaatttata atcccagaac tatgcggaat taaattacta
       61 ccaattgctg tagcaacacc aattctattg atttataccc cccgtcgtat ccgaaccaac
      121 cgactatcat cagccaccct ttgactgatt aaaaaaatta caaaacacct tctctcaaca
      181 ataaacaccc ctgcccatat ttgagcacta atcctaatta ccgtaatttc gctcatttct
      241 tctattaact ccattggatt gttgccgtat acatttaccc caacaaccca gctatcaata
      301 aatatagcaa tagcaatccc actatgatta gcaacagtca taataggcct acgaagtcaa
      361 ccaacacact ccctaagcca cttcttacca gagggtacac ccacccttct tatcccagcc
      421 ctcatcatta ttgaaacaat tagtctattt atccgccccc tagcactcgg agtacgcctc
      481 actgccaact tgactgcagg ccacctgctc atacaactaa tttcaatggc agcaataaaa
      541 actaacctaa ttttatttcc aaccatattt ggcgcactac ttatactaac aaccctcgaa
      601 atagccgtag ccttaatcca agcctatgtg tttatccttc tcttaagcct ttatttacaa
      661 gaaaatn
//
LOCUS       CT63                     667 bp    DNA     linear   VRT 19-OCT-2023
DEFINITION  ATP synthase subunit 6 (ATP6) gene, partial cds.
ACCESSION   CT63
VERSION
KEYWORDS    .
SOURCE      mitochondrion Bradypodion transvaalense
  ORGANISM  Bradypodion transvaalense
            Eukaryota; Metazoa; Chordata; Craniata; Vertebrata; Euteleostomi;
            Lepidosauria; Squamata; Bifurcata; Unidentata; Episquamata;
            Toxicofera; Iguania; Acrodonta; Chamaeleonidae; Bradypodion.
REFERENCE   1  (bases 1 to 667)
  AUTHORS   Main,D.C., Taft,J.M., Geneva,A.J., Jansen van Vuuren,B. and
            Tolley,K.A.
  TITLE     More is not always better: the efficacy of single mitochondrial
            genes at reconciling the complete mitogenome phylogeny
  JOURNAL   unpublished
REFERENCE   2  (bases 1 to 667)
  AUTHORS   Main,D.C., Taft,J.M., Geneva,A.J., Jansen van Vuuren,B. and
            Tolley,K.A.
  TITLE     Direct Submission
  JOURNAL   Submitted (19-OCT-2023) Zoology, University of Johannesburg, Cnr
            Kingsway and University Road Auckland Park, Johannesburg, Gauteng
            2195, South Africa
COMMENT     Bankit Comment: ALT EMAIL:201327040@student.uj.ac.za
            Bankit Comment: TAX: Yes, new species/combinations; SEE ATTACHMENT
            Bankit Comment: TOTAL # OF SEQS:44
            Bankit Comment: FeatPropSourceSeq:AMDSF219
            
            ##Assembly-Data-START##
            Assembly Method       :: Novoplasty v. 4.3.1
            Sequencing Technology :: Illumina
            ##Assembly-Data-END##
FEATURES             Location/Qualifiers
     source          1..667
                     /organism="Bradypodion transvaalense"
                     /organelle="mitochondrion"
                     /mol_type="genomic DNA"
                     /isolation_source="Hendriksdal off R37, Mpumalanga"
                     /bio_material="PEM R5688"
                     /db_xref="taxon:179889"
                     /country="South Africa"
                     /note="Eukaryota; Metazoa; Chordata; Craniata; Vertebrata;
                     Euteleostomi;## Lepidosauria; Squamata; Bifurcata;
                     Unidentata; Episquamata;## Toxicofera; Iguania; Acrodonta;
                     Chamaeleonidae; Bradypodion"
     gene            <1..>667
                     /gene="ATP6"
     CDS             <1..>667
                     /gene="ATP6"
                     /codon_start=1
                     /transl_table=2
                     /product="ATP synthase Fo subunit 6"
                     /translation="MMAELFDQFMIPELCGIKLLPIAMAMPILLIYNPPRIRTNRLSS
                     TVLWLIKKITKHLFSTMNTPSHMWALILITTILLISSINSLGLLPYTFTPTTQLSMNM
                     AVAMPLWLATVMMGLRNQPTHSLGHFLPEGTPTLLIPALIIIETISLFIRPLALGVRL
                     TANLTAGHLLMQLISMAAMKTNLILFLTMFGALLMLTILEMAVALIQAYVFTLLLSLY
                     LQEN"
BASE COUNT      216 a    184 c     70 g    196 t      1 others
ORIGIN      
        1 atgatagcag aactgtttga tcaatttata atcccagaac tatgcggtat taaacttcta
       61 ccaattgcta tagcaatacc cattctattg atttataacc cccctcgtat ccggactaac
      121 cgactgtcat ctactgtcct ttggctaatt aaaaaaatca ctaaacacct tttctcaaca
      181 ataaacaccc cctcccatat atgagcacta atcctaatta ccacaatttt gctcatttct
      241 tctattaact cccttgggct attaccatat acatttacac caacaactca actatcaata
      301 aatatagcag tagcaatacc actatgatta gcaacagtca taataggcct acgaaatcaa
      361 ccaacacact ctctaggcca cttcttacca gaaggtacac ccaccctact tatcccagcc
      421 ctcatcatta ttgaaacaat tagcctattt atccgcccct tagcactcgg agtacgactt
      481 actgccaact tgactgcagg ccacctgctc atacaattaa tttcaatggc agcaataaaa
      541 accaacctaa ttttattttt aaccatattc ggcgcactac ttatactaac gatcctcgaa
      601 atagccgtag ccttaattca agcctatgta tttaccctcc tcttaagcct ttatttacaa
      661 gaaaatn
//
LOCUS       CT359                    667 bp    DNA     linear   VRT 19-OCT-2023
DEFINITION  ATP synthase subunit 6 (ATP6) gene, partial cds.
ACCESSION   CT359
VERSION
KEYWORDS    .
SOURCE      mitochondrion Bradypodion caeruleogula (Eshowe dwarf chameleon)
  ORGANISM  Bradypodion caeruleogula
            Eukaryota; Metazoa; Chordata; Craniata; Vertebrata; Euteleostomi;
            Lepidosauria; Squamata; Bifurcata; Unidentata; Episquamata;
            Toxicofera; Iguania; Acrodonta; Chamaeleonidae; Bradypodion.
REFERENCE   1  (bases 1 to 667)
  AUTHORS   Main,D.C., Taft,J.M., Geneva,A.J., Jansen van Vuuren,B. and
            Tolley,K.A.
  TITLE     More is not always better: the efficacy of single mitochondrial
            genes at reconciling the complete mitogenome phylogeny
  JOURNAL   unpublished
REFERENCE   2  (bases 1 to 667)
  AUTHORS   Main,D.C., Taft,J.M., Geneva,A.J., Jansen van Vuuren,B. and
            Tolley,K.A.
  TITLE     Direct Submission
  JOURNAL   Submitted (19-OCT-2023) Zoology, University of Johannesburg, Cnr
            Kingsway and University Road Auckland Park, Johannesburg, Gauteng
            2195, South Africa
COMMENT     Bankit Comment: ALT EMAIL:201327040@student.uj.ac.za
            Bankit Comment: TAX: Yes, new species/combinations; SEE ATTACHMENT
            Bankit Comment: TOTAL # OF SEQS:44
            Bankit Comment: FeatPropSourceSeq:AMDSF219
            
            ##Assembly-Data-START##
            Assembly Method       :: Novoplasty v. 4.3.1
            Sequencing Technology :: Illumina
            ##Assembly-Data-END##
FEATURES             Location/Qualifiers
     source          1..667
                     /organism="Bradypodion caeruleogula"
                     /organelle="mitochondrion"
                     /mol_type="genomic DNA"
                     /isolation_source="Ngoya Forest, KwaZulu-Natal"
                     /bio_material="CT359"
                     /db_xref="taxon:1263117"
                     /country="South Africa"
                     /note="Eukaryota; Metazoa; Chordata; Craniata; Vertebrata;
                     Euteleostomi;## Lepidosauria; Squamata; Bifurcata;
                     Unidentata; Episquamata;## Toxicofera; Iguania; Acrodonta;
                     Chamaeleonidae; Bradypodion"
     gene            <1..>667
                     /gene="ATP6"
     CDS             <1..>667
                     /gene="ATP6"
                     /codon_start=1
                     /transl_table=2
                     /product="ATP synthase Fo subunit 6"
                     /translation="MMTELFDQFMIPELCGIKLLPIAVAVPIMLIYNPHRIQTNRLSS
                     TVLWLIKKITKHLLSTMNTPAHTWALILITTILLISSINSLGLLPYTFTPTTQLSMNM
                     AMATPLWLATVMMGLRNQPTHSLGHFLPEGTPTPLIPALIIIETISLFIRPLALGVRL
                     TANLTAGHLLMQLISMAALKTNLILFPTMFSALLMLTVLEMAVALIQAYVFTLLLSLY
                     LQEN"
BASE COUNT      215 a    193 c     70 g    188 t      1 others
ORIGIN      
        1 atgataacag aactgtttga tcaatttata atcccagaac tatgcggaat taaattacta
       61 ccaattgctg tagcagtacc tattatactg atttacaacc cccatcgtat tcaaaccaac
      121 cgactatcat caactgtcct ctggctaatt aaaaaaatta caaaacacct tctctcaaca
      181 ataaacaccc ctgcccacac ctgagcacta atcctaatta ccacaattct cctcatttct
      241 tctattaact cccttggact gttaccctac acatttacac ccacaaccca actatcaata
      301 aatatggcta tagcaacccc attatgatta gcaacagtca tgataggcct acgaaaccaa
      361 ccaacgcact ccctaggcca cttcttacca gaaggtacac ccaccccact tatcccagcc
      421 ctcatcatta ttgaaacaat tagtctattt atccgcccct tagcactcgg agtacgactt
      481 actgctaact taactgccgg ccacctactc atacaattaa tttcaatagc ggcattaaaa
      541 actaacctaa ttttatttcc aaccatattt agcgcactac tcatactgac ggtcctcgaa
      601 atagccgtag ctttaatcca agcctatgtg tttactcttc tcttaagcct ttatttacaa
      661 gaaaatn
//
LOCUS       FP527                    667 bp    DNA     linear   VRT 19-OCT-2023
DEFINITION  ATP synthase subunit 6 (ATP6) gene, partial cds.
ACCESSION   FP527
VERSION
KEYWORDS    .
SOURCE      mitochondrion Bradypodion barbatulum
  ORGANISM  Bradypodion barbatulum
            Eukaryota; Metazoa; Chordata; Craniata; Vertebrata; Euteleostomi;
            Lepidosauria; Squamata; Bifurcata; Unidentata; Episquamata;
            Toxicofera; Iguania; Acrodonta; Chamaeleonidae; Bradypodion.
REFERENCE   1  (bases 1 to 667)
  AUTHORS   Main,D.C., Taft,J.M., Geneva,A.J., Jansen van Vuuren,B. and
            Tolley,K.A.
  TITLE     More is not always better: the efficacy of single mitochondrial
            genes at reconciling the complete mitogenome phylogeny
  JOURNAL   unpublished
REFERENCE   2  (bases 1 to 667)
  AUTHORS   Main,D.C., Taft,J.M., Geneva,A.J., Jansen van Vuuren,B. and
            Tolley,K.A.
  TITLE     Direct Submission
  JOURNAL   Submitted (19-OCT-2023) Zoology, University of Johannesburg, Cnr
            Kingsway and University Road Auckland Park, Johannesburg, Gauteng
            2195, South Africa
COMMENT     Bankit Comment: ALT EMAIL:201327040@student.uj.ac.za
            Bankit Comment: TAX: Yes, new species/combinations; SEE ATTACHMENT
            Bankit Comment: TOTAL # OF SEQS:44
            Bankit Comment: FeatPropSourceSeq:AMDSF219
            
            ##Assembly-Data-START##
            Assembly Method       :: Novoplasty v. 4.3.1
            Sequencing Technology :: Illumina
            ##Assembly-Data-END##
FEATURES             Location/Qualifiers
     source          1..667
                     /organism="Bradypodion barbatulum"
                     /organelle="mitochondrion"
                     /mol_type="genomic DNA"
                     /isolation_source="Southern slopes of Kouga Mountains,
                     Eastern Cape"
                     /bio_material="FP527"
                     /db_xref="taxon:2869582"
                     /country="South Africa"
                     /note="Eukaryota; Metazoa; Chordata; Craniata; Vertebrata;
                     Euteleostomi;## Lepidosauria; Squamata; Bifurcata;
                     Unidentata; Episquamata;## Toxicofera; Iguania; Acrodonta;
                     Chamaeleonidae; Bradypodion"
     gene            <1..>667
                     /gene="ATP6"
     CDS             <1..>667
                     /gene="ATP6"
                     /codon_start=1
                     /transl_table=2
                     /product="ATP synthase Fo subunit 6"
                     /translation="MMTELFDQFMIPELCGIKLLPIAVAVPILLIYNPHRIRTNRLSS
                     TILWLIKKITKHLLSTMNTPTHIWALILITTILLISSINSLGLLPYTFTPTTQLSMNM
                     AMAIPLWLATVMMGLRNQPTHSLGHFLPEGTPTLLIPALIIIETISLFIRPLALGVRL
                     TANLTAGHLLMQLISMATMKTNLMLFPIMFSTLLMLTILEMAVALIQAYVFTLLLSLY
                     LQEN"
BASE COUNT      223 a    175 c     67 g    201 t      1 others
ORIGIN      
        1 atgataacag aactatttga tcaatttata atcccagaac tatgcggaat taaattacta
       61 ccgattgctg tagcagtacc aattttatta atttataacc cccatcgtat ccgaactaac
      121 cgcttatcat cgaccatcct ttgacttatt aaaaaaatta caaaacacct tctctcaaca
      181 ataaacaccc ctacccatat ttgagcacta atcctaatta ccacaatttt gctcatctct
      241 tcaattaact cccttggact tttaccatat acatttacac caacaaccca attatcaata
      301 aatatggcaa tagctatccc cctatgatta gcaacagtca tgatgggcct acgaaatcag
      361 ccaacgcact cactaggtca cttcttacca gaaggtacac ccaccctact tatcccagct
      421 ctcatcatta ttgaaacaat tagtctattt atccgcccct tagcacttgg agtacgactt
      481 actgcaaact tgacagcagg acatctacta atacagttaa tttcaatggc gaccataaaa
      541 actaacctaa tattattccc cattatattt agtaccctac ttatattaac catccttgaa
      601 atagccgtag ccttaatcca agcctatgta tttacccttc ttttaagcct atatttacaa
      661 gaaaacn
//
LOCUS       FP578A                   667 bp    DNA     linear       19-OCT-2023
DEFINITION  ATP synthase subunit 6 (ATP6) gene, partial cds.
ACCESSION   FP578A
VERSION
KEYWORDS    .
SOURCE      mitochondrion Bradypodion sp.1
  ORGANISM  Bradypodion sp.1
            Unclassified.
REFERENCE   1  (bases 1 to 667)
  AUTHORS   Main,D.C., Taft,J.M., Geneva,A.J., Jansen van Vuuren,B. and
            Tolley,K.A.
  TITLE     More is not always better: the efficacy of single mitochondrial
            genes at reconciling the complete mitogenome phylogeny
  JOURNAL   unpublished
REFERENCE   2  (bases 1 to 667)
  AUTHORS   Main,D.C., Taft,J.M., Geneva,A.J., Jansen van Vuuren,B. and
            Tolley,K.A.
  TITLE     Direct Submission
  JOURNAL   Submitted (19-OCT-2023) Zoology, University of Johannesburg, Cnr
            Kingsway and University Road Auckland Park, Johannesburg, Gauteng
            2195, South Africa
COMMENT     Bankit Comment: ALT EMAIL:201327040@student.uj.ac.za
            Bankit Comment: TAX: Yes, new species/combinations; SEE ATTACHMENT
            Bankit Comment: TOTAL # OF SEQS:44
            Bankit Comment: FeatPropSourceSeq:AMDSF219
            
            ##Assembly-Data-START##
            Assembly Method       :: Novoplasty v. 4.3.1
            Sequencing Technology :: Illumina
            ##Assembly-Data-END##
FEATURES             Location/Qualifiers
     source          1..667
                     /organism="Bradypodion sp.1"
                     /organelle="mitochondrion"
                     /mol_type="genomic DNA"
                     /isolation_source="Kamberg, KwaZulu-Natal"
                     /bio_material="FP578A"
                     /country="South Africa"
                     /note="Eukaryota; Metazoa; Chordata; Craniata; Vertebrata;
                     Euteleostomi;## Lepidosauria; Squamata; Bifurcata;
                     Unidentata; Episquamata;## Toxicofera; Iguania; Acrodonta;
                     Chamaeleonidae; Bradypodion"
     gene            <1..>667
                     /gene="ATP6"
     CDS             <1..>667
                     /gene="ATP6"
                     /codon_start=1
                     /transl_table=2
                     /product="ATP synthase Fo subunit 6"
                     /translation="MMTELFDQFMIPELCGIKLLPIAMAAPILLIYNPPRIRTNRLSS
                     IILWLIKKITKHLLSTMGTPAHIWALILITTILLIFSVNSLGLLPYTFTPTTQLSMNM
                     AMAMPLWLATVMMGLRNQPTHSLSHFLPEGTPTLLIPALIIIETISLFIRPLALGVRL
                     TANLTAGHLLMQLISMAAMKINLILFPTMFGALLMLTILEMAVALIQAYVFTLLLSLY
                     LQEN"
BASE COUNT      211 a    184 c     78 g    193 t      1 others
ORIGIN      
        1 atgataacag aactgtttga tcaatttata atcccagaat tatgcggaat taaactacta
       61 ccaattgcta tagcagcacc cattctactg atttacaacc cccctcgtat ccgaaccaac
      121 cgactatcgt caattatcct ttgactaatt aaaaaaatta caaaacacct tctctcaaca
      181 atgggcaccc ctgcccatat ctgagcacta atcctaatta ccacaatttt gctcattttt
      241 tccgttaact cccttgggtt attaccatat acatttacac caacaaccca actgtcaata
      301 aatatagcaa tagcgatacc gctatggtta gctacagtca tgataggcct acgaaatcag
      361 ccaacgcact ctctaagcca cttcttacca gaaggtacac ctaccctact tatcccagcc
      421 ctcatcatta ttgaaacaat tagtctattt atccgcccct tagcactcgg agtacgactt
      481 actgccaact tgactgcagg ccacctgctt atacaattaa tttcaatggc ggcaataaaa
      541 atcaacctaa ttttattccc aaccatattt ggcgcactac ttatactaac gatccttgaa
      601 atagccgtag ccttaatcca agcctatgta tttaccctcc tcttaagcct ttatttacaa
      661 gaaaatn
//
LOCUS       FP596B                   667 bp    DNA     linear   VRT 19-OCT-2023
DEFINITION  ATP synthase subunit 6 (ATP6) gene, partial cds.
ACCESSION   FP596B
VERSION
KEYWORDS    .
SOURCE      mitochondrion Bradypodion ngomeense (Ngome dwarf chameleon)
  ORGANISM  Bradypodion ngomeense
            Eukaryota; Metazoa; Chordata; Craniata; Vertebrata; Euteleostomi;
            Lepidosauria; Squamata; Bifurcata; Unidentata; Episquamata;
            Toxicofera; Iguania; Acrodonta; Chamaeleonidae; Bradypodion.
REFERENCE   1  (bases 1 to 667)
  AUTHORS   Main,D.C., Taft,J.M., Geneva,A.J., Jansen van Vuuren,B. and
            Tolley,K.A.
  TITLE     More is not always better: the efficacy of single mitochondrial
            genes at reconciling the complete mitogenome phylogeny
  JOURNAL   unpublished
REFERENCE   2  (bases 1 to 667)
  AUTHORS   Main,D.C., Taft,J.M., Geneva,A.J., Jansen van Vuuren,B. and
            Tolley,K.A.
  TITLE     Direct Submission
  JOURNAL   Submitted (19-OCT-2023) Zoology, University of Johannesburg, Cnr
            Kingsway and University Road Auckland Park, Johannesburg, Gauteng
            2195, South Africa
COMMENT     Bankit Comment: ALT EMAIL:201327040@student.uj.ac.za
            Bankit Comment: TAX: Yes, new species/combinations; SEE ATTACHMENT
            Bankit Comment: TOTAL # OF SEQS:44
            Bankit Comment: FeatPropSourceSeq:AMDSF219
            
            ##Assembly-Data-START##
            Assembly Method       :: Novoplasty v. 4.3.1
            Sequencing Technology :: Illumina
            ##Assembly-Data-END##
FEATURES             Location/Qualifiers
     source          1..667
                     /organism="Bradypodion ngomeense"
                     /organelle="mitochondrion"
                     /mol_type="genomic DNA"
                     /isolation_source="Ngome Forest, KwaZulu-Natal"
                     /bio_material="FP596B"
                     /db_xref="taxon:1263118"
                     /country="South Africa"
                     /note="Eukaryota; Metazoa; Chordata; Craniata; Vertebrata;
                     Euteleostomi;## Lepidosauria; Squamata; Bifurcata;
                     Unidentata; Episquamata;## Toxicofera; Iguania; Acrodonta;
                     Chamaeleonidae; Bradypodion"
     gene            <1..>667
                     /gene="ATP6"
     CDS             <1..>667
                     /gene="ATP6"
                     /codon_start=1
                     /transl_table=2
                     /product="ATP synthase Fo subunit 6"
                     /translation="MMTELFDQFMIPELCGIKLLPIAMAMPTLLIYNPPRIRTNRLSS
                     TVLWLIKKITKHLLSTMNTPAHIWALILITTILLISSINSLGLLPYTFTPTTQLSMNM
                     AVAMPLWLATVMMGLRNQPTHSLGHFLPEGTPTLLIPALIMIETISLFIRPLALGVRL
                     TANLTAGHLLMQLISMAAMKTNLIFFPTMFGALLMLTTLEMAVALIQAYVFTLLLSLY
                     LQEN"
BASE COUNT      218 a    190 c     69 g    189 t      1 others
ORIGIN      
        1 atgataacag aactatttga tcaatttata atcccagaac tatgcggaat taaacttcta
       61 cctattgcta tagcaatacc cactctatta atttacaacc cccctcgtat ccggaccaac
      121 cgactgtcat caactgtcct ttgactaatt aaaaaaatta ctaaacacct tctctcaaca
      181 ataaacaccc ccgcccatat ctgagcacta atcctaatta ccacaatttt gcttatttct
      241 tctattaact cccttgggtt actaccgtat acatttacac caacaactca actgtcaata
      301 aatatagcag tagcaatacc actatgatta gcaacagtca taataggcct acgaaatcaa
      361 ccaacacact ctctaggcca cttcttacca gaaggtacac ccaccctact tatcccagcc
      421 ctcatcataa ttgaaacaat tagtctattt atccgcccct tagcactcgg agtacgactt
      481 actgccaact tgactgcagg ccacctgctc atacaattaa tttcaatggc ggcaataaaa
      541 actaacctaa ttttttttcc aaccatattc ggcgcactac ttatactaac aaccctcgaa
      601 atagccgtag ccttaatcca agcctatgta tttaccctcc tcctaagcct ttatttacaa
      661 gaaaatn
//
LOCUS       H1390                    667 bp    DNA     linear   VRT 19-OCT-2023
DEFINITION  ATP synthase subunit 6 (ATP6) gene, partial cds.
ACCESSION   H1390
VERSION
KEYWORDS    .
SOURCE      mitochondrion Bradypodion melanocephalum
  ORGANISM  Bradypodion melanocephalum
            Eukaryota; Metazoa; Chordata; Craniata; Vertebrata; Euteleostomi;
            Lepidosauria; Squamata; Bifurcata; Unidentata; Episquamata;
            Toxicofera; Iguania; Acrodonta; Chamaeleonidae; Bradypodion.
REFERENCE   1  (bases 1 to 667)
  AUTHORS   Main,D.C., Taft,J.M., Geneva,A.J., Jansen van Vuuren,B. and
            Tolley,K.A.
  TITLE     More is not always better: the efficacy of single mitochondrial
            genes at reconciling the complete mitogenome phylogeny
  JOURNAL   unpublished
REFERENCE   2  (bases 1 to 667)
  AUTHORS   Main,D.C., Taft,J.M., Geneva,A.J., Jansen van Vuuren,B. and
            Tolley,K.A.
  TITLE     Direct Submission
  JOURNAL   Submitted (19-OCT-2023) Zoology, University of Johannesburg, Cnr
            Kingsway and University Road Auckland Park, Johannesburg, Gauteng
            2195, South Africa
COMMENT     Bankit Comment: ALT EMAIL:201327040@student.uj.ac.za
            Bankit Comment: TAX: Yes, new species/combinations; SEE ATTACHMENT
            Bankit Comment: TOTAL # OF SEQS:44
            Bankit Comment: FeatPropSourceSeq:AMDSF219
            
            ##Assembly-Data-START##
            Assembly Method       :: Novoplasty v. 4.3.1
            Sequencing Technology :: Illumina
            ##Assembly-Data-END##
FEATURES             Location/Qualifiers
     source          1..667
                     /organism="Bradypodion melanocephalum"
                     /organelle="mitochondrion"
                     /mol_type="genomic DNA"
                     /isolation_source="Westville, KwaZulu-Natal"
                     /bio_material="H1390"
                     /db_xref="taxon:230339"
                     /country="South Africa"
                     /note="Eukaryota; Metazoa; Chordata; Craniata; Vertebrata;
                     Euteleostomi;## Lepidosauria; Squamata; Bifurcata;
                     Unidentata; Episquamata;## Toxicofera; Iguania; Acrodonta;
                     Chamaeleonidae; Bradypodion"
     gene            <1..>667
                     /gene="ATP6"
     CDS             <1..>667
                     /gene="ATP6"
                     /codon_start=1
                     /transl_table=2
                     /product="ATP synthase Fo subunit 6"
                     /translation="MMTELFDQFMIPELCGIKLLPIAMAAPILLIYNPPRIRTNRLSS
                     TILWLIKKITKHLLSTMGTPAHIWALILITTILLISSINSLGLLPYTFTPTTQLSMNM
                     AMAMPLWLATVMMGLRNQPTHSLGHFLPEGTPTLLIPALIIIETISLFIRPLALGVRL
                     TANLTAGHLLMQLISMAAMKINLILFPTMFGALLMLTILEMAVALIQAYVFTLLLSLY
                     LQEN"
BASE COUNT      207 a    186 c     81 g    192 t      1 others
ORIGIN      
        1 atgataacag aattgtttga tcaatttata atcccagaat tatgcggaat taaactgcta
       61 ccaattgcta tagcagcacc cattctactg atttataacc cccctcgtat ccgaaccaac
      121 cgactttcat caactatcct ttgactaatt aaaaaaatta caaaacacct tctctcaaca
      181 atgggcaccc ctgcccatat ctgagcacta atcctaatta ccacaatttt gctcatttct
      241 tctattaact cccttgggtt actaccatat acatttacac caacaaccca actgtcaata
      301 aatatagcaa tagcgatacc gctatggtta gctacagtca tgatgggcct acgaaatcag
      361 ccaacgcact ctctaggcca cttcttacca gaaggtacgc ctaccctact tatcccagcc
      421 ctcatcatta ttgaaacaat tagtctattt atccgcccct tagcactcgg agtacgactt
      481 actgccaact tgactgcagg ccacctgctt atacaattaa tttcaatggc ggcaataaaa
      541 atcaacctaa ttttattccc aaccatattc ggcgcactac ttatactaac gatccttgaa
      601 atagccgtag ccttaatcca agcctatgtg tttaccctcc tcttaagcct ctatttacaa
      661 gaaaatn
//
LOCUS       HB361                    667 bp    DNA     linear   VRT 19-OCT-2023
DEFINITION  ATP synthase subunit 6 (ATP6) gene, partial cds.
ACCESSION   HB361
VERSION
KEYWORDS    .
SOURCE      mitochondrion Bradypodion venustum
  ORGANISM  Bradypodion venustum
            Eukaryota; Metazoa; Chordata; Craniata; Vertebrata; Euteleostomi;
            Lepidosauria; Squamata; Bifurcata; Unidentata; Episquamata;
            Toxicofera; Iguania; Acrodonta; Chamaeleonidae; Bradypodion.
REFERENCE   1  (bases 1 to 667)
  AUTHORS   Main,D.C., Taft,J.M., Geneva,A.J., Jansen van Vuuren,B. and
            Tolley,K.A.
  TITLE     More is not always better: the efficacy of single mitochondrial
            genes at reconciling the complete mitogenome phylogeny
  JOURNAL   unpublished
REFERENCE   2  (bases 1 to 667)
  AUTHORS   Main,D.C., Taft,J.M., Geneva,A.J., Jansen van Vuuren,B. and
            Tolley,K.A.
  TITLE     Direct Submission
  JOURNAL   Submitted (19-OCT-2023) Zoology, University of Johannesburg, Cnr
            Kingsway and University Road Auckland Park, Johannesburg, Gauteng
            2195, South Africa
COMMENT     Bankit Comment: ALT EMAIL:201327040@student.uj.ac.za
            Bankit Comment: TAX: Yes, new species/combinations; SEE ATTACHMENT
            Bankit Comment: TOTAL # OF SEQS:44
            Bankit Comment: FeatPropSourceSeq:AMDSF219
            
            ##Assembly-Data-START##
            Assembly Method       :: Novoplasty v. 4.3.1
            Sequencing Technology :: Illumina
            ##Assembly-Data-END##
FEATURES             Location/Qualifiers
     source          1..667
                     /organism="Bradypodion venustum"
                     /organelle="mitochondrion"
                     /mol_type="genomic DNA"
                     /isolation_source="Grootvadersbosch, Western Cape"
                     /bio_material="PEM R026336"
                     /db_xref="taxon:2869583"
                     /country="South Africa"
                     /note="Eukaryota; Metazoa; Chordata; Craniata; Vertebrata;
                     Euteleostomi;## Lepidosauria; Squamata; Bifurcata;
                     Unidentata; Episquamata;## Toxicofera; Iguania; Acrodonta;
                     Chamaeleonidae; Bradypodion"
     gene            <1..>667
                     /gene="ATP6"
     CDS             <1..>667
                     /gene="ATP6"
                     /codon_start=1
                     /transl_table=2
                     /product="ATP synthase Fo subunit 6"
                     /translation="MMTELFDQFLIPELCGIKFLPIAMAAPILLIYNPHHIRTNRLSS
                     TVLWLIKKITKHLLSTMNTPAHIWALILITTILLISSINSLGLLPYTFTPTTQLSMNM
                     AMATPLWLATVMLGLRNQPTHSLSHFLPEGTPTLLIPALIIIETISLLIRPLALGVRL
                     TANLTAGHLLMQLISMATMKTNLMLFPIMFSTLLMLTILEMAVALIQAYVFTLLLSLY
                     LQEN"
BASE COUNT      227 a    182 c     61 g    196 t      1 others
ORIGIN      
        1 atgataacag aactatttga tcaattttta atcccagaac tatgcggaat taaatttcta
       61 ccgattgcta tagcagcacc aattttatta atttataatc cccatcatat ccgaaccaac
      121 cgcttatcat caaccgtcct ttgacttatt aaaaaaatta caaaacacct tctctcaaca
      181 ataaacaccc ctgcccatat ttgagcacta atcctaatta ccacaattct gctcatctct
      241 tcaattaact cccttggact tttaccatat acatttacac caacaactca actatcaata
      301 aatatggcaa tagctacccc cctatgatta gcaacagtca tgttaggcct acgaaatcaa
      361 ccaacacact cactaagtca cttcttacca gaaggcacac ccaccctact catcccggct
      421 ctcatcatta ttgaaacaat tagtctactt atccgcccct tagcacttgg agtacgactt
      481 actgcaaact tgacagcagg acatctacta atacaattaa tttcaatagc gaccataaaa
      541 actaacctaa tactatttcc aattatattt agtaccctac ttatattaac catcctcgaa
      601 atagccgtag ccttaatcca agcctatgta tttaccctcc ttttaagcct atatttacaa
      661 gaaaacn
//
LOCUS       JdC10-026                667 bp    DNA     linear   VRT 19-OCT-2023
DEFINITION  ATP synthase subunit 6 (ATP6) gene, partial cds.
ACCESSION   JdC10-026
VERSION
KEYWORDS    .
SOURCE      mitochondrion Bradypodion nemorale
  ORGANISM  Bradypodion nemorale
            Eukaryota; Metazoa; Chordata; Craniata; Vertebrata; Euteleostomi;
            Lepidosauria; Squamata; Bifurcata; Unidentata; Episquamata;
            Toxicofera; Iguania; Acrodonta; Chamaeleonidae; Bradypodion.
REFERENCE   1  (bases 1 to 667)
  AUTHORS   Main,D.C., Taft,J.M., Geneva,A.J., Jansen van Vuuren,B. and
            Tolley,K.A.
  TITLE     More is not always better: the efficacy of single mitochondrial
            genes at reconciling the complete mitogenome phylogeny
  JOURNAL   unpublished
REFERENCE   2  (bases 1 to 667)
  AUTHORS   Main,D.C., Taft,J.M., Geneva,A.J., Jansen van Vuuren,B. and
            Tolley,K.A.
  TITLE     Direct Submission
  JOURNAL   Submitted (19-OCT-2023) Zoology, University of Johannesburg, Cnr
            Kingsway and University Road Auckland Park, Johannesburg, Gauteng
            2195, South Africa
COMMENT     Bankit Comment: ALT EMAIL:201327040@student.uj.ac.za
            Bankit Comment: TAX: Yes, new species/combinations; SEE ATTACHMENT
            Bankit Comment: TOTAL # OF SEQS:44
            Bankit Comment: FeatPropSourceSeq:AMDSF219
            
            ##Assembly-Data-START##
            Assembly Method       :: Novoplasty v. 4.3.1
            Sequencing Technology :: Illumina
            ##Assembly-Data-END##
FEATURES             Location/Qualifiers
     source          1..667
                     /organism="Bradypodion nemorale"
                     /organelle="mitochondrion"
                     /mol_type="genomic DNA"
                     /isolation_source="Greytown, KwaZulu-Natal"
                     /bio_material="JdC10-026"
                     /db_xref="taxon:355470"
                     /country="South Africa"
                     /note="Eukaryota; Metazoa; Chordata; Craniata; Vertebrata;
                     Euteleostomi;## Lepidosauria; Squamata; Bifurcata;
                     Unidentata; Episquamata;## Toxicofera; Iguania; Acrodonta;
                     Chamaeleonidae; Bradypodion"
     gene            <1..>667
                     /gene="ATP6"
     CDS             <1..>667
                     /gene="ATP6"
                     /codon_start=1
                     /transl_table=2
                     /product="ATP synthase Fo subunit 6"
                     /translation="MMTELFDQFMIPELCGIKLLPIAMATPILLIYNPPRIRTNRLSS
                     TVLWLIKKITKHLLSTMNTPAHIWALILITTILLISSINSLGLLPYTFTPTTQLSMNM
                     AVAMPLWLATVMMGLRNQPTHSLGHFLPEGTPTLLIPALIIIETISLFIRPLALGVRL
                     TANLTAGHLLMQLISMAAMKTNLILFPTMFGALLLLTTLEMAVALIQAYVFTLLLSLY
                     LQEN"
BASE COUNT      214 a    188 c     75 g    189 t      1 others
ORIGIN      
        1 atgataacag aactgtttga tcaatttata atcccagaac tatgcggaat taaactccta
       61 ccaattgcta tagcaacacc tattctacta atttataacc cccctcgtat ccggactaac
      121 cgactgtcat caactgtcct ttgactgatt aaaaaaatta caaaacacct tctctcaaca
      181 ataaacaccc ctgctcatat ctgagcacta atcctaatca ccacaatttt gctcatttcg
      241 tctattaact cccttgggct attaccatat acatttacac caacaaccca actatcaata
      301 aatatagcag tagcaatgcc actatgacta gcaacagtca taataggcct acgaaatcaa
      361 ccaacacact ctctgggcca cttcttacca gagggtacac ctaccctact tatcccagcc
      421 ctcatcatta ttgaaacaat tagtctattt atccgcccct tagcactcgg agtacgactt
      481 actgccaact tgactgcagg ccacctgctt atacaattaa tttcaatggc ggcaataaaa
      541 actaacctaa ttttatttcc aaccatattc ggcgcactac ttttactaac gaccctcgaa
      601 atagccgtag ccttaatcca agcctatgtg tttactctcc tcctaagcct ttatttacaa
      661 gaaaatn
//
LOCUS       KTH06-03                 667 bp    DNA     linear   VRT 19-OCT-2023
DEFINITION  ATP synthase subunit 6 (ATP6) gene, partial cds.
ACCESSION   KTH06-03
VERSION
KEYWORDS    .
SOURCE      mitochondrion Bradypodion transvaalense
  ORGANISM  Bradypodion transvaalense
            Eukaryota; Metazoa; Chordata; Craniata; Vertebrata; Euteleostomi;
            Lepidosauria; Squamata; Bifurcata; Unidentata; Episquamata;
            Toxicofera; Iguania; Acrodonta; Chamaeleonidae; Bradypodion.
REFERENCE   1  (bases 1 to 667)
  AUTHORS   Main,D.C., Taft,J.M., Geneva,A.J., Jansen van Vuuren,B. and
            Tolley,K.A.
  TITLE     More is not always better: the efficacy of single mitochondrial
            genes at reconciling the complete mitogenome phylogeny
  JOURNAL   unpublished
REFERENCE   2  (bases 1 to 667)
  AUTHORS   Main,D.C., Taft,J.M., Geneva,A.J., Jansen van Vuuren,B. and
            Tolley,K.A.
  TITLE     Direct Submission
  JOURNAL   Submitted (19-OCT-2023) Zoology, University of Johannesburg, Cnr
            Kingsway and University Road Auckland Park, Johannesburg, Gauteng
            2195, South Africa
COMMENT     Bankit Comment: ALT EMAIL:201327040@student.uj.ac.za
            Bankit Comment: TAX: Yes, new species/combinations; SEE ATTACHMENT
            Bankit Comment: TOTAL # OF SEQS:44
            Bankit Comment: FeatPropSourceSeq:AMDSF219
            
            ##Assembly-Data-START##
            Assembly Method       :: Novoplasty v. 4.3.1
            Sequencing Technology :: Illumina
            ##Assembly-Data-END##
FEATURES             Location/Qualifiers
     source          1..667
                     /organism="Bradypodion transvaalense"
                     /organelle="mitochondrion"
                     /mol_type="genomic DNA"
                     /isolation_source="Soutpansberg, Lajuma, Limpopo"
                     /bio_material="PEM R17536"
                     /db_xref="taxon:179889"
                     /country="South Africa"
                     /note="Eukaryota; Metazoa; Chordata; Craniata; Vertebrata;
                     Euteleostomi;## Lepidosauria; Squamata; Bifurcata;
                     Unidentata; Episquamata;## Toxicofera; Iguania; Acrodonta;
                     Chamaeleonidae; Bradypodion"
     gene            <1..>667
                     /gene="ATP6"
     CDS             <1..>667
                     /gene="ATP6"
                     /codon_start=1
                     /transl_table=2
                     /product="ATP synthase Fo subunit 6"
                     /translation="MMTELFDQFMIPELCGIKLLPIAMAMPILLIYNPPRIRTNRLSS
                     TVLWLIKKITKHLLSTMNTPTHMWALILITTILLISSINSLGLLPYTFTPTTQLSMNM
                     AVAMPLWLATVMMGLRNQPTHSLGHFLPEGTPTLLIPALIIIETISLFIRPLALGVRL
                     TANLTAGHLLMQLISMAAMKTNLILFPTMFSALLMLTTLEMAVALIQAYVFTLLLSLY
                     LQEN"
BASE COUNT      222 a    185 c     67 g    192 t      1 others
ORIGIN      
        1 atgataacag aactgtttga tcaatttata atcccagaac tatgcggaat taaacttcta
       61 ccaattgcca tagcaatacc cattctattg atttacaacc cccctcgtat ccggactaac
      121 cgactatcat caactgtcct ttggctaatt aaaaaaatca ctaaacacct tctctcaaca
      181 ataaataccc ccacccatat atgagcacta atcctaatta ccacaatttt gctcatttct
      241 tctattaact cccttgggtt attaccatat acatttacac caacaactca actatcaata
      301 aatatagcag tagcaatacc actgtgatta gcaacagtca taataggcct acgaaatcaa
      361 ccaacacact ctctaggcca cttcttacca gaaggtacac ccaccctact tatcccagcc
      421 ctcatcatta ttgaaacaat tagtttattt atccgcccct tagcactcgg agtacgactt
      481 actgccaact tgactgcagg ccacctactc atacaattaa tttcaatggc ggcaataaaa
      541 actaacctaa ttttatttcc aaccatattc agcgcactac ttatactaac aaccctcgaa
      601 atagccgtag ccttaattca agcctatgta tttaccctcc tcttaagcct ttatttacaa
      661 gaaaatn
//
LOCUS       KTH06-04                 667 bp    DNA     linear   VRT 19-OCT-2023
DEFINITION  ATP synthase subunit 6 (ATP6) gene, partial cds.
ACCESSION   KTH06-04
VERSION
KEYWORDS    .
SOURCE      mitochondrion Bradypodion transvaalense
  ORGANISM  Bradypodion transvaalense
            Eukaryota; Metazoa; Chordata; Craniata; Vertebrata; Euteleostomi;
            Lepidosauria; Squamata; Bifurcata; Unidentata; Episquamata;
            Toxicofera; Iguania; Acrodonta; Chamaeleonidae; Bradypodion.
REFERENCE   1  (bases 1 to 667)
  AUTHORS   Main,D.C., Taft,J.M., Geneva,A.J., Jansen van Vuuren,B. and
            Tolley,K.A.
  TITLE     More is not always better: the efficacy of single mitochondrial
            genes at reconciling the complete mitogenome phylogeny
  JOURNAL   unpublished
REFERENCE   2  (bases 1 to 667)
  AUTHORS   Main,D.C., Taft,J.M., Geneva,A.J., Jansen van Vuuren,B. and
            Tolley,K.A.
  TITLE     Direct Submission
  JOURNAL   Submitted (19-OCT-2023) Zoology, University of Johannesburg, Cnr
            Kingsway and University Road Auckland Park, Johannesburg, Gauteng
            2195, South Africa
COMMENT     Bankit Comment: ALT EMAIL:201327040@student.uj.ac.za
            Bankit Comment: TAX: Yes, new species/combinations; SEE ATTACHMENT
            Bankit Comment: TOTAL # OF SEQS:44
            Bankit Comment: FeatPropSourceSeq:AMDSF219
            
            ##Assembly-Data-START##
            Assembly Method       :: Novoplasty v. 4.3.1
            Sequencing Technology :: Illumina
            ##Assembly-Data-END##
FEATURES             Location/Qualifiers
     source          1..667
                     /organism="Bradypodion transvaalense"
                     /organelle="mitochondrion"
                     /mol_type="genomic DNA"
                     /isolation_source="Soutpansberg, Lajuma, Limpopo"
                     /bio_material="PEM R17531"
                     /db_xref="taxon:179889"
                     /country="South Africa"
                     /note="Eukaryota; Metazoa; Chordata; Craniata; Vertebrata;
                     Euteleostomi;## Lepidosauria; Squamata; Bifurcata;
                     Unidentata; Episquamata;## Toxicofera; Iguania; Acrodonta;
                     Chamaeleonidae; Bradypodion"
     gene            <1..>667
                     /gene="ATP6"
     CDS             <1..>667
                     /gene="ATP6"
                     /codon_start=1
                     /transl_table=2
                     /product="ATP synthase Fo subunit 6"
                     /translation="MMTELFDQFMIPELCGIKLLPIAMAMPILLIYNPPRIRTNRLSS
                     TVLWLIKKITKHLFSTMNTPSHMWALILITTILLISSINSLGLLPYTFTPTTQLSMNM
                     AVAMPLWLATVMMGLRNQPTHSLGHFLPEGTPTLLIPALIIIETISLFIRPLALGVRL
                     TANLTAGHLLMQLISMAAMKTNLILFPTMFGALLMLTILEMAVALIQAYVFTLLLSLY
                     LQEN"
BASE COUNT      218 a    186 c     68 g    194 t      1 others
ORIGIN      
        1 atgataacag aactgtttga tcaatttata atcccagaac tatgcggtat taaacttcta
       61 ccaattgcta tagcaatacc cattctattg atttataacc cccctcgtat ccggactaac
      121 cgactgtcat ctactgtcct ttggctaatt aaaaaaatca ctaaacacct tttctcaaca
      181 ataaacaccc cctcccatat atgagcacta atcctaatta ccacaatttt gctcatttct
      241 tctattaact cccttgggtt attaccatat acatttacac caacaactca actatcaata
      301 aatatagcag tagcaatacc actatgatta gcaacagtca taataggcct acgaaatcaa
      361 ccaacacact ctctaggcca cttcttacca gaaggtacac ccaccctact tatcccagcc
      421 ctcatcatta ttgaaacaat tagcctattt atccgcccct tagcactcgg agtacgactt
      481 actgccaact tgactgcagg ccacctgctc atacaattaa tttcaatggc agcaataaaa
      541 accaacctaa ttttatttcc aaccatattc ggcgcactac ttatactaac aatcctcgaa
      601 atagccgtag ccttaatcca agcctatgta tttaccctcc tcttaagcct ttatttacaa
      661 gaaaatn
//
LOCUS       KTH08-51                 667 bp    DNA     linear   VRT 19-OCT-2023
DEFINITION  ATP synthase subunit 6 (ATP6) gene, partial cds.
ACCESSION   KTH08-51
VERSION
KEYWORDS    .
SOURCE      mitochondrion Bradypodion gutturale
  ORGANISM  Bradypodion gutturale
            Eukaryota; Metazoa; Chordata; Craniata; Vertebrata; Euteleostomi;
            Lepidosauria; Squamata; Bifurcata; Unidentata; Episquamata;
            Toxicofera; Iguania; Acrodonta; Chamaeleonidae; Bradypodion.
REFERENCE   1  (bases 1 to 667)
  AUTHORS   Main,D.C., Taft,J.M., Geneva,A.J., Jansen van Vuuren,B. and
            Tolley,K.A.
  TITLE     More is not always better: the efficacy of single mitochondrial
            genes at reconciling the complete mitogenome phylogeny
  JOURNAL   unpublished
REFERENCE   2  (bases 1 to 667)
  AUTHORS   Main,D.C., Taft,J.M., Geneva,A.J., Jansen van Vuuren,B. and
            Tolley,K.A.
  TITLE     Direct Submission
  JOURNAL   Submitted (19-OCT-2023) Zoology, University of Johannesburg, Cnr
            Kingsway and University Road Auckland Park, Johannesburg, Gauteng
            2195, South Africa
COMMENT     Bankit Comment: ALT EMAIL:201327040@student.uj.ac.za
            Bankit Comment: TAX: Yes, new species/combinations; SEE ATTACHMENT
            Bankit Comment: TOTAL # OF SEQS:44
            Bankit Comment: FeatPropSourceSeq:AMDSF219
            
            ##Assembly-Data-START##
            Assembly Method       :: Novoplasty v. 4.3.1
            Sequencing Technology :: Illumina
            ##Assembly-Data-END##
FEATURES             Location/Qualifiers
     source          1..667
                     /organism="Bradypodion gutturale"
                     /organelle="mitochondrion"
                     /mol_type="genomic DNA"
                     /isolation_source="Ladismith Nature Reserve, Western Cape"
                     /bio_material="KTH08-51"
                     /db_xref="taxon:230335"
                     /country="South Africa"
                     /note="Eukaryota; Metazoa; Chordata; Craniata; Vertebrata;
                     Euteleostomi;## Lepidosauria; Squamata; Bifurcata;
                     Unidentata; Episquamata;## Toxicofera; Iguania; Acrodonta;
                     Chamaeleonidae; Bradypodion"
     gene            <1..>667
                     /gene="ATP6"
     CDS             <1..>667
                     /gene="ATP6"
                     /codon_start=1
                     /transl_table=2
                     /product="ATP synthase Fo subunit 6"
                     /translation="MMTELFDQFMIPELCGIKLLPIAVAAPTLLIYNPHRIRTNRLSS
                     TVLWLIKKITKHLLSTMNTTAHIWALILITTILLISSINSIGLLPYTFTPTTQLSMNM
                     AMAVPLWLATVVMGLRNQPTHSLGHFLPEGTPTPLIPALIIIETISLFIRPLALGVRL
                     TANLTAGHLLMQLISMAAMKTNLILFPTMFGALLMLTILEMAVALIQAYVFTLLLSLY
                     LQEN"
BASE COUNT      220 a    181 c     73 g    192 t      1 others
ORIGIN      
        1 atgataacag aactgtttga tcaatttata atcccagaac tatgcggaat taaattatta
       61 ccaattgctg tagcagcacc aactctattg atttataacc cccatcgtat ccgaaccaac
      121 cgactgtcat caactgttct ttggctaatt aaaaaaatta caaaacacct tctctcaaca
      181 ataaacacca ccgcccacat ctgagcacta attctaatca ccacaattct acttatttct
      241 tccattaatt ccattggatt gttaccatat acatttacac caacaaccca actatcaata
      301 aatatagcta tagcagtacc actctgatta gcaacagtcg taatgggcct acgaaatcaa
      361 ccgacacact ccctaggcca cttcttacca gaaggtacac ctaccccact catcccagcc
      421 ctcatcatta ttgaaacaat tagtttattt attcgcccct tagcactcgg agtacggctt
      481 actgccaact tgacagcagg ccacctactt atacaattaa tttcaatagc agcaataaaa
      541 actaacctaa ttttatttcc aaccatattt ggcgcactac ttatactgac aatcctcgaa
      601 atagccgtag ccttaattca agcctatgtg tttacccttc tcttaagcct ttatttacaa
      661 gaaaacn
//
LOCUS       KTH11-11                 667 bp    DNA     linear   VRT 19-OCT-2023
DEFINITION  ATP synthase subunit 6 (ATP6) gene, partial cds.
ACCESSION   KTH11-11
VERSION
KEYWORDS    .
SOURCE      mitochondrion Bradypodion occidentale
  ORGANISM  Bradypodion occidentale
            Eukaryota; Metazoa; Chordata; Craniata; Vertebrata; Euteleostomi;
            Lepidosauria; Squamata; Bifurcata; Unidentata; Episquamata;
            Toxicofera; Iguania; Acrodonta; Chamaeleonidae; Bradypodion.
REFERENCE   1  (bases 1 to 667)
  AUTHORS   Main,D.C., Taft,J.M., Geneva,A.J., Jansen van Vuuren,B. and
            Tolley,K.A.
  TITLE     More is not always better: the efficacy of single mitochondrial
            genes at reconciling the complete mitogenome phylogeny
  JOURNAL   unpublished
REFERENCE   2  (bases 1 to 667)
  AUTHORS   Main,D.C., Taft,J.M., Geneva,A.J., Jansen van Vuuren,B. and
            Tolley,K.A.
  TITLE     Direct Submission
  JOURNAL   Submitted (19-OCT-2023) Zoology, University of Johannesburg, Cnr
            Kingsway and University Road Auckland Park, Johannesburg, Gauteng
            2195, South Africa
COMMENT     Bankit Comment: ALT EMAIL:201327040@student.uj.ac.za
            Bankit Comment: TAX: Yes, new species/combinations; SEE ATTACHMENT
            Bankit Comment: TOTAL # OF SEQS:44
            Bankit Comment: FeatPropSourceSeq:AMDSF219
            
            ##Assembly-Data-START##
            Assembly Method       :: Novoplasty v. 4.3.1
            Sequencing Technology :: Illumina
            ##Assembly-Data-END##
FEATURES             Location/Qualifiers
     source          1..667
                     /organism="Bradypodion occidentale"
                     /organelle="mitochondrion"
                     /mol_type="genomic DNA"
                     /isolation_source="Noup, Northern Cape"
                     /bio_material="KTH11-11"
                     /db_xref="taxon:179886"
                     /country="South Africa"
                     /note="Eukaryota; Metazoa; Chordata; Craniata; Vertebrata;
                     Euteleostomi;## Lepidosauria; Squamata; Bifurcata;
                     Unidentata; Episquamata;## Toxicofera; Iguania; Acrodonta;
                     Chamaeleonidae; Bradypodion"
     gene            <1..>667
                     /gene="ATP6"
     CDS             <1..>667
                     /gene="ATP6"
                     /codon_start=1
                     /transl_table=2
                     /product="ATP synthase Fo subunit 6"
                     /translation="MMTELFDQFMIPELCGIKLLPIAVAVPTLLIYNPHRIRTNRLSS
                     TILWLIKKVTKHLLSTMNTPAHIWAPILITTILFISSINSLGLLPYTFTPTTQLSMNM
                     AMAVPLWLATVMMGLRNQPTHSLGHFLPEGTPTLLIPALIIIETISLFIRPLALGVRL
                     TANLTAGHLLMQLISMATMKTNLILLPTMFSALLMLTILEMAVALIQAYVFTLLLSLY
                     LQEN"
BASE COUNT      222 a    197 c     71 g    176 t      1 others
ORIGIN      
        1 atgataacag aactgtttga tcaatttata atcccagaac tatgcggaat taaattacta
       61 ccaattgctg tggcagtacc aaccctattg atttacaacc cccatcgtat ccgaaccaac
      121 cgactgtcat caaccatcct ttggctaatt aaaaaagtta caaaacacct cctctcaaca
      181 ataaacaccc ccgcccatat ctgagcacca atcctaatta ccacaattct attcatctct
      241 tctattaact cccttggact gttaccatac acattcacac caacaaccca actatcaata
      301 aatatagcaa tagcagtccc actatgattg gcaacagtca taatgggcct acgaaatcaa
      361 ccaacacact ctctaggcca cttcttacca gagggtacac ccaccctact tatccccgcc
      421 ctcatcatta ttgaaacaat tagtctattt atccgcccct tagcactcgg agtgcggctt
      481 actgccaact taacagcagg acacctactt atacaattaa tttcaatagc gacaataaaa
      541 accaacctaa ttttactacc aacaatattc agcgcactac ttatactaac aatcctcgaa
      601 atagccgtag ccttaatcca agcctatgtt tttacccttc tcctaagcct ctatttacaa
      661 gaaaacn
//
LOCUS       KTH108                   667 bp    DNA     linear   VRT 19-OCT-2023
DEFINITION  ATP synthase subunit 6 (ATP6) gene, partial cds.
ACCESSION   KTH108
VERSION
KEYWORDS    .
SOURCE      mitochondrion Bradypodion taeniabronchum
  ORGANISM  Bradypodion taeniabronchum
            Eukaryota; Metazoa; Chordata; Craniata; Vertebrata; Euteleostomi;
            Lepidosauria; Squamata; Bifurcata; Unidentata; Episquamata;
            Toxicofera; Iguania; Acrodonta; Chamaeleonidae; Bradypodion.
REFERENCE   1  (bases 1 to 667)
  AUTHORS   Main,D.C., Taft,J.M., Geneva,A.J., Jansen van Vuuren,B. and
            Tolley,K.A.
  TITLE     More is not always better: the efficacy of single mitochondrial
            genes at reconciling the complete mitogenome phylogeny
  JOURNAL   unpublished
REFERENCE   2  (bases 1 to 667)
  AUTHORS   Main,D.C., Taft,J.M., Geneva,A.J., Jansen van Vuuren,B. and
            Tolley,K.A.
  TITLE     Direct Submission
  JOURNAL   Submitted (19-OCT-2023) Zoology, University of Johannesburg, Cnr
            Kingsway and University Road Auckland Park, Johannesburg, Gauteng
            2195, South Africa
COMMENT     Bankit Comment: ALT EMAIL:201327040@student.uj.ac.za
            Bankit Comment: TAX: Yes, new species/combinations; SEE ATTACHMENT
            Bankit Comment: TOTAL # OF SEQS:44
            Bankit Comment: FeatPropSourceSeq:AMDSF219
            
            ##Assembly-Data-START##
            Assembly Method       :: Novoplasty v. 4.3.1
            Sequencing Technology :: Illumina
            ##Assembly-Data-END##
FEATURES             Location/Qualifiers
     source          1..667
                     /organism="Bradypodion taeniabronchum"
                     /organelle="mitochondrion"
                     /mol_type="genomic DNA"
                     /isolation_source="Tsitsikamma Mountains, Eastern Cape"
                     /bio_material="KTH108"
                     /db_xref="taxon:230340"
                     /country="South Africa"
                     /note="Eukaryota; Metazoa; Chordata; Craniata; Vertebrata;
                     Euteleostomi;## Lepidosauria; Squamata; Bifurcata;
                     Unidentata; Episquamata;## Toxicofera; Iguania; Acrodonta;
                     Chamaeleonidae; Bradypodion"
     gene            <1..>667
                     /gene="ATP6"
     CDS             <1..>667
                     /gene="ATP6"
                     /codon_start=1
                     /transl_table=2
                     /product="ATP synthase Fo subunit 6"
                     /translation="MMTELFDQFMIPELCGIKLLPIAVAAPTLLIYNPHRIRTNRLSS
                     TVLWLIKKITKHLLSTMNTPAHIWALILITTILLISSINSIGLLPYTFTPTTQLSMNM
                     AMAVPLWLATVMMGLRNQPTHSLGHFLPEGTPTLLIPALIIIETISLFIRPLALGVRL
                     TANLTAGHLLMQLISMAAMKTNLILFPTMFGALLMLTILEMAVALIQAYVFTLLLSLY
                     LQEN"
BASE COUNT      219 a    180 c     73 g    194 t      1 others
ORIGIN      
        1 atgataacag aactgtttga tcaatttata atcccagaac tatgcggaat taaattatta
       61 ccaattgctg tagcagcacc aactctattg atttataacc cccatcgtat ccgaaccaac
      121 cgactatcat caactgttct ttggctaatt aaaaaaatta caaaacacct tctctcaaca
      181 ataaacaccc ccgcccatat ctgagcacta attttaatca ccacaattct acttatttct
      241 tccattaatt ccattggatt gttaccatat acatttacac caacaaccca gctatcaata
      301 aatatagcta tagcagtacc actctgatta gcaacagtca taatgggcct acgaaatcaa
      361 ccgacacact ccctaggcca cttcttacca gaaggtacac ccaccctact catcccggcc
      421 ctcatcatta ttgaaacaat tagtctattt attcgcccct tagcactcgg agtacggctt
      481 actgccaact tgacagcagg ccacctactt atacaattaa tttcaatagc agcaataaaa
      541 actaacctaa ttttatttcc aaccatattt ggtgcactgc ttatactaac aatcctcgaa
      601 atagccgtag ccttaattca agcctatgtg tttacccttc tcttaagcct ttatttacaa
      661 gaaaacn
//
LOCUS       KTH156                   667 bp    DNA     linear   VRT 19-OCT-2023
DEFINITION  ATP synthase subunit 6 (ATP6) gene, partial cds.
ACCESSION   KTH156
VERSION
KEYWORDS    .
SOURCE      mitochondrion Bradypodion ventrale (Southern dwarf chameleon)
  ORGANISM  Bradypodion ventrale
            Eukaryota; Metazoa; Chordata; Craniata; Vertebrata; Euteleostomi;
            Lepidosauria; Squamata; Bifurcata; Unidentata; Episquamata;
            Toxicofera; Iguania; Acrodonta; Chamaeleonidae; Bradypodion.
REFERENCE   1  (bases 1 to 667)
  AUTHORS   Main,D.C., Taft,J.M., Geneva,A.J., Jansen van Vuuren,B. and
            Tolley,K.A.
  TITLE     More is not always better: the efficacy of single mitochondrial
            genes at reconciling the complete mitogenome phylogeny
  JOURNAL   unpublished
REFERENCE   2  (bases 1 to 667)
  AUTHORS   Main,D.C., Taft,J.M., Geneva,A.J., Jansen van Vuuren,B. and
            Tolley,K.A.
  TITLE     Direct Submission
  JOURNAL   Submitted (19-OCT-2023) Zoology, University of Johannesburg, Cnr
            Kingsway and University Road Auckland Park, Johannesburg, Gauteng
            2195, South Africa
COMMENT     Bankit Comment: ALT EMAIL:201327040@student.uj.ac.za
            Bankit Comment: TAX: Yes, new species/combinations; SEE ATTACHMENT
            Bankit Comment: TOTAL # OF SEQS:44
            Bankit Comment: FeatPropSourceSeq:AMDSF219
            
            ##Assembly-Data-START##
            Assembly Method       :: Novoplasty v. 4.3.1
            Sequencing Technology :: Illumina
            ##Assembly-Data-END##
FEATURES             Location/Qualifiers
     source          1..667
                     /organism="Bradypodion ventrale"
                     /organelle="mitochondrion"
                     /mol_type="genomic DNA"
                     /isolation_source="Groendal Nature Reserve, Eastern Cape"
                     /bio_material="KTH156"
                     /db_xref="taxon:179890"
                     /country="South Africa"
                     /note="Eukaryota; Metazoa; Chordata; Craniata; Vertebrata;
                     Euteleostomi;## Lepidosauria; Squamata; Bifurcata;
                     Unidentata; Episquamata;## Toxicofera; Iguania; Acrodonta;
                     Chamaeleonidae; Bradypodion"
     gene            <1..>667
                     /gene="ATP6"
     CDS             <1..>667
                     /gene="ATP6"
                     /codon_start=1
                     /transl_table=2
                     /product="ATP synthase Fo subunit 6"
                     /translation="MMTELFDQFMIPELCGIKLLPIAVAAPTLLIYNPHRIRTNRLSS
                     TVLWLIKKITKHLLSTMNTPAHIWALILITTILLISSINSIGLLPYTFTPTTQLSMNM
                     AMAVPLWLATVMMGLRNQPTHSLGHFLPEGTPTLLIPALIIIETISLFIRPLALGVRL
                     TANLTAGHLLMQLISMAAMKTNLILFPTMFGALLMLTILEMAVALIQAYVFTLLLSLY
                     LQEN"
BASE COUNT      219 a    179 c     73 g    195 t      1 others
ORIGIN      
        1 atgataacag aactgtttga tcaatttata atcccagaac tatgcggaat taaattatta
       61 ccaattgctg tagcagcacc aactctattg atttacaacc cccatcgtat ccgaaccaac
      121 cgactgtcat caactgttct ttggctaatt aaaaaaatta caaaacacct tctctcaaca
      181 ataaacaccc ccgctcatat ctgagcacta attctaatca ccacaattct acttatttct
      241 tccattaatt ccattggatt gttaccatat acatttacac caacaaccca actatcaata
      301 aatatagcta tagcagtacc actctgatta gcaacagtca taatgggcct acggaatcaa
      361 ccgacacact ccctaggtca cttcttacca gaaggtacac ccaccctact catcccagcc
      421 ctcatcatta ttgaaacaat tagtctattt attcgcccct tagcactcgg agtacggctt
      481 actgccaact tgacagcagg ccacctactt atacaattaa tttcaatagc agcaataaaa
      541 actaacctaa ttttatttcc aaccatattt ggtgcactgc ttatactaac aatcctcgaa
      601 atagccgtag ccttaattca agcctatgtg tttacccttc tcttaagcct ttatttacaa
      661 gaaaatn
//
LOCUS       KTH288                   667 bp    DNA     linear   VRT 19-OCT-2023
DEFINITION  ATP synthase subunit 6 (ATP6) gene, partial cds.
ACCESSION   KTH288
VERSION
KEYWORDS    .
SOURCE      mitochondrion Bradypodion pumilum
  ORGANISM  Bradypodion pumilum
            Eukaryota; Metazoa; Chordata; Craniata; Vertebrata; Euteleostomi;
            Lepidosauria; Squamata; Bifurcata; Unidentata; Episquamata;
            Toxicofera; Iguania; Acrodonta; Chamaeleonidae; Bradypodion.
REFERENCE   1  (bases 1 to 667)
  AUTHORS   Main,D.C., Taft,J.M., Geneva,A.J., Jansen van Vuuren,B. and
            Tolley,K.A.
  TITLE     More is not always better: the efficacy of single mitochondrial
            genes at reconciling the complete mitogenome phylogeny
  JOURNAL   unpublished
REFERENCE   2  (bases 1 to 667)
  AUTHORS   Main,D.C., Taft,J.M., Geneva,A.J., Jansen van Vuuren,B. and
            Tolley,K.A.
  TITLE     Direct Submission
  JOURNAL   Submitted (19-OCT-2023) Zoology, University of Johannesburg, Cnr
            Kingsway and University Road Auckland Park, Johannesburg, Gauteng
            2195, South Africa
COMMENT     Bankit Comment: ALT EMAIL:201327040@student.uj.ac.za
            Bankit Comment: TAX: Yes, new species/combinations; SEE ATTACHMENT
            Bankit Comment: TOTAL # OF SEQS:44
            Bankit Comment: FeatPropSourceSeq:AMDSF219
            
            ##Assembly-Data-START##
            Assembly Method       :: Novoplasty v. 4.3.1
            Sequencing Technology :: Illumina
            ##Assembly-Data-END##
FEATURES             Location/Qualifiers
     source          1..667
                     /organism="Bradypodion pumilum"
                     /organelle="mitochondrion"
                     /mol_type="genomic DNA"
                     /isolation_source="Durbanville, Western Cape"
                     /bio_material="KTH288"
                     /db_xref="taxon:179887"
                     /country="South Africa"
                     /note="Eukaryota; Metazoa; Chordata; Craniata; Vertebrata;
                     Euteleostomi;## Lepidosauria; Squamata; Bifurcata;
                     Unidentata; Episquamata;## Toxicofera; Iguania; Acrodonta;
                     Chamaeleonidae; Bradypodion"
     gene            <1..>667
                     /gene="ATP6"
     CDS             <1..>667
                     /gene="ATP6"
                     /codon_start=1
                     /transl_table=2
                     /product="ATP synthase Fo subunit 6"
                     /translation="MMTELFDQFMIPELCGIKLLPIAVAAPILLIYSPHRIRTNRLSS
                     TILWLIKKVTKHLLSTMNTPAHIWALILITTILLISSINSIGLLPYTFTPTTQLSMNM
                     AMAIPLWLATVMMGLRNQPTHSLGHFLPEGTPTLLIPALIIIETISLFIRPLALGVRL
                     TANLTAGHLLMQLISMAAMKTNLMLFPITFSALLMLTMLEMAVAFIQAYVFTLLLSLY
                     LQEN"
BASE COUNT      222 a    180 c     73 g    191 t      1 others
ORIGIN      
        1 atgataacag aactgtttga tcaatttata atcccagaac tatgcggaat taagttacta
       61 ccaattgctg tagcagcacc aattttattg atttatagcc cccatcgtat tcgaaccaac
      121 cgcttatcat caactatcct ttgactaatt aaaaaagtta caaaacacct tctatcaaca
      181 ataaacaccc ccgcccatat ctgagcgcta atcctaatta ccacaatttt actcatctct
      241 tcaattaact ctattggact tctaccgtat acatttacac caacaaccca gctatcaata
      301 aatatagcaa tagctatccc actatgatta gcaacagtca tgataggcct acggaatcag
      361 ccaacacact cactaggtca cttcttacca gaaggcacgc ccaccctgct catcccagct
      421 ctcatcatta ttgaaacaat cagtctattt atccgcccat tagcactagg agtacgactt
      481 actgcaaact taacagcagg ccacctactt atacagttaa tttcaatagc agccataaaa
      541 actaacctaa tattattccc catcacattt agcgccctac ttatattaac tatactagaa
      601 atagccgtag cctttatcca agcctatgtg tttacccttc ttttaagcct atatttacaa
      661 gaaaacn
//
LOCUS       KTH437                   667 bp    DNA     linear       19-OCT-2023
DEFINITION  ATP synthase subunit 6 (ATP6) gene, partial cds.
ACCESSION   KTH437
VERSION
KEYWORDS    .
SOURCE      mitochondrion Bradypodion sp.2
  ORGANISM  Bradypodion sp.2
            Unclassified.
REFERENCE   1  (bases 1 to 667)
  AUTHORS   Main,D.C., Taft,J.M., Geneva,A.J., Jansen van Vuuren,B. and
            Tolley,K.A.
  TITLE     More is not always better: the efficacy of single mitochondrial
            genes at reconciling the complete mitogenome phylogeny
  JOURNAL   unpublished
REFERENCE   2  (bases 1 to 667)
  AUTHORS   Main,D.C., Taft,J.M., Geneva,A.J., Jansen van Vuuren,B. and
            Tolley,K.A.
  TITLE     Direct Submission
  JOURNAL   Submitted (19-OCT-2023) Zoology, University of Johannesburg, Cnr
            Kingsway and University Road Auckland Park, Johannesburg, Gauteng
            2195, South Africa
COMMENT     Bankit Comment: ALT EMAIL:201327040@student.uj.ac.za
            Bankit Comment: TAX: Yes, new species/combinations; SEE ATTACHMENT
            Bankit Comment: TOTAL # OF SEQS:44
            Bankit Comment: FeatPropSourceSeq:AMDSF219
            
            ##Assembly-Data-START##
            Assembly Method       :: Novoplasty v. 4.3.1
            Sequencing Technology :: Illumina
            ##Assembly-Data-END##
FEATURES             Location/Qualifiers
     source          1..667
                     /organism="Bradypodion sp.2"
                     /organelle="mitochondrion"
                     /mol_type="genomic DNA"
                     /isolation_source="Karkloof Forest, KwaZulu-Natal"
                     /bio_material="SAM ZR51950"
                     /country="South Africa"
                     /note="Eukaryota; Metazoa; Chordata; Craniata; Vertebrata;
                     Euteleostomi;## Lepidosauria; Squamata; Bifurcata;
                     Unidentata; Episquamata;## Toxicofera; Iguania; Acrodonta;
                     Chamaeleonidae; Bradypodion"
     gene            <1..>667
                     /gene="ATP6"
     CDS             <1..>667
                     /gene="ATP6"
                     /codon_start=1
                     /transl_table=2
                     /product="ATP synthase Fo subunit 6"
                     /translation="MMAELFDQFMIPELCGIKLLPIAMAAPILLIYNPPRIRTNRLSS
                     TILWLIKKITKHLLSTMGTPAHIWALILITTILLISSINSLGLLPYTFTPTTQLSMNM
                     AMAMPLWLATVMMGLRNQPTHSLGHFLPEGTPTLLIPALIIIETISLFIRPLALGVRL
                     TANLTAGHLLMQLISMAAMKINLILFPTTFGALLMLTILEMAVALIQAYVFTLLLSLY
                     LQEN"
BASE COUNT      205 a    186 c     83 g    192 t      1 others
ORIGIN      
        1 atgatagcag aattgtttga tcaatttata atcccagaat tatgcggaat taaactgcta
       61 ccaattgcta tagcagcacc cattctactg atttataacc cccctcgtat ccgaaccaac
      121 cgactttcat caactatcct ttgactaatt aaaaaaatta caaaacacct tctctcaaca
      181 atgggcaccc ctgcccatat ctgagcacta atcctaatta ccacaatttt gctcatttct
      241 tctattaact cccttgggtt actaccatat acatttacac caacaaccca actgtcaata
      301 aatatagcaa tagcgatacc gctatggtta gctacagtca tgatgggcct acgaaatcag
      361 ccaacgcact ctctaggcca cttcttacca gaaggtacgc ctaccctact tatcccagcc
      421 ctcatcatta ttgaaacaat tagtctattt atccgtccct tagcactcgg agtacgactt
      481 actgccaact tgactgcagg ccacctgctt atacaattaa tttcaatggc ggcaataaaa
      541 atcaacctaa ttttgttccc aaccacattc ggcgcactac ttatactaac gatccttgaa
      601 atagccgtag ccttaatcca agcctatgtg tttaccctcc tcttaagcct ctatttacaa
      661 gaaaatn
//
LOCUS       KTH450                   667 bp    DNA     linear       19-OCT-2023
DEFINITION  ATP synthase subunit 6 (ATP6) gene, partial cds.
ACCESSION   KTH450
VERSION
KEYWORDS    .
SOURCE      mitochondrion Bradypodion sp.2
  ORGANISM  Bradypodion sp.2
            Unclassified.
REFERENCE   1  (bases 1 to 667)
  AUTHORS   Main,D.C., Taft,J.M., Geneva,A.J., Jansen van Vuuren,B. and
            Tolley,K.A.
  TITLE     More is not always better: the efficacy of single mitochondrial
            genes at reconciling the complete mitogenome phylogeny
  JOURNAL   unpublished
REFERENCE   2  (bases 1 to 667)
  AUTHORS   Main,D.C., Taft,J.M., Geneva,A.J., Jansen van Vuuren,B. and
            Tolley,K.A.
  TITLE     Direct Submission
  JOURNAL   Submitted (19-OCT-2023) Zoology, University of Johannesburg, Cnr
            Kingsway and University Road Auckland Park, Johannesburg, Gauteng
            2195, South Africa
COMMENT     Bankit Comment: ALT EMAIL:201327040@student.uj.ac.za
            Bankit Comment: TAX: Yes, new species/combinations; SEE ATTACHMENT
            Bankit Comment: TOTAL # OF SEQS:44
            Bankit Comment: FeatPropSourceSeq:AMDSF219
            
            ##Assembly-Data-START##
            Assembly Method       :: Novoplasty v. 4.3.1
            Sequencing Technology :: Illumina
            ##Assembly-Data-END##
FEATURES             Location/Qualifiers
     source          1..667
                     /organism="Bradypodion sp.2"
                     /organelle="mitochondrion"
                     /mol_type="genomic DNA"
                     /isolation_source="Gilboa Forest (Plantation),
                     KwaZulu-Natal"
                     /bio_material="SAM ZR51952"
                     /country="South Africa"
                     /note="Eukaryota; Metazoa; Chordata; Craniata; Vertebrata;
                     Euteleostomi;## Lepidosauria; Squamata; Bifurcata;
                     Unidentata; Episquamata;## Toxicofera; Iguania; Acrodonta;
                     Chamaeleonidae; Bradypodion"
     gene            <1..>667
                     /gene="ATP6"
     CDS             <1..>667
                     /gene="ATP6"
                     /codon_start=1
                     /transl_table=2
                     /product="ATP synthase Fo subunit 6"
                     /translation="MMAELFDQFMIPELCGIKLLPIAMAAPILLIYNPPRIRTNRLSS
                     TILWLIKKITKHLLSTMGTPAHIWALILITTILLISSINSLGLLPYTFTPTTQLSMNM
                     AMAMPLWLATVMMGLRNQPTHSLGHFLPEGTPTLLIPALIIIETISLFIRPLALGVRL
                     TANLTAGHLLMQLISMAAMKINLILFPTMFGALLMLTILEMAVALIQAYVFTLLLSLY
                     LQEN"
BASE COUNT      205 a    185 c     83 g    193 t      1 others
ORIGIN      
        1 atgatagcag aattgtttga tcaatttata atcccagaat tatgcggaat taaactgcta
       61 ccaattgcta tagcagcacc cattctactg atttataacc cccctcgtat ccgaaccaac
      121 cgactttcat caactatcct ttgactaatt aaaaaaatta caaaacacct tctctcaaca
      181 atgggcaccc ctgcccatat ctgagcacta atcctaatta ccacaatttt gctcatttct
      241 tctattaact cccttgggtt actaccatat acatttacac caacaaccca actgtcaata
      301 aatatagcaa tagcgatacc gctatggtta gctacagtca tgatgggcct acgaaatcag
      361 ccaacgcact ctctaggcca cttcttacca gaaggtacgc ctaccctact tatcccagcc
      421 ctcatcatta ttgaaacaat tagtctattt atccgtccct tagcactcgg agtacgactt
      481 actgccaact tgactgcagg ccacctgctt atacaattaa tttcaatggc ggcaataaaa
      541 atcaacctaa ttttgttccc aaccatattc ggcgcactac ttatactaac gatccttgaa
      601 atagccgtag ccttaatcca agcctatgtg tttaccctcc tcttaagcct ctatttacaa
      661 gaaaatn
//
LOCUS       KTH533                   667 bp    DNA     linear   VRT 19-OCT-2023
DEFINITION  ATP synthase subunit 6 (ATP6) gene, partial cds.
ACCESSION   KTH533
VERSION
KEYWORDS    .
SOURCE      mitochondrion Bradypodion transvaalense
  ORGANISM  Bradypodion transvaalense
            Eukaryota; Metazoa; Chordata; Craniata; Vertebrata; Euteleostomi;
            Lepidosauria; Squamata; Bifurcata; Unidentata; Episquamata;
            Toxicofera; Iguania; Acrodonta; Chamaeleonidae; Bradypodion.
REFERENCE   1  (bases 1 to 667)
  AUTHORS   Main,D.C., Taft,J.M., Geneva,A.J., Jansen van Vuuren,B. and
            Tolley,K.A.
  TITLE     More is not always better: the efficacy of single mitochondrial
            genes at reconciling the complete mitogenome phylogeny
  JOURNAL   unpublished
REFERENCE   2  (bases 1 to 667)
  AUTHORS   Main,D.C., Taft,J.M., Geneva,A.J., Jansen van Vuuren,B. and
            Tolley,K.A.
  TITLE     Direct Submission
  JOURNAL   Submitted (19-OCT-2023) Zoology, University of Johannesburg, Cnr
            Kingsway and University Road Auckland Park, Johannesburg, Gauteng
            2195, South Africa
COMMENT     Bankit Comment: ALT EMAIL:201327040@student.uj.ac.za
            Bankit Comment: TAX: Yes, new species/combinations; SEE ATTACHMENT
            Bankit Comment: TOTAL # OF SEQS:44
            Bankit Comment: FeatPropSourceSeq:AMDSF219
            
            ##Assembly-Data-START##
            Assembly Method       :: Novoplasty v. 4.3.1
            Sequencing Technology :: Illumina
            ##Assembly-Data-END##
FEATURES             Location/Qualifiers
     source          1..667
                     /organism="Bradypodion transvaalense"
                     /organelle="mitochondrion"
                     /mol_type="genomic DNA"
                     /isolation_source="Barberton, Mpumalanga"
                     /bio_material="PEM R17527"
                     /db_xref="taxon:179889"
                     /country="South Africa"
                     /note="Eukaryota; Metazoa; Chordata; Craniata; Vertebrata;
                     Euteleostomi;## Lepidosauria; Squamata; Bifurcata;
                     Unidentata; Episquamata;## Toxicofera; Iguania; Acrodonta;
                     Chamaeleonidae; Bradypodion"
     gene            <1..>667
                     /gene="ATP6"
     CDS             <1..>667
                     /gene="ATP6"
                     /codon_start=1
                     /transl_table=2
                     /product="ATP synthase Fo subunit 6"
                     /translation="MMTELFDQFMIPELCGIKLLPIAMAMPILLIYNPPRIRTNRLSS
                     TVLWLMKKITKHLLSTMNTPTHMWALILITTILLISSINSLGLLPYTFTPTTQLSMNM
                     AVATPLWLATVMMGLRNQPTHSLGHFLPEGTPTLLIPALIIIETISLFIRPLALGVRL
                     TANLTAGHLLMQLISMAAMKTNLILFPTMFGALLMLTTLEMAVALIQAYVFTLLLSLY
                     LQEN"
BASE COUNT      220 a    189 c     68 g    189 t      1 others
ORIGIN      
        1 atgataacag aactgtttga tcaatttata atcccagaac tatgcggaat taaacttcta
       61 ccaattgcta tagcaatacc cattctattg atttataacc cccctcgtat ccgaactaac
      121 cgactgtcat caactgtcct ttggctcata aaaaaaatca ctaaacacct tctctcaaca
      181 ataaacaccc ccacccatat atgagcacta atcctaatta ccacaatttt gctcatttct
      241 tctattaact cccttggatt attaccttat acatttacac caacaactca actatcaata
      301 aatatagcag tagcaacgcc actatgatta gcaacggtca taataggcct acgaaatcaa
      361 ccaacacact ctctaggcca cttcttacca gaaggtacac ccaccctact tatcccagcc
      421 ctcatcatta ttgaaacaat tagtctattt atccgccccc tagcactcgg agtacgactt
      481 actgccaact taactgcagg ccacctgctc atacaattaa tttcaatggc ggcaataaaa
      541 actaacctaa ttttatttcc aaccatattc ggcgcactac ttatactaac aaccctcgaa
      601 atagccgtag ccttaatcca agcctatgta tttaccctcc tcttaagcct ttatttacaa
      661 gaaaatn
//
LOCUS       MBUR02439                667 bp    DNA     linear   VRT 19-OCT-2023
DEFINITION  ATP synthase subunit 6 (ATP6) gene, partial cds.
ACCESSION   MBUR02439
VERSION
KEYWORDS    .
SOURCE      mitochondrion Bradypodion taeniabronchum
  ORGANISM  Bradypodion taeniabronchum
            Eukaryota; Metazoa; Chordata; Craniata; Vertebrata; Euteleostomi;
            Lepidosauria; Squamata; Bifurcata; Unidentata; Episquamata;
            Toxicofera; Iguania; Acrodonta; Chamaeleonidae; Bradypodion.
REFERENCE   1  (bases 1 to 667)
  AUTHORS   Main,D.C., Taft,J.M., Geneva,A.J., Jansen van Vuuren,B. and
            Tolley,K.A.
  TITLE     More is not always better: the efficacy of single mitochondrial
            genes at reconciling the complete mitogenome phylogeny
  JOURNAL   unpublished
REFERENCE   2  (bases 1 to 667)
  AUTHORS   Main,D.C., Taft,J.M., Geneva,A.J., Jansen van Vuuren,B. and
            Tolley,K.A.
  TITLE     Direct Submission
  JOURNAL   Submitted (19-OCT-2023) Zoology, University of Johannesburg, Cnr
            Kingsway and University Road Auckland Park, Johannesburg, Gauteng
            2195, South Africa
COMMENT     Bankit Comment: ALT EMAIL:201327040@student.uj.ac.za
            Bankit Comment: TAX: Yes, new species/combinations; SEE ATTACHMENT
            Bankit Comment: TOTAL # OF SEQS:44
            Bankit Comment: FeatPropSourceSeq:AMDSF219
            
            ##Assembly-Data-START##
            Assembly Method       :: Novoplasty v. 4.3.1
            Sequencing Technology :: Illumina
            ##Assembly-Data-END##
FEATURES             Location/Qualifiers
     source          1..667
                     /organism="Bradypodion taeniabronchum"
                     /organelle="mitochondrion"
                     /mol_type="genomic DNA"
                     /isolation_source="Thyspunt, Eastern Cape"
                     /bio_material="PEM R18762"
                     /db_xref="taxon:230340"
                     /country="South Africa"
                     /note="Eukaryota; Metazoa; Chordata; Craniata; Vertebrata;
                     Euteleostomi;## Lepidosauria; Squamata; Bifurcata;
                     Unidentata; Episquamata;## Toxicofera; Iguania; Acrodonta;
                     Chamaeleonidae; Bradypodion"
     gene            <1..>667
                     /gene="ATP6"
     CDS             <1..>667
                     /gene="ATP6"
                     /codon_start=1
                     /transl_table=2
                     /product="ATP synthase Fo subunit 6"
                     /translation="MMTELFDQFMIPELCGIKLLPIAVAAPTLLIYNPHRIRTNRLSS
                     TVLWLIKKITKHLLSTMNTPAHIWALILITTILLISSINSIGLLPYTFTPTTQLSMNM
                     AMAVPLWLATVMMGLRNQPTHSLGHFLPEGTPTLLIPALIIIETISLFIRPLALGVRL
                     TANLTAGHLLMQLISMAAMKTNLILFPTMFGALLMLTILEMAVALIQAYVFTLLLSLY
                     LQEN"
BASE COUNT      219 a    181 c     73 g    193 t      1 others
ORIGIN      
        1 atgataacag aactgtttga tcaatttata atcccagaac tatgcggaat taaattatta
       61 ccaattgctg tagcagcacc aactctattg atttataacc cccatcgtat ccgaaccaac
      121 cgactatcat caactgttct ttggctaatt aaaaaaatta caaaacacct tctctcaaca
      181 ataaacaccc ccgcccatat ctgagcacta attctaatca ccacaattct acttatttct
      241 tccattaatt ccattggatt gttaccatat acatttacac caacaaccca gctatcaata
      301 aatatagcta tagcagtacc actctgatta gcaacagtca taatgggcct acgaaatcaa
      361 ccgacacact ccctaggcca cttcttacca gaaggtacac ccaccctact catcccggcc
      421 ctcatcatta ttgaaacaat tagtctattt attcgcccct tagcactcgg agtacggctt
      481 actgccaact tgacagcagg ccacctactt atacaattaa tttcaatagc agcaataaaa
      541 actaacctaa ttttatttcc aaccatattt ggtgcactgc ttatactaac aatcctcgaa
      601 atagccgtag ccttaattca agcctatgtg tttacccttc tcttaagcct ttatttacaa
      661 gaaaacn
//
LOCUS       N286                     667 bp    DNA     linear   VRT 19-OCT-2023
DEFINITION  ATP synthase subunit 6 (ATP6) gene, partial cds.
ACCESSION   N286
VERSION
KEYWORDS    .
SOURCE      mitochondrion Bradypodion ventrale (Southern dwarf chameleon)
  ORGANISM  Bradypodion ventrale
            Eukaryota; Metazoa; Chordata; Craniata; Vertebrata; Euteleostomi;
            Lepidosauria; Squamata; Bifurcata; Unidentata; Episquamata;
            Toxicofera; Iguania; Acrodonta; Chamaeleonidae; Bradypodion.
REFERENCE   1  (bases 1 to 667)
  AUTHORS   Main,D.C., Taft,J.M., Geneva,A.J., Jansen van Vuuren,B. and
            Tolley,K.A.
  TITLE     More is not always better: the efficacy of single mitochondrial
            genes at reconciling the complete mitogenome phylogeny
  JOURNAL   unpublished
REFERENCE   2  (bases 1 to 667)
  AUTHORS   Main,D.C., Taft,J.M., Geneva,A.J., Jansen van Vuuren,B. and
            Tolley,K.A.
  TITLE     Direct Submission
  JOURNAL   Submitted (19-OCT-2023) Zoology, University of Johannesburg, Cnr
            Kingsway and University Road Auckland Park, Johannesburg, Gauteng
            2195, South Africa
COMMENT     Bankit Comment: ALT EMAIL:201327040@student.uj.ac.za
            Bankit Comment: TAX: Yes, new species/combinations; SEE ATTACHMENT
            Bankit Comment: TOTAL # OF SEQS:44
            Bankit Comment: FeatPropSourceSeq:AMDSF219
            
            ##Assembly-Data-START##
            Assembly Method       :: Novoplasty v. 4.3.1
            Sequencing Technology :: Illumina
            ##Assembly-Data-END##
FEATURES             Location/Qualifiers
     source          1..667
                     /organism="Bradypodion ventrale"
                     /organelle="mitochondrion"
                     /mol_type="genomic DNA"
                     /isolation_source="Jeffreys Bay, Eastern Cape"
                     /bio_material="N286"
                     /db_xref="taxon:179890"
                     /country="South Africa"
                     /note="Eukaryota; Metazoa; Chordata; Craniata; Vertebrata;
                     Euteleostomi;## Lepidosauria; Squamata; Bifurcata;
                     Unidentata; Episquamata;## Toxicofera; Iguania; Acrodonta;
                     Chamaeleonidae; Bradypodion"
     gene            <1..>667
                     /gene="ATP6"
     CDS             <1..>667
                     /gene="ATP6"
                     /codon_start=1
                     /transl_table=2
                     /product="ATP synthase Fo subunit 6"
                     /translation="MMTELFDQFMIPELCGIKLLPIAVAAPTLLIYNPHRIRTNRLSS
                     AVLWLIKKITKHLLSTMNTPAHIWALILITTILLISSINSIGLLPYTFTPTTQLSMNM
                     AMAVPLWLATVMMGLRNQPTHSLGHFLPEGTPTPLIPALIIIETISLFIRPLALGVRL
                     TANLTAGHLLMQLISMAAMKTNLILFPTMFGALLMLTILEMAVALIQAYVFTLLLSLY
                     LQEN"
BASE COUNT      220 a    181 c     72 g    193 t      1 others
ORIGIN      
        1 atgataacag aactgtttga tcaatttata atcccagaac tatgcggaat taaattatta
       61 ccaattgctg tagcagcacc aactctattg atttacaacc cccatcgtat ccgaaccaac
      121 cgactgtcat cagctgttct ttggctaatt aaaaaaatta caaaacacct tctctcaaca
      181 ataaacaccc ccgctcatat ctgagcacta attctaatca ccacaattct acttatttct
      241 tccattaatt ccattggatt attaccatat acatttacac caacaaccca actatcaata
      301 aatatagcta tagcagtacc actctgatta gcaacagtca taatgggcct acgaaatcaa
      361 ccgacacact ccctaggcca cttcttacca gaaggtacac ccaccccact tatcccagcc
      421 ctcatcatta ttgaaacaat tagtctattt attcgcccct tagcactcgg agtacggctt
      481 actgccaact tgacagcagg ccacctactt atacaattaa tttcaatagc agcaataaaa
      541 actaacctaa ttttatttcc aaccatattt ggcgcactgc ttatactaac aatcctcgaa
      601 atagccgtag ccttaattca agcctatgtg tttacccttc tcttaagcct ttatttacaa
      661 gaaaatn
//
LOCUS       N287                     667 bp    DNA     linear   VRT 19-OCT-2023
DEFINITION  ATP synthase subunit 6 (ATP6) gene, partial cds.
ACCESSION   N287
VERSION
KEYWORDS    .
SOURCE      mitochondrion Bradypodion ventrale (Southern dwarf chameleon)
  ORGANISM  Bradypodion ventrale
            Eukaryota; Metazoa; Chordata; Craniata; Vertebrata; Euteleostomi;
            Lepidosauria; Squamata; Bifurcata; Unidentata; Episquamata;
            Toxicofera; Iguania; Acrodonta; Chamaeleonidae; Bradypodion.
REFERENCE   1  (bases 1 to 667)
  AUTHORS   Main,D.C., Taft,J.M., Geneva,A.J., Jansen van Vuuren,B. and
            Tolley,K.A.
  TITLE     More is not always better: the efficacy of single mitochondrial
            genes at reconciling the complete mitogenome phylogeny
  JOURNAL   unpublished
REFERENCE   2  (bases 1 to 667)
  AUTHORS   Main,D.C., Taft,J.M., Geneva,A.J., Jansen van Vuuren,B. and
            Tolley,K.A.
  TITLE     Direct Submission
  JOURNAL   Submitted (19-OCT-2023) Zoology, University of Johannesburg, Cnr
            Kingsway and University Road Auckland Park, Johannesburg, Gauteng
            2195, South Africa
COMMENT     Bankit Comment: ALT EMAIL:201327040@student.uj.ac.za
            Bankit Comment: TAX: Yes, new species/combinations; SEE ATTACHMENT
            Bankit Comment: TOTAL # OF SEQS:44
            Bankit Comment: FeatPropSourceSeq:AMDSF219
            
            ##Assembly-Data-START##
            Assembly Method       :: Novoplasty v. 4.3.1
            Sequencing Technology :: Illumina
            ##Assembly-Data-END##
FEATURES             Location/Qualifiers
     source          1..667
                     /organism="Bradypodion ventrale"
                     /organelle="mitochondrion"
                     /mol_type="genomic DNA"
                     /isolation_source="Jeffreys Bay, Eastern Cape"
                     /bio_material="N287"
                     /db_xref="taxon:179890"
                     /country="South Africa"
                     /note="Eukaryota; Metazoa; Chordata; Craniata; Vertebrata;
                     Euteleostomi;## Lepidosauria; Squamata; Bifurcata;
                     Unidentata; Episquamata;## Toxicofera; Iguania; Acrodonta;
                     Chamaeleonidae; Bradypodion"
     gene            <1..>667
                     /gene="ATP6"
     CDS             <1..>667
                     /gene="ATP6"
                     /codon_start=1
                     /transl_table=2
                     /product="ATP synthase Fo subunit 6"
                     /translation="MMTELFDQFMIPELCGIKLLPIAVAAPTLLIYNPHRIRTNRLSS
                     TVLWLIKKITKHLLSTMNTPAHIWALILITTILLISSINSIGLLPYTFTPTTQLSMNM
                     AMAVPLWLATVMMGLRNQPTHSLGHFLPEGTPTLLIPALIIIETISLFIRPLALGVRL
                     TANLTAGHLLMQLISMAAMKTNLILFPTMFGALLMLTILEMAVALIQAYVFTLLLSLY
                     LQEN"
BASE COUNT      220 a    181 c     72 g    193 t      1 others
ORIGIN      
        1 atgataacag aactgtttga tcaatttata atcccagaac tatgcggaat taaattatta
       61 ccaattgctg tagcagcacc aactctattg atttacaacc cccatcgtat ccgaaccaac
      121 cgactgtcat caactgttct ttggctaatt aaaaaaatta caaaacacct tctctcaaca
      181 ataaacaccc ccgctcatat ctgagcacta attctaatca ccacaattct acttatttct
      241 tccattaatt ccattggatt gttaccatat acatttacac caacaaccca actatcaata
      301 aatatagcta tagcagtacc actctgatta gcaacagtca taatgggcct acgaaatcaa
      361 ccgacacact ccctaggcca cttcttacca gaaggtacac ccaccctact catcccagcc
      421 ctcatcatta ttgaaacaat tagtctattt attcgcccct tagcactcgg agtacggctt
      481 actgccaact tgacagcagg ccacctactt atacaattaa tttcaatagc agcaataaaa
      541 accaacctaa ttttatttcc aaccatattt ggtgcactgc ttatactaac aatcctcgaa
      601 atagccgtag ccttaattca agcctatgtg tttacccttc tcttaagcct ttatttacaa
      661 gaaaatn
//
LOCUS       NO87                     667 bp    DNA     linear   VRT 19-OCT-2023
DEFINITION  ATP synthase subunit 6 (ATP6) gene, partial cds.
ACCESSION   NO87
VERSION
KEYWORDS    .
SOURCE      mitochondrion Bradypodion venustum
  ORGANISM  Bradypodion venustum
            Eukaryota; Metazoa; Chordata; Craniata; Vertebrata; Euteleostomi;
            Lepidosauria; Squamata; Bifurcata; Unidentata; Episquamata;
            Toxicofera; Iguania; Acrodonta; Chamaeleonidae; Bradypodion.
REFERENCE   1  (bases 1 to 667)
  AUTHORS   Main,D.C., Taft,J.M., Geneva,A.J., Jansen van Vuuren,B. and
            Tolley,K.A.
  TITLE     More is not always better: the efficacy of single mitochondrial
            genes at reconciling the complete mitogenome phylogeny
  JOURNAL   unpublished
REFERENCE   2  (bases 1 to 667)
  AUTHORS   Main,D.C., Taft,J.M., Geneva,A.J., Jansen van Vuuren,B. and
            Tolley,K.A.
  TITLE     Direct Submission
  JOURNAL   Submitted (19-OCT-2023) Zoology, University of Johannesburg, Cnr
            Kingsway and University Road Auckland Park, Johannesburg, Gauteng
            2195, South Africa
COMMENT     Bankit Comment: ALT EMAIL:201327040@student.uj.ac.za
            Bankit Comment: TAX: Yes, new species/combinations; SEE ATTACHMENT
            Bankit Comment: TOTAL # OF SEQS:44
            Bankit Comment: FeatPropSourceSeq:AMDSF219
            
            ##Assembly-Data-START##
            Assembly Method       :: Novoplasty v. 4.3.1
            Sequencing Technology :: Illumina
            ##Assembly-Data-END##
FEATURES             Location/Qualifiers
     source          1..667
                     /organism="Bradypodion venustum"
                     /organelle="mitochondrion"
                     /mol_type="genomic DNA"
                     /isolation_source="Grootvadersbosch, Western Cape"
                     /bio_material="N087"
                     /db_xref="taxon:2869583"
                     /country="South Africa"
                     /note="Eukaryota; Metazoa; Chordata; Craniata; Vertebrata;
                     Euteleostomi;## Lepidosauria; Squamata; Bifurcata;
                     Unidentata; Episquamata;## Toxicofera; Iguania; Acrodonta;
                     Chamaeleonidae; Bradypodion"
     gene            <1..>667
                     /gene="ATP6"
     CDS             <1..>667
                     /gene="ATP6"
                     /codon_start=1
                     /transl_table=2
                     /product="ATP synthase Fo subunit 6"
                     /translation="MMTELFDQFLIPELCGIKFLPIAMAAPILLIYNPHHIRTNRLSS
                     TVLWLIKKITKHLLSTMNTPAHIWALILITTILLISSINSLGLLPYTFTPTTQLSMNM
                     AMATPLWLATVMLGLRNQPTHSLSHFLPEGTPTLLIPALIIIETISLLIRPLALGVRL
                     TANLTAGHLLMQLISMATMKTNLMLFPIMFSTLLMLTILEMAVALIQAYVFTLLLSLY
                     LQEN"
BASE COUNT      227 a    182 c     61 g    196 t      1 others
ORIGIN      
        1 atgataacag aactatttga tcaattttta atcccagaac tatgcggaat taaatttcta
       61 ccgattgcta tagcagcacc aattttatta atttataatc cccatcatat ccgaaccaac
      121 cgcttatcat caaccgtcct ttgacttatt aaaaaaatta caaaacacct tctctcaaca
      181 ataaacaccc ctgcccatat ttgagcacta atcctaatta ccacaattct gctcatctct
      241 tcaattaact cccttggact tttaccatat acatttacac caacaactca actatcaata
      301 aatatggcaa tagctacccc cctatgatta gcaacagtca tgttaggcct acgaaatcaa
      361 ccaacacact cactaagtca cttcttacca gaaggcacac ccaccctact catcccggct
      421 ctcatcatta ttgaaacaat tagtctactt atccgcccct tagcacttgg agtacgactt
      481 actgcaaact tgacagcagg acatctacta atacaattaa tttcaatagc gaccataaaa
      541 actaacctaa tactatttcc aattatattt agtaccctac ttatattaac catcctcgaa
      601 atagccgtag ccttaatcca agcctatgta tttaccctcc ttttaagcct atatttacaa
      661 gaaaacn
//
LOCUS       P306B                    667 bp    DNA     linear   VRT 19-OCT-2023
DEFINITION  ATP synthase subunit 6 (ATP6) gene, partial cds.
ACCESSION   P306B
VERSION
KEYWORDS    .
SOURCE      mitochondrion Bradypodion damaranum
  ORGANISM  Bradypodion damaranum
            Eukaryota; Metazoa; Chordata; Craniata; Vertebrata; Euteleostomi;
            Lepidosauria; Squamata; Bifurcata; Unidentata; Episquamata;
            Toxicofera; Iguania; Acrodonta; Chamaeleonidae; Bradypodion.
REFERENCE   1  (bases 1 to 667)
  AUTHORS   Main,D.C., Taft,J.M., Geneva,A.J., Jansen van Vuuren,B. and
            Tolley,K.A.
  TITLE     More is not always better: the efficacy of single mitochondrial
            genes at reconciling the complete mitogenome phylogeny
  JOURNAL   unpublished
REFERENCE   2  (bases 1 to 667)
  AUTHORS   Main,D.C., Taft,J.M., Geneva,A.J., Jansen van Vuuren,B. and
            Tolley,K.A.
  TITLE     Direct Submission
  JOURNAL   Submitted (19-OCT-2023) Zoology, University of Johannesburg, Cnr
            Kingsway and University Road Auckland Park, Johannesburg, Gauteng
            2195, South Africa
COMMENT     Bankit Comment: ALT EMAIL:201327040@student.uj.ac.za
            Bankit Comment: TAX: Yes, new species/combinations; SEE ATTACHMENT
            Bankit Comment: TOTAL # OF SEQS:44
            Bankit Comment: FeatPropSourceSeq:AMDSF219
            
            ##Assembly-Data-START##
            Assembly Method       :: Novoplasty v. 4.3.1
            Sequencing Technology :: Illumina
            ##Assembly-Data-END##
FEATURES             Location/Qualifiers
     source          1..667
                     /organism="Bradypodion damaranum"
                     /organelle="mitochondrion"
                     /mol_type="genomic DNA"
                     /isolation_source="George, Western Cape"
                     /bio_material="P306B"
                     /db_xref="taxon:230334"
                     /country="South Africa"
                     /note="Eukaryota; Metazoa; Chordata; Craniata; Vertebrata;
                     Euteleostomi;## Lepidosauria; Squamata; Bifurcata;
                     Unidentata; Episquamata;## Toxicofera; Iguania; Acrodonta;
                     Chamaeleonidae; Bradypodion"
     gene            <1..>667
                     /gene="ATP6"
     CDS             <1..>667
                     /gene="ATP6"
                     /codon_start=1
                     /transl_table=2
                     /product="ATP synthase Fo subunit 6"
                     /translation="MMTELFDQFMIPELCGIKLLPIAVAVPILFIYNPHRIRTNRLSS
                     TILWLIKKITKHLLSTMNTHTHIWALILITTILLISSINSLGLLPYTFTPTTQLSMNM
                     AMATPLWLATVMMGLRNQPTHSLGHFLPEGTPTLLIPALIIIETISLFIRPLALGVRL
                     TANLTAGHLLMQLISMATMKTNLILFPIMFSTLLMLTILEMAVALIQAYVFTLLLSLY
                     LQEN"
BASE COUNT      225 a    175 c     63 g    203 t      1 others
ORIGIN      
        1 atgataacag aactatttga tcaatttata atcccagaac tatgcggaat taaattacta
       61 ccaattgctg tagcagtacc aattttattt atttataatc cccatcgtat ccgaactaac
      121 cgcttatcat caaccatcct ttgacttatt aaaaaaatta caaaacacct tctctcaaca
      181 ataaacaccc atacccacat ttgagcacta atcctaatta ccacaatttt actcatctct
      241 tcaattaact cccttggact tttaccttat acatttacac caacaaccca actatcaata
      301 aatatggcaa tagctacccc cctatgatta gcaacagtca tgatgggcct acgaaatcag
      361 ccaacacact cactaggtca cttcttacca gaaggtacac ccaccctact tatcccagct
      421 ctcatcatta ttgaaacaat tagtctattt atccgcccct tagcacttgg agtacgactt
      481 actgcaaact tgacagcagg acatctacta atacagttaa tttcaatggc gaccataaaa
      541 actaacctaa ttttatttcc cattatattt agtaccctac ttatattaac catccttgaa
      601 atagccgtag ccttaatcca agcctatgta tttacccttc ttttaagcct atatttacaa
      661 gaaaacn
//
LOCUS       P457                     667 bp    DNA     linear   VRT 19-OCT-2023
DEFINITION  ATP synthase subunit 6 (ATP6) gene, partial cds.
ACCESSION   P457
VERSION
KEYWORDS    .
SOURCE      mitochondrion Bradypodion setaroi
  ORGANISM  Bradypodion setaroi
            Eukaryota; Metazoa; Chordata; Craniata; Vertebrata; Euteleostomi;
            Lepidosauria; Squamata; Bifurcata; Unidentata; Episquamata;
            Toxicofera; Iguania; Acrodonta; Chamaeleonidae; Bradypodion.
REFERENCE   1  (bases 1 to 667)
  AUTHORS   Main,D.C., Taft,J.M., Geneva,A.J., Jansen van Vuuren,B. and
            Tolley,K.A.
  TITLE     More is not always better: the efficacy of single mitochondrial
            genes at reconciling the complete mitogenome phylogeny
  JOURNAL   unpublished
REFERENCE   2  (bases 1 to 667)
  AUTHORS   Main,D.C., Taft,J.M., Geneva,A.J., Jansen van Vuuren,B. and
            Tolley,K.A.
  TITLE     Direct Submission
  JOURNAL   Submitted (19-OCT-2023) Zoology, University of Johannesburg, Cnr
            Kingsway and University Road Auckland Park, Johannesburg, Gauteng
            2195, South Africa
COMMENT     Bankit Comment: ALT EMAIL:201327040@student.uj.ac.za
            Bankit Comment: TAX: Yes, new species/combinations; SEE ATTACHMENT
            Bankit Comment: TOTAL # OF SEQS:44
            Bankit Comment: FeatPropSourceSeq:AMDSF219
            
            ##Assembly-Data-START##
            Assembly Method       :: Novoplasty v. 4.3.1
            Sequencing Technology :: Illumina
            ##Assembly-Data-END##
FEATURES             Location/Qualifiers
     source          1..667
                     /organism="Bradypodion setaroi"
                     /organelle="mitochondrion"
                     /mol_type="genomic DNA"
                     /isolation_source="St Lucia, KwaZulu-Natal"
                     /bio_material="P457"
                     /db_xref="taxon:230338"
                     /country="South Africa"
                     /note="Eukaryota; Metazoa; Chordata; Craniata; Vertebrata;
                     Euteleostomi;## Lepidosauria; Squamata; Bifurcata;
                     Unidentata; Episquamata;## Toxicofera; Iguania; Acrodonta;
                     Chamaeleonidae; Bradypodion"
     gene            <1..>667
                     /gene="ATP6"
     CDS             <1..>667
                     /gene="ATP6"
                     /codon_start=1
                     /transl_table=2
                     /product="ATP synthase Fo subunit 6"
                     /translation="MMTELFDQFMIPELCGVKFLPIAVATPILLIYNPHRIRTNRLSS
                     TVLWLMKKTTKHLLSTMSTPAHTWALILITTVLLISSINSLGLLPYTFTPTTQLSMNM
                     AMAIPLWLATVMMGLRNQPTHSLSHFLPEGTPTLLIPALIIIETISLFIRPLALGVRL
                     TANLTAGHLLMQLISMAAMKTNLILFPTMFGALLMLSILEMAVALIQAYVFTLLLSLY
                     LQEN"
BASE COUNT      213 a    193 c     74 g    186 t      1 others
ORIGIN      
        1 atgataacag aactttttga tcaatttata attccagaac tatgcggagt taaatttctt
       61 ccaattgcag tagcaacacc aatcctattg atttataacc cccatcgtat ccgaaccaac
      121 cgactgtcat caactgtcct ttgactaata aaaaaaacta caaaacacct tctctcaaca
      181 ataagcaccc ccgcccatac ctgagcccta atccttatta ccacagtcct gctcatttct
      241 tctattaact cccttggact gttaccatat acatttacgc caacaaccca actatcaata
      301 aatatagcaa tagcgatccc actgtgatta gcaacagtca taataggcct acgaaatcag
      361 ccaacacact ccctaagcca cttcttacca gaaggtacac ccaccctact tattccagcc
      421 ctcatcatta ttgaaacaat tagtctattt atccgccccc tagcacttgg agtacgactt
      481 actgctaact tgactgcagg tcacctactt atacaactaa tttcaatggc ggcaataaaa
      541 accaacctaa tcttattccc aaccatattt ggcgcactac tcatactttc gatcctcgaa
      601 atagctgtgg ccttaatcca agcatatgta ttcacccttc tcttaagcct ctatttacaa
      661 gaaaacn
//
LOCUS       P474                     667 bp    DNA     linear   VRT 19-OCT-2023
DEFINITION  ATP synthase subunit 6 (ATP6) gene, partial cds.
ACCESSION   P474
VERSION
KEYWORDS    .
SOURCE      mitochondrion Bradypodion thamnobates
  ORGANISM  Bradypodion thamnobates
            Eukaryota; Metazoa; Chordata; Craniata; Vertebrata; Euteleostomi;
            Lepidosauria; Squamata; Bifurcata; Unidentata; Episquamata;
            Toxicofera; Iguania; Acrodonta; Chamaeleonidae; Bradypodion.
REFERENCE   1  (bases 1 to 667)
  AUTHORS   Main,D.C., Taft,J.M., Geneva,A.J., Jansen van Vuuren,B. and
            Tolley,K.A.
  TITLE     More is not always better: the efficacy of single mitochondrial
            genes at reconciling the complete mitogenome phylogeny
  JOURNAL   unpublished
REFERENCE   2  (bases 1 to 667)
  AUTHORS   Main,D.C., Taft,J.M., Geneva,A.J., Jansen van Vuuren,B. and
            Tolley,K.A.
  TITLE     Direct Submission
  JOURNAL   Submitted (19-OCT-2023) Zoology, University of Johannesburg, Cnr
            Kingsway and University Road Auckland Park, Johannesburg, Gauteng
            2195, South Africa
COMMENT     Bankit Comment: ALT EMAIL:201327040@student.uj.ac.za
            Bankit Comment: TAX: Yes, new species/combinations; SEE ATTACHMENT
            Bankit Comment: TOTAL # OF SEQS:44
            Bankit Comment: FeatPropSourceSeq:AMDSF219
            
            ##Assembly-Data-START##
            Assembly Method       :: Novoplasty v. 4.3.1
            Sequencing Technology :: Illumina
            ##Assembly-Data-END##
FEATURES             Location/Qualifiers
     source          1..667
                     /organism="Bradypodion thamnobates"
                     /organelle="mitochondrion"
                     /mol_type="genomic DNA"
                     /isolation_source="Howick, KwaZulu-Natal"
                     /bio_material="P474"
                     /db_xref="taxon:230337"
                     /country="South Africa"
                     /note="Eukaryota; Metazoa; Chordata; Craniata; Vertebrata;
                     Euteleostomi;## Lepidosauria; Squamata; Bifurcata;
                     Unidentata; Episquamata;## Toxicofera; Iguania; Acrodonta;
                     Chamaeleonidae; Bradypodion"
     gene            <1..>667
                     /gene="ATP6"
     CDS             <1..>667
                     /gene="ATP6"
                     /codon_start=1
                     /transl_table=2
                     /product="ATP synthase Fo subunit 6"
                     /translation="MMTELFDQFMIPELCGIKLLPIAMAAPILLIYNPPRIRTNRLSS
                     IILWLIKKITKHLLSTMGTPAHIWALILITTILLISSVNSLGLLPYTFTPTTQLSMNM
                     AMAMPLWLATVMMGLRNQPTHSLSHFLPEGTPTLLIPALIIIETISLFIRPLALGVRL
                     TANLTAGHLLMQLISMAAMKINLILFPTMFGALLMLTILEMAVALIQAYVFTLLLSLY
                     LQEN"
BASE COUNT      211 a    185 c     78 g    192 t      1 others
ORIGIN      
        1 atgataacag aactgtttga tcaatttata atcccagaat tatgcggaat taaactacta
       61 ccaattgcta tagcagcacc cattctactg atttacaacc cccctcgtat ccgaaccaac
      121 cgactatcgt caattatcct ttgactaatt aaaaaaatta caaaacacct tctctcaaca
      181 atgggcaccc ctgcccatat ctgagcacta atcctaatta ccacaatttt gctcatttct
      241 tccgttaact cccttgggtt attaccatat acatttacac caacaaccca actgtcaata
      301 aatatagcaa tagcgatacc gctatggtta gctacagtca tgataggcct acgaaatcag
      361 ccaacgcact ctctaagcca cttcttacca gaaggtacac ctaccctact tatcccagcc
      421 ctcatcatta ttgaaacaat tagtctattt atccgcccct tagcactcgg agtacgactt
      481 actgccaact tgactgcagg ccacctgctt atacaattaa tttcaatggc ggcaataaaa
      541 atcaacctaa ttttattccc aaccatattt ggcgcactac ttatactaac gatccttgaa
      601 atagccgtag ccttaatcca agcctatgta tttaccctcc tcttaagcct ttatttacaa
      661 gaaaatn
//
LOCUS       P582                     667 bp    DNA     linear   VRT 19-OCT-2023
DEFINITION  ATP synthase subunit 6 (ATP6) gene, partial cds.
ACCESSION   P582
VERSION
KEYWORDS    .
SOURCE      mitochondrion Bradypodion thamnobates
  ORGANISM  Bradypodion thamnobates
            Eukaryota; Metazoa; Chordata; Craniata; Vertebrata; Euteleostomi;
            Lepidosauria; Squamata; Bifurcata; Unidentata; Episquamata;
            Toxicofera; Iguania; Acrodonta; Chamaeleonidae; Bradypodion.
REFERENCE   1  (bases 1 to 667)
  AUTHORS   Main,D.C., Taft,J.M., Geneva,A.J., Jansen van Vuuren,B. and
            Tolley,K.A.
  TITLE     More is not always better: the efficacy of single mitochondrial
            genes at reconciling the complete mitogenome phylogeny
  JOURNAL   unpublished
REFERENCE   2  (bases 1 to 667)
  AUTHORS   Main,D.C., Taft,J.M., Geneva,A.J., Jansen van Vuuren,B. and
            Tolley,K.A.
  TITLE     Direct Submission
  JOURNAL   Submitted (19-OCT-2023) Zoology, University of Johannesburg, Cnr
            Kingsway and University Road Auckland Park, Johannesburg, Gauteng
            2195, South Africa
COMMENT     Bankit Comment: ALT EMAIL:201327040@student.uj.ac.za
            Bankit Comment: TAX: Yes, new species/combinations; SEE ATTACHMENT
            Bankit Comment: TOTAL # OF SEQS:44
            Bankit Comment: FeatPropSourceSeq:AMDSF219
            
            ##Assembly-Data-START##
            Assembly Method       :: Novoplasty v. 4.3.1
            Sequencing Technology :: Illumina
            ##Assembly-Data-END##
FEATURES             Location/Qualifiers
     source          1..667
                     /organism="Bradypodion thamnobates"
                     /organelle="mitochondrion"
                     /mol_type="genomic DNA"
                     /isolation_source="Howick, KwaZulu-Natal"
                     /bio_material="P582"
                     /db_xref="taxon:230337"
                     /country="South Africa"
                     /note="Eukaryota; Metazoa; Chordata; Craniata; Vertebrata;
                     Euteleostomi;## Lepidosauria; Squamata; Bifurcata;
                     Unidentata; Episquamata;## Toxicofera; Iguania; Acrodonta;
                     Chamaeleonidae; Bradypodion"
     gene            <1..>667
                     /gene="ATP6"
     CDS             <1..>667
                     /gene="ATP6"
                     /codon_start=1
                     /transl_table=2
                     /product="ATP synthase Fo subunit 6"
                     /translation="MMTELFDQFMIPELCGIKLLPIAMAAPILLIYNPPRIRTNRLSS
                     IILWLIKKITKHLLSTMGTPAHIWALILITTILLISSVNSLGLLPYTFTPTTQLSMNM
                     AMAMPLWLATVMMGLRNQPTHSLSHFLPEGTPTLLIPALIIIETISLFIRPLALGVRL
                     TANLTAGHLLMQLISMAAMKINLILFPTMFGALLMLMILEMAVALIQAYVFTLLLSLY
                     LQEN"
BASE COUNT      211 a    184 c     78 g    193 t      1 others
ORIGIN      
        1 atgataacag aactgtttga tcaatttata atcccagaat tatgcggaat taaactacta
       61 ccaattgcta tagcagcacc cattctactg atttacaacc cccctcgtat ccgaaccaac
      121 cgactatcgt caattatcct ttgactaatt aaaaaaatta caaaacacct tctctcaaca
      181 atgggcaccc ctgcccatat ctgagcacta atcctaatta ccacaatttt gctcatttct
      241 tccgttaact cccttgggtt attaccatat acatttacac caacaaccca actgtcaata
      301 aatatagcaa tagcgatacc gctatggtta gctacagtca tgataggcct acgaaatcag
      361 ccaacgcact ctctaagcca cttcttacca gaaggtacac ctaccctact tatcccagcc
      421 ctcatcatta ttgaaacaat tagtctattt atccgcccct tagcactcgg agtacgactt
      481 actgccaact tgactgcagg ccacctgctt atacaattaa tttcaatggc ggcaataaaa
      541 atcaacctaa ttttattccc aaccatattt ggcgcactac ttatactaat gatccttgaa
      601 atagccgtag ccttaatcca agcctatgta tttaccctcc tcttaagcct ttatttacaa
      661 gaaaatn
//
LOCUS       P593                     667 bp    DNA     linear   VRT 19-OCT-2023
DEFINITION  ATP synthase subunit 6 (ATP6) gene, partial cds.
ACCESSION   P593
VERSION
KEYWORDS    .
SOURCE      mitochondrion Bradypodion thamnobates
  ORGANISM  Bradypodion thamnobates
            Eukaryota; Metazoa; Chordata; Craniata; Vertebrata; Euteleostomi;
            Lepidosauria; Squamata; Bifurcata; Unidentata; Episquamata;
            Toxicofera; Iguania; Acrodonta; Chamaeleonidae; Bradypodion.
REFERENCE   1  (bases 1 to 667)
  AUTHORS   Main,D.C., Taft,J.M., Geneva,A.J., Jansen van Vuuren,B. and
            Tolley,K.A.
  TITLE     More is not always better: the efficacy of single mitochondrial
            genes at reconciling the complete mitogenome phylogeny
  JOURNAL   unpublished
REFERENCE   2  (bases 1 to 667)
  AUTHORS   Main,D.C., Taft,J.M., Geneva,A.J., Jansen van Vuuren,B. and
            Tolley,K.A.
  TITLE     Direct Submission
  JOURNAL   Submitted (19-OCT-2023) Zoology, University of Johannesburg, Cnr
            Kingsway and University Road Auckland Park, Johannesburg, Gauteng
            2195, South Africa
COMMENT     Bankit Comment: ALT EMAIL:201327040@student.uj.ac.za
            Bankit Comment: TAX: Yes, new species/combinations; SEE ATTACHMENT
            Bankit Comment: TOTAL # OF SEQS:44
            Bankit Comment: FeatPropSourceSeq:AMDSF219
            
            ##Assembly-Data-START##
            Assembly Method       :: Novoplasty v. 4.3.1
            Sequencing Technology :: Illumina
            ##Assembly-Data-END##
FEATURES             Location/Qualifiers
     source          1..667
                     /organism="Bradypodion thamnobates"
                     /organelle="mitochondrion"
                     /mol_type="genomic DNA"
                     /isolation_source="Howick, KwaZulu-Natal"
                     /bio_material="P593"
                     /db_xref="taxon:230337"
                     /country="South Africa"
                     /note="Eukaryota; Metazoa; Chordata; Craniata; Vertebrata;
                     Euteleostomi;## Lepidosauria; Squamata; Bifurcata;
                     Unidentata; Episquamata;## Toxicofera; Iguania; Acrodonta;
                     Chamaeleonidae; Bradypodion"
     gene            <1..>667
                     /gene="ATP6"
     CDS             <1..>667
                     /gene="ATP6"
                     /codon_start=1
                     /transl_table=2
                     /product="ATP synthase Fo subunit 6"
                     /translation="MMTELFDQFMIPELCGIKLLPIAMAAPILLIYNPPRIRTNRLSS
                     IILWLIKKITKHLLSTMGTPAHIWALILITTILLISSVNSLGLLPYTFTPTTQLSMNM
                     AMAMPLWLATVMMGLRNQPTHSLSHFLPEGTPTLLIPALIIIETISLFIRPLALGVRL
                     TANLTAGHLLMQLISMAAMKINLILFPTMFGALLMLXILEMAVALIQAYVFTLLLSLY
                     LQEN"
BASE COUNT      211 a    184 c     78 g    192 t      2 others
ORIGIN      
        1 atgataacag aactgtttga tcaatttata atcccagaat tatgcggaat taaactacta
       61 ccaattgcta tagcagcacc cattctactg atttacaacc cccctcgtat ccgaaccaac
      121 cgactatcgt caattatcct ttgactaatt aaaaaaatta caaaacacct tctctcaaca
      181 atgggcaccc ctgcccatat ctgagcacta atcctaatta ccacaatttt gctcatttct
      241 tccgttaact cccttgggtt attaccatat acatttacac caacaaccca actgtcaata
      301 aatatagcaa tagcgatacc gctatggtta gctacagtca tgataggcct acgaaatcag
      361 ccaacgcact ctctaagcca cttcttacca gaaggtacac ctaccctact tatcccagcc
      421 ctcatcatta ttgaaacaat tagtctattt atccgcccct tagcactcgg agtacgactt
      481 actgccaact tgactgcagg ccacctgctt atacaattaa tttcaatggc ggcaataaaa
      541 atcaacctaa ttttattccc aaccatattt ggcgcactac ttatactaay gatccttgaa
      601 atagccgtag ccttaatcca agcctatgta tttaccctcc tcttaagcct ttatttacaa
      661 gaaaatn
//
LOCUS       P625                     667 bp    DNA     linear   VRT 19-OCT-2023
DEFINITION  ATP synthase subunit 6 (ATP6) gene, partial cds.
ACCESSION   P625
VERSION
KEYWORDS    .
SOURCE      mitochondrion Bradypodion melanocephalum
  ORGANISM  Bradypodion melanocephalum
            Eukaryota; Metazoa; Chordata; Craniata; Vertebrata; Euteleostomi;
            Lepidosauria; Squamata; Bifurcata; Unidentata; Episquamata;
            Toxicofera; Iguania; Acrodonta; Chamaeleonidae; Bradypodion.
REFERENCE   1  (bases 1 to 667)
  AUTHORS   Main,D.C., Taft,J.M., Geneva,A.J., Jansen van Vuuren,B. and
            Tolley,K.A.
  TITLE     More is not always better: the efficacy of single mitochondrial
            genes at reconciling the complete mitogenome phylogeny
  JOURNAL   unpublished
REFERENCE   2  (bases 1 to 667)
  AUTHORS   Main,D.C., Taft,J.M., Geneva,A.J., Jansen van Vuuren,B. and
            Tolley,K.A.
  TITLE     Direct Submission
  JOURNAL   Submitted (19-OCT-2023) Zoology, University of Johannesburg, Cnr
            Kingsway and University Road Auckland Park, Johannesburg, Gauteng
            2195, South Africa
COMMENT     Bankit Comment: ALT EMAIL:201327040@student.uj.ac.za
            Bankit Comment: TAX: Yes, new species/combinations; SEE ATTACHMENT
            Bankit Comment: TOTAL # OF SEQS:44
            Bankit Comment: FeatPropSourceSeq:AMDSF219
            
            ##Assembly-Data-START##
            Assembly Method       :: Novoplasty v. 4.3.1
            Sequencing Technology :: Illumina
            ##Assembly-Data-END##
FEATURES             Location/Qualifiers
     source          1..667
                     /organism="Bradypodion melanocephalum"
                     /organelle="mitochondrion"
                     /mol_type="genomic DNA"
                     /isolation_source="Roosfontein Nature Reserve,
                     KwaZulu-Natal"
                     /bio_material="P625"
                     /db_xref="taxon:230339"
                     /country="South Africa"
                     /note="Eukaryota; Metazoa; Chordata; Craniata; Vertebrata;
                     Euteleostomi;## Lepidosauria; Squamata; Bifurcata;
                     Unidentata; Episquamata;## Toxicofera; Iguania; Acrodonta;
                     Chamaeleonidae; Bradypodion"
     gene            <1..>667
                     /gene="ATP6"
     CDS             <1..>667
                     /gene="ATP6"
                     /codon_start=1
                     /transl_table=2
                     /product="ATP synthase Fo subunit 6"
                     /translation="MMTELFDQFMIPELCGIKLLPIAMAAPILLIYNPPRIRTNRLSS
                     TILWLIKKITKHLLSTMGTPAHIWALILITTILLISSINSLGLLPYTFTPTTQLSMNM
                     AMAMPLWLATVMMGLRNQPTHSLGHFLPEGTPTLLIPALIIIETISLFIRPLALGVRL
                     TANLTAGHLLMQLISMAAMKINLILFPTMFGALLMLTILEMAVALIQAYVFTLLLSLY
                     LQEN"
BASE COUNT      207 a    187 c     81 g    191 t      1 others
ORIGIN      
        1 atgataacag aattgtttga tcaatttata atcccagaat tatgcggaat taaactgcta
       61 ccaattgcta tagcagcacc cattctactg atttataacc cccctcgtat ccgaaccaac
      121 cgactttcat caactatcct ttgactaatt aaaaaaatta caaaacacct tctctcaaca
      181 atgggcaccc ctgcccatat ctgagcacta atcctaatta ccacaatttt gctcatttct
      241 tctattaact cccttgggct actaccatat acatttacac caacaaccca actgtcaata
      301 aatatagcaa tagcgatacc gctatggtta gctacagtca tgatgggcct acgaaatcag
      361 ccaacgcact ctctaggcca cttcttacca gaaggtacgc ctaccctact tatcccagcc
      421 ctcatcatta ttgaaacaat tagtctattt atccgcccct tagcactcgg agtacgactt
      481 actgccaact tgactgcagg ccacctgctt atacaattaa tttcaatggc ggcaataaaa
      541 atcaacctaa ttttattccc aaccatattc ggcgcactac ttatactaac gatccttgaa
      601 atagccgtag ccttaatcca agcctatgtg tttaccctcc tcttaagcct ctatttacaa
      661 gaaaatn
//
LOCUS       P657                     667 bp    DNA     linear   VRT 19-OCT-2023
DEFINITION  ATP synthase subunit 6 (ATP6) gene, partial cds.
ACCESSION   P657
VERSION
KEYWORDS    .
SOURCE      mitochondrion Bradypodion melanocephalum
  ORGANISM  Bradypodion melanocephalum
            Eukaryota; Metazoa; Chordata; Craniata; Vertebrata; Euteleostomi;
            Lepidosauria; Squamata; Bifurcata; Unidentata; Episquamata;
            Toxicofera; Iguania; Acrodonta; Chamaeleonidae; Bradypodion.
REFERENCE   1  (bases 1 to 667)
  AUTHORS   Main,D.C., Taft,J.M., Geneva,A.J., Jansen van Vuuren,B. and
            Tolley,K.A.
  TITLE     More is not always better: the efficacy of single mitochondrial
            genes at reconciling the complete mitogenome phylogeny
  JOURNAL   unpublished
REFERENCE   2  (bases 1 to 667)
  AUTHORS   Main,D.C., Taft,J.M., Geneva,A.J., Jansen van Vuuren,B. and
            Tolley,K.A.
  TITLE     Direct Submission
  JOURNAL   Submitted (19-OCT-2023) Zoology, University of Johannesburg, Cnr
            Kingsway and University Road Auckland Park, Johannesburg, Gauteng
            2195, South Africa
COMMENT     Bankit Comment: ALT EMAIL:201327040@student.uj.ac.za
            Bankit Comment: TAX: Yes, new species/combinations; SEE ATTACHMENT
            Bankit Comment: TOTAL # OF SEQS:44
            Bankit Comment: FeatPropSourceSeq:AMDSF219
            
            ##Assembly-Data-START##
            Assembly Method       :: Novoplasty v. 4.3.1
            Sequencing Technology :: Illumina
            ##Assembly-Data-END##
FEATURES             Location/Qualifiers
     source          1..667
                     /organism="Bradypodion melanocephalum"
                     /organelle="mitochondrion"
                     /mol_type="genomic DNA"
                     /isolation_source="Roosfontein Nature Reserve,
                     KwaZulu-Natal"
                     /bio_material="P657"
                     /db_xref="taxon:230339"
                     /country="South Africa"
                     /note="Eukaryota; Metazoa; Chordata; Craniata; Vertebrata;
                     Euteleostomi;## Lepidosauria; Squamata; Bifurcata;
                     Unidentata; Episquamata;## Toxicofera; Iguania; Acrodonta;
                     Chamaeleonidae; Bradypodion"
     gene            <1..>667
                     /gene="ATP6"
     CDS             <1..>667
                     /gene="ATP6"
                     /codon_start=1
                     /transl_table=2
                     /product="ATP synthase Fo subunit 6"
                     /translation="MMTELFDQFMIPELCGIKLLPIAMAAPILLIYNPPRIRTNRLSS
                     TILWLIKKITKHLLSTMGTPAHIWALILITTILLISSINSLGLLPYTFTPTTQLSMNM
                     AMAMPLWLATVMMGLRNQPTHSLGHFLPEGTPTLLIPALIIIETISLFIRPLALGVRL
                     TANLTAGHLLMQLISMAAMKINLILFPTMFGALLMLTILEMAVALIQAYVFTLLLSLY
                     LQEN"
BASE COUNT      207 a    187 c     81 g    191 t      1 others
ORIGIN      
        1 atgataacag aattgtttga tcaatttata atcccagaat tatgcggaat taaactgcta
       61 ccaattgcta tagcagcacc cattctactg atttataacc cccctcgtat ccgaaccaac
      121 cgactttcat caactatcct ttgactaatt aaaaaaatta caaaacacct tctctcaaca
      181 atgggcaccc ctgcccatat ctgagcacta atcctaatta ccacaatttt gctcatttct
      241 tctattaact cccttgggct actaccatat acatttacac caacaaccca actgtcaata
      301 aatatagcaa tagcgatacc gctatggtta gctacagtca tgatgggcct acgaaatcag
      361 ccaacgcact ctctaggcca cttcttacca gaaggtacgc ctaccctact tatcccagcc
      421 ctcatcatta ttgaaacaat tagtctattt atccgcccct tagcactcgg agtacgactt
      481 actgccaact tgactgcagg ccacctgctt atacaattaa tttcaatggc ggcaataaaa
      541 atcaacctaa ttttattccc aaccatattc ggcgcactac ttatactaac gatccttgaa
      601 atagccgtag ccttaatcca agcctatgtg tttaccctcc tcttaagcct ctatttacaa
      661 gaaaatn
//
LOCUS       P684                     667 bp    DNA     linear   VRT 19-OCT-2023
DEFINITION  ATP synthase subunit 6 (ATP6) gene, partial cds.
ACCESSION   P684
VERSION
KEYWORDS    .
SOURCE      mitochondrion Bradypodion melanocephalum
  ORGANISM  Bradypodion melanocephalum
            Eukaryota; Metazoa; Chordata; Craniata; Vertebrata; Euteleostomi;
            Lepidosauria; Squamata; Bifurcata; Unidentata; Episquamata;
            Toxicofera; Iguania; Acrodonta; Chamaeleonidae; Bradypodion.
REFERENCE   1  (bases 1 to 667)
  AUTHORS   Main,D.C., Taft,J.M., Geneva,A.J., Jansen van Vuuren,B. and
            Tolley,K.A.
  TITLE     More is not always better: the efficacy of single mitochondrial
            genes at reconciling the complete mitogenome phylogeny
  JOURNAL   unpublished
REFERENCE   2  (bases 1 to 667)
  AUTHORS   Main,D.C., Taft,J.M., Geneva,A.J., Jansen van Vuuren,B. and
            Tolley,K.A.
  TITLE     Direct Submission
  JOURNAL   Submitted (19-OCT-2023) Zoology, University of Johannesburg, Cnr
            Kingsway and University Road Auckland Park, Johannesburg, Gauteng
            2195, South Africa
COMMENT     Bankit Comment: ALT EMAIL:201327040@student.uj.ac.za
            Bankit Comment: TAX: Yes, new species/combinations; SEE ATTACHMENT
            Bankit Comment: TOTAL # OF SEQS:44
            Bankit Comment: FeatPropSourceSeq:AMDSF219
            
            ##Assembly-Data-START##
            Assembly Method       :: Novoplasty v. 4.3.1
            Sequencing Technology :: Illumina
            ##Assembly-Data-END##
FEATURES             Location/Qualifiers
     source          1..667
                     /organism="Bradypodion melanocephalum"
                     /organelle="mitochondrion"
                     /mol_type="genomic DNA"
                     /isolation_source="Westville, KwaZulu-Natal"
                     /bio_material="P684"
                     /db_xref="taxon:230339"
                     /country="South Africa"
                     /note="Eukaryota; Metazoa; Chordata; Craniata; Vertebrata;
                     Euteleostomi;## Lepidosauria; Squamata; Bifurcata;
                     Unidentata; Episquamata;## Toxicofera; Iguania; Acrodonta;
                     Chamaeleonidae; Bradypodion"
     gene            <1..>667
                     /gene="ATP6"
     CDS             <1..>667
                     /gene="ATP6"
                     /codon_start=1
                     /transl_table=2
                     /product="ATP synthase Fo subunit 6"
                     /translation="MMTELFDQFMIPELCGIKLLPIAMAAPILLIYNPPRIRTNRLSS
                     TILWLIKKITKHLLSTMGTPAHIWALILITTILLISSINSLGLLPYTFTPTTQLSMNM
                     AMAMPLWLATVMMGLRNQPTHSLGHFLPEGTPTLLIPALIIIETISLFIRPLALGVRL
                     TANLTAGHLLMQLISMAAMKINLILFPTMFGALLMLTILEMAVALIQAYVFTLLLSLY
                     LQEN"
BASE COUNT      207 a    186 c     81 g    192 t      1 others
ORIGIN      
        1 atgataacag aattgtttga tcaatttata atcccagaat tatgcggaat taaactgcta
       61 ccaattgcta tagcagcacc cattctactg atttataacc cccctcgtat ccgaaccaac
      121 cgactttcat caactatcct ttgactaatt aaaaaaatta caaaacacct tctctcaaca
      181 atgggcaccc ctgcccatat ctgagcacta atcctaatta ccacaatttt gctcatttct
      241 tctattaact cccttgggtt actaccatat acatttacac caacaaccca actgtcaata
      301 aatatagcaa tagcgatacc gctatggtta gctacagtca tgatgggcct acgaaatcag
      361 ccaacgcact ctctaggcca cttcttacca gaaggtacgc ctaccctact tatcccagcc
      421 ctcatcatta ttgaaacaat tagtctattt atccgcccct tagcactcgg agtacgactt
      481 actgccaact tgactgcagg ccacctgctt atacaattaa tttcaatggc ggcaataaaa
      541 atcaacctaa ttttattccc aaccatattc ggcgcactac ttatactaac gatccttgaa
      601 atagccgtag ccttaatcca agcctatgtg tttaccctcc tcttaagcct ctatttacaa
      661 gaaaatn
//
LOCUS       P783                     667 bp    DNA     linear   VRT 19-OCT-2023
DEFINITION  ATP synthase subunit 6 (ATP6) gene, partial cds.
ACCESSION   P783
VERSION
KEYWORDS    .
SOURCE      mitochondrion Bradypodion damaranum
  ORGANISM  Bradypodion damaranum
            Eukaryota; Metazoa; Chordata; Craniata; Vertebrata; Euteleostomi;
            Lepidosauria; Squamata; Bifurcata; Unidentata; Episquamata;
            Toxicofera; Iguania; Acrodonta; Chamaeleonidae; Bradypodion.
REFERENCE   1  (bases 1 to 667)
  AUTHORS   Main,D.C., Taft,J.M., Geneva,A.J., Jansen van Vuuren,B. and
            Tolley,K.A.
  TITLE     More is not always better: the efficacy of single mitochondrial
            genes at reconciling the complete mitogenome phylogeny
  JOURNAL   unpublished
REFERENCE   2  (bases 1 to 667)
  AUTHORS   Main,D.C., Taft,J.M., Geneva,A.J., Jansen van Vuuren,B. and
            Tolley,K.A.
  TITLE     Direct Submission
  JOURNAL   Submitted (19-OCT-2023) Zoology, University of Johannesburg, Cnr
            Kingsway and University Road Auckland Park, Johannesburg, Gauteng
            2195, South Africa
COMMENT     Bankit Comment: ALT EMAIL:201327040@student.uj.ac.za
            Bankit Comment: TAX: Yes, new species/combinations; SEE ATTACHMENT
            Bankit Comment: TOTAL # OF SEQS:44
            Bankit Comment: FeatPropSourceSeq:AMDSF219
            
            ##Assembly-Data-START##
            Assembly Method       :: Novoplasty v. 4.3.1
            Sequencing Technology :: Illumina
            ##Assembly-Data-END##
FEATURES             Location/Qualifiers
     source          1..667
                     /organism="Bradypodion damaranum"
                     /organelle="mitochondrion"
                     /mol_type="genomic DNA"
                     /isolation_source="George, Western Cape"
                     /bio_material="P783"
                     /db_xref="taxon:230334"
                     /country="South Africa"
                     /note="Eukaryota; Metazoa; Chordata; Craniata; Vertebrata;
                     Euteleostomi;## Lepidosauria; Squamata; Bifurcata;
                     Unidentata; Episquamata;## Toxicofera; Iguania; Acrodonta;
                     Chamaeleonidae; Bradypodion"
     gene            <1..>667
                     /gene="ATP6"
     CDS             <1..>667
                     /gene="ATP6"
                     /codon_start=1
                     /transl_table=2
                     /product="ATP synthase Fo subunit 6"
                     /translation="MMTELFDQFMIPELCGIKLLPIAVAVPILFIYNSHHIRTNRLSS
                     TILWLIKKITKHLLSTMNTHTHIWALILITTILLISSINSLGLLPYTFTPTTQLSMNM
                     AMATPLWLATVMMGLRNQPTHSLGHFLPEGTPTLLIPALIIIETISLFIRPLALGVRL
                     TANLTAGHLLMQLISMATMKTNLMLFPIMFSTLLMLTILEMAVALIQAYVFTLLLSLY
                     LQEN"
BASE COUNT      227 a    174 c     62 g    203 t      1 others
ORIGIN      
        1 atgataacag aactatttga tcaatttata atcccagaac tatgcggaat taaattacta
       61 ccaattgctg tagcagtacc aattttattt atttataatt cccatcatat ccgaactaac
      121 cgcttatcat caaccatcct ttgacttatt aaaaaaatta caaaacacct tctctcaaca
      181 ataaacaccc atacccacat ttgagcacta atcctaatta ccacaatttt actcatctct
      241 tcaattaact cccttggact tttaccttat acatttacac caacaaccca actatcaata
      301 aatatggcaa tagctacccc cctatgatta gcaacagtca tgatgggcct acgaaatcag
      361 ccaacacact cactaggtca cttcttacca gaaggtacac ccaccctact tatcccagct
      421 ctcatcatta ttgaaacaat tagtctattt atccgcccct tagcacttgg agtacgactt
      481 actgcaaact tgacagcagg acatctacta atacagttaa tttcaatggc gaccataaaa
      541 actaacctaa tattatttcc cattatattt agtaccctac ttatattaac catccttgaa
      601 atagccgtag ccttaatcca agcctatgta tttacccttc ttttaagcct atatttacaa
      661 gaaaacn
//
LOCUS       P822                     667 bp    DNA     linear   VRT 19-OCT-2023
DEFINITION  ATP synthase subunit 6 (ATP6) gene, partial cds.
ACCESSION   P822
VERSION
KEYWORDS    .
SOURCE      mitochondrion Bradypodion damaranum
  ORGANISM  Bradypodion damaranum
            Eukaryota; Metazoa; Chordata; Craniata; Vertebrata; Euteleostomi;
            Lepidosauria; Squamata; Bifurcata; Unidentata; Episquamata;
            Toxicofera; Iguania; Acrodonta; Chamaeleonidae; Bradypodion.
REFERENCE   1  (bases 1 to 667)
  AUTHORS   Main,D.C., Taft,J.M., Geneva,A.J., Jansen van Vuuren,B. and
            Tolley,K.A.
  TITLE     More is not always better: the efficacy of single mitochondrial
            genes at reconciling the complete mitogenome phylogeny
  JOURNAL   unpublished
REFERENCE   2  (bases 1 to 667)
  AUTHORS   Main,D.C., Taft,J.M., Geneva,A.J., Jansen van Vuuren,B. and
            Tolley,K.A.
  TITLE     Direct Submission
  JOURNAL   Submitted (19-OCT-2023) Zoology, University of Johannesburg, Cnr
            Kingsway and University Road Auckland Park, Johannesburg, Gauteng
            2195, South Africa
COMMENT     Bankit Comment: ALT EMAIL:201327040@student.uj.ac.za
            Bankit Comment: TAX: Yes, new species/combinations; SEE ATTACHMENT
            Bankit Comment: TOTAL # OF SEQS:44
            Bankit Comment: FeatPropSourceSeq:AMDSF219
            
            ##Assembly-Data-START##
            Assembly Method       :: Novoplasty v. 4.3.1
            Sequencing Technology :: Illumina
            ##Assembly-Data-END##
FEATURES             Location/Qualifiers
     source          1..667
                     /organism="Bradypodion damaranum"
                     /organelle="mitochondrion"
                     /mol_type="genomic DNA"
                     /isolation_source="Idile Forest, Western Cape"
                     /bio_material="P822"
                     /db_xref="taxon:230334"
                     /country="South Africa"
                     /note="Eukaryota; Metazoa; Chordata; Craniata; Vertebrata;
                     Euteleostomi;## Lepidosauria; Squamata; Bifurcata;
                     Unidentata; Episquamata;## Toxicofera; Iguania; Acrodonta;
                     Chamaeleonidae; Bradypodion"
     gene            <1..>667
                     /gene="ATP6"
     CDS             <1..>667
                     /gene="ATP6"
                     /codon_start=1
                     /transl_table=2
                     /product="ATP synthase Fo subunit 6"
                     /translation="MMTELFDQFMIPELCGIKLLPIAVAVPILFIYNPHRIRTNRLSS
                     TILWLIKKITKHLLSTMNTHTHIWALILITTILLISSINSLGLLPYTFTPTTQLSMNM
                     AMAIPLWLATVMMGLRNQPTHSLGHFLPEGTPTLLIPALIIIETISLFIRPLALGVRL
                     TANLTAGHLLMQLISMATMKTNLMLFPIMFSTLLMLTILEMAVALIQAYVFTLLLSLY
                     LQEN"
BASE COUNT      226 a    174 c     63 g    203 t      1 others
ORIGIN      
        1 atgataacag aactatttga tcaatttata atcccagaac tatgcggaat taaattacta
       61 ccaattgctg tagcagtacc aattttattt atttataatc cccatcgtat ccgaactaac
      121 cgcttatcat caaccatcct ttgacttatt aaaaaaatta caaaacacct tctctcaaca
      181 ataaacaccc atacccacat ttgagcacta atcctaatta ccacaatttt actcatctct
      241 tcaattaact cccttggact tttaccttat acatttacac caacaaccca actatcaata
      301 aatatggcaa tagctatccc cctatgatta gcaacagtca tgatgggcct acgaaatcag
      361 ccaacacact cactaggtca cttcttacca gaaggtacac ccaccctact tatcccagct
      421 ctcatcatta ttgaaacaat tagtctattt atccgcccct tagcacttgg agtacgactt
      481 actgcaaact tgacagcagg acatctacta atacagttaa tttcaatggc gaccataaaa
      541 actaacctaa tattatttcc cattatattt agtaccctac ttatattaac catccttgaa
      601 atagccgtag ccttaatcca agcctatgta tttacccttc ttttaagcct atatttacaa
      661 gaaaacn
//
LOCUS       P824                     667 bp    DNA     linear   VRT 19-OCT-2023
DEFINITION  ATP synthase subunit 6 (ATP6) gene, partial cds.
ACCESSION   P824
VERSION
KEYWORDS    .
SOURCE      mitochondrion Bradypodion damaranum
  ORGANISM  Bradypodion damaranum
            Eukaryota; Metazoa; Chordata; Craniata; Vertebrata; Euteleostomi;
            Lepidosauria; Squamata; Bifurcata; Unidentata; Episquamata;
            Toxicofera; Iguania; Acrodonta; Chamaeleonidae; Bradypodion.
REFERENCE   1  (bases 1 to 667)
  AUTHORS   Main,D.C., Taft,J.M., Geneva,A.J., Jansen van Vuuren,B. and
            Tolley,K.A.
  TITLE     More is not always better: the efficacy of single mitochondrial
            genes at reconciling the complete mitogenome phylogeny
  JOURNAL   unpublished
REFERENCE   2  (bases 1 to 667)
  AUTHORS   Main,D.C., Taft,J.M., Geneva,A.J., Jansen van Vuuren,B. and
            Tolley,K.A.
  TITLE     Direct Submission
  JOURNAL   Submitted (19-OCT-2023) Zoology, University of Johannesburg, Cnr
            Kingsway and University Road Auckland Park, Johannesburg, Gauteng
            2195, South Africa
COMMENT     Bankit Comment: ALT EMAIL:201327040@student.uj.ac.za
            Bankit Comment: TAX: Yes, new species/combinations; SEE ATTACHMENT
            Bankit Comment: TOTAL # OF SEQS:44
            Bankit Comment: FeatPropSourceSeq:AMDSF219
            
            ##Assembly-Data-START##
            Assembly Method       :: Novoplasty v. 4.3.1
            Sequencing Technology :: Illumina
            ##Assembly-Data-END##
FEATURES             Location/Qualifiers
     source          1..667
                     /organism="Bradypodion damaranum"
                     /organelle="mitochondrion"
                     /mol_type="genomic DNA"
                     /isolation_source="Idile Forest, Western Cape"
                     /bio_material="P824"
                     /db_xref="taxon:230334"
                     /country="South Africa"
                     /note="Eukaryota; Metazoa; Chordata; Craniata; Vertebrata;
                     Euteleostomi;## Lepidosauria; Squamata; Bifurcata;
                     Unidentata; Episquamata;## Toxicofera; Iguania; Acrodonta;
                     Chamaeleonidae; Bradypodion"
     gene            <1..>667
                     /gene="ATP6"
     CDS             <1..>667
                     /gene="ATP6"
                     /codon_start=1
                     /transl_table=2
                     /product="ATP synthase Fo subunit 6"
                     /translation="MMTELFDQFMIPELCGIKLLPIAVAVPILFIYNPHRIRTNRLSS
                     TILWLIKKITKHLLSTMNTHTHIWALILITTILLISSINSLGLLPYTFTPTTQLSMNM
                     AMAIPLWLATVMMGLRNQPTHSLGHFLPEGTPTLLIPALIIIETISLFIRPLALGVRL
                     TANLTAGHLLMQLISMATMKTNLMLFPIMFSTLLMLTILEMAVALIQAYVFTLLLSLY
                     LQEN"
BASE COUNT      226 a    174 c     63 g    203 t      1 others
ORIGIN      
        1 atgataacag aactatttga tcaatttata atcccagaac tatgcggaat taaattacta
       61 ccaattgctg tagcagtacc aattttattt atttataatc cccatcgtat ccgaactaac
      121 cgcttatcat caaccatcct ttgacttatt aaaaaaatta caaaacacct tctctcaaca
      181 ataaacaccc atacccacat ttgagcacta atcctaatta ccacaatttt actcatctct
      241 tcaattaact cccttggact tttaccttat acatttacac caacaaccca actatcaata
      301 aatatggcaa tagctatccc cctatgatta gcaacagtca tgatgggcct acgaaatcag
      361 ccaacacact cactaggtca cttcttacca gaaggtacac ccaccctact tatcccagct
      421 ctcatcatta ttgaaacaat tagtctattt atccgcccct tagcacttgg agtacgactt
      481 actgcaaact tgacagcagg acatctacta atacagttaa tttcaatggc gaccataaaa
      541 actaacctaa tattatttcc cattatattt agtaccctac ttatattaac catccttgaa
      601 atagccgtag ccttaatcca agcctatgta tttacccttc ttttaagcct atatttacaa
      661 gaaaacn
//
LOCUS       R531A                    667 bp    DNA     linear       19-OCT-2023
DEFINITION  ATP synthase subunit 6 (ATP6) gene, partial cds.
ACCESSION   R531A
VERSION
KEYWORDS    .
SOURCE      mitochondrion Bradypodion sp.1
  ORGANISM  Bradypodion sp.1
            Unclassified.
REFERENCE   1  (bases 1 to 667)
  AUTHORS   Main,D.C., Taft,J.M., Geneva,A.J., Jansen van Vuuren,B. and
            Tolley,K.A.
  TITLE     More is not always better: the efficacy of single mitochondrial
            genes at reconciling the complete mitogenome phylogeny
  JOURNAL   unpublished
REFERENCE   2  (bases 1 to 667)
  AUTHORS   Main,D.C., Taft,J.M., Geneva,A.J., Jansen van Vuuren,B. and
            Tolley,K.A.
  TITLE     Direct Submission
  JOURNAL   Submitted (19-OCT-2023) Zoology, University of Johannesburg, Cnr
            Kingsway and University Road Auckland Park, Johannesburg, Gauteng
            2195, South Africa
COMMENT     Bankit Comment: ALT EMAIL:201327040@student.uj.ac.za
            Bankit Comment: TAX: Yes, new species/combinations; SEE ATTACHMENT
            Bankit Comment: TOTAL # OF SEQS:44
            Bankit Comment: FeatPropSourceSeq:AMDSF219
            
            ##Assembly-Data-START##
            Assembly Method       :: Novoplasty v. 4.3.1
            Sequencing Technology :: Illumina
            ##Assembly-Data-END##
FEATURES             Location/Qualifiers
     source          1..667
                     /organism="Bradypodion sp.1"
                     /organelle="mitochondrion"
                     /mol_type="genomic DNA"
                     /isolation_source="Kamberg, KwaZulu-Natal"
                     /bio_material="R531A"
                     /country="South Africa"
                     /note="Eukaryota; Metazoa; Chordata; Craniata; Vertebrata;
                     Euteleostomi;## Lepidosauria; Squamata; Bifurcata;
                     Unidentata; Episquamata;## Toxicofera; Iguania; Acrodonta;
                     Chamaeleonidae; Bradypodion"
     gene            <1..>667
                     /gene="ATP6"
     CDS             <1..>667
                     /gene="ATP6"
                     /codon_start=1
                     /transl_table=2
                     /product="ATP synthase Fo subunit 6"
                     /translation="MMTELFDQFMIPELCGIKLLPIAMAAPILLIYNPPRIRTNRLSS
                     IILWLIKKITKHLLSTMGTPAHIWALILITTILLIFSVNSLGLLPYTFTPTTQLSMNM
                     AMAMPLWLATVMMGLRNQPTHSLSHFLPEGTPTLLIPALIIIETISLFIRPLALGVRL
                     TANLTAGHLLMQLISMAAMKINLILFPTMFGALLMLTILEMAMALIQAYVFTLLLSLY
                     LQEN"
BASE COUNT      212 a    184 c     77 g    193 t      1 others
ORIGIN      
        1 atgataacag aactgtttga tcaatttata atcccagaat tatgcggaat taaactacta
       61 ccaattgcta tagcagcacc cattctactg atttacaacc cccctcgtat ccgaaccaac
      121 cgactatcgt caattatcct ttgactaatt aaaaaaatta caaaacacct tctctcaaca
      181 atgggcaccc ctgcccatat ctgagcacta atcctaatta ccacaatttt gctcattttt
      241 tccgttaact cccttgggtt attaccatat acatttacac caacaaccca actgtcaata
      301 aatatagcaa tagcgatacc gctatggtta gctacagtca tgataggcct acgaaatcag
      361 ccaacgcact ctctaagcca cttcttacca gaaggtacac ctaccctact tatcccagcc
      421 ctcatcatta ttgaaacaat tagtctattt atccgcccct tagcactcgg agtacgactt
      481 actgccaact tgactgcagg ccacctgctt atacaattaa tttcaatggc ggcaataaaa
      541 atcaacctaa ttttattccc aaccatattt ggcgcactac ttatactaac gatccttgaa
      601 atagccatag ccttaatcca agcctatgta tttaccctcc tcttaagcct ttatttacaa
      661 gaaaatn
//
LOCUS       H1273                    667 bp    DNA     linear   VRT 19-OCT-2023
DEFINITION  ATP synthase subunit 6 (ATP6) gene, partial cds.
ACCESSION   H1273
VERSION
KEYWORDS    .
SOURCE      mitochondrion Bradypodion setaroi
  ORGANISM  Bradypodion setaroi
            Eukaryota; Metazoa; Chordata; Craniata; Vertebrata; Euteleostomi;
            Lepidosauria; Squamata; Bifurcata; Unidentata; Episquamata;
            Toxicofera; Iguania; Acrodonta; Chamaeleonidae; Bradypodion.
REFERENCE   1  (bases 1 to 667)
  AUTHORS   Main,D.C., Taft,J.M., Geneva,A.J., Jansen van Vuuren,B. and
            Tolley,K.A.
  TITLE     More is not always better: the efficacy of single mitochondrial
            genes at reconciling the complete mitogenome phylogeny
  JOURNAL   unpublished
REFERENCE   2  (bases 1 to 667)
  AUTHORS   Main,D.C., Taft,J.M., Geneva,A.J., Jansen van Vuuren,B. and
            Tolley,K.A.
  TITLE     Direct Submission
  JOURNAL   Submitted (19-OCT-2023) Zoology, University of Johannesburg, Cnr
            Kingsway and University Road Auckland Park, Johannesburg, Gauteng
            2195, South Africa
COMMENT     Bankit Comment: ALT EMAIL:201327040@student.uj.ac.za
            Bankit Comment: TAX: Yes, new species/combinations; SEE ATTACHMENT
            Bankit Comment: TOTAL # OF SEQS:44
            Bankit Comment: FeatPropSourceSeq:AMDSF219
            
            ##Assembly-Data-START##
            Assembly Method       :: Novoplasty v. 4.3.1
            Sequencing Technology :: Illumina
            ##Assembly-Data-END##
FEATURES             Location/Qualifiers
     source          1..667
                     /organism="Bradypodion setaroi"
                     /organelle="mitochondrion"
                     /mol_type="genomic DNA"
                     /isolation_source="St Lucia, KwaZulu-Natal"
                     /bio_material="H1273"
                     /db_xref="taxon:230338"
                     /country="South Africa"
                     /note="Eukaryota; Metazoa; Chordata; Craniata; Vertebrata;
                     Euteleostomi;## Lepidosauria; Squamata; Bifurcata;
                     Unidentata; Episquamata;## Toxicofera; Iguania; Acrodonta;
                     Chamaeleonidae; Bradypodion"
     gene            <1..>667
                     /gene="ATP6"
     CDS             <1..>667
                     /gene="ATP6"
                     /codon_start=1
                     /transl_table=2
                     /product="ATP synthase Fo subunit 6"
                     /translation="MMTELFDQFMIPELCGVKFLPIAVAAPILLIYNPHRIRTNRLSS
                     TVLWLMKKITKHLLSTMNTPTHTWALILITTILLISSINSLGLLPYTFTPTTQLSMNM
                     AMAIPLWLATVMMGLRNQPTHFLSHFLPEGTPTLLIPALIIIETISLFIRPLALGVRL
                     TANLTAGHLLMQLISMATMKTNLILFPTMFGALLMLTILEMAVALIQAYVFTLLLSLY
                     LQEN"
BASE COUNT      214 a    189 c     72 g    191 t      1 others
ORIGIN      
        1 atgataacag aactttttga tcaatttata attccagaac tatgcggagt taaatttctt
       61 ccaattgcag tagcagcacc aattctattg atttataacc cccatcgtat ccgaaccaac
      121 cgactgtcat caactgtcct ttgactaata aaaaaaatta caaaacacct tctctcaaca
      181 ataaacaccc ccacccatac ctgggcccta atccttatta ccacaatcct gctcatttct
      241 tctattaatt cccttggact gttaccatat acatttacac caacaaccca actatcaata
      301 aatatggcaa tagcgatccc actgtgatta gcaacagtca taataggcct acgaaatcag
      361 ccaacacact tcctaagcca cttcttacca gaaggtacac ccaccctact tattccagcc
      421 ctcatcatta ttgaaacaat tagtctattc atccgccccc tagcacttgg agtacgactt
      481 actgctaact tgactgctgg tcacctactt atacaactaa tttcaatggc gacaataaaa
      541 actaacctaa tcttattccc aactatattt ggcgcactac tcatacttac gatcctcgaa
      601 atagctgtgg ccttaatcca agcctatgta ttcacccttc tcttaagcct ctatttacaa
      661 gaaaacn
//
LOCUS       T302                     667 bp    DNA     linear   VRT 19-OCT-2023
DEFINITION  ATP synthase subunit 6 (ATP6) gene, partial cds.
ACCESSION   T302
VERSION
KEYWORDS    .
SOURCE      mitochondrion Bradypodion ventrale (Southern dwarf chameleon)
  ORGANISM  Bradypodion ventrale
            Eukaryota; Metazoa; Chordata; Craniata; Vertebrata; Euteleostomi;
            Lepidosauria; Squamata; Bifurcata; Unidentata; Episquamata;
            Toxicofera; Iguania; Acrodonta; Chamaeleonidae; Bradypodion.
REFERENCE   1  (bases 1 to 667)
  AUTHORS   Main,D.C., Taft,J.M., Geneva,A.J., Jansen van Vuuren,B. and
            Tolley,K.A.
  TITLE     More is not always better: the efficacy of single mitochondrial
            genes at reconciling the complete mitogenome phylogeny
  JOURNAL   unpublished
REFERENCE   2  (bases 1 to 667)
  AUTHORS   Main,D.C., Taft,J.M., Geneva,A.J., Jansen van Vuuren,B. and
            Tolley,K.A.
  TITLE     Direct Submission
  JOURNAL   Submitted (19-OCT-2023) Zoology, University of Johannesburg, Cnr
            Kingsway and University Road Auckland Park, Johannesburg, Gauteng
            2195, South Africa
COMMENT     Bankit Comment: ALT EMAIL:201327040@student.uj.ac.za
            Bankit Comment: TAX: Yes, new species/combinations; SEE ATTACHMENT
            Bankit Comment: TOTAL # OF SEQS:44
            Bankit Comment: FeatPropSourceSeq:AMDSF219
            
            ##Assembly-Data-START##
            Assembly Method       :: Novoplasty v. 4.3.1
            Sequencing Technology :: Illumina
            ##Assembly-Data-END##
FEATURES             Location/Qualifiers
     source          1..667
                     /organism="Bradypodion ventrale"
                     /organelle="mitochondrion"
                     /mol_type="genomic DNA"
                     /isolation_source="Jeffreys Bay, Eastern Cape"
                     /bio_material="T302"
                     /db_xref="taxon:179890"
                     /country="South Africa"
                     /note="Eukaryota; Metazoa; Chordata; Craniata; Vertebrata;
                     Euteleostomi;## Lepidosauria; Squamata; Bifurcata;
                     Unidentata; Episquamata;## Toxicofera; Iguania; Acrodonta;
                     Chamaeleonidae; Bradypodion"
     gene            <1..>667
                     /gene="ATP6"
     CDS             <1..>667
                     /gene="ATP6"
                     /codon_start=1
                     /transl_table=2
                     /product="ATP synthase Fo subunit 6"
                     /translation="MMTELFDQFMIPELCGIKLLPIAVAAPTLLIYNPHRIRTNRLSS
                     TVLWLIKKITKHLLSTMNTPAHIWALILITTILLISSINSIGLLPYTFTPTTQLSMNM
                     AMAVPLWLATVMMGLRNQPTHSLGHFLPEGTPTLLIPALIIIETISLFIRPLALGVRL
                     TANLTAGHLLMQLISMAAMKTNLILFPTMFGALLMLTILEMAVALIQAYVFTLLLSLY
                     LQEN"
BASE COUNT      219 a    179 c     73 g    195 t      1 others
ORIGIN      
        1 atgataacag aactgtttga tcaatttata atcccagaac tatgcggaat taaattatta
       61 ccaattgctg tagcagcacc aactctattg atttacaacc cccatcgtat ccgaaccaac
      121 cgactgtcat caactgttct ttggctaatt aaaaaaatta caaaacacct tctctcaaca
      181 ataaacaccc ccgctcatat ctgagcacta attctaatca ccacaattct acttatttct
      241 tccattaatt ccattggatt gttaccatat acatttacac caacaaccca actatcaata
      301 aatatagcta tagcagtacc actctgatta gcaacagtca taatgggcct acggaatcaa
      361 ccgacacact ccctaggtca cttcttacca gaaggtacac ccaccctact catcccagcc
      421 ctcatcatta ttgaaacaat tagtctattt attcgcccct tagcactcgg agtacggctt
      481 actgccaact tgacagcagg ccacctactt atacaattaa tttcaatagc agcaataaaa
      541 actaacctaa ttttatttcc aaccatattt ggtgcactgc ttatactaac aatcctcgaa
      601 atagccgtag ccttaattca agcctatgtg tttacccttc tcttaagcct ttatttacaa
      661 gaaaatn
//
LOCUS       KTH524                   667 bp    DNA     linear   VRT 19-OCT-2023
DEFINITION  ATP synthase subunit 6 (ATP6) gene, partial cds.
ACCESSION   KTH524
VERSION
KEYWORDS    .
SOURCE      mitochondrion Bradypodion transvaalense
  ORGANISM  Bradypodion transvaalense
            Eukaryota; Metazoa; Chordata; Craniata; Vertebrata; Euteleostomi;
            Lepidosauria; Squamata; Bifurcata; Unidentata; Episquamata;
            Toxicofera; Iguania; Acrodonta; Chamaeleonidae; Bradypodion.
REFERENCE   1  (bases 1 to 667)
  AUTHORS   Main,D.C., Taft,J.M., Geneva,A.J., Jansen van Vuuren,B. and
            Tolley,K.A.
  TITLE     More is not always better: the efficacy of single mitochondrial
            genes at reconciling the complete mitogenome phylogeny
  JOURNAL   unpublished
REFERENCE   2  (bases 1 to 667)
  AUTHORS   Main,D.C., Taft,J.M., Geneva,A.J., Jansen van Vuuren,B. and
            Tolley,K.A.
  TITLE     Direct Submission
  JOURNAL   Submitted (19-OCT-2023) Zoology, University of Johannesburg, Cnr
            Kingsway and University Road Auckland Park, Johannesburg, Gauteng
            2195, South Africa
COMMENT     Bankit Comment: ALT EMAIL:201327040@student.uj.ac.za
            Bankit Comment: TAX: Yes, new species/combinations; SEE ATTACHMENT
            Bankit Comment: TOTAL # OF SEQS:44
            Bankit Comment: FeatPropSourceSeq:AMDSF219
            
            ##Assembly-Data-START##
            Assembly Method       :: Novoplasty v. 4.3.1
            Sequencing Technology :: Illumina
            ##Assembly-Data-END##
FEATURES             Location/Qualifiers
     source          1..667
                     /organism="Bradypodion transvaalense"
                     /organelle="mitochondrion"
                     /mol_type="genomic DNA"
                     /isolation_source="Mt Sheba Forest, Mpumalanga"
                     /bio_material="PEM R17523"
                     /db_xref="taxon:179889"
                     /country="South Africa"
                     /note="Eukaryota; Metazoa; Chordata; Craniata; Vertebrata;
                     Euteleostomi;## Lepidosauria; Squamata; Bifurcata;
                     Unidentata; Episquamata;## Toxicofera; Iguania; Acrodonta;
                     Chamaeleonidae; Bradypodion"
     gene            <1..>667
                     /gene="ATP6"
     CDS             <1..>667
                     /gene="ATP6"
                     /codon_start=1
                     /transl_table=2
                     /product="ATP synthase Fo subunit 6"
                     /translation="MMTELFDQFMIPELCGIKLLPIAMAMPILLIYNPPHIRTNRLSS
                     IVLWLIKKITKHLLSSMNTPTHIWALILITTILLISSINSLGLLPYTFTPTTQLSMXM
                     AVAMPLWLATVMMGLRNQPTHSLGHFLPEGTPTLLIPALIMIETISLFIRPLALGVRL
                     TANLTAGHLLMQLISMAAMKTNLILFPTMFGALLMLTTLEMAVALIQAYVFTLLLSLY
                     LQEN"
BASE COUNT      217 a    186 c     68 g    194 t      2 others
ORIGIN      
        1 atgataacag aactgtttga tcaatttata atcccagaac tatgcggaat taaacttcta
       61 ccgattgcta tagcaatacc cattctattg atttataacc cccctcatat ccggactaac
      121 cgactgtcat caattgtcct ttgactaatt aaaaaaatca ctaaacacct tctctcatca
      181 ataaacaccc ccacccatat ttgagcacta atcctaatta ccacaatttt gctcatttct
      241 tctattaatt ccctcggatt attaccttat acattcacac caacaaccca actatcaata
      301 artatagcag tagctatacc actatgatta gcaacagtca taataggcct acgaaatcaa
      361 ccaacacact ctcttggcca cttcttacca gaaggtacac ccaccctact tatcccagcc
      421 ctcatcatga ttgaaacaat tagtctattt atccgcccct tagcactcgg agtacgactt
      481 actgccaact tgactgcagg ccacctgctc atacaattaa tttcaatggc agcaataaaa
      541 actaacctaa ttttatttcc aaccatattt ggcgcactac tcatactaac gaccctagaa
      601 atagccgtag ccttaatcca agcctatgta tttaccctcc tcttaagcct ttatttacaa
      661 gaaaatn
//
LOCUS       KTH529                   667 bp    DNA     linear   VRT 19-OCT-2023
DEFINITION  ATP synthase subunit 6 (ATP6) gene, partial cds.
ACCESSION   KTH529
VERSION
KEYWORDS    .
SOURCE      mitochondrion Bradypodion transvaalense
  ORGANISM  Bradypodion transvaalense
            Eukaryota; Metazoa; Chordata; Craniata; Vertebrata; Euteleostomi;
            Lepidosauria; Squamata; Bifurcata; Unidentata; Episquamata;
            Toxicofera; Iguania; Acrodonta; Chamaeleonidae; Bradypodion.
REFERENCE   1  (bases 1 to 667)
  AUTHORS   Main,D.C., Taft,J.M., Geneva,A.J., Jansen van Vuuren,B. and
            Tolley,K.A.
  TITLE     More is not always better: the efficacy of single mitochondrial
            genes at reconciling the complete mitogenome phylogeny
  JOURNAL   unpublished
REFERENCE   2  (bases 1 to 667)
  AUTHORS   Main,D.C., Taft,J.M., Geneva,A.J., Jansen van Vuuren,B. and
            Tolley,K.A.
  TITLE     Direct Submission
  JOURNAL   Submitted (19-OCT-2023) Zoology, University of Johannesburg, Cnr
            Kingsway and University Road Auckland Park, Johannesburg, Gauteng
            2195, South Africa
COMMENT     Bankit Comment: ALT EMAIL:201327040@student.uj.ac.za
            Bankit Comment: TAX: Yes, new species/combinations; SEE ATTACHMENT
            Bankit Comment: TOTAL # OF SEQS:44
            Bankit Comment: FeatPropSourceSeq:AMDSF219
            
            ##Assembly-Data-START##
            Assembly Method       :: Novoplasty v. 4.3.1
            Sequencing Technology :: Illumina
            ##Assembly-Data-END##
FEATURES             Location/Qualifiers
     source          1..667
                     /organism="Bradypodion transvaalense"
                     /organelle="mitochondrion"
                     /mol_type="genomic DNA"
                     /isolation_source="Mt Sheba Forest, Mpumalanga"
                     /bio_material="PEM R17522"
                     /db_xref="taxon:179889"
                     /country="South Africa"
                     /note="Eukaryota; Metazoa; Chordata; Craniata; Vertebrata;
                     Euteleostomi;## Lepidosauria; Squamata; Bifurcata;
                     Unidentata; Episquamata;## Toxicofera; Iguania; Acrodonta;
                     Chamaeleonidae; Bradypodion"
     gene            <1..>667
                     /gene="ATP6"
     CDS             <1..>667
                     /gene="ATP6"
                     /codon_start=1
                     /transl_table=2
                     /product="ATP synthase Fo subunit 6"
                     /translation="MMTELFDQFMIPELCGIKLLPIAMAMPILLIYNPPHIRTNRLSS
                     IVLWLIKKITKHLLSSMNTPTHIWALILITTILLISSINSLGLLPYTFTPTTQLSMNM
                     AVAMPLWLATVMMGLRNQPTHSLGHFLPEGTPTLLIPALIMIETISLFIRPLALGVRL
                     TANLTAGHLLMQLISMAAMKTNLILFPTMFGALLMLTTLEMAVALIQAYVFTLLLSLY
                     LQEN"
BASE COUNT      219 a    186 c     68 g    193 t      1 others
ORIGIN      
        1 atgataacag aactgtttga tcaatttata atcccagaac tatgcggaat taaacttcta
       61 ccgattgcta tagcaatacc cattctattg atttataacc cccctcatat ccggactaac
      121 cgactgtcat caattgtcct ttgactaatt aaaaaaatca ctaaacacct tctctcatca
      181 ataaacaccc ccacccatat ttgagcacta atcctaatta ccacaatttt gctcatttct
      241 tctattaatt ccctcggatt attaccttat acattcacac caacaaccca actatcaata
      301 aatatagcag tagctatacc actatgatta gcaacagtca taataggcct acgaaatcaa
      361 ccaacacact ctctaggcca cttcttacca gaaggtacac ccaccctact tatcccagcc
      421 ctcatcatga ttgaaacaat tagtctattt atccgcccct tagcactcgg agtacgactt
      481 actgccaact tgactgcagg ccacctgctc atacaattaa tttcaatggc agcaataaaa
      541 actaacctaa ttttatttcc aaccatattt ggcgcactac tcatactaac gaccctagaa
      601 atagccgtag ccttaatcca agcctatgta tttaccctcc tcttaagcct ttatttacaa
      661 gaaaatn
//
LOCUS       TD52                     667 bp    DNA     linear   VRT 19-OCT-2023
DEFINITION  ATP synthase subunit 6 (ATP6) gene, partial cds.
ACCESSION   TD52
VERSION
KEYWORDS    .
SOURCE      mitochondrion Bradypodion thamnobates
  ORGANISM  Bradypodion thamnobates
            Eukaryota; Metazoa; Chordata; Craniata; Vertebrata; Euteleostomi;
            Lepidosauria; Squamata; Bifurcata; Unidentata; Episquamata;
            Toxicofera; Iguania; Acrodonta; Chamaeleonidae; Bradypodion.
REFERENCE   1  (bases 1 to 667)
  AUTHORS   Main,D.C., Taft,J.M., Geneva,A.J., Jansen van Vuuren,B. and
            Tolley,K.A.
  TITLE     More is not always better: the efficacy of single mitochondrial
            genes at reconciling the complete mitogenome phylogeny
  JOURNAL   unpublished
REFERENCE   2  (bases 1 to 667)
  AUTHORS   Main,D.C., Taft,J.M., Geneva,A.J., Jansen van Vuuren,B. and
            Tolley,K.A.
  TITLE     Direct Submission
  JOURNAL   Submitted (19-OCT-2023) Zoology, University of Johannesburg, Cnr
            Kingsway and University Road Auckland Park, Johannesburg, Gauteng
            2195, South Africa
COMMENT     Bankit Comment: ALT EMAIL:201327040@student.uj.ac.za
            Bankit Comment: TAX: Yes, new species/combinations; SEE ATTACHMENT
            Bankit Comment: TOTAL # OF SEQS:44
            Bankit Comment: FeatPropSourceSeq:AMDSF219
            
            ##Assembly-Data-START##
            Assembly Method       :: Novoplasty v. 4.3.1
            Sequencing Technology :: Illumina
            ##Assembly-Data-END##
FEATURES             Location/Qualifiers
     source          1..667
                     /organism="Bradypodion thamnobates"
                     /organelle="mitochondrion"
                     /mol_type="genomic DNA"
                     /isolation_source="Dargle Valley, KwaZulu-Natal"
                     /bio_material="TD52"
                     /db_xref="taxon:230337"
                     /country="South Africa"
                     /note="Eukaryota; Metazoa; Chordata; Craniata; Vertebrata;
                     Euteleostomi;## Lepidosauria; Squamata; Bifurcata;
                     Unidentata; Episquamata;## Toxicofera; Iguania; Acrodonta;
                     Chamaeleonidae; Bradypodion"
     gene            <1..>667
                     /gene="ATP6"
     CDS             <1..>667
                     /gene="ATP6"
                     /codon_start=1
                     /transl_table=2
                     /product="ATP synthase Fo subunit 6"
                     /translation="MMTELFDQFMIPELCGIKLLPIAMAAPILLIYNPPRIRTNRLSS
                     IILWLIKKITKHLLSTMGTPAHIWALILITTILLISSVNSLGLLPYTFTPTTQLSMNM
                     AMAMPLWLATVMMGLRNQPTHSLSHFLPEGTPTLLIPALIIIETISLFIRPLALGVRL
                     TANLTAGHLLMQLISMAAMKINLILFPTMFGALLMLTILEMAVALIQAYVFTLLLSLY
                     LQEN"
BASE COUNT      212 a    185 c     78 g    192 t
ORIGIN      
        1 atgataacag aactgtttga tcaatttata atcccagaat tatgcggaat taaactacta
       61 ccaattgcta tagcagcacc cattctactg atttacaacc cccctcgtat ccgaaccaac
      121 cgactatcgt caattatcct ttgactaatt aaaaaaatta caaaacacct tctctcaaca
      181 atgggcaccc ctgcccatat ctgagcacta atcctaatta ccacaatttt gctcatttct
      241 tccgttaact cccttgggtt attaccatat acatttacac caacaaccca actgtcaata
      301 aatatagcaa tagcgatacc gctatggtta gctacagtca tgataggcct acgaaatcag
      361 ccaacgcact ctctaagcca cttcttacca gaaggtacac ctaccctact tatcccagcc
      421 ctcatcatta ttgaaacaat tagtctattt atccgcccct tagcactcgg agtacgactt
      481 actgccaact tgactgcagg ccacctgctt atacaattaa tttcaatggc ggcaataaaa
      541 atcaacctaa ttttattccc aaccatattt ggcgcactac ttatactaac gatccttgaa
      601 atagccgtag ccttaatcca agcctatgta tttaccctcc tcttaagcct ttatttacaa
      661 gaaaata
//
LOCUS       JDC09-134                667 bp    DNA     linear   VRT 19-OCT-2023
DEFINITION  ATP synthase subunit 6 (ATP6) gene, partial cds.
ACCESSION   JDC09-134
VERSION
KEYWORDS    .
SOURCE      mitochondrion Bradypodion thamnobates
  ORGANISM  Bradypodion thamnobates
            Eukaryota; Metazoa; Chordata; Craniata; Vertebrata; Euteleostomi;
            Lepidosauria; Squamata; Bifurcata; Unidentata; Episquamata;
            Toxicofera; Iguania; Acrodonta; Chamaeleonidae; Bradypodion.
REFERENCE   1  (bases 1 to 667)
  AUTHORS   Main,D.C., Taft,J.M., Geneva,A.J., Jansen van Vuuren,B. and
            Tolley,K.A.
  TITLE     More is not always better: the efficacy of single mitochondrial
            genes at reconciling the complete mitogenome phylogeny
  JOURNAL   unpublished
REFERENCE   2  (bases 1 to 667)
  AUTHORS   Main,D.C., Taft,J.M., Geneva,A.J., Jansen van Vuuren,B. and
            Tolley,K.A.
  TITLE     Direct Submission
  JOURNAL   Submitted (19-OCT-2023) Zoology, University of Johannesburg, Cnr
            Kingsway and University Road Auckland Park, Johannesburg, Gauteng
            2195, South Africa
COMMENT     Bankit Comment: ALT EMAIL:201327040@student.uj.ac.za
            Bankit Comment: TAX: Yes, new species/combinations; SEE ATTACHMENT
            Bankit Comment: TOTAL # OF SEQS:44
            Bankit Comment: FeatPropSourceSeq:AMDSF219
            
            ##Assembly-Data-START##
            Assembly Method       :: Novoplasty v. 4.3.1
            Sequencing Technology :: Illumina
            ##Assembly-Data-END##
FEATURES             Location/Qualifiers
     source          1..667
                     /organism="Bradypodion thamnobates"
                     /organelle="mitochondrion"
                     /mol_type="genomic DNA"
                     /isolation_source="Boston, KwaZulu-Natal"
                     /bio_material="JDC09-134"
                     /db_xref="taxon:230337"
                     /country="South Africa"
                     /note="Eukaryota; Metazoa; Chordata; Craniata; Vertebrata;
                     Euteleostomi;## Lepidosauria; Squamata; Bifurcata;
                     Unidentata; Episquamata;## Toxicofera; Iguania; Acrodonta;
                     Chamaeleonidae; Bradypodion"
     gene            <1..>667
                     /gene="ATP6"
     CDS             <1..>667
                     /gene="ATP6"
                     /codon_start=1
                     /transl_table=2
                     /product="ATP synthase Fo subunit 6"
                     /translation="MMTELFDQFMIPELCGIKLLPIAMAAPILLIYNPPRIRTNRLSS
                     TILWLIKKITKHLLSTMGTPAHIWALILITTILLISSINSLGLLPYTFTPTTQLSMNM
                     AVAMPLWLATVMMGLRNQPTHSLGHFLPEGTPTLLIPALIIIETISLFIRPLALGVRL
                     TANLTAGHLLMQLISMAAMKINLILFPTMFGALLMLTILEMAVALIQAYVFTLLLSLY
                     LQEN"
BASE COUNT      209 a    184 c     80 g    194 t
ORIGIN      
        1 atgataacag aattgtttga tcaatttata atcccagaat tatgcggaat taaactacta
       61 ccaattgcta tagcagcacc cattctactg atttataatc cccctcgtat ccgaaccaac
      121 cgactttcat caactatcct ttgactaatt aaaaaaatta caaaacacct tctctcaaca
      181 atgggcaccc ctgcccatat ctgagcacta atcctaatta ccacaatttt gctcatttct
      241 tctattaact cccttgggtt attaccatat acatttacac caacaaccca actgtcaata
      301 aatatagcag tagcgatacc gctatggtta gctacagtca tgatgggcct acgaaatcag
      361 ccaacgcact ctctaggcca cttcttacca gaaggtacgc ctaccctact tatcccagcc
      421 ctcatcatta ttgaaacaat tagtctattt atccgcccct tagcactcgg agtacgactt
      481 actgccaact tgactgcagg ccacctgctt atacaattaa tttcaatggc ggcaataaaa
      541 atcaacctaa ttttattccc aaccatattc ggcgcactac ttatactaac gatccttgaa
      601 atagccgtag ccttaatcca agcctatgta tttaccctcc tcttaagcct ctatttacaa
      661 gaaaata
//
